# Supplementary material for: De novo transcriptome assembly of the cotyledon of Camellia oleifera for discovery of genes regulating seed germination
Source: BMC Plant Biol. 2022 May 28;22:265. doi: 10.1186/s12870-022-03651-4 (PMC9145465; doi:10.1186/s12870-022-03651-4)
Supplement: Supplementary file 2 — Additional file 2: Table S1. Sequencing statistics of the transcriptome from five stages. [file 12870_2022_3651_MOESM2_ESM.xlsx]

## Sheet: Sheet1
Table S1 Sequencing statistics of the transcriptome from five stages
Sample	Raw_Reads	Raw_Bases	Valid_Reads	Valid_Bases	Valid%	Q20%	Q30%	GC%	Mapped Reads	Mapped Ratio
CAM0_1	55307296	8.35G	54099730	7.86G	97.82	97.45	93.28	45.69	35830251	0.6623
CAM0_2	40006846	6.04G	39244846	5.82G	98.1	98.71	96.24	47.5	26525591	0.6759
CAM0_3	46062018	6.96G	45106866	6.70G	97.93	98.76	96.46	46.22	30794457	0.6827
CAM2_1	58415462	8.82G	57077158	8.24G	97.71	97.3	92.9	45.7	38721144	0.6784
CAM2_2	41768796	6.31G	40601580	6.03G	97.21	98.75	96.38	50.65	26500651	0.6527
CAM2_3	40745358	6.15G	38269610	5.67G	93.92	98.64	96.15	47.42	25717178	0.672
CAM4S_1	53532176	8.08G	52411744	7.63G	97.91	97.71	93.73	45.86	35189245	0.6714
CAM4S_2	42603018	6.43G	41697740	6.18G	97.88	98.62	96.12	47.39	29121702	0.6984
CAM4S_3	44387814	6.70G	43339810	6.43G	97.64	98.68	96.16	50.49	30554566	0.705
CAM6S_1	58321640	8.81G	57112410	8.32G	97.93	97.77	93.82	45.52	39944420	0.6994
CAM6S_2	46082664	6.96G	45252304	6.72G	98.2	98.71	96.16	52.3	31092858	0.6871
CAM6S_3	43498930	6.57G	42651422	6.33G	98.05	98.67	96.23	45.14	29122391	0.6828
CAM26S_1	49733646	7.51G	48663920	7.06G	97.85	97.54	93.39	46.19	32351774	0.6648
CAM26S_2	45270728	6.84G	44442662	6.60G	98.17	98.72	96.37	45.29	29234383	0.6578
CAM26S_3	41645978	6.29G	40834360	6.06G	98.05	98.67	96.13	50.59	27853117	0.6821
