# Supplementary material for: De novo transcriptome assembly of the cotyledon of Camellia oleifera for discovery of genes regulating seed germination
Source: BMC Plant Biol. 2022 May 28;22:265. doi: 10.1186/s12870-022-03651-4 (PMC9145465; doi:10.1186/s12870-022-03651-4)
Supplement: Supplementary file 3 — Additional file 3. Table S2. Statistics of sample sequencing data evaluation and assembly results. [file 12870_2022_3651_MOESM3_ESM.xlsx]

## Sheet: Sheet1
Table S2 Statistics of sample sequencing data evaluation and assembly results
Type	Transcript	Gene
Total number	284782	113582
200-300bp	81587	37724
Percentage	28.65	33.21
300-500	76962	31518
Percentage	27.03	27.75
500-1000	67738	24566
Percentage	23.79	21.62
＞1000bp	58495	19.774
Percentage	20.53	17.43
GC%	41.1	40.98
Min Length	201	201
Median Length	441	396
Max Length	15636	15636
Total Assembled Bases	200442434	73301827
N50	1038	934
