# Supplementary material for: De novo transcriptome assembly of the cotyledon of Camellia oleifera for discovery of genes regulating seed germination
Source: BMC Plant Biol. 2022 May 28;22:265. doi: 10.1186/s12870-022-03651-4 (PMC9145465; doi:10.1186/s12870-022-03651-4)
Supplement: Supplementary file 4 — Additional file 4: Table S3. Annotation statistics of unigenes in publicly available databases. [file 12870_2022_3651_MOESM4_ESM.xlsx]

## Sheet: Sheet1
Table S3 Annotation statistics of unigenes in publicly available databases.
Annotation in database	Number of unigenes	Percentage (%)
All	113582	100
GO	38656	34.03
KEGG	20651	18.18
Pfam	34154	30.07
swissprot	31600	27.82
eggNOG	44085	38.81
NR	45365	39.94
