# Supplementary material for: De novo transcriptome assembly of the cotyledon of Camellia oleifera for discovery of genes regulating seed germination
Source: BMC Plant Biol. 2022 May 28;22:265. doi: 10.1186/s12870-022-03651-4 (PMC9145465; doi:10.1186/s12870-022-03651-4)
Supplement: Supplementary file 5 — Additional file 5: Table S4. The functional annotation of in unigenes. [file 12870_2022_3651_MOESM5_ESM.xlsx]

## Sheet: Sheet1
Table S4 The functional annotation of unigenes of in publicly available databases
Gene_ID	Length	Trans_ID	Annotation	Name	swissprot_description	GO_Term	NOG	KOEntry	KODescription	EC	KEGG_Pathway	Pfam_description
TRINITY_DN40438_c1_g4	213	TRINITY_DN40438_c1_g4_i1	-	-	-	-	-	-	-	-	-	-
TRINITY_DN34830_c0_g1	229	TRINITY_DN34830_c0_g1_i1	-	-	-	-	-	-	-	-	-	-
TRINITY_DN33851_c1_g6	386	TRINITY_DN33851_c1_g6_i1	-	-	-	-	-	-	-	-	-	-
TRINITY_DN38466_c0_g3	303	TRINITY_DN38466_c0_g3_i1	hypothetical protein MIMGU_mgv1a014435mg [Erythranthe guttata]	-	-	-	-	-	-	-	-	-
TRINITY_DN33368_c1_g5	292	TRINITY_DN33368_c1_g5_i1	-	-	-	-	-	-	-	-	-	-
TRINITY_DN14054_c0_g1	206	TRINITY_DN14054_c0_g1_i1	PREDICTED: OTU domain-containing protein 5 [Oryza sativa Japonica Group]	-	-	GO:0003682(chromatin binding);GO:0004843(thiol-dependent ubiquitin-specific protease activity);GO:0005634(nucleus);GO:0008234(cysteine-type peptidase activity);GO:0016578(histone deubiquitination);GO:0016579(protein deubiquitination);GO:0031491(nucleosome binding);GO:0042393(histone binding);GO:0045892(negative regulation of transcription, DNA-templated)	ENOG410XNYW(OTU domain containing)	K12611	mRNA-decapping enzyme 1B	EC:3.-.-.-	mdm03018(RNA degradation)	-
TRINITY_DN45959_c1_g1	256	TRINITY_DN45959_c1_g1_i1	-	-	-	-	-	-	-	-	-	-
TRINITY_DN31732_c0_g2	218	TRINITY_DN31732_c0_g2_i1	-	-	-	-	-	-	-	-	-	-
TRINITY_DN44645_c0_g1	239	TRINITY_DN44645_c0_g1_i1	-	-	-	-	-	-	-	-	-	-
TRINITY_DN29525_c2_g1	251	TRINITY_DN29525_c2_g1_i1	-	-	-	-	-	-	-	-	-	-
TRINITY_DN32532_c0_g1	211	TRINITY_DN32532_c0_g1_i1	-	-	-	-	-	-	-	-	-	-
TRINITY_DN27685_c1_g5	367	TRINITY_DN27685_c1_g5_i1	-	-	-	-	-	-	-	-	-	-
TRINITY_DN31872_c1_g1	391	TRINITY_DN31872_c1_g1_i1	PREDICTED: protein indeterminate-domain 7 [Theobroma cacao]	IDD11	Protein indeterminate-domain 11 OS=Arabidopsis thaliana GN=IDD11 PE=2 SV=1	GO:0003676(nucleic acid binding);GO:0003677(DNA binding);GO:0003700(transcription factor activity, sequence-specific DNA binding);GO:0005634(nucleus);GO:0006351(transcription, DNA-templated);GO:0006355(regulation of transcription, DNA-templated);GO:0008270(zinc ion binding);GO:0046872(metal ion binding)	COG5048(Zinc finger protein)	K12309	beta-galactosidase	EC:3.2.1.23	vvi00052(Galactose metabolism);vvi00600(Sphingolipid metabolism);vvi00531(Glycosaminoglycan degradation);vvi00604(Glycosphingolipid biosynthesis - ganglio series);vvi00511(Other glycan degradation)	G7IUH6.2 PF12171.6;zf-C2H2_jaz;
TRINITY_DN44773_c1_g4	431	TRINITY_DN44773_c1_g4_i1	-	-	-	-	-	-	-	-	-	-
TRINITY_DN42129_c0_g1	2925	TRINITY_DN42129_c0_g1_i1; TRINITY_DN42129_c0_g1_i2;TRINITY_DN42129_c0_g1_i3;TRINITY_DN42129_c0_g1_i4;TRINITY_DN42129_c0_g1_i5;TRINITY_DN42129_c0_g1_i6	PREDICTED: probable ADP-ribosylation factor GTPase-activating protein AGD14 isoform X1 [Vitis vinifera]	AGD14	Probable ADP-ribosylation factor GTPase-activating protein AGD14 OS=Arabidopsis thaliana GN=AGD14 PE=1 SV=2	GO:0003924(GTPase activity);GO:0005096(GTPase activator activity);GO:0005525(GTP binding);GO:0005737(cytoplasm);GO:0005829(cytosol);GO:0006913(nucleocytoplasmic transport);GO:0009615(response to virus)	ENOG41122WA(ArfGAP with FG repeats)	-	-	-	-	A0A0D2TRJ9.1 PF01412.16;ArfGap;
TRINITY_DN36412_c0_g2	237	TRINITY_DN36412_c0_g2_i1	-	-	-	-	-	-	-	-	-	-
TRINITY_DN34320_c0_g2	1369	TRINITY_DN34320_c0_g2_i1; TRINITY_DN34320_c0_g2_i2	hypothetical protein PRUPE_ppa005691mg [Prunus persica]	-	-	-	ENOG41117EU(NA)	K19475	WAS/WASL-interacting protein	-	sind04144(Endocytosis)	-
TRINITY_DN44420_c0_g2	716	TRINITY_DN44420_c0_g2_i1; TRINITY_DN44420_c0_g2_i2	hypothetical protein PRUPE_ppa022698mg, partial [Prunus persica]	-	-	-	ENOG4111K1M(transposon protein)	K11423	histone-lysine N-methyltransferase SETD2	EC:2.1.1.43	pmum00310(Lysine degradation)	M5X801.1 PF10551.7;MULE;
TRINITY_DN37944_c0_g2	542	TRINITY_DN37944_c0_g2_i1; TRINITY_DN37944_c0_g2_i2;TRINITY_DN37944_c0_g2_i3;TRINITY_DN37944_c0_g2_i4;TRINITY_DN37944_c0_g2_i5	hypothetical protein B456_008G160400 [Gossypium raimondii]	R1	Alpha-glucan water dikinase, chloroplastic OS=Citrus reticulata GN=R1 PE=2 SV=1	GO:0005515(protein binding);GO:0005524(ATP binding);GO:0005739(mitochondrion);GO:0005983(starch catabolic process);GO:0009507(chloroplast);GO:0009570(chloroplast stroma);GO:0009610(response to symbiotic fungus);GO:0009631(cold acclimation);GO:0009941(chloroplast envelope);GO:0016310(phosphorylation);GO:0046872(metal ion binding);GO:0050521(alpha-glucan, water dikinase activity)	ENOG410XUE8(alpha-glucan water dikinase)	-	-	-	-	B9SPI3.1 PF01326.17;PPDK_N;
TRINITY_DN27167_c2_g1	261	TRINITY_DN27167_c2_g1_i1	-	-	-	-	-	-	-	-	-	-
TRINITY_DN32819_c2_g2	1017	TRINITY_DN32819_c2_g2_i1; TRINITY_DN32819_c2_g2_i2;TRINITY_DN32819_c2_g2_i3	-	-	-	-	-	-	-	-	-	-
TRINITY_DN40808_c0_g1	1830	TRINITY_DN40808_c0_g1_i1;TRINITY_DN40808_c0_g1_i10;TRINITY_DN40808_c0_g1_i2;TRINITY_DN40808_c0_g1_i3;TRINITY_DN40808_c0_g1_i4;TRINITY_DN40808_c0_g1_i5;TRINITY_DN40808_c0_g1_i6;TRINITY_DN40808_c0_g1_i7;TRINITY_DN40808_c0_g1_i8;TRINITY_DN40808_c0_g1_i9	PREDICTED: probable arabinosyltransferase ARAD1 [Nelumbo nucifera]	ARAD1	Probable arabinosyltransferase ARAD1 OS=Arabidopsis thaliana GN=ARAD1 PE=1 SV=1	GO:0003824(catalytic activity);GO:0005794(Golgi apparatus);GO:0008150(biological_process);GO:0016020(membrane);GO:0016740(transferase activity)	ENOG410XTFH(Exostosin)	K01228	mannosyl-oligosaccharide glucosidase	EC:3.2.1.106	sita00510(N-Glycan biosynthesis);sita04141(Protein processing in endoplasmic reticulum)	W9RS94.1 PF03016.13;Exostosin;
TRINITY_DN33191_c1_g2	2628	TRINITY_DN33191_c1_g2_i1;TRINITY_DN33191_c1_g2_i2;TRINITY_DN33191_c1_g2_i3	PREDICTED: pentatricopeptide repeat-containing protein At1g13040, mitochondrial isoform X1 [Vitis vinifera]	At1g13040	Pentatricopeptide repeat-containing protein At1g13040, mitochondrial OS=Arabidopsis thaliana GN=At1g13040 PE=2 SV=1	GO:0005739(mitochondrion);GO:0005774(vacuolar membrane);GO:0008150(biological_process)	ENOG410Z7Z7(Pentatricopeptide repeat-containing protein)	K14442	ATP-dependent RNA helicase DHX36	EC:3.6.4.13	cam03018(RNA degradation)	A0A059A3Y4.1 PF17177.2;PPR_long;
TRINITY_DN32882_c0_g4	435	TRINITY_DN32882_c0_g4_i1	-	-	-	-	-	-	-	-	-	-
TRINITY_DN14004_c0_g1	458	TRINITY_DN14004_c0_g1_i1	-	Non1	Nucleolar GTP-binding protein 1 OS=Drosophila melanogaster GN=Non1 PE=2 SV=1	GO:0005525(GTP binding);GO:0005634(nucleus);GO:0005730(nucleolus);GO:0090307(mitotic spindle assembly)	COG1084(Involved in the biogenesis of the 60S ribosomal subunit (By similarity))	-	-	-	-	-
TRINITY_DN23042_c0_g1	565	TRINITY_DN23042_c0_g1_i1	-	-	-	-	-	-	-	-	-	-
TRINITY_DN8281_c0_g1	249	TRINITY_DN8281_c0_g1_i1	-	-	-	-	-	-	-	-	-	-
TRINITY_DN28574_c1_g1	694	TRINITY_DN28574_c1_g1_i1;TRINITY_DN28574_c1_g1_i2	-	-	-	-	-	-	-	-	-	-
TRINITY_DN47824_c2_g1	294	TRINITY_DN47824_c2_g1_i1;TRINITY_DN47824_c2_g1_i2	-	-	-	-	-	-	-	-	-	-
TRINITY_DN10869_c0_g1	273	TRINITY_DN10869_c0_g1_i1	-	-	-	-	-	-	-	-	-	-
TRINITY_DN32926_c3_g2	335	TRINITY_DN32926_c3_g2_i1	-	-	-	-	-	-	-	-	-	-
TRINITY_DN45225_c1_g1	1168	TRINITY_DN45225_c1_g1_i1;TRINITY_DN45225_c1_g1_i2	PREDICTED: protein argonaute 2-like [Daucus carota subsp. sativus]	AGO2	Protein argonaute 2 OS=Arabidopsis thaliana GN=AGO2 PE=1 SV=1	GO:0005515(protein binding);GO:0005737(cytoplasm);GO:0006351(transcription, DNA-templated);GO:0006355(regulation of transcription, DNA-templated);GO:0006417(regulation of translation);GO:0019048(modulation by virus of host morphology or physiology);GO:0030529(intracellular ribonucleoprotein complex);GO:0031047(gene silencing by RNA);GO:0035197(siRNA binding);GO:0042742(defense response to bacteri…	ENOG410XP07(eukaryotic translation initiation factor 2c)	-	-	-	-	D7TEZ5.1 PF02170.20;PAZ;
TRINITY_DN44874_c0_g1	251	TRINITY_DN44874_c0_g1_i1	-	-	-	-	-	-	-	-	-	-
TRINITY_DN35615_c4_g1	1285	TRINITY_DN35615_c4_g1_i1;TRINITY_DN35615_c4_g1_i2;TRINITY_DN35615_c4_g1_i3;TRINITY_DN35615_c4_g1_i4;TRINITY_DN35615_c4_g1_i5;TRINITY_DN35615_c4_g1_i6;TRINITY_DN35615_c4_g1_i7	PREDICTED: uncharacterized protein LOC100248073 isoform X1 [Vitis vinifera]	-	-	GO:0003674(molecular_function);GO:0005739(mitochondrion);GO:0008150(biological_process)	ENOG41113F3(NA)	-	-	-	-	-
TRINITY_DN11581_c0_g1	202	TRINITY_DN11581_c0_g1_i1	GTP-binding protein rhoA [Anthurium amnicola]	rhoA	GTP-binding protein rhoA OS=Emericella nidulans (strain FGSC A4 / ATCC 38163 / CBS 112.46 / NRRL 194 / M139) GN=rhoA PE=3 SV=1	NA(NA)	COG1100(GTP-binding Protein)	K00430	peroxidase	EC:1.11.1.7	sita00940(Phenylpropanoid biosynthesis)	A0A0F0I9X5.1 PF00071.20;Ras;
TRINITY_DN35843_c0_g1	430	TRINITY_DN35843_c0_g1_i1;TRINITY_DN35843_c0_g1_i2;TRINITY_DN35843_c0_g1_i3	conserved hypothetical protein [Ricinus communis]	-	-	GO:0003674(molecular_function);GO:0005634(nucleus);GO:0008150(biological_process)	ENOG4111CXU(NA)	-	-	-	-	-
TRINITY_DN33352_c1_g1	1439	TRINITY_DN33352_c1_g1_i1;TRINITY_DN33352_c1_g1_i10;TRINITY_DN33352_c1_g1_i11;TRINITY_DN33352_c1_g1_i2;TRINITY_DN33352_c1_g1_i3;TRINITY_DN33352_c1_g1_i4;TRINITY_DN33352_c1_g1_i5;TRINITY_DN33352_c1_g1_i6;TRINITY_DN33352_c1_g1_i7;TRINITY_DN33352_c1_g1_i8;TRINITY_DN33352_c1_g1_i9	PREDICTED: phosphoglycerate mutase-like protein AT74 [Nelumbo nucifera]	At3g05170	Phosphoglycerate mutase-like protein AT74 OS=Arabidopsis thaliana GN=At3g05170 PE=2 SV=1	GO:0005829(cytosol);GO:0050278(sedoheptulose-bisphosphatase activity)	ENOG4111HP2(Phosphoglycerate mutase)	-	-	-	-	K4CZR0.1 PF00300.20;His_Phos_1;
TRINITY_DN25889_c0_g1	579	TRINITY_DN25889_c0_g1_i1;TRINITY_DN25889_c0_g1_i2	-	-	-	-	-	-	-	-	-	-
TRINITY_DN28003_c1_g1	338	TRINITY_DN28003_c1_g1_i1;TRINITY_DN28003_c1_g1_i2;TRINITY_DN28003_c1_g1_i3	-	-	-	-	-	-	-	-	-	-
TRINITY_DN9122_c0_g1	1362	TRINITY_DN9122_c0_g1_i1	unknown protein [Oryza sativa Japonica Group]	-	-	-	ENOG4111046(NA)	-	-	-	-	B8A7P7.1 PF00581.18;Rhodanese;
TRINITY_DN47440_c0_g1	237	TRINITY_DN47440_c0_g1_i1	-	-	-	-	-	-	-	-	-	-
TRINITY_DN37722_c2_g2	377	TRINITY_DN37722_c2_g2_i1	-	-	-	-	-	-	-	-	-	-
TRINITY_DN37214_c1_g2	336	TRINITY_DN37214_c1_g2_i1	-	-	-	-	-	-	-	-	-	-
TRINITY_DN47189_c0_g1	2706	TRINITY_DN47189_c0_g1_i1;TRINITY_DN47189_c0_g1_i10;TRINITY_DN47189_c0_g1_i11;TRINITY_DN47189_c0_g1_i12;TRINITY_DN47189_c0_g1_i13;TRINITY_DN47189_c0_g1_i14;TRINITY_DN47189_c0_g1_i15;TRINITY_DN47189_c0_g1_i16;TRINITY_DN47189_c0_g1_i17;TRINITY_DN47189_c0_g1_i18;TRINITY_DN47189_c0_g1_i19;TRINITY_DN47189_c0_g1_i2;TRINITY_DN47189_c0_g1_i20;TRINITY_DN47189_c0_g1_i21;TRINITY_DN47189_c0_g1_i22;TRINITY_DN4…	unnamed protein product, partial [Vitis vinifera]	ATHB-15	Homeobox-leucine zipper protein ATHB-15 OS=Arabidopsis thaliana GN=ATHB-15 PE=1 SV=1	GO:0003677(DNA binding);GO:0003700(transcription factor activity, sequence-specific DNA binding);GO:0005634(nucleus);GO:0006351(transcription, DNA-templated);GO:0006355(regulation of transcription, DNA-templated);GO:0008289(lipid binding);GO:0009855(determination of bilateral symmetry);GO:0009887(organ morphogenesis);GO:0009965(leaf morphogenesis);GO:0010014(meristem initiation);GO:0010073(merist…	ENOG410XQ3R(homeobox-leucine zipper protein)	-	-	-	-	Q5D1M2.1 PF08670.9;MEKHLA;
TRINITY_DN24966_c2_g1	346	TRINITY_DN24966_c2_g1_i1	-	-	-	-	-	-	-	-	-	-
TRINITY_DN953_c0_g1	284	TRINITY_DN953_c0_g1_i1	OSIGBa0092E01.11 [Oryza sativa Indica Group]	-	-	GO:0005634(nucleus);GO:0009416(response to light stimulus);GO:0009909(regulation of flower development)	COG5641(Transcription factor)	-	-	-	-	-
TRINITY_DN24729_c0_g2	515	TRINITY_DN24729_c0_g2_i1	PREDICTED: F-box protein At5g07670-like [Ziziphus jujuba]	At5g07670	F-box protein At5g07670 OS=Arabidopsis thaliana GN=At5g07670 PE=2 SV=1	GO:0005634(nucleus)	ENOG410XQ54(F-box and leucine-rich repeat protein)	K14515	EIN3-binding F-box protein	-	eus04075(Plant hormone signal transduction)	-
TRINITY_DN34682_c1_g2	280	TRINITY_DN34682_c1_g2_i1	Tetratricopeptide repeat-like superfamily protein, putative [Theobroma cacao]	-	-	-	ENOG410Z7Z7(Pentatricopeptide repeat-containing protein)	-	-	-	-	-
TRINITY_DN45545_c1_g5	470	TRINITY_DN45545_c1_g5_i1	hypothetical protein AMTR_s03506p00001230 [Amborella trichopoda]	-	-	-	-	-	-	-	-	-
TRINITY_DN3178_c0_g1	392	TRINITY_DN3178_c0_g1_i1	PREDICTED: CBL-interacting serine/threonine-protein kinase 7 [Ricinus communis]	-	-	GO:0004674(protein serine/threonine kinase activity);GO:0005634(nucleus);GO:0005737(cytoplasm);GO:0006468(protein phosphorylation);GO:0035556(intracellular signal transduction)	COG0515(Serine Threonine protein kinase)	-	-	-	-	-
TRINITY_DN36978_c3_g3	333	TRINITY_DN36978_c3_g3_i1;TRINITY_DN36978_c3_g3_i2	PREDICTED: uncharacterized protein LOC104882708 [Vitis vinifera]	-	-	GO:0001077(transcriptional activator activity, RNA polymerase II core promoter proximal region sequence-specific binding);GO:0005634(nucleus);GO:0043565(sequence-specific DNA binding);GO:0045944(positive regulation of transcription from RNA polymerase II promoter)	ENOG41128X0(calmodulin-binding transcription activator)	-	-	-	-	-
TRINITY_DN37339_c1_g6	330	TRINITY_DN37339_c1_g6_i1	-	-	-	-	-	-	-	-	-	-
TRINITY_DN47470_c0_g2	207	TRINITY_DN47470_c0_g2_i1	putative LRR receptor-like serine/threonine-protein kinase At1g14390 family [Cajanus cajan]	-	-	-	-	-	-	-	-	-
TRINITY_DN24246_c0_g2	250	TRINITY_DN24246_c0_g2_i1	-	-	-	-	-	-	-	-	-	-
TRINITY_DN31013_c3_g1	731	TRINITY_DN31013_c3_g1_i1	CXE carboxylesterase [Actinidia deliciosa]	CXE16	Probable carboxylesterase 16 OS=Arabidopsis thaliana GN=CXE16 PE=2 SV=1	GO:0005576(extracellular region);GO:0008152(metabolic process);GO:0052689(carboxylic ester hydrolase activity)	COG0657(alpha beta hydrolase fold-3 domain protein)	K14493	gibberellin receptor GID1	EC:3.-.-.-	mdm04075(Plant hormone signal transduction)	A0A0K9NN69.1 PF07859.11;Abhydrolase_3;
TRINITY_DN45692_c0_g3	284	TRINITY_DN45692_c0_g3_i1	-	-	-	-	-	-	-	-	-	-
TRINITY_DN48001_c0_g1	366	TRINITY_DN48001_c0_g1_i1	hypothetical protein OsI_29227 [Oryza sativa Indica Group]	APRL4	5'-adenylylsulfate reductase-like 4 OS=Oryza sativa subsp. japonica GN=APRL4 PE=2 SV=1	GO:0003756(protein disulfide isomerase activity);GO:0005783(endoplasmic reticulum);GO:0006457(protein folding);GO:0034976(response to endoplasmic reticulum stress)	ENOG4111M6Z(thioredoxin domain containing 15)	-	-	-	-	-
TRINITY_DN32899_c3_g2	416	TRINITY_DN32899_c3_g2_i1	-	-	-	-	-	-	-	-	-	-
TRINITY_DN47398_c1_g8	268	TRINITY_DN47398_c1_g8_i1	coproporphyrinogen III oxidase, partial [Oryza sativa Japonica Group]	CPX	Oxygen-dependent coproporphyrinogen-III oxidase, chloroplastic OS=Oryza sativa subsp. japonica GN=CPX PE=2 SV=2	GO:0042803(protein homodimerization activity)	COG0408(Key enzyme in heme biosynthesis. Catalyzes the oxidative decarboxylation of propionic acid side chains of rings A and B of coproporphyrinogen III (By similarity))	K00228	coproporphyrinogen III oxidase	EC:1.3.3.3	osa00860(Porphyrin and chlorophyll metabolism)	J3M1A5.1 PF01218.16;Coprogen_oxidas;
TRINITY_DN27729_c2_g7	244	TRINITY_DN27729_c2_g7_i1;TRINITY_DN27729_c2_g7_i2	-	-	-	-	-	-	-	-	-	-
TRINITY_DN29498_c3_g1	719	TRINITY_DN29498_c3_g1_i1;TRINITY_DN29498_c3_g1_i2;TRINITY_DN29498_c3_g1_i3;TRINITY_DN29498_c3_g1_i4;TRINITY_DN29498_c3_g1_i5	-	-	-	-	-	-	-	-	-	-
TRINITY_DN31990_c0_g1	356	TRINITY_DN31990_c0_g1_i1;TRINITY_DN31990_c0_g1_i2;TRINITY_DN31990_c0_g1_i3;TRINITY_DN31990_c0_g1_i4;TRINITY_DN31990_c0_g1_i5	Uncharacterized protein TCM_009073 [Theobroma cacao]	-	-	GO:0003676(nucleic acid binding);GO:0005575(cellular_component);GO:0015074(DNA integration)	COG2801(Retrotransposon protein)	K13336	peroxin-3	-	gra04146(Peroxisome)	-
TRINITY_DN43094_c0_g1	446	TRINITY_DN43094_c0_g1_i1	-	-	-	-	-	-	-	-	-	-
TRINITY_DN46875_c1_g2	774	TRINITY_DN46875_c1_g2_i1;TRINITY_DN46875_c1_g2_i2;TRINITY_DN46875_c1_g2_i3;TRINITY_DN46875_c1_g2_i4;TRINITY_DN46875_c1_g2_i5	-	-	-	-	-	-	-	-	-	-
TRINITY_DN36962_c2_g7	370	TRINITY_DN36962_c2_g7_i1	-	-	-	-	-	-	-	-	-	-
TRINITY_DN34229_c3_g1	259	TRINITY_DN34229_c3_g1_i1;TRINITY_DN34229_c3_g1_i2;TRINITY_DN34229_c3_g1_i3	-	-	-	-	-	-	-	-	-	-
TRINITY_DN22963_c0_g6	220	TRINITY_DN22963_c0_g6_i1	Os07g0571100, partial [Oryza sativa Japonica Group]	-	-	-	ENOG410Y4BV(Protein TIME FOR)	-	-	-	-	-
TRINITY_DN42556_c1_g1	362	TRINITY_DN42556_c1_g1_i1	PREDICTED: uncharacterized protein LOC8260363 [Ricinus communis]	-	-	GO:0003735(structural constituent of ribosome);GO:0006412(translation)	-	-	-	-	-	-
TRINITY_DN10945_c0_g1	333	TRINITY_DN10945_c0_g1_i1	hypothetical protein OsI_07406 [Oryza sativa Indica Group]	-	-	-	ENOG410XTFS(Ring finger protein)	-	-	-	-	-
TRINITY_DN32168_c1_g5	236	TRINITY_DN32168_c1_g5_i1	PREDICTED: putative pentatricopeptide repeat-containing protein At3g11460 [Vitis vinifera]	-	-	-	ENOG410Z7Z7(Pentatricopeptide repeat-containing protein)	-	-	-	-	-
TRINITY_DN42975_c1_g2	254	TRINITY_DN42975_c1_g2_i1	UPF0420 C16orf58-like protein [Medicago truncatula]	RUS5	Protein root UVB sensitive 5 OS=Arabidopsis thaliana GN=RUS5 PE=2 SV=1	GO:0003674(molecular_function);GO:0008150(biological_process);GO:0009507(chloroplast)	ENOG410XU74(Chromosome 16 open reading frame 58)	-	-	-	-	G7KS93.1 PF04884.12;DUF647;
TRINITY_DN30619_c3_g1	797	TRINITY_DN30619_c3_g1_i1;TRINITY_DN30619_c3_g1_i2;TRINITY_DN30619_c3_g1_i3	-	-	-	-	-	-	-	-	-	-
TRINITY_DN41499_c0_g4	357	TRINITY_DN41499_c0_g4_i1	-	-	-	-	-	-	-	-	-	-
TRINITY_DN43670_c0_g2	225	TRINITY_DN43670_c0_g2_i1	PREDICTED: probable mitochondrial import inner membrane translocase subunit TIM21 [Nelumbo nucifera]	TIM21	Probable mitochondrial import inner membrane translocase subunit TIM21 OS=Arabidopsis thaliana GN=TIM21 PE=1 SV=1	GO:0005744(mitochondrial inner membrane presequence translocase complex);GO:0030150(protein import into mitochondrial matrix);GO:0032981(mitochondrial respiratory chain complex I assembly);GO:0033617(mitochondrial respiratory chain complex IV assembly)	ENOG4111I5D(Import inner membrane translocase, subunit)	-	-	-	-	M1AWW4.1 PF08294.9;TIM21;
TRINITY_DN28556_c1_g1	395	TRINITY_DN28556_c1_g1_i1;TRINITY_DN28556_c1_g1_i2;TRINITY_DN28556_c1_g1_i3;TRINITY_DN28556_c1_g1_i4	-	-	-	-	-	-	-	-	-	-
TRINITY_DN41601_c0_g3	367	TRINITY_DN41601_c0_g3_i1	PREDICTED: 3-hydroxyisobutyryl-CoA hydrolase-like protein 3, mitochondrial isoform X1 [Daucus carota subsp. sativus]	At4g13360	3-hydroxyisobutyryl-CoA hydrolase-like protein 3, mitochondrial OS=Arabidopsis thaliana GN=At4g13360 PE=1 SV=2	GO:0003824(catalytic activity);GO:0005739(mitochondrion);GO:0005829(cytosol);GO:0016787(hydrolase activity);GO:0016836(hydro-lyase activity)	COG1024(Enoyl-CoA hydratase)	K05605	3-hydroxyisobutyryl-CoA hydrolase	EC:3.1.2.4	cam01200(Carbon metabolism);cam00640(Propanoate metabolism);cam00280(Valine, leucine and isoleucine degradation);cam00410(beta-Alanine metabolism)	A0A022Q4Y8.1 PF16113.3;ECH_2;
TRINITY_DN39600_c2_g2	847	TRINITY_DN39600_c2_g2_i1	PREDICTED: tubby-like F-box protein 8 [Vitis vinifera]	TULP8	Tubby-like F-box protein 8 OS=Oryza sativa subsp. japonica GN=TULP8 PE=2 SV=1	GO:0005929(cilium);GO:0035091(phosphatidylinositol binding);GO:0061512(protein localization to cilium)	ENOG410XQFT(tubby like protein)	-	-	-	-	F6GY33.1 PF01167.16;Tub;
TRINITY_DN26208_c0_g2	281	TRINITY_DN26208_c0_g2_i1;TRINITY_DN26208_c0_g2_i2;TRINITY_DN26208_c0_g2_i3	-	-	-	-	-	-	-	-	-	-
TRINITY_DN41688_c0_g1	340	TRINITY_DN41688_c0_g1_i1;TRINITY_DN41688_c0_g1_i2	-	-	-	-	-	-	-	-	-	-
TRINITY_DN45645_c0_g4	885	TRINITY_DN45645_c0_g4_i1	unnamed protein product, partial [Vitis vinifera]	SWI3C	SWI/SNF complex subunit SWI3C OS=Arabidopsis thaliana GN=SWI3C PE=1 SV=1	GO:0003677(DNA binding);GO:0005515(protein binding);GO:0005634(nucleus);GO:0006338(chromatin remodeling);GO:0006351(transcription, DNA-templated);GO:0006355(regulation of transcription, DNA-templated);GO:0007275(multicellular organism development);GO:0016514(SWI/SNF complex)	COG5259(SWI SNF related, matrix associated, actin dependent regulator of chromatin, subfamily c, member)	-	-	-	-	A0A061FH16.1 PF16495.3;SWIRM-assoc_1;
TRINITY_DN34608_c2_g5	241	TRINITY_DN34608_c2_g5_i1	-	-	-	-	-	-	-	-	-	-
TRINITY_DN31046_c0_g4	481	TRINITY_DN31046_c0_g4_i1;TRINITY_DN31046_c0_g4_i2	-	-	-	-	-	K00430	peroxidase	EC:1.11.1.7	pper00940(Phenylpropanoid biosynthesis)	-
TRINITY_DN36408_c0_g2	1522	TRINITY_DN36408_c0_g2_i1;TRINITY_DN36408_c0_g2_i2;TRINITY_DN36408_c0_g2_i3;TRINITY_DN36408_c0_g2_i4;TRINITY_DN36408_c0_g2_i5;TRINITY_DN36408_c0_g2_i6	PREDICTED: transcription factor MYB1R1 [Vitis vinifera]	-	Transcription factor MYB1R1 OS=Solanum tuberosum PE=2 SV=1	GO:0009723(response to ethylene)	ENOG4111IMA(Transcription factor)	-	-	-	-	A0A0R4J5N8.1 PF00249.29;Myb_DNA-binding;
TRINITY_DN43048_c1_g2	1175	TRINITY_DN43048_c1_g2_i1;TRINITY_DN43048_c1_g2_i2;TRINITY_DN43048_c1_g2_i3;TRINITY_DN43048_c1_g2_i4;TRINITY_DN43048_c1_g2_i5;TRINITY_DN43048_c1_g2_i6;TRINITY_DN43048_c1_g2_i7;TRINITY_DN43048_c1_g2_i8;TRINITY_DN43048_c1_g2_i9	-	-	-	-	-	-	-	-	-	-
TRINITY_DN29843_c0_g2	258	TRINITY_DN29843_c0_g2_i1	-	-	-	-	-	-	-	-	-	-
TRINITY_DN46458_c3_g4	688	TRINITY_DN46458_c3_g4_i1;TRINITY_DN46458_c3_g4_i2	-	-	-	-	-	-	-	-	-	-
TRINITY_DN38467_c4_g8	268	TRINITY_DN38467_c4_g8_i1	-	-	-	-	-	-	-	-	-	-
TRINITY_DN24335_c0_g1	1271	TRINITY_DN24335_c0_g1_i1;TRINITY_DN24335_c0_g1_i2	PREDICTED: transcription factor TCP20-like [Nelumbo nucifera]	TCP20	Transcription factor TCP20 OS=Arabidopsis thaliana GN=TCP20 PE=1 SV=1	GO:0000987(core promoter proximal region sequence-specific DNA binding);GO:0003700(transcription factor activity, sequence-specific DNA binding);GO:0005515(protein binding);GO:0005634(nucleus);GO:0006351(transcription, DNA-templated);GO:0006355(regulation of transcription, DNA-templated);GO:0008361(regulation of cell size);GO:0009653(anatomical structure morphogenesis);GO:0043565(sequence-specifi…	ENOG410YH53(Transcription factor)	K16221	transcription factor TCP21 (protein CCA1 HIKING EXPEDITION)	-	ath04712(Circadian rhythm - plant)	F6H463.1 PF03634.11;TCP;
TRINITY_DN31613_c3_g1	455	TRINITY_DN31613_c3_g1_i1;TRINITY_DN31613_c3_g1_i2;TRINITY_DN31613_c3_g1_i3	-	-	-	-	-	-	-	-	-	-
TRINITY_DN31416_c2_g1	208	TRINITY_DN31416_c2_g1_i1	-	-	-	-	-	-	-	-	-	-
TRINITY_DN46422_c0_g4	447	TRINITY_DN46422_c0_g4_i1	PREDICTED: protein NRT1/ PTR FAMILY 2.11-like [Nicotiana sylvestris]	NPF2.10	Protein NRT1/ PTR FAMILY 2.10 OS=Arabidopsis thaliana GN=NPF2.10 PE=1 SV=3	GO:0005215(transporter activity);GO:0005886(plasma membrane);GO:0006857(oligopeptide transport);GO:0009506(plasmodesma);GO:0016020(membrane);GO:0016021(integral component of membrane);GO:0080167(response to karrikin);GO:0090448(glucosinolate:proton symporter activity);GO:0090449(phloem glucosinolate loading);GO:1901349(glucosinolate transport)	COG3104(transporter)	-	-	-	-	B9I312.2 PF00854.19;PTR2;
TRINITY_DN43363_c4_g1	210	TRINITY_DN43363_c4_g1_i1	-	-	-	-	-	-	-	-	-	-
TRINITY_DN30636_c2_g3	610	TRINITY_DN30636_c2_g3_i1	PREDICTED: protein SRC2 homolog [Vitis vinifera]	SRC2	Protein SRC2 OS=Glycine max GN=SRC2 PE=2 SV=1	GO:0000326(protein storage vacuole);GO:0005515(protein binding);GO:0005783(endoplasmic reticulum);GO:0005789(endoplasmic reticulum membrane);GO:0005886(plasma membrane);GO:0006623(protein targeting to vacuole);GO:0016021(integral component of membrane);GO:0032586(protein storage vacuole membrane)	ENOG410YJ7V(C2 domain)	-	-	-	-	K4AWU9.1 PF00168.28;C2;
TRINITY_DN30965_c2_g2	225	TRINITY_DN30965_c2_g2_i1	-	-	-	-	-	-	-	-	-	-
TRINITY_DN34669_c4_g1	2217	TRINITY_DN34669_c4_g1_i1;TRINITY_DN34669_c4_g1_i10;TRINITY_DN34669_c4_g1_i11;TRINITY_DN34669_c4_g1_i12;TRINITY_DN34669_c4_g1_i13;TRINITY_DN34669_c4_g1_i14;TRINITY_DN34669_c4_g1_i15;TRINITY_DN34669_c4_g1_i16;TRINITY_DN34669_c4_g1_i17;TRINITY_DN34669_c4_g1_i18;TRINITY_DN34669_c4_g1_i19;TRINITY_DN34669_c4_g1_i2;TRINITY_DN34669_c4_g1_i20;TRINITY_DN34669_c4_g1_i3;TRINITY_DN34669_c4_g1_i4;TRINITY_DN346…	PREDICTED: protein TRANSPORT INHIBITOR RESPONSE 1 [Vitis vinifera]	TIR1	Protein TRANSPORT INHIBITOR RESPONSE 1 OS=Arabidopsis thaliana GN=TIR1 PE=1 SV=2	GO:0000822(inositol hexakisphosphate binding);GO:0009734(auxin-activated signaling pathway)	ENOG410XQ54(F-box and leucine-rich repeat protein)	K14485	transport inhibitor response 1	-	vvi04075(Plant hormone signal transduction)	A0A0D2UL72.1 PF12937.5;F-box-like;
TRINITY_DN47603_c1_g2	507	TRINITY_DN47603_c1_g2_i1;TRINITY_DN47603_c1_g2_i2;TRINITY_DN47603_c1_g2_i3;TRINITY_DN47603_c1_g2_i4	hypothetical protein DCAR_007634 [Daucus carota subsp. sativus]	Os08g0398700	Aminopeptidase M1-B OS=Oryza sativa subsp. japonica GN=Os08g0398700 PE=2 SV=1	GO:0005737(cytoplasm);GO:0005886(plasma membrane);GO:0006508(proteolysis);GO:0008270(zinc ion binding);GO:0042277(peptide binding);GO:0043171(peptide catabolic process);GO:0070006(metalloaminopeptidase activity)	COG0308(aminopeptidase)	K11140	aminopeptidase N	EC:3.4.11.2	pxb00480(Glutathione metabolism)	A0A0J8FQ44.1 PF01433.18;Peptidase_M1;
TRINITY_DN33593_c0_g1	1164	TRINITY_DN33593_c0_g1_i1;TRINITY_DN33593_c0_g1_i2;TRINITY_DN33593_c0_g1_i3;TRINITY_DN33593_c0_g1_i4;TRINITY_DN33593_c0_g1_i5;TRINITY_DN33593_c0_g1_i6;TRINITY_DN33593_c0_g1_i7	PREDICTED: DNA-directed RNA polymerase III subunit RPC8 isoform X1 [Sesamum indicum]	RPC25	DNA-directed RNA polymerase III subunit RPC8 OS=Saccharomyces cerevisiae (strain ATCC 204508 / S288c) GN=RPC25 PE=1 SV=1	GO:0001056(RNA polymerase III activity);GO:0005666(DNA-directed RNA polymerase III complex);GO:0006384(transcription initiation from RNA polymerase III promoter)	COG1095(DNA-directed RNA Polymerase)	K03022	DNA-directed RNA polymerase III subunit RPC8	-	sind00230(Purine metabolism);sind00240(Pyrimidine metabolism);sind03020(RNA polymerase)	D7TPA5.1 PF08292.10;RNA_pol_Rbc25;
TRINITY_DN46404_c1_g1	1377	TRINITY_DN46404_c1_g1_i1;TRINITY_DN46404_c1_g1_i2;TRINITY_DN46404_c1_g1_i3;TRINITY_DN46404_c1_g1_i4;TRINITY_DN46404_c1_g1_i5	ATP binding protein, putative [Ricinus communis]	HSR4	Protein HYPER-SENSITIVITY-RELATED 4 OS=Arabidopsis thaliana GN=HSR4 PE=2 SV=1	GO:0002237(response to molecule of bacterial origin);GO:0005524(ATP binding);GO:0005739(mitochondrion);GO:0005740(mitochondrial envelope);GO:0005741(mitochondrial outer membrane);GO:0005886(plasma membrane);GO:0008219(cell death);GO:0009411(response to UV);GO:0009617(response to bacterium);GO:0009626(plant-type hypersensitive response);GO:0009863(salicylic acid mediated signaling pathway);GO:0016…	COG0465(Acts as a processive, ATP-dependent zinc metallopeptidase for both cytoplasmic and membrane proteins. Plays a role in the quality control of integral membrane proteins (By similarity))	-	-	-	-	A9PF45.1 PF00004.27;AAA;
TRINITY_DN33250_c1_g2	776	TRINITY_DN33250_c1_g2_i1;TRINITY_DN33250_c1_g2_i2;TRINITY_DN33250_c1_g2_i3	-	-	-	-	-	-	-	-	-	-
TRINITY_DN25135_c2_g5	249	TRINITY_DN25135_c2_g5_i1	hypothetical protein CICLE_v10018699mg [Citrus clementina]	-	-	-	-	K13459	disease resistance protein RPS2	-	cit04626(Plant-pathogen interaction)	-
TRINITY_DN41479_c0_g1	588	TRINITY_DN41479_c0_g1_i1;TRINITY_DN41479_c0_g1_i10;TRINITY_DN41479_c0_g1_i11;TRINITY_DN41479_c0_g1_i12;TRINITY_DN41479_c0_g1_i13;TRINITY_DN41479_c0_g1_i14;TRINITY_DN41479_c0_g1_i15;TRINITY_DN41479_c0_g1_i16;TRINITY_DN41479_c0_g1_i17;TRINITY_DN41479_c0_g1_i18;TRINITY_DN41479_c0_g1_i19;TRINITY_DN41479_c0_g1_i2;TRINITY_DN41479_c0_g1_i20;TRINITY_DN41479_c0_g1_i3;TRINITY_DN41479_c0_g1_i4;TRINITY_DN414…	-	-	-	-	-	-	-	-	-	-
TRINITY_DN47811_c4_g3	203	TRINITY_DN47811_c4_g3_i1	-	-	-	-	-	-	-	-	-	-
TRINITY_DN29641_c0_g2	268	TRINITY_DN29641_c0_g2_i1;TRINITY_DN29641_c0_g2_i2	-	-	-	-	-	-	-	-	-	-
TRINITY_DN12702_c0_g1	276	TRINITY_DN12702_c0_g1_i1	-	-	-	-	-	-	-	-	-	-
TRINITY_DN47059_c2_g1	902	TRINITY_DN47059_c2_g1_i1;TRINITY_DN47059_c2_g1_i10;TRINITY_DN47059_c2_g1_i11;TRINITY_DN47059_c2_g1_i12;TRINITY_DN47059_c2_g1_i13;TRINITY_DN47059_c2_g1_i14;TRINITY_DN47059_c2_g1_i15;TRINITY_DN47059_c2_g1_i16;TRINITY_DN47059_c2_g1_i17;TRINITY_DN47059_c2_g1_i18;TRINITY_DN47059_c2_g1_i19;TRINITY_DN47059_c2_g1_i2;TRINITY_DN47059_c2_g1_i20;TRINITY_DN47059_c2_g1_i3;TRINITY_DN47059_c2_g1_i4;TRINITY_DN470…	PREDICTED: uncharacterized protein LOC108985471 isoform X1 [Juglans regia]	-	-	GO:0009507(chloroplast)	ENOG410Z781(NA)	-	-	-	-	B9GMN6.1 PF02338.17;OTU;
TRINITY_DN33215_c2_g3	248	TRINITY_DN33215_c2_g3_i1	-	-	-	-	-	-	-	-	-	-
TRINITY_DN45789_c0_g1	634	TRINITY_DN45789_c0_g1_i1;TRINITY_DN45789_c0_g1_i2	PREDICTED: pre-mRNA-splicing factor CWC22 homolog [Cicer arietinum]	CWC22	Pre-mRNA-splicing factor CWC22 homolog OS=Homo sapiens GN=CWC22 PE=1 SV=3	GO:0000398(mRNA splicing, via spliceosome);GO:0003723(RNA binding);GO:0071006(U2-type catalytic step 1 spliceosome);GO:0071013(catalytic step 2 spliceosome)	ENOG410XNP2(pre-mRNA-splicing factor cwc-22)	-	-	-	-	V4UB47.1 PF02847.15;MA3;
TRINITY_DN46601_c1_g2	224	TRINITY_DN46601_c1_g2_i1;TRINITY_DN46601_c1_g2_i2	-	-	-	-	-	-	-	-	-	-
TRINITY_DN37284_c1_g4	264	TRINITY_DN37284_c1_g4_i1;TRINITY_DN37284_c1_g4_i2;TRINITY_DN37284_c1_g4_i3	-	-	-	-	-	-	-	-	-	-
TRINITY_DN43009_c1_g2	1071	TRINITY_DN43009_c1_g2_i1	hypothetical protein PRUPE_ppa023494mg, partial [Prunus persica]	At2g27310	F-box protein At2g27310 OS=Arabidopsis thaliana GN=At2g27310 PE=2 SV=1	GO:0003674(molecular_function);GO:0008150(biological_process)	ENOG410YK80(F-box protein)	-	-	-	-	-
TRINITY_DN40314_c2_g2	368	TRINITY_DN40314_c2_g2_i1;TRINITY_DN40314_c2_g2_i2;TRINITY_DN40314_c2_g2_i3	PREDICTED: uncharacterized protein LOC101299561 [Fragaria vesca subsp. vesca]	-	-	-	-	-	-	-	-	-
TRINITY_DN27198_c3_g2	205	TRINITY_DN27198_c3_g2_i1	-	-	-	-	-	-	-	-	-	-
TRINITY_DN28056_c0_g1	379	TRINITY_DN28056_c0_g1_i1;TRINITY_DN28056_c0_g1_i2;TRINITY_DN28056_c0_g1_i3	-	-	-	-	-	-	-	-	-	-
TRINITY_DN34696_c1_g1	1333	TRINITY_DN34696_c1_g1_i1;TRINITY_DN34696_c1_g1_i2;TRINITY_DN34696_c1_g1_i3	-	-	-	-	-	-	-	-	-	-
TRINITY_DN45622_c1_g1	322	TRINITY_DN45622_c1_g1_i1	-	-	-	-	-	-	-	-	-	-
TRINITY_DN34524_c0_g2	744	TRINITY_DN34524_c0_g2_i1	hypothetical protein PRUPE_ppa020618mg [Prunus persica]	NET2A	Protein NETWORKED 2A OS=Arabidopsis thaliana GN=NET2A PE=2 SV=1	GO:0005886(plasma membrane);GO:0009793(embryo development ending in seed dormancy)	ENOG410Y9Y9(Kinase interacting)	-	-	-	-	-
TRINITY_DN46135_c1_g2	324	TRINITY_DN46135_c1_g2_i1	-	-	-	-	-	-	-	-	-	-
TRINITY_DN46511_c0_g4	383	TRINITY_DN46511_c0_g4_i1	-	-	-	-	-	-	-	-	-	-
TRINITY_DN45554_c0_g1	1232	TRINITY_DN45554_c0_g1_i1;TRINITY_DN45554_c0_g1_i10;TRINITY_DN45554_c0_g1_i11;TRINITY_DN45554_c0_g1_i12;TRINITY_DN45554_c0_g1_i13;TRINITY_DN45554_c0_g1_i14;TRINITY_DN45554_c0_g1_i15;TRINITY_DN45554_c0_g1_i16;TRINITY_DN45554_c0_g1_i17;TRINITY_DN45554_c0_g1_i18;TRINITY_DN45554_c0_g1_i19;TRINITY_DN45554_c0_g1_i2;TRINITY_DN45554_c0_g1_i20;TRINITY_DN45554_c0_g1_i21;TRINITY_DN45554_c0_g1_i22;TRINITY_DN4…	hypothetical protein AMTR_s00013p00217480 [Amborella trichopoda]	SR34	Serine/arginine-rich-splicing factor SR34 OS=Arabidopsis thaliana GN=SR34 PE=1 SV=1	GO:0000166(nucleotide binding);GO:0003723(RNA binding);GO:0005515(protein binding);GO:0005634(nucleus);GO:0005681(spliceosomal complex);GO:0006397(mRNA processing);GO:0008380(RNA splicing);GO:0016607(nuclear speck);GO:0035061(interchromatin granule)	COG0724(Rna-binding protein)	K12890	splicing factor, arginine/serine-rich 1/9	-	atr03040(Spliceosome)	I1NB65.1 PF00076.20;RRM_1;
TRINITY_DN2715_c0_g1	223	TRINITY_DN2715_c0_g1_i1	-	-	-	-	-	-	-	-	-	-
TRINITY_DN36804_c0_g2	837	TRINITY_DN36804_c0_g2_i1	-	-	-	-	-	-	-	-	-	-
TRINITY_DN40947_c0_g3	1480	TRINITY_DN40947_c0_g3_i1	PREDICTED: magnesium transporter MRS2-1 isoform X1 [Populus euphratica]	MRS2-1	Magnesium transporter MRS2-1 OS=Arabidopsis thaliana GN=MRS2-1 PE=2 SV=1	GO:0015095(magnesium ion transmembrane transporter activity);GO:0015693(magnesium ion transport)	ENOG410XNNZ(Magnesium transporter)	-	-	-	-	F6HBS4.1 PF01544.16;CorA;
TRINITY_DN43916_c0_g4	2105	TRINITY_DN43916_c0_g4_i1;TRINITY_DN43916_c0_g4_i2	PREDICTED: CDT1-like protein a, chloroplastic [Vitis vinifera]	CDT1A	CDT1-like protein a, chloroplastic OS=Arabidopsis thaliana GN=CDT1A PE=1 SV=1	GO:0004693(cyclin-dependent protein serine/threonine kinase activity);GO:0005515(protein binding);GO:0005634(nucleus);GO:0006260(DNA replication);GO:0007049(cell cycle);GO:0009507(chloroplast);GO:0009658(chloroplast organization);GO:0019901(protein kinase binding);GO:0048229(gametophyte development);GO:0051276(chromosome organization);GO:0070182(DNA polymerase binding)	ENOG410XT37(Chromatin licensing and DNA replication factor 1)	-	-	-	-	M5VJA9.1 PF08839.9;CDT1;
TRINITY_DN32449_c0_g1	942	TRINITY_DN32449_c0_g1_i1	hypothetical protein POPTR_0007s12050g [Populus trichocarpa]	At5g66560	BTB/POZ domain-containing protein At5g66560 OS=Arabidopsis thaliana GN=At5g66560 PE=2 SV=2	GO:0004871(signal transducer activity);GO:0005886(plasma membrane);GO:0009416(response to light stimulus);GO:0016567(protein ubiquitination)	ENOG410YF5P(BTB POZ domain-containing protein)	K15095	(+)-neomenthol dehydrogenase	EC:1.1.1.208	bdi00902(Monoterpenoid biosynthesis)	-
TRINITY_DN43789_c0_g2	1245	TRINITY_DN43789_c0_g2_i1;TRINITY_DN43789_c0_g2_i2	PREDICTED: mannose-6-phosphate isomerase 1 [Jatropha curcas]	PMI1	Mannose-6-phosphate isomerase 1 OS=Arabidopsis thaliana GN=PMI1 PE=1 SV=1	GO:0004476(mannose-6-phosphate isomerase activity);GO:0005737(cytoplasm);GO:0005975(carbohydrate metabolic process);GO:0008270(zinc ion binding);GO:0009298(GDP-mannose biosynthetic process);GO:0009416(response to light stimulus);GO:0009793(embryo development ending in seed dormancy);GO:0010043(response to zinc ion);GO:0032025(response to cobalt ion);GO:0033591(response to L-ascorbic acid);GO:0046…	COG1482(mannose-6-phosphate isomerase)	K01809	mannose-6-phosphate isomerase	EC:5.3.1.8	jcu00051(Fructose and mannose metabolism);jcu00520(Amino sugar and nucleotide sugar metabolism)	A0A067KMB9.1 PF01238.19;PMI_typeI;
TRINITY_DN43099_c1_g2	396	TRINITY_DN43099_c1_g2_i1	-	-	-	-	-	-	-	-	-	-
TRINITY_DN40137_c2_g3	693	TRINITY_DN40137_c2_g3_i1	ribosomal protein L13 [Populus trichocarpa]	rplM	50S ribosomal protein L13 OS=Rubrobacter xylanophilus (strain DSM 9941 / NBRC 16129) GN=rplM PE=3 SV=2	GO:0003729(mRNA binding);GO:0003735(structural constituent of ribosome);GO:0005840(ribosome);GO:0006412(translation)	COG0102(This protein is one of the early assembly proteins of the 50S ribosomal subunit, although it is not seen to bind rRNA by itself. It is important during the early stages of 50S assembly (By similarity))	K02871	large subunit ribosomal protein L13	-	pop03010(Ribosome)	A9PG49.1 PF00572.16;Ribosomal_L13;
TRINITY_DN25363_c1_g7	359	TRINITY_DN25363_c1_g7_i1	-	-	-	-	-	-	-	-	-	-
TRINITY_DN42587_c0_g4	348	TRINITY_DN42587_c0_g4_i1	-	-	-	-	-	-	-	-	-	-
TRINITY_DN32185_c0_g7	300	TRINITY_DN32185_c0_g7_i1	-	-	-	-	-	-	-	-	-	-
TRINITY_DN40237_c0_g4	345	TRINITY_DN40237_c0_g4_i1;TRINITY_DN40237_c0_g4_i2;TRINITY_DN40237_c0_g4_i3;TRINITY_DN40237_c0_g4_i4;TRINITY_DN40237_c0_g4_i5	-	-	-	-	-	-	-	-	-	-
TRINITY_DN40474_c1_g2	625	TRINITY_DN40474_c1_g2_i1;TRINITY_DN40474_c1_g2_i2;TRINITY_DN40474_c1_g2_i3;TRINITY_DN40474_c1_g2_i4	actin-7-like [Gossypium hirsutum]	-	Actin-2 OS=Daucus carota PE=2 SV=1	GO:0005856(cytoskeleton);GO:0005886(plasma membrane);GO:0005925(focal adhesion);GO:0097433(dense body)	COG5277(Actin-related protein)	K05692	actin beta/gamma 1	-	pda04145(Phagosome)	A0A059C407.1 PF00022.17;Actin;
TRINITY_DN25806_c0_g1	644	TRINITY_DN25806_c0_g1_i1	PREDICTED: probable ADP-ribosylation factor GTPase-activating protein AGD5 [Vitis vinifera]	AGD5	Probable ADP-ribosylation factor GTPase-activating protein AGD5 OS=Arabidopsis thaliana GN=AGD5 PE=1 SV=1	GO:0003677(DNA binding);GO:0005096(GTPase activator activity);GO:0005634(nucleus);GO:0005768(endosome);GO:0005802(trans-Golgi network);GO:0005829(cytosol);GO:0010227(floral organ abscission);GO:0046872(metal ion binding)	COG5347(domain, ankyrin repeat and PH domain)	K12486	stromal membrane-associated protein	-	vvi04144(Endocytosis)	A0A061FE95.1 PF01412.16;ArfGap;
TRINITY_DN31760_c0_g1	237	TRINITY_DN31760_c0_g1_i1	-	-	-	-	-	-	-	-	-	-
TRINITY_DN37095_c3_g2	259	TRINITY_DN37095_c3_g2_i1	-	-	-	-	-	-	-	-	-	-
TRINITY_DN43967_c1_g2	332	TRINITY_DN43967_c1_g2_i1	-	-	-	-	-	-	-	-	-	-
TRINITY_DN32170_c1_g5	513	TRINITY_DN32170_c1_g5_i1;TRINITY_DN32170_c1_g5_i2	-	-	-	-	-	-	-	-	-	-
TRINITY_DN36449_c2_g1	517	TRINITY_DN36449_c2_g1_i1;TRINITY_DN36449_c2_g1_i2;TRINITY_DN36449_c2_g1_i3;TRINITY_DN36449_c2_g1_i4;TRINITY_DN36449_c2_g1_i5;TRINITY_DN36449_c2_g1_i6;TRINITY_DN36449_c2_g1_i7;TRINITY_DN36449_c2_g1_i8	-	-	-	-	-	-	-	-	-	-
TRINITY_DN11133_c0_g2	225	TRINITY_DN11133_c0_g2_i1	UDP-glucose pyrophosphorylase [Oryza sativa Indica Group]	-	UTP--glucose-1-phosphate uridylyltransferase OS=Hordeum vulgare PE=2 SV=1	GO:0003983(UTP:glucose-1-phosphate uridylyltransferase activity);GO:0005737(cytoplasm);GO:0005829(cytosol);GO:0005886(plasma membrane);GO:0006011(UDP-glucose metabolic process);GO:0008152(metabolic process);GO:0009555(pollen development);GO:0009651(response to salt stress);GO:0019013(viral nucleocapsid);GO:0046686(response to cadmium ion);GO:0052543(callose deposition in cell wall);GO:0070569(uri…	COG4284(pyrophosphorylase)	K00963	UTP--glucose-1-phosphate uridylyltransferase	EC:2.7.7.9	osa00040(Pentose and glucuronate interconversions);osa00052(Galactose metabolism);osa00500(Starch and sucrose metabolism);osa00520(Amino sugar and nucleotide sugar metabolism)	W5FYZ5.1 PF01704.16;UDPGP;
TRINITY_DN39976_c2_g3	511	TRINITY_DN39976_c2_g3_i1;TRINITY_DN39976_c2_g3_i2;TRINITY_DN39976_c2_g3_i3;TRINITY_DN39976_c2_g3_i4;TRINITY_DN39976_c2_g3_i5	-	-	-	-	-	-	-	-	-	-
TRINITY_DN31918_c1_g3	1238	TRINITY_DN31918_c1_g3_i1	PREDICTED: putative HVA22-like protein g [Cicer arietinum]	HVA22G	Putative HVA22-like protein g OS=Arabidopsis thaliana GN=HVA22G PE=3 SV=2	GO:0003674(molecular_function);GO:0008150(biological_process);GO:0009507(chloroplast)	COG5052(receptor accessory protein)	-	-	-	-	A0A0A0LE74.1 PF03134.17;TB2_DP1_HVA22;
TRINITY_DN31626_c0_g6	481	TRINITY_DN31626_c0_g6_i1	PREDICTED: thioredoxin H-type-like [Malus domestica]	TRX1	Thioredoxin H1 OS=Arabidopsis thaliana GN=TRX1 PE=1 SV=1	GO:0000103(sulfate assimilation);GO:0005829(cytosol);GO:0005886(plasma membrane);GO:0006457(protein folding);GO:0015035(protein disulfide oxidoreductase activity);GO:0016671(oxidoreductase activity, acting on a sulfur group of donors, disulfide as acceptor);GO:0034599(cellular response to oxidative stress);GO:0045454(cell redox homeostasis);GO:0055114(oxidation-reduction process)	COG0526(Thioredoxin)	K09584	protein disulfide-isomerase A6	EC:5.3.4.1	fve04141(Protein processing in endoplasmic reticulum)	I1J8Q1.1 PF00085.18;Thioredoxin;
TRINITY_DN27291_c2_g2	709	TRINITY_DN27291_c2_g2_i1	-	-	-	-	-	-	-	-	-	-
TRINITY_DN31824_c0_g2	510	TRINITY_DN31824_c0_g2_i1;TRINITY_DN31824_c0_g2_i2;TRINITY_DN31824_c0_g2_i3	-	-	-	-	-	-	-	-	-	-
TRINITY_DN47035_c2_g1	445	TRINITY_DN47035_c2_g1_i1	-	-	-	-	-	-	-	-	-	-
TRINITY_DN33023_c2_g5	741	TRINITY_DN33023_c2_g5_i1;TRINITY_DN33023_c2_g5_i2	-	-	-	-	-	-	-	-	-	-
TRINITY_DN24814_c0_g1	366	TRINITY_DN24814_c0_g1_i1	-	-	-	-	-	-	-	-	-	-
TRINITY_DN47814_c2_g3	206	TRINITY_DN47814_c2_g3_i1	-	-	-	-	-	-	-	-	-	-
TRINITY_DN41831_c0_g1	572	TRINITY_DN41831_c0_g1_i1;TRINITY_DN41831_c0_g1_i2;TRINITY_DN41831_c0_g1_i3;TRINITY_DN41831_c0_g1_i4	PREDICTED: WSC domain-containing protein ARB_07867-like [Nicotiana tabacum]	GLOX1	Aldehyde oxidase GLOX1 OS=Arabidopsis thaliana GN=GLOX1 PE=2 SV=1	GO:0003674(molecular_function);GO:0005576(extracellular region);GO:0008150(biological_process)	ENOG41110V0(Glyoxal oxidase)	-	-	-	-	V4T4J2.1 PF09118.9;DUF1929;
TRINITY_DN11488_c0_g3	360	TRINITY_DN11488_c0_g3_i1	-	CDC37	Hsp90 co-chaperone Cdc37 OS=Homo sapiens GN=CDC37 PE=1 SV=1	GO:0005737(cytoplasm);GO:0005829(cytosol);GO:0006457(protein folding);GO:0010608(posttranscriptional regulation of gene expression);GO:0019887(protein kinase regulator activity);GO:0019901(protein kinase binding);GO:0031072(heat shock protein binding);GO:0045859(regulation of protein kinase activity);GO:0050821(protein stabilization);GO:0051082(unfolded protein binding);GO:0051087(chaperone bindi…	ENOG410XTCZ(cell division cycle 37 homolog (S)	-	-	-	-	F7GXW9.1 PF08565.9;CDC37_M;
TRINITY_DN13130_c0_g2	620	TRINITY_DN13130_c0_g2_i1	hypothetical protein OsI_08824 [Oryza sativa Indica Group]	APO2	APO protein 2, chloroplastic OS=Arabidopsis thaliana GN=APO2 PE=2 SV=1	GO:0000373(Group II intron splicing);GO:0003723(RNA binding);GO:0005739(mitochondrion);GO:0008270(zinc ion binding);GO:0009507(chloroplast);GO:0009658(chloroplast organization);GO:0010468(regulation of gene expression);GO:0015979(photosynthesis);GO:0016021(integral component of membrane)	ENOG410XP6U(APO protein)	K00700	1,4-alpha-glucan branching enzyme	EC:2.4.1.18	pda00500(Starch and sucrose metabolism)	A0A0D9VKN7.1 PF05634.9;APO_RNA-bind;
TRINITY_DN31019_c5_g1	526	TRINITY_DN31019_c5_g1_i1;TRINITY_DN31019_c5_g1_i2;TRINITY_DN31019_c5_g1_i3;TRINITY_DN31019_c5_g1_i4;TRINITY_DN31019_c5_g1_i5;TRINITY_DN31019_c5_g1_i6	-	-	-	-	-	-	-	-	-	-
TRINITY_DN6435_c0_g1	233	TRINITY_DN6435_c0_g1_i1	-	-	-	-	-	-	-	-	-	-
TRINITY_DN42709_c1_g7	1134	TRINITY_DN42709_c1_g7_i1	Os12g0596201, partial [Oryza sativa Japonica Group]	-	-	-	-	-	-	-	-	-
TRINITY_DN29309_c2_g1	346	TRINITY_DN29309_c2_g1_i1	-	-	-	-	-	-	-	-	-	-
TRINITY_DN45144_c0_g2	392	TRINITY_DN45144_c0_g2_i1;TRINITY_DN45144_c0_g2_i2;TRINITY_DN45144_c0_g2_i3	PREDICTED: LOW QUALITY PROTEIN: polyubiquitin-like [Cucumis melo]	UBI11	Polyubiquitin OS=Nicotiana sylvestris GN=UBI11 PE=2 SV=1	GO:0005622(intracellular);GO:0005634(nucleus);GO:0005737(cytoplasm);GO:0006464(cellular protein modification process);GO:0006511(ubiquitin-dependent protein catabolic process)	COG5272(ubiquitin)	K02927	large subunit ribosomal protein L40e	-	bpg03010(Ribosome)	A0A0L6ULP7.1 PF00240.21;ubiquitin;
TRINITY_DN31741_c3_g2	685	TRINITY_DN31741_c3_g2_i1;TRINITY_DN31741_c3_g2_i2;TRINITY_DN31741_c3_g2_i3;TRINITY_DN31741_c3_g2_i4;TRINITY_DN31741_c3_g2_i5	-	-	-	-	-	-	-	-	-	-
TRINITY_DN44092_c4_g1	306	TRINITY_DN44092_c4_g1_i1;TRINITY_DN44092_c4_g1_i2;TRINITY_DN44092_c4_g1_i3	-	-	-	-	-	-	-	-	-	-
TRINITY_DN40559_c0_g1	2051	TRINITY_DN40559_c0_g1_i1;TRINITY_DN40559_c0_g1_i2;TRINITY_DN40559_c0_g1_i3;TRINITY_DN40559_c0_g1_i4;TRINITY_DN40559_c0_g1_i5;TRINITY_DN40559_c0_g1_i6;TRINITY_DN40559_c0_g1_i7;TRINITY_DN40559_c0_g1_i8	unnamed protein product, partial [Vitis vinifera]	tldc1	TLD domain-containing protein 1 OS=Danio rerio GN=tldc1 PE=2 SV=1	GO:0005509(calcium ion binding)	ENOG410XR8F(TLD domain-containing protein KIAA1609)	-	-	-	-	A0A061EUB5.1 PF07534.14;TLD;
TRINITY_DN42512_c3_g3	355	TRINITY_DN42512_c3_g3_i1	-	-	-	-	-	-	-	-	-	-
TRINITY_DN35342_c0_g1	609	TRINITY_DN35342_c0_g1_i1;TRINITY_DN35342_c0_g1_i2;TRINITY_DN35342_c0_g1_i3;TRINITY_DN35342_c0_g1_i4	-	-	-	-	-	-	-	-	-	-
TRINITY_DN47288_c0_g1	1028	TRINITY_DN47288_c0_g1_i1	anthocyanidin synthase [Camellia chekiangoleosa]	-	Leucoanthocyanidin dioxygenase OS=Vitis vinifera PE=2 SV=1	GO:0009718(anthocyanin-containing compound biosynthetic process);GO:0010023(proanthocyanidin biosynthetic process);GO:0051213(dioxygenase activity)	COG3491(2OGFe(II) oxygenase)	K05277	leucoanthocyanidin dioxygenase	EC:1.14.11.19	tcc00941(Flavonoid biosynthesis)	A0A022QN05.1 PF03171.18;2OG-FeII_Oxy;
TRINITY_DN34573_c0_g2	1074	TRINITY_DN34573_c0_g2_i1;TRINITY_DN34573_c0_g2_i2;TRINITY_DN34573_c0_g2_i3;TRINITY_DN34573_c0_g2_i4;TRINITY_DN34573_c0_g2_i5	PREDICTED: uncharacterized protein LOC100259442 [Vitis vinifera]	-	-	GO:0003676(nucleic acid binding);GO:0008150(biological_process);GO:0046983(protein dimerization activity)	ENOG4111SPB(transposon protein)	K05658	ATP-binding cassette, subfamily B (MDR/TAP), member 1	EC:3.6.3.44	mdm02010(ABC transporters)	U5GW62.1 PF05699.12;Dimer_Tnp_hAT;
TRINITY_DN24667_c1_g2	300	TRINITY_DN24667_c1_g2_i1	-	-	-	-	-	-	-	-	-	-
TRINITY_DN19778_c0_g1	564	TRINITY_DN19778_c0_g1_i1	PREDICTED: pollen-specific protein C13 [Vitis vinifera]	DFC	Protein DOWNSTREAM OF FLC OS=Arabidopsis thaliana GN=DFC PE=2 SV=1	GO:0003674(molecular_function);GO:0005576(extracellular region);GO:0008150(biological_process)	ENOG410YRT5(Pollen-specific protein)	-	-	-	-	A5BPK1.1 PF01190.15;Pollen_Ole_e_I;
TRINITY_DN30929_c0_g2	1081	TRINITY_DN30929_c0_g2_i1;TRINITY_DN30929_c0_g2_i2	Signal transduction histidine kinase, phosphotransfer (Hpt) domain-containing protein [Cynara cardunculus var. scolymus]	AHP1	Histidine-containing phosphotransfer protein 1 OS=Arabidopsis thaliana GN=AHP1 PE=1 SV=1	GO:0000160(phosphorelay signal transduction system);GO:0005634(nucleus);GO:0005737(cytoplasm);GO:0009736(cytokinin-activated signaling pathway);GO:0009927(histidine phosphotransfer kinase activity);GO:0016310(phosphorylation);GO:0043424(protein histidine kinase binding)	COG2198(Histidine kinase)	K14490	histidine-containing phosphotransfer peotein	-	vvi04075(Plant hormone signal transduction)	M0RVA0.1 PF01627.21;Hpt;
TRINITY_DN25818_c0_g1	719	TRINITY_DN25818_c0_g1_i1;TRINITY_DN25818_c0_g1_i2;TRINITY_DN25818_c0_g1_i3;TRINITY_DN25818_c0_g1_i4	PREDICTED: ERBB-3 BINDING PROTEIN 1-like [Capsicum annuum]	EBP1	ERBB-3 BINDING PROTEIN 1 OS=Solanum tuberosum GN=EBP1 PE=2 SV=1	GO:0001558(regulation of cell growth);GO:0005634(nucleus);GO:0009734(auxin-activated signaling pathway);GO:0044843(cell cycle G1/S phase transition);GO:0051302(regulation of cell division)	COG0024(Removes the N-terminal methionine from nascent proteins (By similarity))	-	-	-	-	M1BU57.1 PF00557.22;Peptidase_M24;
TRINITY_DN23511_c0_g3	368	TRINITY_DN23511_c0_g3_i1	-	-	-	-	-	-	-	-	-	-
TRINITY_DN46824_c1_g1	2035	TRINITY_DN46824_c1_g1_i1;TRINITY_DN46824_c1_g1_i2;TRINITY_DN46824_c1_g1_i3;TRINITY_DN46824_c1_g1_i4;TRINITY_DN46824_c1_g1_i5;TRINITY_DN46824_c1_g1_i6	PREDICTED: E3 ubiquitin-protein ligase RLIM [Vitis vinifera]	MBR2	E3 ubiquitin-protein ligase MBR2 OS=Arabidopsis thaliana GN=MBR2 PE=1 SV=1	GO:0005634(nucleus);GO:0008270(zinc ion binding)	ENOG41121N2(zinc ion binding)	K14297	nuclear pore complex protein Nup98-Nup96	-	mtr03013(RNA transport)	B9NA00.1 PF13639.4;zf-RING_2;
TRINITY_DN47735_c2_g1	1324	TRINITY_DN47735_c2_g1_i1;TRINITY_DN47735_c2_g1_i10;TRINITY_DN47735_c2_g1_i11;TRINITY_DN47735_c2_g1_i12;TRINITY_DN47735_c2_g1_i13;TRINITY_DN47735_c2_g1_i2;TRINITY_DN47735_c2_g1_i3;TRINITY_DN47735_c2_g1_i4;TRINITY_DN47735_c2_g1_i5;TRINITY_DN47735_c2_g1_i6;TRINITY_DN47735_c2_g1_i7;TRINITY_DN47735_c2_g1_i8;TRINITY_DN47735_c2_g1_i9	-	-	-	-	-	-	-	-	-	-
TRINITY_DN29547_c0_g1	905	TRINITY_DN29547_c0_g1_i1;TRINITY_DN29547_c0_g1_i10;TRINITY_DN29547_c0_g1_i11;TRINITY_DN29547_c0_g1_i2;TRINITY_DN29547_c0_g1_i3;TRINITY_DN29547_c0_g1_i4;TRINITY_DN29547_c0_g1_i5;TRINITY_DN29547_c0_g1_i6;TRINITY_DN29547_c0_g1_i7;TRINITY_DN29547_c0_g1_i8;TRINITY_DN29547_c0_g1_i9	PREDICTED: acetyl-CoA acetyltransferase, cytosolic 1-like isoform X1 [Nelumbo nucifera]	AAT1	Acetyl-CoA acetyltransferase, cytosolic 1 OS=Arabidopsis thaliana GN=AAT1 PE=2 SV=1	GO:0003985(acetyl-CoA C-acetyltransferase activity);GO:0005737(cytoplasm);GO:0008152(metabolic process);GO:0016747(transferase activity, transferring acyl groups other than amino-acyl groups);GO:0046872(metal ion binding)	COG0183(acetyl-coa acetyltransferase)	K00626	acetyl-CoA C-acetyltransferase	EC:2.3.1.9	nnu01200(Carbon metabolism);nnu01212(Fatty acid metabolism);nnu00620(Pyruvate metabolism);nnu00630(Glyoxylate and dicarboxylate metabolism);nnu00640(Propanoate metabolism);nnu00650(Butanoate metabolism);nnu00071(Fatty acid degradation);nnu00072(Synthesis and degradation of ketone bodies);nnu00280(Valine, leucine and isoleucine degradation);nnu00310(Lysine degradation);nnu00380(Tryptophan metaboli…	D8RD07.1 PF02803.16;Thiolase_C;
TRINITY_DN15854_c0_g1	398	TRINITY_DN15854_c0_g1_i1;TRINITY_DN15854_c0_g1_i2	-	-	-	-	-	-	-	-	-	-
TRINITY_DN42962_c1_g3	371	TRINITY_DN42962_c1_g3_i1	-	-	-	-	-	-	-	-	-	-
TRINITY_DN39842_c4_g2	368	TRINITY_DN39842_c4_g2_i1	-	-	-	-	-	-	-	-	-	-
TRINITY_DN26619_c3_g4	291	TRINITY_DN26619_c3_g4_i1	-	-	-	-	-	-	-	-	-	-
TRINITY_DN37292_c2_g1	1532	TRINITY_DN37292_c2_g1_i1;TRINITY_DN37292_c2_g1_i2;TRINITY_DN37292_c2_g1_i3;TRINITY_DN37292_c2_g1_i4;TRINITY_DN37292_c2_g1_i5	PREDICTED: protein strawberry notch homolog 1 [Jatropha curcas]	FGT1	Protein FORGETTER 1 OS=Arabidopsis thaliana GN=FGT1 PE=1 SV=1	GO:0006355(regulation of transcription, DNA-templated)	ENOG410XQ7Q(Strawberry notch homolog)	-	-	-	-	A0A061FAB4.1 PF13871.4;Helicase_C_4;
TRINITY_DN31269_c4_g2	404	TRINITY_DN31269_c4_g2_i1;TRINITY_DN31269_c4_g2_i2	-	-	-	-	-	-	-	-	-	-
TRINITY_DN28177_c0_g1	600	TRINITY_DN28177_c0_g1_i1;TRINITY_DN28177_c0_g1_i2;TRINITY_DN28177_c0_g1_i3	-	-	-	-	-	-	-	-	-	-
TRINITY_DN35786_c0_g1	400	TRINITY_DN35786_c0_g1_i1	-	-	-	-	-	-	-	-	-	-
TRINITY_DN34899_c2_g1	1909	TRINITY_DN34899_c2_g1_i1;TRINITY_DN34899_c2_g1_i2;TRINITY_DN34899_c2_g1_i3;TRINITY_DN34899_c2_g1_i4	PREDICTED: uncharacterized protein LOC100250879 isoform X1 [Vitis vinifera]	-	-	GO:0003712(transcription cofactor activity);GO:0005634(nucleus);GO:0006355(regulation of transcription, DNA-templated)	ENOG411198H(NA)	-	-	-	-	-
TRINITY_DN34906_c0_g3	686	TRINITY_DN34906_c0_g3_i1	PREDICTED: copper transporter 6-like [Daucus carota subsp. sativus]	COPT1	Copper transporter 1 OS=Arabidopsis thaliana GN=COPT1 PE=2 SV=2	GO:0005375(copper ion transmembrane transporter activity);GO:0006825(copper ion transport);GO:0016020(membrane);GO:0016021(integral component of membrane);GO:0035434(copper ion transmembrane transport);GO:0048235(pollen sperm cell differentiation);GO:0048364(root development)	ENOG4111I8D(Solute carrier family 31 copper transporters member)	-	-	-	-	A0A059AGV5.1 PF04145.13;Ctr;
TRINITY_DN41259_c3_g4	423	TRINITY_DN41259_c3_g4_i1	-	-	-	-	-	-	-	-	-	-
TRINITY_DN32910_c2_g3	263	TRINITY_DN32910_c2_g3_i1	SQUAMOSA promoter binding protein-like 13, partial [Salvia miltiorrhiza]	SPL12	Squamosa promoter-binding-like protein 12 OS=Arabidopsis thaliana GN=SPL12 PE=1 SV=1	GO:0003677(DNA binding);GO:0003700(transcription factor activity, sequence-specific DNA binding);GO:0005634(nucleus);GO:0006351(transcription, DNA-templated);GO:0006355(regulation of transcription, DNA-templated);GO:0046872(metal ion binding)	ENOG4110DQF(Squamosa promoter-binding-like protein)	-	-	-	-	-
TRINITY_DN37190_c0_g1	522	TRINITY_DN37190_c0_g1_i1;TRINITY_DN37190_c0_g1_i10;TRINITY_DN37190_c0_g1_i11;TRINITY_DN37190_c0_g1_i12;TRINITY_DN37190_c0_g1_i2;TRINITY_DN37190_c0_g1_i3;TRINITY_DN37190_c0_g1_i4;TRINITY_DN37190_c0_g1_i5;TRINITY_DN37190_c0_g1_i6;TRINITY_DN37190_c0_g1_i7;TRINITY_DN37190_c0_g1_i8;TRINITY_DN37190_c0_g1_i9	-	-	-	-	-	-	-	-	-	-
TRINITY_DN41949_c0_g1	329	TRINITY_DN41949_c0_g1_i1;TRINITY_DN41949_c0_g1_i2;TRINITY_DN41949_c0_g1_i3;TRINITY_DN41949_c0_g1_i4;TRINITY_DN41949_c0_g1_i5	-	-	-	-	-	-	-	-	-	-
TRINITY_DN45264_c0_g2	407	TRINITY_DN45264_c0_g2_i1	hypothetical protein OsJ_25622 [Oryza sativa Japonica Group]	NAC098	Protein CUP-SHAPED COTYLEDON 2 OS=Arabidopsis thaliana GN=NAC098 PE=1 SV=1	GO:0003677(DNA binding);GO:0003700(transcription factor activity, sequence-specific DNA binding);GO:0005634(nucleus);GO:0006351(transcription, DNA-templated);GO:0006355(regulation of transcription, DNA-templated);GO:0007275(multicellular organism development)	ENOG4110679(No apical meristem (NAM) protein)	K01054	acylglycerol lipase	EC:3.1.1.23	bna00561(Glycerolipid metabolism)	A0A0D9X311.1 PF02365.13;NAM;
TRINITY_DN32927_c0_g4	258	TRINITY_DN32927_c0_g4_i1;TRINITY_DN32927_c0_g4_i2	-	-	-	-	-	-	-	-	-	-
TRINITY_DN48976_c0_g1	233	TRINITY_DN48976_c0_g1_i1	-	-	-	-	-	-	-	-	-	-
TRINITY_DN45189_c0_g3	438	TRINITY_DN45189_c0_g3_i1;TRINITY_DN45189_c0_g3_i2;TRINITY_DN45189_c0_g3_i3;TRINITY_DN45189_c0_g3_i4;TRINITY_DN45189_c0_g3_i5	PREDICTED: tRNA wybutosine-synthesizing protein 2/3/4 isoform X1 [Ziziphus jujuba]	-	-	-	-	-	-	-	-	-
TRINITY_DN12447_c0_g3	1078	TRINITY_DN12447_c0_g3_i1	PREDICTED: pentatricopeptide repeat-containing protein At4g35130, chloroplastic [Vitis vinifera]	PCMP-H27	Pentatricopeptide repeat-containing protein At4g35130, chloroplastic OS=Arabidopsis thaliana GN=PCMP-H27 PE=3 SV=1	GO:0008150(biological_process);GO:0008270(zinc ion binding);GO:0009507(chloroplast)	ENOG410Z7Z7(Pentatricopeptide repeat-containing protein)	K00857	thymidine kinase	EC:2.7.1.21	cit00240(Pyrimidine metabolism)	B9H1L5.1 PF14432.4;DYW_deaminase;
TRINITY_DN39927_c3_g1	375	TRINITY_DN39927_c3_g1_i1	-	-	-	-	-	-	-	-	-	-
TRINITY_DN47299_c1_g1	2398	TRINITY_DN47299_c1_g1_i1;TRINITY_DN47299_c1_g1_i10;TRINITY_DN47299_c1_g1_i11;TRINITY_DN47299_c1_g1_i12;TRINITY_DN47299_c1_g1_i13;TRINITY_DN47299_c1_g1_i14;TRINITY_DN47299_c1_g1_i15;TRINITY_DN47299_c1_g1_i2;TRINITY_DN47299_c1_g1_i3;TRINITY_DN47299_c1_g1_i4;TRINITY_DN47299_c1_g1_i5;TRINITY_DN47299_c1_g1_i6;TRINITY_DN47299_c1_g1_i7;TRINITY_DN47299_c1_g1_i8;TRINITY_DN47299_c1_g1_i9	PREDICTED: protein STRUBBELIG-RECEPTOR FAMILY 3-like isoform X1 [Nicotiana sylvestris]	SRF3	Protein STRUBBELIG-RECEPTOR FAMILY 3 OS=Arabidopsis thaliana GN=SRF3 PE=2 SV=1	GO:0004672(protein kinase activity);GO:0004674(protein serine/threonine kinase activity);GO:0005524(ATP binding);GO:0005886(plasma membrane);GO:0006468(protein phosphorylation);GO:0007169(transmembrane receptor protein tyrosine kinase signaling pathway);GO:0007623(circadian rhythm);GO:0016021(integral component of membrane);GO:0016301(kinase activity)	COG0515(Serine Threonine protein kinase)	K13436	pto-interacting protein 1	EC:2.7.11.1	pmum04626(Plant-pathogen interaction)	K4B9A2.1 PF07714.15;Pkinase_Tyr;
TRINITY_DN44294_c0_g1	2428	TRINITY_DN44294_c0_g1_i1;TRINITY_DN44294_c0_g1_i2;TRINITY_DN44294_c0_g1_i3	hypothetical protein MANES_15G153400 [Manihot esculenta]	SEOB	Protein SIEVE ELEMENT OCCLUSION B OS=Arabidopsis thaliana GN=SEOB PE=1 SV=1	GO:0005634(nucleus);GO:0010088(phloem development);GO:0042803(protein homodimerization activity);GO:0043621(protein self-association)	ENOG4111ADI(Mediator complex subunit 28)	-	-	-	-	A0A067LGB3.1 PF14576.4;SEO_N;
TRINITY_DN36588_c1_g2	881	TRINITY_DN36588_c1_g2_i1;TRINITY_DN36588_c1_g2_i2;TRINITY_DN36588_c1_g2_i3	PREDICTED: serine/threonine-protein kinase dst4 isoform X1 [Populus euphratica]	-	-	GO:0004702(receptor signaling protein serine/threonine kinase activity);GO:0005737(cytoplasm)	ENOG410XP9G(mitogen-activated protein kinase kinase kinase kinase)	-	-	-	-	-
TRINITY_DN46153_c1_g4	2345	TRINITY_DN46153_c1_g4_i1;TRINITY_DN46153_c1_g4_i2;TRINITY_DN46153_c1_g4_i3;TRINITY_DN46153_c1_g4_i4;TRINITY_DN46153_c1_g4_i5	unnamed protein product, partial [Vitis vinifera]	ATL64	RING-H2 finger protein ATL64 OS=Arabidopsis thaliana GN=ATL64 PE=2 SV=1	GO:0043161(proteasome-mediated ubiquitin-dependent protein catabolic process);GO:0061630(ubiquitin protein ligase activity)	ENOG41121N2(zinc ion binding)	-	-	-	-	A0A061GP53.1 PF13639.4;zf-RING_2;
TRINITY_DN40810_c1_g2	520	TRINITY_DN40810_c1_g2_i1	-	-	-	-	-	-	-	-	-	-
TRINITY_DN28211_c0_g2	237	TRINITY_DN28211_c0_g2_i1	hypothetical protein OsI_36553 [Oryza sativa Indica Group]	UBP12	Ubiquitin carboxyl-terminal hydrolase 12 OS=Arabidopsis thaliana GN=UBP12 PE=2 SV=2	GO:0004843(thiol-dependent ubiquitin-specific protease activity);GO:0005634(nucleus);GO:0005829(cytosol);GO:0006511(ubiquitin-dependent protein catabolic process);GO:0016579(protein deubiquitination);GO:0036459(thiol-dependent ubiquitinyl hydrolase activity)	COG5077(ubiquitin carboxyl-terminal hydrolase)	-	-	-	-	A0A0E0BKG4.1 PF14533.4;USP7_C2;
TRINITY_DN29932_c0_g1	536	TRINITY_DN29932_c0_g1_i1	-	-	-	-	-	-	-	-	-	-
TRINITY_DN39458_c1_g2	1679	TRINITY_DN39458_c1_g2_i1;TRINITY_DN39458_c1_g2_i10;TRINITY_DN39458_c1_g2_i11;TRINITY_DN39458_c1_g2_i2;TRINITY_DN39458_c1_g2_i3;TRINITY_DN39458_c1_g2_i4;TRINITY_DN39458_c1_g2_i5;TRINITY_DN39458_c1_g2_i6;TRINITY_DN39458_c1_g2_i7;TRINITY_DN39458_c1_g2_i8;TRINITY_DN39458_c1_g2_i9	unnamed protein product [Coffea canephora]	GOS11	Golgi SNAP receptor complex member 1-1 OS=Arabidopsis thaliana GN=GOS11 PE=2 SV=1	GO:0000139(Golgi membrane);GO:0000149(SNARE binding);GO:0005484(SNAP receptor activity);GO:0005797(Golgi medial cisterna);GO:0005801(cis-Golgi network);GO:0006888(ER to Golgi vesicle-mediated transport);GO:0006891(intra-Golgi vesicle-mediated transport);GO:0006906(vesicle fusion);GO:0031201(SNARE complex);GO:0048209(regulation of vesicle targeting, to, from or within Golgi)	ENOG410YI1X(Involved in transport from the ER to the Golgi apparatus as well as in intra-Golgi transport. It belongs to a super-family of proteins called t-SNAREs or soluble NSF (N-ethylmaleimide- sensitive factor) attachment protein receptor (By similarity))	K08495	golgi SNAP receptor complex member 1	-	sind04130(SNARE interactions in vesicular transport)	A0A022PUZ9.1 PF12352.6;V-SNARE_C;
TRINITY_DN30977_c1_g7	220	TRINITY_DN30977_c1_g7_i1	-	-	-	-	-	-	-	-	-	-
TRINITY_DN37617_c0_g2	425	TRINITY_DN37617_c0_g2_i1	hypothetical protein L484_021652 [Morus notabilis]	-	-	GO:0003674(molecular_function);GO:0005773(vacuole);GO:0005774(vacuolar membrane);GO:0008150(biological_process)	ENOG410Z81F(NA)	-	-	-	-	-
TRINITY_DN37159_c0_g2	1855	TRINITY_DN37159_c0_g2_i1;TRINITY_DN37159_c0_g2_i2;TRINITY_DN37159_c0_g2_i3	PREDICTED: uncharacterized protein LOC108462698 [Gossypium arboreum]	-	-	GO:0003677(DNA binding);GO:0005634(nucleus);GO:0008150(biological_process);GO:0046983(protein dimerization activity)	ENOG4111SPB(transposon protein)	K05658	ATP-binding cassette, subfamily B (MDR/TAP), member 1	EC:3.6.3.44	mdm02010(ABC transporters)	A0A0D2SI58.1 PF04937.13;DUF659;
TRINITY_DN43927_c1_g2	321	TRINITY_DN43927_c1_g2_i1;TRINITY_DN43927_c1_g2_i2	-	-	-	-	-	-	-	-	-	-
TRINITY_DN29016_c5_g1	623	TRINITY_DN29016_c5_g1_i1	-	-	-	-	-	-	-	-	-	-
TRINITY_DN28199_c0_g2	263	TRINITY_DN28199_c0_g2_i1;TRINITY_DN28199_c0_g2_i2;TRINITY_DN28199_c0_g2_i3	-	-	-	-	-	-	-	-	-	-
TRINITY_DN46187_c0_g1	968	TRINITY_DN46187_c0_g1_i1;TRINITY_DN46187_c0_g1_i10;TRINITY_DN46187_c0_g1_i11;TRINITY_DN46187_c0_g1_i12;TRINITY_DN46187_c0_g1_i13;TRINITY_DN46187_c0_g1_i14;TRINITY_DN46187_c0_g1_i15;TRINITY_DN46187_c0_g1_i16;TRINITY_DN46187_c0_g1_i2;TRINITY_DN46187_c0_g1_i3;TRINITY_DN46187_c0_g1_i4;TRINITY_DN46187_c0_g1_i5;TRINITY_DN46187_c0_g1_i6;TRINITY_DN46187_c0_g1_i7;TRINITY_DN46187_c0_g1_i8;TRINITY_DN46187_c…	PREDICTED: protein PHLOEM PROTEIN 2-LIKE A1 [Eucalyptus grandis]	-	Lectin OS=Luffa acutangula PE=1 SV=1	GO:0006952(defense response);GO:0007165(signal transduction);GO:0009507(chloroplast);GO:0030246(carbohydrate binding)	ENOG410YIYF(Protein PHLOEM protein 2-LIKE)	-	-	-	-	A0A058ZX00.1 PF14299.4;PP2;
TRINITY_DN36346_c0_g4	576	TRINITY_DN36346_c0_g4_i1	-	-	-	-	-	-	-	-	-	-
TRINITY_DN46425_c0_g2	847	TRINITY_DN46425_c0_g2_i1;TRINITY_DN46425_c0_g2_i2;TRINITY_DN46425_c0_g2_i3;TRINITY_DN46425_c0_g2_i4;TRINITY_DN46425_c0_g2_i5;TRINITY_DN46425_c0_g2_i6	PREDICTED: AUGMIN subunit 6 [Vitis vinifera]	AUG6	AUGMIN subunit 6 OS=Arabidopsis thaliana GN=AUG6 PE=1 SV=1	GO:0005515(protein binding);GO:0005634(nucleus);GO:0005819(spindle);GO:0005874(microtubule);GO:0007067(mitotic nuclear division);GO:0009524(phragmoplast);GO:0051011(microtubule minus-end binding);GO:0051225(spindle assembly);GO:0051301(cell division);GO:0070652(HAUS complex)	ENOG4110HS1(NA)	-	-	-	-	-
TRINITY_DN33122_c2_g1	322	TRINITY_DN33122_c2_g1_i1;TRINITY_DN33122_c2_g1_i2	-	-	-	-	-	-	-	-	-	-
TRINITY_DN37810_c1_g2	437	TRINITY_DN37810_c1_g2_i1;TRINITY_DN37810_c1_g2_i2	-	-	-	-	-	-	-	-	-	-
TRINITY_DN46316_c1_g2	531	TRINITY_DN46316_c1_g2_i1;TRINITY_DN46316_c1_g2_i2;TRINITY_DN46316_c1_g2_i3;TRINITY_DN46316_c1_g2_i4;TRINITY_DN46316_c1_g2_i5;TRINITY_DN46316_c1_g2_i6	-	-	-	-	-	-	-	-	-	-
TRINITY_DN45631_c4_g2	347	TRINITY_DN45631_c4_g2_i1;TRINITY_DN45631_c4_g2_i2;TRINITY_DN45631_c4_g2_i3;TRINITY_DN45631_c4_g2_i4;TRINITY_DN45631_c4_g2_i5;TRINITY_DN45631_c4_g2_i6;TRINITY_DN45631_c4_g2_i7;TRINITY_DN45631_c4_g2_i8;TRINITY_DN45631_c4_g2_i9	-	-	-	-	-	-	-	-	-	-
TRINITY_DN25846_c0_g1	316	TRINITY_DN25846_c0_g1_i1	-	-	-	-	-	-	-	-	-	-
TRINITY_DN45654_c0_g2	476	TRINITY_DN45654_c0_g2_i1;TRINITY_DN45654_c0_g2_i2	hypothetical protein PRUPE_ppa007369mg [Prunus persica]	ATG18B	Autophagy-related protein 18b OS=Arabidopsis thaliana GN=ATG18B PE=2 SV=2	GO:0000045(autophagosome assembly);GO:0000422(mitophagy);GO:0005829(cytosol);GO:0006497(protein lipidation);GO:0019898(extrinsic component of membrane);GO:0032266(phosphatidylinositol-3-phosphate binding);GO:0034045(pre-autophagosomal structure membrane);GO:0034497(protein localization to pre-autophagosomal structure);GO:0044804(nucleophagy);GO:0080025(phosphatidylinositol-3,5-bisphosphate bindin…	ENOG410XP6Y(The PI(3,5)P2 regulatory complex regulates both the synthesis and turnover of phosphatidylinositol 3,5-bisphosphate (PtdIns(3,5)P2). Necessary for proper vacuole morphology. Plays an important role in osmotically-induced vacuole fragmentation. Required for cytoplasm to vacuole transport (Cvt) vesicle formation, pexophagy and starvation-induced autophagy. Involved in correct atg9 traff…	-	-	-	-	-
TRINITY_DN33302_c2_g3	755	TRINITY_DN33302_c2_g3_i1;TRINITY_DN33302_c2_g3_i2	PREDICTED: GDSL esterase/lipase At3g48460 [Vitis vinifera]	At3g48460	GDSL esterase/lipase At3g48460 OS=Arabidopsis thaliana GN=At3g48460 PE=2 SV=1	GO:0005576(extracellular region);GO:0016042(lipid catabolic process);GO:0016788(hydrolase activity, acting on ester bonds);GO:0052689(carboxylic ester hydrolase activity)	ENOG410YD8Z(GDSL esterase lipase)	-	-	-	-	F6GSG0.1 PF00657.20;Lipase_GDSL;
TRINITY_DN23033_c0_g1	229	TRINITY_DN23033_c0_g1_i1	-	-	-	-	-	-	-	-	-	-
TRINITY_DN35225_c2_g1	1469	TRINITY_DN35225_c2_g1_i1;TRINITY_DN35225_c2_g1_i2;TRINITY_DN35225_c2_g1_i3	PREDICTED: kinesin-like protein KIN-4A isoform X2 [Vitis vinifera]	KIN4A	Kinesin-like protein KIN-4A OS=Gossypium hirsutum GN=KIN4A PE=2 SV=1	GO:0005871(kinesin complex);GO:0007018(microtubule-based movement);GO:0008574(ATP-dependent microtubule motor activity, plus-end-directed)	COG5059(Kinesin family member)	-	-	-	-	-
TRINITY_DN31948_c4_g3	952	TRINITY_DN31948_c4_g3_i1	unnamed protein product [Coffea canephora]	ZFP6	Zinc finger protein 6 OS=Arabidopsis thaliana GN=ZFP6 PE=2 SV=1	GO:0003700(transcription factor activity, sequence-specific DNA binding);GO:0005634(nucleus);GO:0006355(regulation of transcription, DNA-templated);GO:0009736(cytokinin-activated signaling pathway);GO:0009740(gibberellic acid mediated signaling pathway);GO:0010090(trichome morphogenesis);GO:0044212(transcription regulatory region DNA binding);GO:0046872(metal ion binding)	ENOG410YQ3P(Zinc finger protein)	K10773	endonuclease III	EC:4.2.99.18	tcc03410(Base excision repair)	U5GCR3.1 PF13912.4;zf-C2H2_6;
TRINITY_DN42545_c0_g1	350	TRINITY_DN42545_c0_g1_i1	-	-	-	-	-	-	-	-	-	-
TRINITY_DN44224_c0_g2	890	TRINITY_DN44224_c0_g2_i1;TRINITY_DN44224_c0_g2_i2	PREDICTED: GTP-binding protein OBGC, chloroplastic isoform X2 [Nicotiana tomentosiformis]	OBGL	GTP-binding protein OBGC, chloroplastic OS=Arabidopsis thaliana GN=OBGL PE=2 SV=1	GO:0000287(magnesium ion binding);GO:0003924(GTPase activity);GO:0005525(GTP binding);GO:0006364(rRNA processing);GO:0009416(response to light stimulus);GO:0009507(chloroplast);GO:0009570(chloroplast stroma);GO:0009658(chloroplast organization);GO:0009706(chloroplast inner membrane);GO:0009793(embryo development ending in seed dormancy);GO:0010027(thylakoid membrane organization)	COG0536(An essential GTPase which binds GTP, GDP and possibly (p)ppGpp with moderate affinity, with high nucleotide exchange rates and a fairly low GTP hydrolysis rate (By similarity). It may play a role in control of the cell cycle, stress response, ribosome biogenesis and in those bacteria that undergo differentiation, in morphogenesis control)	-	-	-	-	F6HDG5.1 PF01018.20;GTP1_OBG;
TRINITY_DN32941_c2_g2	1225	TRINITY_DN32941_c2_g2_i1	RNA-binding family protein, putative [Theobroma cacao]	Rbm34	RNA-binding protein 34 OS=Rattus norvegicus GN=Rbm34 PE=1 SV=1	GO:0000166(nucleotide binding);GO:0003676(nucleic acid binding);GO:0003723(RNA binding);GO:0005737(cytoplasm)	COG0724(Rna-binding protein)	K14573	nucleolar protein 4	-	csv03008(Ribosome biogenesis in eukaryotes)	A0A067KJT8.1 PF00076.20;RRM_1;
TRINITY_DN39607_c1_g1	446	TRINITY_DN39607_c1_g1_i1;TRINITY_DN39607_c1_g1_i2;TRINITY_DN39607_c1_g1_i3;TRINITY_DN39607_c1_g1_i4	-	-	-	-	-	-	-	-	-	-
TRINITY_DN37772_c2_g1	370	TRINITY_DN37772_c2_g1_i1;TRINITY_DN37772_c2_g1_i2	-	-	-	-	-	-	-	-	-	-
TRINITY_DN38099_c1_g2	385	TRINITY_DN38099_c1_g2_i1	-	-	-	GO:0003723(RNA binding)	-	-	-	-	-	-
TRINITY_DN46389_c0_g1	2319	TRINITY_DN46389_c0_g1_i1;TRINITY_DN46389_c0_g1_i2	hypothetical protein VITISV_006858 [Vitis vinifera]	-	-	GO:0005634(nucleus);GO:0008150(biological_process);GO:0008270(zinc ion binding);GO:0009506(plasmodesma)	ENOG4111YF4(CW-type Zinc Finger)	-	-	-	-	A0A067HH11.1 PF07496.13;zf-CW;
TRINITY_DN26039_c0_g6	1331	TRINITY_DN26039_c0_g6_i1	PREDICTED: uncharacterized protein LOC108199566 [Daucus carota subsp. sativus]	-	-	-	COG0520(cysteine desulfurase)	-	-	-	-	-
TRINITY_DN44369_c0_g1	230	TRINITY_DN44369_c0_g1_i1	-	-	-	-	-	-	-	-	-	-
TRINITY_DN28609_c0_g1	257	TRINITY_DN28609_c0_g1_i1	hypothetical protein CICLE_v10026882mg [Citrus clementina]	-	-	-	-	-	-	-	-	-
TRINITY_DN44256_c0_g1	1879	TRINITY_DN44256_c0_g1_i1;TRINITY_DN44256_c0_g1_i10;TRINITY_DN44256_c0_g1_i11;TRINITY_DN44256_c0_g1_i12;TRINITY_DN44256_c0_g1_i2;TRINITY_DN44256_c0_g1_i3;TRINITY_DN44256_c0_g1_i4;TRINITY_DN44256_c0_g1_i5;TRINITY_DN44256_c0_g1_i6;TRINITY_DN44256_c0_g1_i7;TRINITY_DN44256_c0_g1_i8;TRINITY_DN44256_c0_g1_i9	PREDICTED: uncharacterized protein LOC100266148 isoform X1 [Vitis vinifera]	rimP	Ribosome maturation factor RimP OS=Leptospira borgpetersenii serovar Hardjo-bovis (strain JB197) GN=rimP PE=3 SV=1	GO:0003674(molecular_function);GO:0005737(cytoplasm);GO:0042274(ribosomal small subunit biogenesis)	ENOG410YERQ(Uncharacterised BCR, YhbC family COG0779)	-	-	-	-	M5W4C9.1 PF02576.15;DUF150;
TRINITY_DN30473_c1_g3	365	TRINITY_DN30473_c1_g3_i1;TRINITY_DN30473_c1_g3_i2;TRINITY_DN30473_c1_g3_i3	unnamed protein product [Coffea canephora]	RPS5	Disease resistance protein RPS5 OS=Arabidopsis thaliana GN=RPS5 PE=1 SV=2	GO:0000166(nucleotide binding);GO:0005515(protein binding);GO:0005524(ATP binding);GO:0005622(intracellular);GO:0005886(plasma membrane);GO:0006952(defense response);GO:0008219(cell death);GO:0009626(plant-type hypersensitive response);GO:0009816(defense response to bacterium, incompatible interaction);GO:0038023(signaling receptor activity);GO:0043531(ADP binding)	COG4886(leucine Rich Repeat)	K13459	disease resistance protein RPS2	-	tcc04626(Plant-pathogen interaction)	V4ULT2.1 PF13855.4;LRR_8;
TRINITY_DN26099_c0_g1	267	TRINITY_DN26099_c0_g1_i1;TRINITY_DN26099_c0_g1_i2	PREDICTED: leucine aminopeptidase 2, chloroplastic-like [Sesamum indicum]	LAPA1	Leucine aminopeptidase 1, chloroplastic OS=Solanum lycopersicum GN=LAPA1 PE=1 SV=1	GO:0004177(aminopeptidase activity);GO:0005773(vacuole);GO:0005829(cytosol);GO:0006508(proteolysis);GO:0008235(metalloexopeptidase activity);GO:0009507(chloroplast);GO:0009570(chloroplast stroma);GO:0010150(leaf senescence);GO:0030145(manganese ion binding)	COG0260(Presumably involved in the processing and regular turnover of intracellular proteins. Catalyzes the removal of unsubstituted N-terminal amino acids from various peptides (By similarity))	K01255	leucyl aminopeptidase	EC:3.4.11.1	sind00480(Glutathione metabolism)	-
TRINITY_DN26677_c0_g1	699	TRINITY_DN26677_c0_g1_i1	-	-	-	-	-	-	-	-	-	-
TRINITY_DN27891_c2_g1	1191	TRINITY_DN27891_c2_g1_i1;TRINITY_DN27891_c2_g1_i10;TRINITY_DN27891_c2_g1_i11;TRINITY_DN27891_c2_g1_i12;TRINITY_DN27891_c2_g1_i13;TRINITY_DN27891_c2_g1_i14;TRINITY_DN27891_c2_g1_i2;TRINITY_DN27891_c2_g1_i3;TRINITY_DN27891_c2_g1_i4;TRINITY_DN27891_c2_g1_i5;TRINITY_DN27891_c2_g1_i6;TRINITY_DN27891_c2_g1_i7;TRINITY_DN27891_c2_g1_i8;TRINITY_DN27891_c2_g1_i9	PREDICTED: E2F transcription factor-like E2FE isoform X1 [Daucus carota subsp. sativus]	E2FD	E2F transcription factor-like E2FD OS=Arabidopsis thaliana GN=E2FD PE=1 SV=1	GO:0003677(DNA binding);GO:0003700(transcription factor activity, sequence-specific DNA binding);GO:0005515(protein binding);GO:0005634(nucleus);GO:0005667(transcription factor complex);GO:0006351(transcription, DNA-templated);GO:0006355(regulation of transcription, DNA-templated);GO:0007049(cell cycle);GO:0008284(positive regulation of cell proliferation);GO:0009733(response to auxin)	ENOG4111IGY(E2F transcription factor)	-	-	-	-	A0A022RPY3.1 PF02319.18;E2F_TDP;
TRINITY_DN35629_c2_g1	1625	TRINITY_DN35629_c2_g1_i1;TRINITY_DN35629_c2_g1_i2;TRINITY_DN35629_c2_g1_i3;TRINITY_DN35629_c2_g1_i4	hypothetical protein LR48_Vigan401s005200 [Vigna angularis]	LACS3	Long chain acyl-CoA synthetase 3 OS=Arabidopsis thaliana GN=LACS3 PE=2 SV=1	GO:0004467(long-chain fatty acid-CoA ligase activity);GO:0005524(ATP binding);GO:0005634(nucleus);GO:0005783(endoplasmic reticulum);GO:0006631(fatty acid metabolic process);GO:0006633(fatty acid biosynthetic process)	COG1022(Amp-dependent synthetase and ligase)	K01897	long-chain acyl-CoA synthetase	EC:6.2.1.3	vra01212(Fatty acid metabolism);vra00061(Fatty acid biosynthesis);vra00071(Fatty acid degradation);vra04146(Peroxisome)	A0A072UCT6.1 PF00501.26;AMP-binding;
TRINITY_DN44181_c2_g1	1262	TRINITY_DN44181_c2_g1_i1;TRINITY_DN44181_c2_g1_i2;TRINITY_DN44181_c2_g1_i3	PREDICTED: casein kinase 1-like protein HD16 isoform X1 [Nelumbo nucifera]	HD16	Casein kinase 1-like protein HD16 OS=Oryza sativa subsp. japonica GN=HD16 PE=1 SV=1	GO:0004674(protein serine/threonine kinase activity);GO:0005634(nucleus);GO:0005737(cytoplasm);GO:0006897(endocytosis);GO:0008360(regulation of cell shape);GO:0016055(Wnt signaling pathway);GO:0018105(peptidyl-serine phosphorylation)	ENOG410XPGP(Casein Kinase)	-	-	-	-	A0A067KGP9.1 PF00069.23;Pkinase;
TRINITY_DN35544_c1_g2	1985	TRINITY_DN35544_c1_g2_i1;TRINITY_DN35544_c1_g2_i2;TRINITY_DN35544_c1_g2_i3;TRINITY_DN35544_c1_g2_i4;TRINITY_DN35544_c1_g2_i5;TRINITY_DN35544_c1_g2_i6;TRINITY_DN35544_c1_g2_i7	PREDICTED: probable sodium/metabolite cotransporter BASS3, chloroplastic [Sesamum indicum]	BASS3	Probable sodium/metabolite cotransporter BASS3, chloroplastic OS=Arabidopsis thaliana GN=BASS3 PE=2 SV=1	GO:0005342(organic acid transmembrane transporter activity);GO:0005887(integral component of plasma membrane)	COG0385(bile acid)	-	-	-	-	A0A022RJP3.1 PF01758.14;SBF;
TRINITY_DN33321_c1_g1	333	TRINITY_DN33321_c1_g1_i1	-	-	-	-	-	-	-	-	-	-
TRINITY_DN31369_c0_g1	372	TRINITY_DN31369_c0_g1_i1	PREDICTED: uncharacterized protein LOC100256822 [Vitis vinifera]	-	-	GO:0016787(hydrolase activity)	ENOG4111QDI(Alpha beta hydrolase fold protein)	-	-	-	-	D7TXN7.1 PF12697.5;Abhydrolase_6;
TRINITY_DN27864_c1_g1	467	TRINITY_DN27864_c1_g1_i1	-	-	-	-	-	-	-	-	-	-
TRINITY_DN25973_c1_g3	213	TRINITY_DN25973_c1_g3_i1	-	-	-	-	-	-	-	-	-	-
TRINITY_DN38726_c0_g2	806	TRINITY_DN38726_c0_g2_i1;TRINITY_DN38726_c0_g2_i2;TRINITY_DN38726_c0_g2_i3;TRINITY_DN38726_c0_g2_i4	-	-	-	-	-	-	-	-	-	-
TRINITY_DN27225_c0_g6	376	TRINITY_DN27225_c0_g6_i1	-	-	-	-	-	-	-	-	-	-
TRINITY_DN41307_c2_g2	717	TRINITY_DN41307_c2_g2_i1;TRINITY_DN41307_c2_g2_i2	PREDICTED: uncharacterized protein LOC105108932 [Populus euphratica]	-	-	-	-	-	-	-	-	-
TRINITY_DN38045_c1_g1	1327	TRINITY_DN38045_c1_g1_i1;TRINITY_DN38045_c1_g1_i2;TRINITY_DN38045_c1_g1_i3;TRINITY_DN38045_c1_g1_i4;TRINITY_DN38045_c1_g1_i5;TRINITY_DN38045_c1_g1_i6;TRINITY_DN38045_c1_g1_i7;TRINITY_DN38045_c1_g1_i8;TRINITY_DN38045_c1_g1_i9	PREDICTED: uncharacterized protein LOC104596808 [Nelumbo nucifera]	-	-	GO:0003674(molecular_function);GO:0005739(mitochondrion);GO:0008150(biological_process);GO:0016021(integral component of membrane)	ENOG4111SI5(Endoplasmic reticulum-based factor for assembly of V-ATPase)	-	-	-	-	A0A059CID1.1 PF11712.6;Vma12;
TRINITY_DN41456_c3_g1	673	TRINITY_DN41456_c3_g1_i1	-	-	-	-	-	-	-	-	-	-
TRINITY_DN25170_c0_g1	292	TRINITY_DN25170_c0_g1_i1	-	-	-	-	-	-	-	-	-	-
TRINITY_DN28274_c6_g4	584	TRINITY_DN28274_c6_g4_i1	-	-	-	-	-	-	-	-	-	-
TRINITY_DN27616_c1_g1	548	TRINITY_DN27616_c1_g1_i1;TRINITY_DN27616_c1_g1_i2;TRINITY_DN27616_c1_g1_i3;TRINITY_DN27616_c1_g1_i4	PREDICTED: U-box domain-containing protein 28-like [Solanum pennellii]	PUB28	U-box domain-containing protein 28 OS=Arabidopsis thaliana GN=PUB28 PE=1 SV=1	GO:0004842(ubiquitin-protein transferase activity);GO:0005515(protein binding);GO:0005737(cytoplasm);GO:0010200(response to chitin);GO:0016567(protein ubiquitination);GO:0016874(ligase activity)	ENOG410YF56(Ubox domain-containing protein)	-	-	-	-	F6I0G9.1 PF05804.10;KAP;
TRINITY_DN30928_c0_g1	986	TRINITY_DN30928_c0_g1_i1;TRINITY_DN30928_c0_g1_i10;TRINITY_DN30928_c0_g1_i11;TRINITY_DN30928_c0_g1_i2;TRINITY_DN30928_c0_g1_i3;TRINITY_DN30928_c0_g1_i4;TRINITY_DN30928_c0_g1_i5;TRINITY_DN30928_c0_g1_i6;TRINITY_DN30928_c0_g1_i7;TRINITY_DN30928_c0_g1_i8;TRINITY_DN30928_c0_g1_i9	PREDICTED: alpha-1,4 glucan phosphorylase L-2 isozyme, chloroplastic/amyloplastic-like [Populus euphratica]	STP-1	Alpha-1,4 glucan phosphorylase L-2 isozyme, chloroplastic/amyloplastic OS=Solanum tuberosum GN=STP-1 PE=1 SV=1	GO:0005737(cytoplasm);GO:0005980(glycogen catabolic process);GO:0008184(glycogen phosphorylase activity);GO:0030170(pyridoxal phosphate binding)	COG0058(Phosphorylase is an important allosteric enzyme in carbohydrate metabolism. Enzymes from different sources differ in their regulatory mechanisms and in their natural substrates. However, all known phosphorylases share catalytic and structural properties (By similarity))	-	-	-	-	B9HXL0.1 PF00343.18;Phosphorylase;
TRINITY_DN32606_c0_g1	384	TRINITY_DN32606_c0_g1_i1	-	-	-	-	-	-	-	-	-	-
TRINITY_DN35818_c0_g6	245	TRINITY_DN35818_c0_g6_i1	-	-	-	-	-	-	-	-	-	-
TRINITY_DN40086_c3_g1	248	TRINITY_DN40086_c3_g1_i1	-	-	-	-	-	-	-	-	-	-
TRINITY_DN39295_c1_g2	271	TRINITY_DN39295_c1_g2_i1;TRINITY_DN39295_c1_g2_i2	-	-	-	-	-	-	-	-	-	-
TRINITY_DN23085_c0_g2	471	TRINITY_DN23085_c0_g2_i1;TRINITY_DN23085_c0_g2_i2	PREDICTED: vacuolar amino acid transporter 1-like [Malus domestica]	-	-	GO:0003333(amino acid transmembrane transport);GO:0015171(amino acid transmembrane transporter activity)	COG0814(amino acid transport)	-	-	-	-	M5WHW4.1 PF01490.16;Aa_trans;
TRINITY_DN43737_c3_g2	1164	TRINITY_DN43737_c3_g2_i1;TRINITY_DN43737_c3_g2_i2	-	-	-	-	-	-	-	-	-	-
TRINITY_DN45798_c0_g2	2379	TRINITY_DN45798_c0_g2_i1;TRINITY_DN45798_c0_g2_i2	HAT transposon superfamily [Theobroma cacao]	-	-	GO:0003677(DNA binding);GO:0005634(nucleus);GO:0008150(biological_process);GO:0046983(protein dimerization activity)	ENOG410XWK2(transposon protein)	K05658	ATP-binding cassette, subfamily B (MDR/TAP), member 1	EC:3.6.3.44	mdm02010(ABC transporters)	A0A061G5I4.1 PF04937.13;DUF659;
TRINITY_DN32531_c0_g1	1921	TRINITY_DN32531_c0_g1_i1;TRINITY_DN32531_c0_g1_i2;TRINITY_DN32531_c0_g1_i3;TRINITY_DN32531_c0_g1_i4;TRINITY_DN32531_c0_g1_i5;TRINITY_DN32531_c0_g1_i6	PREDICTED: E3 ubiquitin-protein ligase XBAT33 isoform X1 [Vitis vinifera]	XBAT33	E3 ubiquitin-protein ligase XBAT33 OS=Arabidopsis thaliana GN=XBAT33 PE=2 SV=1	GO:0004842(ubiquitin-protein transferase activity);GO:0005737(cytoplasm);GO:0008270(zinc ion binding);GO:0016567(protein ubiquitination);GO:0016874(ligase activity)	COG0666(Ankyrin Repeat)	K12489	Arf-GAP with coiled-coil, ANK repeat and PH domain-containing protein	-	cam04144(Endocytosis)	A0A067F9A0.1 PF12796.5;Ank_2;
TRINITY_DN46946_c0_g1	1437	TRINITY_DN46946_c0_g1_i1;TRINITY_DN46946_c0_g1_i2	PREDICTED: phospholipase SGR2 isoform X1 [Ziziphus jujuba]	SGR2	Phospholipase SGR2 OS=Arabidopsis thaliana GN=SGR2 PE=1 SV=1	GO:0005737(cytoplasm);GO:0005773(vacuole);GO:0008970(phosphatidylcholine 1-acylhydrolase activity);GO:0009506(plasmodesma);GO:0009590(detection of gravity);GO:0009630(gravitropism);GO:0009660(amyloplast organization);GO:0009705(plant-type vacuole membrane);GO:0009959(negative gravitropism);GO:0016042(lipid catabolic process);GO:0046872(metal ion binding)	ENOG410YDSX(DDHD domain containing)	-	-	-	-	-
TRINITY_DN45437_c1_g1	547	TRINITY_DN45437_c1_g1_i1;TRINITY_DN45437_c1_g1_i10;TRINITY_DN45437_c1_g1_i11;TRINITY_DN45437_c1_g1_i12;TRINITY_DN45437_c1_g1_i13;TRINITY_DN45437_c1_g1_i2;TRINITY_DN45437_c1_g1_i3;TRINITY_DN45437_c1_g1_i4;TRINITY_DN45437_c1_g1_i5;TRINITY_DN45437_c1_g1_i6;TRINITY_DN45437_c1_g1_i7;TRINITY_DN45437_c1_g1_i8;TRINITY_DN45437_c1_g1_i9	-	-	-	-	-	-	-	-	-	-
TRINITY_DN38093_c1_g1	267	TRINITY_DN38093_c1_g1_i1;TRINITY_DN38093_c1_g1_i2	-	-	-	-	-	-	-	-	-	-
TRINITY_DN33711_c1_g1	922	TRINITY_DN33711_c1_g1_i1;TRINITY_DN33711_c1_g1_i2;TRINITY_DN33711_c1_g1_i3;TRINITY_DN33711_c1_g1_i4;TRINITY_DN33711_c1_g1_i5;TRINITY_DN33711_c1_g1_i6	PREDICTED: uncharacterized protein LOC104099884 [Nicotiana tomentosiformis]	-	-	GO:0005840(ribosome)	ENOG410YT8A(Ribosomal protein L31)	-	-	-	-	A0A022R219.1 PF01197.16;Ribosomal_L31;
TRINITY_DN33290_c1_g1	335	TRINITY_DN33290_c1_g1_i1;TRINITY_DN33290_c1_g1_i2	-	-	-	-	-	-	-	-	-	-
TRINITY_DN37703_c0_g1	1132	TRINITY_DN37703_c0_g1_i1;TRINITY_DN37703_c0_g1_i2	PREDICTED: protein PMR5-like [Nicotiana sylvestris]	PMR5	Protein PMR5 OS=Arabidopsis thaliana GN=PMR5 PE=2 SV=1	GO:0005794(Golgi apparatus);GO:0016413(O-acetyltransferase activity);GO:0071554(cell wall organization or biogenesis)	ENOG410YF78(Pfam:DUF231)	-	-	-	-	D7SJV7.1 PF13839.4;PC-Esterase;
TRINITY_DN35288_c1_g2	332	TRINITY_DN35288_c1_g2_i1	-	-	-	-	-	-	-	-	-	-
TRINITY_DN47213_c0_g5	284	TRINITY_DN47213_c0_g5_i1	PREDICTED: F-box/LRR-repeat protein 25-like isoform X2 [Solanum lycopersicum]	-	-	-	ENOG410ZUW1(F-box LRR-repeat protein)	-	-	-	-	-
TRINITY_DN43765_c3_g5	473	TRINITY_DN43765_c3_g5_i1	-	-	-	-	-	-	-	-	-	-
TRINITY_DN21322_c0_g1	622	TRINITY_DN21322_c0_g1_i1	PREDICTED: protein Asterix [Eucalyptus grandis]	At5g07960	Protein Asterix OS=Arabidopsis thaliana GN=At5g07960 PE=3 SV=1	GO:0008150(biological_process);GO:0009507(chloroplast);GO:0016021(integral component of membrane)	ENOG4111WDX(WD repeat domain 83 opposite strand)	-	-	-	-	A0A059A6C9.1 PF03669.11;UPF0139;
TRINITY_DN37934_c0_g1	689	TRINITY_DN37934_c0_g1_i1	PREDICTED: protein LYK2 [Vitis vinifera]	LYK2	Protein LYK2 OS=Arabidopsis thaliana GN=LYK2 PE=2 SV=1	GO:0004672(protein kinase activity);GO:0005524(ATP binding);GO:0005886(plasma membrane);GO:0006468(protein phosphorylation);GO:0009507(chloroplast);GO:0016021(integral component of membrane);GO:0016301(kinase activity);GO:0016310(phosphorylation)	COG0515(Serine Threonine protein kinase)	-	-	-	-	B9RBK6.1 PF01476.18;LysM;
TRINITY_DN43528_c0_g3	610	TRINITY_DN43528_c0_g3_i1;TRINITY_DN43528_c0_g3_i2;TRINITY_DN43528_c0_g3_i3;TRINITY_DN43528_c0_g3_i4;TRINITY_DN43528_c0_g3_i5	TPX2 (targeting protein for Xklp2) protein family [Arabidopsis thaliana]	-	-	GO:0005634(nucleus);GO:0005819(spindle);GO:0005874(microtubule);GO:0032147(activation of protein kinase activity);GO:0060236(regulation of mitotic spindle organization)	ENOG410ZR1S(NA)	-	-	-	-	M4E418.1 PF06886.9;TPX2;
TRINITY_DN34382_c3_g1	481	TRINITY_DN34382_c3_g1_i1;TRINITY_DN34382_c3_g1_i2;TRINITY_DN34382_c3_g1_i3;TRINITY_DN34382_c3_g1_i4	unnamed protein product [Coffea canephora]	At3g20650	mRNA cap guanine-N7 methyltransferase 1 OS=Arabidopsis thaliana GN=At3g20650 PE=2 SV=1	GO:0004482(mRNA (guanine-N7-)-methyltransferase activity);GO:0005634(nucleus);GO:0005845(mRNA cap binding complex);GO:0006370(7-methylguanosine mRNA capping);GO:0036265(RNA (guanine-N7)-methylation)	ENOG410Y7HG(mRNA (guanine-N7-)-methyltransferase activity)	K00565	mRNA (guanine-N7-)-methyltransferase	EC:2.1.1.56	tcc03015(mRNA surveillance pathway)	M0U4Q4.1 PF03291.14;Pox_MCEL;
TRINITY_DN44522_c0_g1	383	TRINITY_DN44522_c0_g1_i1	-	-	-	-	-	-	-	-	-	-
TRINITY_DN30624_c1_g1	2119	TRINITY_DN30624_c1_g1_i1	unnamed protein product, partial [Vitis vinifera]	At2g43200	Probable methyltransferase PMT19 OS=Arabidopsis thaliana GN=At2g43200 PE=3 SV=1	GO:0005768(endosome);GO:0005774(vacuolar membrane);GO:0005802(trans-Golgi network);GO:0008757(S-adenosylmethionine-dependent methyltransferase activity);GO:0032259(methylation)	ENOG4111EGP(Pfam:DUF248)	-	-	-	-	F6I3T4.1 PF03141.14;Methyltransf_29;
TRINITY_DN31287_c0_g1	283	TRINITY_DN31287_c0_g1_i1	-	-	-	-	-	-	-	-	-	-
TRINITY_DN22449_c0_g1	251	TRINITY_DN22449_c0_g1_i1;TRINITY_DN22449_c0_g1_i2;TRINITY_DN22449_c0_g1_i3	Os11g0145400, partial [Oryza sativa Japonica Group]	UBL5	Ubiquitin-like protein 5 OS=Arabidopsis thaliana GN=UBL5 PE=3 SV=1	GO:0000398(mRNA splicing, via spliceosome);GO:0005634(nucleus);GO:0005737(cytoplasm);GO:0006464(cellular protein modification process);GO:0031386(protein tag)	ENOG4111UT0(Ubiquitin-like protein)	-	-	-	-	C1E9Z7.1 PF00240.21;ubiquitin;
TRINITY_DN26712_c4_g2	425	TRINITY_DN26712_c4_g2_i1	-	-	-	-	-	-	-	-	-	-
TRINITY_DN39798_c4_g1	1446	TRINITY_DN39798_c4_g1_i1;TRINITY_DN39798_c4_g1_i2;TRINITY_DN39798_c4_g1_i3;TRINITY_DN39798_c4_g1_i4;TRINITY_DN39798_c4_g1_i5;TRINITY_DN39798_c4_g1_i6;TRINITY_DN39798_c4_g1_i7	transcription factor APETALA2 [Camellia sinensis]	-	-	-	-	-	-	-	-	-
TRINITY_DN25821_c1_g3	708	TRINITY_DN25821_c1_g3_i1;TRINITY_DN25821_c1_g3_i2;TRINITY_DN25821_c1_g3_i3	-	-	-	-	-	-	-	-	-	-
TRINITY_DN44162_c1_g6	267	TRINITY_DN44162_c1_g6_i1	-	-	-	-	-	-	-	-	-	-
TRINITY_DN25799_c0_g2	274	TRINITY_DN25799_c0_g2_i1	-	-	-	-	-	-	-	-	-	-
TRINITY_DN29706_c0_g1	526	TRINITY_DN29706_c0_g1_i1;TRINITY_DN29706_c0_g1_i2;TRINITY_DN29706_c0_g1_i3;TRINITY_DN29706_c0_g1_i4;TRINITY_DN29706_c0_g1_i5;TRINITY_DN29706_c0_g1_i6;TRINITY_DN29706_c0_g1_i7;TRINITY_DN29706_c0_g1_i8	-	-	-	-	-	-	-	-	-	-
TRINITY_DN39274_c1_g1	1170	TRINITY_DN39274_c1_g1_i1;TRINITY_DN39274_c1_g1_i10;TRINITY_DN39274_c1_g1_i11;TRINITY_DN39274_c1_g1_i12;TRINITY_DN39274_c1_g1_i13;TRINITY_DN39274_c1_g1_i14;TRINITY_DN39274_c1_g1_i15;TRINITY_DN39274_c1_g1_i16;TRINITY_DN39274_c1_g1_i17;TRINITY_DN39274_c1_g1_i18;TRINITY_DN39274_c1_g1_i2;TRINITY_DN39274_c1_g1_i3;TRINITY_DN39274_c1_g1_i4;TRINITY_DN39274_c1_g1_i5;TRINITY_DN39274_c1_g1_i6;TRINITY_DN39274…	unnamed protein product [Coffea canephora]	KEU	SNARE-interacting protein KEULE OS=Arabidopsis thaliana GN=KEU PE=1 SV=2	GO:0005515(protein binding);GO:0005773(vacuole);GO:0005829(cytosol);GO:0005856(cytoskeleton);GO:0005886(plasma membrane);GO:0006904(vesicle docking involved in exocytosis);GO:0007049(cell cycle);GO:0008565(protein transporter activity);GO:0009306(protein secretion);GO:0009524(phragmoplast);GO:0015031(protein transport);GO:0019898(extrinsic component of membrane);GO:0051301(cell division)	COG5158(Vacuolar Protein)	-	-	-	-	A0A022QR78.1 PF00995.21;Sec1;
TRINITY_DN29770_c2_g1	1124	TRINITY_DN29770_c2_g1_i1;TRINITY_DN29770_c2_g1_i10;TRINITY_DN29770_c2_g1_i2;TRINITY_DN29770_c2_g1_i3;TRINITY_DN29770_c2_g1_i4;TRINITY_DN29770_c2_g1_i5;TRINITY_DN29770_c2_g1_i6;TRINITY_DN29770_c2_g1_i7;TRINITY_DN29770_c2_g1_i8;TRINITY_DN29770_c2_g1_i9	cyclophilin [Citrus tamurana]	PCKR1	Peptidyl-prolyl cis-trans isomerase OS=Catharanthus roseus GN=PCKR1 PE=1 SV=1	GO:0003755(peptidyl-prolyl cis-trans isomerase activity)	COG0652(peptidyl-prolyl cis-trans isomerase activity)	K09567	peptidyl-prolyl isomerase H (cyclophilin H)	EC:5.2.1.8	apro03040(Spliceosome)	A0A0D2TQ56.1 PF00160.19;Pro_isomerase;
TRINITY_DN36603_c1_g1	1228	TRINITY_DN36603_c1_g1_i1;TRINITY_DN36603_c1_g1_i2	PREDICTED: cinnamoyl-CoA reductase 2 [Sesamum indicum]	CCR1	Cinnamoyl-CoA reductase 1 OS=Arabidopsis thaliana GN=CCR1 PE=1 SV=1	GO:0003824(catalytic activity);GO:0005829(cytosol);GO:0005886(plasma membrane);GO:0009809(lignin biosynthetic process);GO:0016621(cinnamoyl-CoA reductase activity);GO:0050662(coenzyme binding)	COG0451(Nad-dependent epimerase dehydratase)	K09753	cinnamoyl-CoA reductase	EC:1.2.1.44	gra00940(Phenylpropanoid biosynthesis)	M1BJU4.1 PF01370.19;Epimerase;
TRINITY_DN46125_c0_g2	325	TRINITY_DN46125_c0_g2_i1	-	-	-	-	-	-	-	-	-	-
TRINITY_DN33545_c4_g1	400	TRINITY_DN33545_c4_g1_i1	PREDICTED: uncharacterized protein LOC100245548 [Vitis vinifera]	-	-	GO:0003674(molecular_function);GO:0005634(nucleus);GO:0005886(plasma membrane)	ENOG410YIBJ(Protein of unknown function (DUF632))	-	-	-	-	A0A059AH69.1 PF04783.10;DUF630;
TRINITY_DN34127_c0_g1	344	TRINITY_DN34127_c0_g1_i1	-	-	-	-	-	-	-	-	-	-
TRINITY_DN32061_c2_g1	1336	TRINITY_DN32061_c2_g1_i1;TRINITY_DN32061_c2_g1_i2	PREDICTED: kinesin-4 [Sesamum indicum]	KIN14S	Kinesin-like protein KIN-14S OS=Arabidopsis thaliana GN=KIN14S PE=3 SV=1	GO:0003777(microtubule motor activity);GO:0005871(kinesin complex);GO:0007018(microtubule-based movement);GO:0016887(ATPase activity)	COG5059(Kinesin family member)	K14565	nucleolar protein 58	-	cvr03008(Ribosome biogenesis in eukaryotes)	A0A067JL11.1 PF00225.21;Kinesin;
TRINITY_DN40105_c0_g1	2671	TRINITY_DN40105_c0_g1_i1;TRINITY_DN40105_c0_g1_i2	hypothetical protein MANES_14G010600 [Manihot esculenta]	-	-	GO:0003690(double-stranded DNA binding);GO:0005739(mitochondrion);GO:0006355(regulation of transcription, DNA-templated)	ENOG410XT49(mitochondrial transcription termination)	K01011	thiosulfate/3-mercaptopyruvate sulfurtransferase	EC:2.8.1.1 2.8.1.2	egr00920(Sulfur metabolism);egr00270(Cysteine and methionine metabolism);egr04122(Sulfur relay system)	A0A061GHZ3.1 PF02536.12;mTERF;
TRINITY_DN46646_c1_g1	2233	TRINITY_DN46646_c1_g1_i1;TRINITY_DN46646_c1_g1_i10;TRINITY_DN46646_c1_g1_i2;TRINITY_DN46646_c1_g1_i3;TRINITY_DN46646_c1_g1_i4;TRINITY_DN46646_c1_g1_i5;TRINITY_DN46646_c1_g1_i6;TRINITY_DN46646_c1_g1_i7;TRINITY_DN46646_c1_g1_i8;TRINITY_DN46646_c1_g1_i9	PREDICTED: 3beta-hydroxysteroid-dehydrogenase/decarboxylase [Vitis vinifera]	3BETAHSD/D2	3beta-hydroxysteroid-dehydrogenase/decarboxylase isoform 2 OS=Arabidopsis thaliana GN=3BETAHSD/D2 PE=2 SV=2	GO:0003854(3-beta-hydroxy-delta5-steroid dehydrogenase activity);GO:0005789(endoplasmic reticulum membrane);GO:0006694(steroid biosynthetic process);GO:0016020(membrane);GO:0016021(integral component of membrane);GO:0016126(sterol biosynthetic process);GO:0047012(sterol-4-alpha-carboxylate 3-dehydrogenase (decarboxylating) activity);GO:0055114(oxidation-reduction process)	COG0451(Nad-dependent epimerase dehydratase)	K07748	sterol-4alpha-carboxylate 3-dehydrogenase (decarboxylating)	EC:1.1.1.170	vvi00100(Steroid biosynthesis)	A0A022QKH4.1 PF01073.17;3Beta_HSD;
TRINITY_DN44435_c0_g1	694	TRINITY_DN44435_c0_g1_i1	-	-	-	-	-	-	-	-	-	-
TRINITY_DN47374_c2_g1	920	TRINITY_DN47374_c2_g1_i1;TRINITY_DN47374_c2_g1_i2;TRINITY_DN47374_c2_g1_i3;TRINITY_DN47374_c2_g1_i4	NB-ARC domain-containing disease resistance protein, putative [Theobroma cacao]	At1g51480	Probable disease resistance protein At1g51480 OS=Arabidopsis thaliana GN=At1g51480 PE=3 SV=2	GO:0005524(ATP binding);GO:0006952(defense response);GO:0043531(ADP binding)	COG4886(leucine Rich Repeat)	K13459	disease resistance protein RPS2	-	tcc04626(Plant-pathogen interaction)	A0A061DX48.1 PF00931.20;NB-ARC;
TRINITY_DN4499_c0_g1	259	TRINITY_DN4499_c0_g1_i1	-	-	-	-	-	-	-	-	-	-
TRINITY_DN46207_c0_g1	1298	TRINITY_DN46207_c0_g1_i1;TRINITY_DN46207_c0_g1_i10;TRINITY_DN46207_c0_g1_i11;TRINITY_DN46207_c0_g1_i12;TRINITY_DN46207_c0_g1_i13;TRINITY_DN46207_c0_g1_i14;TRINITY_DN46207_c0_g1_i15;TRINITY_DN46207_c0_g1_i16;TRINITY_DN46207_c0_g1_i17;TRINITY_DN46207_c0_g1_i18;TRINITY_DN46207_c0_g1_i19;TRINITY_DN46207_c0_g1_i2;TRINITY_DN46207_c0_g1_i20;TRINITY_DN46207_c0_g1_i3;TRINITY_DN46207_c0_g1_i4;TRINITY_DN462…	PREDICTED: RNA pseudouridine synthase 5 isoform X1 [Citrus sinensis]	At3g52260	RNA pseudouridine synthase 5 OS=Arabidopsis thaliana GN=At3g52260 PE=2 SV=2	GO:0000455(enzyme-directed rRNA pseudouridine synthesis);GO:0009982(pseudouridine synthase activity);GO:0019239(deaminase activity)	COG0564(pseudouridine synthase activity)	-	-	-	-	A0A067DCG0.1 PF00849.20;PseudoU_synth_2;
TRINITY_DN46859_c1_g4	667	TRINITY_DN46859_c1_g4_i1	-	-	-	-	-	-	-	-	-	-
TRINITY_DN31574_c1_g2	238	TRINITY_DN31574_c1_g2_i1	-	-	-	-	-	-	-	-	-	-
TRINITY_DN39668_c1_g1	309	TRINITY_DN39668_c1_g1_i1	-	-	-	-	-	-	-	-	-	-
TRINITY_DN42292_c1_g4	690	TRINITY_DN42292_c1_g4_i1;TRINITY_DN42292_c1_g4_i2	hypothetical protein CISIN_1g024317mg [Citrus sinensis]	-	-	GO:0003674(molecular_function);GO:0005576(extracellular region);GO:0008150(biological_process);GO:0016021(integral component of membrane)	ENOG41125Y1(NHL repeat-containing protein)	-	-	-	-	-
TRINITY_DN25872_c3_g12	234	TRINITY_DN25872_c3_g12_i1	-	-	Protein ORF114 OS=Autographa californica nuclear polyhedrosis virus PE=4 SV=1	-	-	-	-	-	-	-
TRINITY_DN40429_c1_g3	651	TRINITY_DN40429_c1_g3_i1;TRINITY_DN40429_c1_g3_i2	PREDICTED: putative disease resistance RPP13-like protein 1 isoform X1 [Vitis vinifera]	RGA3	Putative disease resistance protein RGA3 OS=Solanum bulbocastanum GN=RGA3 PE=2 SV=2	GO:0005515(protein binding);GO:0005524(ATP binding);GO:0005576(extracellular region);GO:0006952(defense response);GO:0043531(ADP binding)	COG4886(leucine Rich Repeat)	K01657	anthranilate synthase component I	EC:4.1.3.27	mdm01230(Biosynthesis of amino acids);mdm00400(Phenylalanine, tyrosine and tryptophan biosynthesis)	U5GML6.1 PF00931.20;NB-ARC;
TRINITY_DN37500_c1_g3	1436	TRINITY_DN37500_c1_g3_i1;TRINITY_DN37500_c1_g3_i2	PREDICTED: protein FAR1-RELATED SEQUENCE 5 isoform X2 [Vitis vinifera]	FRS5	Protein FAR1-RELATED SEQUENCE 5 OS=Arabidopsis thaliana GN=FRS5 PE=2 SV=1	GO:0005634(nucleus);GO:0006355(regulation of transcription, DNA-templated);GO:0009639(response to red or far red light)	ENOG4111CH8(protein FAR1-RELATED SEQUENCE)	-	-	-	-	F6I1X0.1 PF03101.13;FAR1;
TRINITY_DN28324_c0_g6	267	TRINITY_DN28324_c0_g6_i1	PREDICTED: uncharacterized protein LOC108994652 [Juglans regia]	-	-	-	ENOG4110014(NA)	-	-	-	-	-
TRINITY_DN37961_c0_g1	285	TRINITY_DN37961_c0_g1_i1	-	-	-	-	-	-	-	-	-	-
TRINITY_DN42591_c0_g2	1481	TRINITY_DN42591_c0_g2_i1;TRINITY_DN42591_c0_g2_i2;TRINITY_DN42591_c0_g2_i3;TRINITY_DN42591_c0_g2_i4;TRINITY_DN42591_c0_g2_i5	hypothetical protein PRUPE_ppa010657mg [Prunus persica]	-	-	GO:0005634(nucleus)	ENOG4111N6S(Protein of unknown function (DUF1997))	-	-	-	-	M5XGE1.1 PF09366.8;DUF1997;
TRINITY_DN34099_c0_g1	261	TRINITY_DN34099_c0_g1_i1	-	-	-	-	-	-	-	-	-	-
TRINITY_DN48830_c0_g1	273	TRINITY_DN48830_c0_g1_i1	-	-	-	-	-	-	-	-	-	-
TRINITY_DN39611_c1_g4	593	TRINITY_DN39611_c1_g4_i1	hypothetical protein Ccrd_011726 [Cynara cardunculus var. scolymus]	UGT709C2	7-deoxyloganetic acid glucosyltransferase OS=Catharanthus roseus GN=UGT709C2 PE=1 SV=1	GO:0035251(UDP-glucosyltransferase activity);GO:1900994((-)-secologanin biosynthetic process)	COG1819(Transferase)	-	-	-	ath00908(Zeatin biosynthesis)	A0A0E0AJT6.1 PF00201.16;UDPGT;
TRINITY_DN36953_c0_g1	466	TRINITY_DN36953_c0_g1_i1;TRINITY_DN36953_c0_g1_i2;TRINITY_DN36953_c0_g1_i3;TRINITY_DN36953_c0_g1_i4;TRINITY_DN36953_c0_g1_i5;TRINITY_DN36953_c0_g1_i6	-	-	-	-	-	-	-	-	-	-
TRINITY_DN41200_c0_g4	643	TRINITY_DN41200_c0_g4_i1	hypothetical protein DCAR_009921 [Daucus carota subsp. sativus]	-	Putative glucose-6-phosphate 1-epimerase OS=Cenchrus ciliaris PE=2 SV=1	GO:0004034(aldose 1-epimerase activity);GO:0005829(cytosol);GO:0005975(carbohydrate metabolic process);GO:0006012(galactose metabolic process);GO:0009737(response to abscisic acid);GO:0016853(isomerase activity);GO:0030246(carbohydrate binding)	COG0676(Aldose 1epimerase)	K01792	glucose-6-phosphate 1-epimerase	EC:5.1.3.15	gmx00010(Glycolysis / Gluconeogenesis)	K7L853.1 PF01263.18;Aldose_epim;
TRINITY_DN32779_c1_g3	228	TRINITY_DN32779_c1_g3_i1	-	-	-	-	-	-	-	-	-	-
TRINITY_DN34551_c1_g1	506	TRINITY_DN34551_c1_g1_i1	-	-	-	-	-	-	-	-	-	-
TRINITY_DN41319_c0_g1	526	TRINITY_DN41319_c0_g1_i1	PREDICTED: serine acetyltransferase 5-like [Sesamum indicum]	SAT5	Serine acetyltransferase 5 OS=Arabidopsis thaliana GN=SAT5 PE=1 SV=1	GO:0005737(cytoplasm);GO:0005829(cytosol);GO:0006535(cysteine biosynthetic process from serine);GO:0009001(serine O-acetyltransferase activity)	COG1045(serine acetyltransferase)	K00640	serine O-acetyltransferase	EC:2.3.1.30	sind01200(Carbon metabolism);sind01230(Biosynthesis of amino acids);sind00920(Sulfur metabolism);sind00270(Cysteine and methionine metabolism)	U5FSS1.1 PF06426.12;SATase_N;
TRINITY_DN39532_c0_g2	568	TRINITY_DN39532_c0_g2_i1;TRINITY_DN39532_c0_g2_i2	PREDICTED: 18.2 kDa class I heat shock protein-like [Nelumbo nucifera]	HSP18.1	18.1 kDa class I heat shock protein OS=Arabidopsis thaliana GN=HSP18.1 PE=1 SV=1	GO:0005515(protein binding);GO:0005737(cytoplasm);GO:0009408(response to heat);GO:0009644(response to high light intensity);GO:0010286(heat acclimation);GO:0042542(response to hydrogen peroxide)	COG0071(response to heat)	K13993	HSP20 family protein	-	nnu04141(Protein processing in endoplasmic reticulum)	F6HNP2.1 PF00011.19;HSP20;
TRINITY_DN20362_c0_g1	244	TRINITY_DN20362_c0_g1_i1	-	-	-	-	-	-	-	-	-	-
TRINITY_DN36331_c2_g1	975	TRINITY_DN36331_c2_g1_i1;TRINITY_DN36331_c2_g1_i2;TRINITY_DN36331_c2_g1_i3	-	-	-	-	-	-	-	-	-	-
TRINITY_DN33574_c0_g1	430	TRINITY_DN33574_c0_g1_i1;TRINITY_DN33574_c0_g1_i2;TRINITY_DN33574_c0_g1_i3;TRINITY_DN33574_c0_g1_i4;TRINITY_DN33574_c0_g1_i5	Ribosomal protein S30 [Cynara cardunculus var. scolymus]	RPS30A	40S ribosomal protein S30 OS=Arabidopsis thaliana GN=RPS30A PE=3 SV=3	GO:0003735(structural constituent of ribosome);GO:0022627(cytosolic small ribosomal subunit)	ENOG41123KC(40s ribosomal protein s30)	K02983	small subunit ribosomal protein S30e	-	bdi03010(Ribosome)	A9RQD4.1 PF04758.12;Ribosomal_S30;
TRINITY_DN36081_c1_g3	1636	TRINITY_DN36081_c1_g3_i1;TRINITY_DN36081_c1_g3_i2;TRINITY_DN36081_c1_g3_i3	unnamed protein product, partial [Vitis vinifera]	ILL6	IAA-amino acid hydrolase ILR1-like 6 OS=Arabidopsis thaliana GN=ILL6 PE=2 SV=2	GO:0005576(extracellular region);GO:0006508(proteolysis);GO:0008237(metallopeptidase activity);GO:0009694(jasmonic acid metabolic process);GO:0009753(response to jasmonic acid);GO:0009850(auxin metabolic process);GO:0010112(regulation of systemic acquired resistance);GO:0010178(IAA-amino acid conjugate hydrolase activity);GO:1990206(jasmonyl-Ile conjugate hydrolase activity)	COG1473(amidohydrolase)	-	-	-	-	E0CR52.1 PF01546.26;Peptidase_M20;
TRINITY_DN30215_c1_g2	621	TRINITY_DN30215_c1_g2_i1	PREDICTED: probable histone-arginine methyltransferase 1.4 [Malus domestica]	PRMT13	Probable histone-arginine methyltransferase 1.3 OS=Arabidopsis thaliana GN=PRMT13 PE=1 SV=3	GO:0005829(cytosol);GO:0006355(regulation of transcription, DNA-templated);GO:0008469(histone-arginine N-methyltransferase activity);GO:0035242(protein-arginine omega-N asymmetric methyltransferase activity)	ENOG410XPDD(Coactivator-associated arginine methyltransferase 1)	-	-	-	-	A0A0D2TAC2.1 PF05185.14;PRMT5;
TRINITY_DN39117_c2_g2	305	TRINITY_DN39117_c2_g2_i1	-	-	-	-	-	-	-	-	-	-
TRINITY_DN24636_c0_g1	932	TRINITY_DN24636_c0_g1_i1	PREDICTED: uncharacterized protein At1g66480 [Theobroma cacao]	At1g66480	Uncharacterized protein At1g66480 OS=Arabidopsis thaliana GN=At1g66480 PE=2 SV=1	GO:0003674(molecular_function);GO:0005886(plasma membrane)	ENOG41117UA(NA)	-	-	-	-	A0A061EH62.1 PF14009.4;DUF4228;
TRINITY_DN38931_c0_g6	315	TRINITY_DN38931_c0_g6_i1	PREDICTED: ubiquitin carboxyl-terminal hydrolase 4 [Vitis vinifera]	-	-	-	ENOG410XQ81(ubiquitin carboxyl-terminal hydrolase)	-	-	-	-	-
TRINITY_DN25421_c0_g4	743	TRINITY_DN25421_c0_g4_i1	-	-	-	-	-	-	-	-	-	-
TRINITY_DN38447_c1_g3	346	TRINITY_DN38447_c1_g3_i1;TRINITY_DN38447_c1_g3_i2;TRINITY_DN38447_c1_g3_i3;TRINITY_DN38447_c1_g3_i4	-	-	-	-	-	-	-	-	-	-
TRINITY_DN36670_c0_g1	291	TRINITY_DN36670_c0_g1_i1;TRINITY_DN36670_c0_g1_i2	-	-	-	-	-	-	-	-	-	-
TRINITY_DN44914_c0_g3	938	TRINITY_DN44914_c0_g3_i1	hypothetical protein MIMGU_mgv1a020659mg, partial [Erythranthe guttata]	At3g47200	UPF0481 protein At3g47200 OS=Arabidopsis thaliana GN=At3g47200 PE=2 SV=1	GO:0003674(molecular_function);GO:0005886(plasma membrane);GO:0008150(biological_process);GO:0016021(integral component of membrane)	ENOG410ZKCS(UPF0481 protein)	-	-	-	-	A0A022QY33.1 PF03140.13;DUF247;
TRINITY_DN41967_c1_g1	347	TRINITY_DN41967_c1_g1_i1	PREDICTED: uncharacterized protein LOC100266427 [Vitis vinifera]	-	-	GO:0003674(molecular_function);GO:0005575(cellular_component);GO:0008150(biological_process)	ENOG410YR0A(Avr9 Cf-9 rapidly elicited protein 146)	-	-	-	-	-
TRINITY_DN36103_c0_g3	1208	TRINITY_DN36103_c0_g3_i1;TRINITY_DN36103_c0_g3_i2;TRINITY_DN36103_c0_g3_i3;TRINITY_DN36103_c0_g3_i4;TRINITY_DN36103_c0_g3_i5;TRINITY_DN36103_c0_g3_i6;TRINITY_DN36103_c0_g3_i7	PREDICTED: poly [ADP-ribose] polymerase 1 [Vitis vinifera]	PARP1	Poly [ADP-ribose] polymerase 1 OS=Arabidopsis thaliana GN=PARP1 PE=1 SV=2	GO:0003910(DNA ligase (ATP) activity);GO:0005737(cytoplasm);GO:0006273(lagging strand elongation);GO:0051103(DNA ligation involved in DNA repair)	ENOG410XP18(Poly (ADP-ribose) polymerase)	K10798	poly [ADP-ribose] polymerase	EC:2.4.2.30	vvi03410(Base excision repair)	A0A067JMU5.1 PF02877.12;PARP_reg;
TRINITY_DN27918_c2_g2	338	TRINITY_DN27918_c2_g2_i1	-	-	-	-	-	-	-	-	-	-
TRINITY_DN25499_c0_g5	259	TRINITY_DN25499_c0_g5_i1	-	-	-	-	-	-	-	-	-	-
TRINITY_DN42322_c1_g2	273	TRINITY_DN42322_c1_g2_i1;TRINITY_DN42322_c1_g2_i2	hypothetical protein VITISV_015094 [Vitis vinifera]	-	-	-	-	-	-	-	-	M5VSL1.1 PF13966.4;zf-RVT;
TRINITY_DN43381_c0_g1	3086	TRINITY_DN43381_c0_g1_i1;TRINITY_DN43381_c0_g1_i2;TRINITY_DN43381_c0_g1_i3;TRINITY_DN43381_c0_g1_i4	PREDICTED: flowering time control protein FPA [Vitis vinifera]	FPA	Flowering time control protein FPA OS=Arabidopsis thaliana GN=FPA PE=1 SV=2	GO:0000398(mRNA splicing, via spliceosome);GO:0003676(nucleic acid binding);GO:0005634(nucleus)	COG0387(Calcium Proton)	K12831	splicing factor 3B subunit 4	-	pop03040(Spliceosome)	A0A0D2QSN0.1 PF07744.11;SPOC;
TRINITY_DN6786_c0_g1	394	TRINITY_DN6786_c0_g1_i1	-	-	-	-	-	-	-	-	-	-
TRINITY_DN29675_c0_g2	201	TRINITY_DN29675_c0_g2_i1	hypothetical protein VITISV_039150 [Vitis vinifera]	-	-	-	ENOG410YTY7(Reverse transcriptase (RNA-dependent DNA polymerase))	K08503	syntaxin of plants SYP5	-	vvi04130(SNARE interactions in vesicular transport)	M5W794.1 PF00078.25;RVT_1;
TRINITY_DN11891_c0_g1	327	TRINITY_DN11891_c0_g1_i1	-	AHCYL1	Adenosylhomocysteinase 2 OS=Homo sapiens GN=AHCYL1 PE=1 SV=2	GO:0004013(adenosylhomocysteinase activity);GO:0005515(protein binding);GO:0005829(cytosol);GO:0006378(mRNA polyadenylation);GO:0006611(protein export from nucleus);GO:0006730(one-carbon metabolic process);GO:0010765(positive regulation of sodium ion transport);GO:0031440(regulation of mRNA 3'-end processing);GO:0032412(regulation of ion transmembrane transporter activity);GO:0033353(S-adenosylme…	COG0499(May play a key role in the regulation of the intracellular concentration of adenosylhomocysteine (By similarity))	-	-	-	-	-
TRINITY_DN44010_c0_g2	2909	TRINITY_DN44010_c0_g2_i1;TRINITY_DN44010_c0_g2_i2;TRINITY_DN44010_c0_g2_i3;TRINITY_DN44010_c0_g2_i4	Kinase superfamily protein isoform 1 [Theobroma cacao]	fray2	Serine/threonine-protein kinase fray2 OS=Dictyostelium discoideum GN=fray2 PE=3 SV=1	GO:0004702(receptor signaling protein serine/threonine kinase activity);GO:0005737(cytoplasm)	ENOG410XSWS(ste20-related kinase adaptor)	K04368	mitogen-activated protein kinase kinase 1	EC:2.7.12.2	csv04626(Plant-pathogen interaction)	W1PFF8.1 PF00069.23;Pkinase;
TRINITY_DN36484_c2_g2	1372	TRINITY_DN36484_c2_g2_i1	PREDICTED: protein SAWADEE HOMEODOMAIN HOMOLOG 2 isoform X1 [Ziziphus jujuba]	SHH2	Protein SAWADEE HOMEODOMAIN HOMOLOG 2 OS=Arabidopsis thaliana GN=SHH2 PE=2 SV=1	GO:0003677(DNA binding);GO:0003682(chromatin binding);GO:0005634(nucleus)	ENOG410Y94E(HOX)	-	-	-	-	A0A022S186.1 PF16719.3;SAWADEE;
TRINITY_DN30890_c0_g1	266	TRINITY_DN30890_c0_g1_i1;TRINITY_DN30890_c0_g1_i2	ribosomal protein L40, component of cytosolic 80S ribosome and 60S large subunit [Chlamydomonas reinhardtii]	UBA52	Ubiquitin-60S ribosomal protein L40 OS=Bos taurus GN=UBA52 PE=1 SV=2	GO:0003735(structural constituent of ribosome);GO:0005840(ribosome);GO:0005875(microtubule associated complex);GO:0006412(translation);GO:0006464(cellular protein modification process);GO:0006511(ubiquitin-dependent protein catabolic process);GO:0016567(protein ubiquitination);GO:0022625(cytosolic large ribosomal subunit);GO:0031386(protein tag)	COG1552(Ribosomal protein);COG5272(ubiquitin)	K02927	large subunit ribosomal protein L40e	-	cme03010(Ribosome)	A4HU11.2 PF00240.21;ubiquitin;
TRINITY_DN35827_c1_g5	216	TRINITY_DN35827_c1_g5_i1	-	-	-	-	-	-	-	-	-	-
TRINITY_DN35817_c0_g1	429	TRINITY_DN35817_c0_g1_i1;TRINITY_DN35817_c0_g1_i2;TRINITY_DN35817_c0_g1_i3;TRINITY_DN35817_c0_g1_i4;TRINITY_DN35817_c0_g1_i5	-	-	-	-	-	-	-	-	-	-
TRINITY_DN37592_c0_g3	214	TRINITY_DN37592_c0_g3_i1	-	-	-	-	-	-	-	-	-	-
TRINITY_DN27151_c0_g2	748	TRINITY_DN27151_c0_g2_i1;TRINITY_DN27151_c0_g2_i10;TRINITY_DN27151_c0_g2_i11;TRINITY_DN27151_c0_g2_i12;TRINITY_DN27151_c0_g2_i13;TRINITY_DN27151_c0_g2_i14;TRINITY_DN27151_c0_g2_i15;TRINITY_DN27151_c0_g2_i16;TRINITY_DN27151_c0_g2_i2;TRINITY_DN27151_c0_g2_i3;TRINITY_DN27151_c0_g2_i4;TRINITY_DN27151_c0_g2_i5;TRINITY_DN27151_c0_g2_i6;TRINITY_DN27151_c0_g2_i7;TRINITY_DN27151_c0_g2_i8;TRINITY_DN27151_c…	-	-	-	-	-	-	-	-	-	-
TRINITY_DN38539_c1_g1	1881	TRINITY_DN38539_c1_g1_i1;TRINITY_DN38539_c1_g1_i2;TRINITY_DN38539_c1_g1_i3;TRINITY_DN38539_c1_g1_i4;TRINITY_DN38539_c1_g1_i5	hypothetical protein VITISV_037042 [Vitis vinifera]	At1g65750	Putative ribonuclease H protein At1g65750 OS=Arabidopsis thaliana GN=At1g65750 PE=3 SV=1	GO:0001077(transcriptional activator activity, RNA polymerase II core promoter proximal region sequence-specific binding);GO:0005634(nucleus);GO:0043565(sequence-specific DNA binding);GO:0045944(positive regulation of transcription from RNA polymerase II promoter)	ENOG410Y65V(Retrotransposon protein)	K10592	E3 ubiquitin-protein ligase HUWE1	EC:2.3.2.26	gmx04120(Ubiquitin mediated proteolysis)	C5XY34.1 PF13966.4;zf-RVT;
TRINITY_DN47960_c0_g1	227	TRINITY_DN47960_c0_g1_i1	-	-	-	-	-	-	-	-	-	-
TRINITY_DN6764_c0_g2	292	TRINITY_DN6764_c0_g2_i1	DEAD/DEAH box RNA helicase family protein [Klebsormidium flaccidum]	Hel25E	ATP-dependent RNA helicase WM6 OS=Drosophila melanogaster GN=Hel25E PE=1 SV=1	GO:0000381(regulation of alternative mRNA splicing, via spliceosome);GO:0000398(mRNA splicing, via spliceosome);GO:0003676(nucleic acid binding);GO:0003724(RNA helicase activity);GO:0004004(ATP-dependent RNA helicase activity);GO:0005524(ATP binding);GO:0005634(nucleus);GO:0005681(spliceosomal complex);GO:0005700(polytene chromosome);GO:0005875(microtubule associated complex);GO:0006338(chromatin…	COG0513(purine NTP-dependent helicase activity)	K12812	ATP-dependent RNA helicase UAP56/SUB2	EC:3.6.4.13	sot03040(Spliceosome);sot03013(RNA transport);sot03015(mRNA surveillance pathway)	B4GJK7.1 PF00271.29;Helicase_C;
TRINITY_DN46002_c0_g2	2583	TRINITY_DN46002_c0_g2_i1;TRINITY_DN46002_c0_g2_i10;TRINITY_DN46002_c0_g2_i11;TRINITY_DN46002_c0_g2_i12;TRINITY_DN46002_c0_g2_i13;TRINITY_DN46002_c0_g2_i14;TRINITY_DN46002_c0_g2_i15;TRINITY_DN46002_c0_g2_i16;TRINITY_DN46002_c0_g2_i17;TRINITY_DN46002_c0_g2_i18;TRINITY_DN46002_c0_g2_i19;TRINITY_DN46002_c0_g2_i2;TRINITY_DN46002_c0_g2_i20;TRINITY_DN46002_c0_g2_i3;TRINITY_DN46002_c0_g2_i4;TRINITY_DN460…	PREDICTED: cell division cycle protein 123 homolog [Daucus carota subsp. sativus]	Cdc123	Cell division cycle protein 123 homolog OS=Rattus norvegicus GN=Cdc123 PE=1 SV=1	GO:0001732(formation of cytoplasmic translation initiation complex);GO:0005737(cytoplasm);GO:0006417(regulation of translation);GO:0007050(cell cycle arrest);GO:0007346(regulation of mitotic cell cycle)	ENOG410XSVC(cell division cycle)	-	-	-	-	F6HIW0.1 PF07065.12;D123;
TRINITY_DN30730_c3_g3	446	TRINITY_DN30730_c3_g3_i1	PREDICTED: protein NLP6-like isoform X1 [Gossypium hirsutum]	NLP7	Protein NLP7 OS=Arabidopsis thaliana GN=NLP7 PE=1 SV=2	GO:0003677(DNA binding);GO:0003700(transcription factor activity, sequence-specific DNA binding);GO:0005634(nucleus);GO:0006351(transcription, DNA-templated);GO:0006355(regulation of transcription, DNA-templated);GO:0009414(response to water deprivation);GO:0010118(stomatal movement);GO:0010167(response to nitrate);GO:0042128(nitrate assimilation)	ENOG4110HDW(RWP-RK domain-containing protein)	-	-	-	-	F6HU52.1 PF00564.22;PB1;
TRINITY_DN6060_c0_g2	292	TRINITY_DN6060_c0_g2_i1	-	-	-	-	-	-	-	-	-	-
TRINITY_DN39519_c1_g3	1277	TRINITY_DN39519_c1_g3_i1;TRINITY_DN39519_c1_g3_i2;TRINITY_DN39519_c1_g3_i3	PREDICTED: uncharacterized protein LOC107419307 [Ziziphus jujuba]	-	-	GO:0003674(molecular_function);GO:0005886(plasma membrane);GO:0008150(biological_process);GO:0009507(chloroplast)	ENOG410YHT2(NA)	-	-	-	-	-
TRINITY_DN39879_c0_g1	957	TRINITY_DN39879_c0_g1_i1;TRINITY_DN39879_c0_g1_i2;TRINITY_DN39879_c0_g1_i3	-	-	-	-	-	-	-	-	-	-
TRINITY_DN1200_c0_g1	358	TRINITY_DN1200_c0_g1_i1	-	-	-	-	-	-	-	-	-	-
TRINITY_DN40605_c0_g1	739	TRINITY_DN40605_c0_g1_i1;TRINITY_DN40605_c0_g1_i10;TRINITY_DN40605_c0_g1_i2;TRINITY_DN40605_c0_g1_i3;TRINITY_DN40605_c0_g1_i4;TRINITY_DN40605_c0_g1_i5;TRINITY_DN40605_c0_g1_i6;TRINITY_DN40605_c0_g1_i7;TRINITY_DN40605_c0_g1_i8;TRINITY_DN40605_c0_g1_i9	PREDICTED: putative threonine aspartase [Vitis vinifera]	At4g00590	Putative threonine aspartase OS=Arabidopsis thaliana GN=At4g00590 PE=2 SV=3	GO:0004298(threonine-type endopeptidase activity);GO:0006508(proteolysis);GO:0016787(hydrolase activity);GO:0033345(asparagine catabolic process via L-aspartate);GO:0051604(protein maturation)	COG1446(asparaginase)	-	-	-	-	D7UC44.1 PF01112.16;Asparaginase_2;
TRINITY_DN46412_c0_g3	353	TRINITY_DN46412_c0_g3_i1	-	-	-	-	-	-	-	-	-	-
TRINITY_DN30945_c0_g4	332	TRINITY_DN30945_c0_g4_i1	cinnamyl alcohol dehydrogenase [Camellia sinensis]	-	-	GO:0004022(alcohol dehydrogenase (NAD) activity);GO:0050662(coenzyme binding);GO:0055114(oxidation-reduction process)	COG0451(Nad-dependent epimerase dehydratase)	K05758	actin related protein 2/3 complex, subunit 2	-	mdm04144(Endocytosis)	D7TR21.1 PF01370.19;Epimerase;
TRINITY_DN30927_c2_g4	326	TRINITY_DN30927_c2_g4_i1;TRINITY_DN30927_c2_g4_i2;TRINITY_DN30927_c2_g4_i3	-	-	-	-	-	-	-	-	-	-
TRINITY_DN32495_c3_g2	218	TRINITY_DN32495_c3_g2_i1	-	-	-	-	-	-	-	-	-	-
TRINITY_DN32111_c1_g1	376	TRINITY_DN32111_c1_g1_i1;TRINITY_DN32111_c1_g1_i2	-	-	-	-	-	-	-	-	-	-
TRINITY_DN28102_c2_g2	418	TRINITY_DN28102_c2_g2_i1	-	-	-	-	-	-	-	-	-	-
TRINITY_DN42835_c3_g3	578	TRINITY_DN42835_c3_g3_i1	-	-	-	-	-	-	-	-	-	-
TRINITY_DN28375_c1_g1	393	TRINITY_DN28375_c1_g1_i1;TRINITY_DN28375_c1_g1_i2	-	-	-	-	-	-	-	-	-	-
TRINITY_DN31871_c1_g1	1001	TRINITY_DN31871_c1_g1_i1;TRINITY_DN31871_c1_g1_i2;TRINITY_DN31871_c1_g1_i3;TRINITY_DN31871_c1_g1_i4;TRINITY_DN31871_c1_g1_i5	-	-	-	-	-	-	-	-	-	-
TRINITY_DN37448_c1_g1	2465	TRINITY_DN37448_c1_g1_i1;TRINITY_DN37448_c1_g1_i2;TRINITY_DN37448_c1_g1_i3;TRINITY_DN37448_c1_g1_i4;TRINITY_DN37448_c1_g1_i5;TRINITY_DN37448_c1_g1_i6;TRINITY_DN37448_c1_g1_i7;TRINITY_DN37448_c1_g1_i8;TRINITY_DN37448_c1_g1_i9	PREDICTED: protein NRT1/ PTR FAMILY 4.6-like [Juglans regia]	NPF4.6	Protein NRT1/ PTR FAMILY 4.6 OS=Arabidopsis thaliana GN=NPF4.6 PE=1 SV=1	GO:0005215(transporter activity);GO:0005509(calcium ion binding);GO:0005886(plasma membrane);GO:0009624(response to nematode);GO:0010119(regulation of stomatal movement);GO:0015293(symporter activity);GO:0016020(membrane);GO:0016021(integral component of membrane);GO:0042128(nitrate assimilation);GO:0080168(abscisic acid transport);GO:0090440(abscisic acid transporter activity)	COG3104(transporter)	-	-	-	-	F6HPF6.1 PF00854.19;PTR2;
TRINITY_DN30022_c0_g4	217	TRINITY_DN30022_c0_g4_i1	PREDICTED: disease resistance protein RPM1-like [Malus domestica]	-	-	-	COG4886(leucine Rich Repeat)	K13457	disease resistance protein RPM1	-	mdm04626(Plant-pathogen interaction)	-
TRINITY_DN37332_c0_g5	251	TRINITY_DN37332_c0_g5_i1	hypothetical protein VITISV_003014 [Vitis vinifera]	PCMP-H6	Pentatricopeptide repeat-containing protein At2g33760 OS=Arabidopsis thaliana GN=PCMP-H6 PE=3 SV=1	GO:0005739(mitochondrion);GO:0008150(biological_process);GO:0008270(zinc ion binding)	ENOG410Z7Z7(Pentatricopeptide repeat-containing protein)	K13800	UMP-CMP kinase	EC:2.7.4.- 2.7.4.14	gmx00240(Pyrimidine metabolism)	-
TRINITY_DN17743_c0_g1	313	TRINITY_DN17743_c0_g1_i1	hypothetical protein L484_020883 [Morus notabilis]	-	-	-	-	-	-	-	-	-
TRINITY_DN37243_c1_g1	1394	TRINITY_DN37243_c1_g1_i1;TRINITY_DN37243_c1_g1_i2	PREDICTED: transmembrane protein 33 homolog [Vitis vinifera]	-	-	GO:0003674(molecular_function);GO:0005739(mitochondrion);GO:0005783(endoplasmic reticulum);GO:0008150(biological_process);GO:0009506(plasmodesma);GO:0016020(membrane);GO:0016021(integral component of membrane)	ENOG410XR6J(Uncharacterised protein family (UPF0121))	-	-	-	-	D7SMH1.1 PF03661.11;UPF0121;
TRINITY_DN45336_c0_g3	403	TRINITY_DN45336_c0_g3_i1	-	-	-	-	-	-	-	-	-	-
TRINITY_DN43059_c2_g2	543	TRINITY_DN43059_c2_g2_i1	-	-	-	-	-	-	-	-	-	-
TRINITY_DN45279_c2_g2	274	TRINITY_DN45279_c2_g2_i1;TRINITY_DN45279_c2_g2_i2	Myosin-6 [Dichanthelium oligosanthes]	XI-H	Myosin-14 OS=Arabidopsis thaliana GN=XI-H PE=3 SV=1	GO:0046740(transport of virus in host, cell to cell)	COG5022(myosin heavy chain)	-	-	-	-	A0A078HQ64.1 PF00063.19;Myosin_head;
TRINITY_DN33749_c0_g5	1127	TRINITY_DN33749_c0_g5_i1;TRINITY_DN33749_c0_g5_i2	-	-	-	-	-	-	-	-	-	-
TRINITY_DN46566_c1_g1	1013	TRINITY_DN46566_c1_g1_i1;TRINITY_DN46566_c1_g1_i2	PREDICTED: DNA-directed RNA polymerase III subunit RPC3 isoform X1 [Vitis vinifera]	-	-	GO:0001056(RNA polymerase III activity);GO:0005666(DNA-directed RNA polymerase III complex)	ENOG410XPVH(DNA-dependent RNA polymerase catalyzes the transcription of DNA into RNA using the four ribonucleoside triphosphates as substrates. Specific core component of RNA polymerase III which synthesizes small RNAs, such as 5S rRNA and tRNAs)	K03023	DNA-directed RNA polymerase III subunit RPC3	-	vvi00230(Purine metabolism);vvi00240(Pyrimidine metabolism);vvi03020(RNA polymerase)	E0CV20.1 PF05645.11;RNA_pol_Rpc82;
TRINITY_DN44842_c3_g2	273	TRINITY_DN44842_c3_g2_i1	-	-	-	-	-	-	-	-	-	-
TRINITY_DN33420_c3_g4	251	TRINITY_DN33420_c3_g4_i1	-	-	-	-	-	-	-	-	-	-
TRINITY_DN32796_c0_g1	545	TRINITY_DN32796_c0_g1_i1	unknown [Medicago truncatula]	-	-	-	-	-	-	-	-	-
TRINITY_DN43059_c2_g3	1291	TRINITY_DN43059_c2_g3_i1;TRINITY_DN43059_c2_g3_i2;TRINITY_DN43059_c2_g3_i3	PREDICTED: uncharacterized protein LOC100248711 [Vitis vinifera]	-	-	GO:0005634(nucleus)	ENOG4111MIR(NA)	-	-	-	-	-
TRINITY_DN25919_c1_g1	224	TRINITY_DN25919_c1_g1_i1	-	-	-	-	-	-	-	-	-	-
TRINITY_DN40893_c2_g2	3470	TRINITY_DN40893_c2_g2_i1;TRINITY_DN40893_c2_g2_i2;TRINITY_DN40893_c2_g2_i3	PREDICTED: uncharacterized protein LOC109241438 isoform X2 [Nicotiana attenuata]	-	-	GO:0004806(triglyceride lipase activity);GO:0006629(lipid metabolic process);GO:0016021(integral component of membrane);GO:0016787(hydrolase activity)	ENOG410XPD2(Lipase (class 3))	-	-	-	-	F6HCU7.1 PF01764.23;Lipase_3;
TRINITY_DN19895_c0_g1	304	TRINITY_DN19895_c0_g1_i1	-	-	-	-	-	-	-	-	-	-
TRINITY_DN42834_c0_g1	1835	TRINITY_DN42834_c0_g1_i1	PREDICTED: NAC domain-containing protein 92 [Vitis vinifera]	NAC100	NAC domain-containing protein 100 OS=Arabidopsis thaliana GN=NAC100 PE=2 SV=1	GO:0003677(DNA binding);GO:0003700(transcription factor activity, sequence-specific DNA binding);GO:0005634(nucleus);GO:0005737(cytoplasm);GO:0006351(transcription, DNA-templated);GO:0006355(regulation of transcription, DNA-templated);GO:0007275(multicellular organism development)	ENOG410YDQ3(No apical meristem (NAM) protein)	K12581	CCR4-NOT transcription complex subunit 7/8	-	bna03018(RNA degradation)	F6HLA2.1 PF02365.13;NAM;
TRINITY_DN21983_c0_g1	275	TRINITY_DN21983_c0_g1_i1	-	-	-	-	-	-	-	-	-	-
TRINITY_DN40080_c1_g1	725	TRINITY_DN40080_c1_g1_i1;TRINITY_DN40080_c1_g1_i2;TRINITY_DN40080_c1_g1_i3	PREDICTED: protein CHROMATIN REMODELING 35-like isoform X1 [Ipomoea nil]	-	-	GO:0005737(cytoplasm);GO:0043022(ribosome binding)	COG0553(helicase)	K10875	DNA repair and recombination protein RAD54 and RAD54-like protein	EC:3.6.4.-	pop03440(Homologous recombination)	B9H0U7.2 PF00176.21;SNF2_N;
TRINITY_DN45905_c1_g2	1916	TRINITY_DN45905_c1_g2_i1;TRINITY_DN45905_c1_g2_i2;TRINITY_DN45905_c1_g2_i3;TRINITY_DN45905_c1_g2_i4	hypothetical protein B456_006G193600 [Gossypium raimondii]	PAPS1	Nuclear poly(A) polymerase 1 OS=Arabidopsis thaliana GN=PAPS1 PE=1 SV=1	GO:0004652(polynucleotide adenylyltransferase activity);GO:0005634(nucleus);GO:0006378(mRNA polyadenylation)	COG5186(polyA polymerase)	K14376	poly(A) polymerase	EC:2.7.7.19	tcc03015(mRNA surveillance pathway)	M0U9P3.1 PF04928.15;PAP_central;
TRINITY_DN28480_c1_g4	308	TRINITY_DN28480_c1_g4_i1	-	-	-	-	-	-	-	-	-	-
TRINITY_DN41627_c1_g2	213	TRINITY_DN41627_c1_g2_i1	-	-	-	-	-	-	-	-	-	-
TRINITY_DN40774_c0_g2	264	TRINITY_DN40774_c0_g2_i1	-	-	-	-	-	-	-	-	-	-
TRINITY_DN34914_c1_g3	633	TRINITY_DN34914_c1_g3_i1;TRINITY_DN34914_c1_g3_i2	-	-	-	-	-	-	-	-	-	-
TRINITY_DN33121_c1_g4	1099	TRINITY_DN33121_c1_g4_i1	-	-	-	-	-	-	-	-	-	-
TRINITY_DN45493_c2_g1	1058	TRINITY_DN45493_c2_g1_i1;TRINITY_DN45493_c2_g1_i10;TRINITY_DN45493_c2_g1_i11;TRINITY_DN45493_c2_g1_i12;TRINITY_DN45493_c2_g1_i13;TRINITY_DN45493_c2_g1_i14;TRINITY_DN45493_c2_g1_i15;TRINITY_DN45493_c2_g1_i16;TRINITY_DN45493_c2_g1_i2;TRINITY_DN45493_c2_g1_i3;TRINITY_DN45493_c2_g1_i4;TRINITY_DN45493_c2_g1_i5;TRINITY_DN45493_c2_g1_i6;TRINITY_DN45493_c2_g1_i7;TRINITY_DN45493_c2_g1_i8;TRINITY_DN45493_c…	PREDICTED: putative clathrin assembly protein At5g35200 isoform X1 [Vitis vinifera]	At5g35200	Putative clathrin assembly protein At5g35200 OS=Arabidopsis thaliana GN=At5g35200 PE=1 SV=1	GO:0005545(1-phosphatidylinositol binding);GO:0005794(Golgi apparatus);GO:0005886(plasma membrane);GO:0005905(clathrin-coated pit);GO:0006897(endocytosis);GO:0030136(clathrin-coated vesicle);GO:0030276(clathrin binding);GO:0048268(clathrin coat assembly)	ENOG410XQ90(Clathrin assembly protein)	-	-	-	-	-
TRINITY_DN34939_c1_g3	241	TRINITY_DN34939_c1_g3_i1	-	-	-	-	-	-	-	-	-	-
TRINITY_DN31937_c1_g2	1118	TRINITY_DN31937_c1_g2_i1;TRINITY_DN31937_c1_g2_i2	Uncharacterized protein TCM_044482 [Theobroma cacao]	-	-	-	COG4886(leucine Rich Repeat)	K13459	disease resistance protein RPS2	-	egr04626(Plant-pathogen interaction)	-
TRINITY_DN34208_c0_g4	254	TRINITY_DN34208_c0_g4_i1;TRINITY_DN34208_c0_g4_i2	Disease resistance RPP13-like protein 4 [Ananas comosus]	-	-	GO:0003674(molecular_function);GO:0005634(nucleus);GO:0008150(biological_process);GO:0009507(chloroplast)	ENOG410YFGM(NA)	-	-	-	-	K7K657.1 PF13855.4;LRR_8;
TRINITY_DN42712_c0_g1	651	TRINITY_DN42712_c0_g1_i1;TRINITY_DN42712_c0_g1_i2;TRINITY_DN42712_c0_g1_i3;TRINITY_DN42712_c0_g1_i4;TRINITY_DN42712_c0_g1_i5	PREDICTED: putative threonine aspartase isoform X2 [Ipomoea nil]	At4g00590	Putative threonine aspartase OS=Arabidopsis thaliana GN=At4g00590 PE=2 SV=3	GO:0004298(threonine-type endopeptidase activity);GO:0006508(proteolysis);GO:0016787(hydrolase activity);GO:0033345(asparagine catabolic process via L-aspartate);GO:0051604(protein maturation)	COG1446(asparaginase)	-	-	-	-	A0A067KA23.1 PF01112.16;Asparaginase_2;
TRINITY_DN46075_c1_g1	461	TRINITY_DN46075_c1_g1_i1;TRINITY_DN46075_c1_g1_i2;TRINITY_DN46075_c1_g1_i3;TRINITY_DN46075_c1_g1_i4;TRINITY_DN46075_c1_g1_i5;TRINITY_DN46075_c1_g1_i6	-	-	-	-	-	-	-	-	-	-
TRINITY_DN29885_c1_g1	373	TRINITY_DN29885_c1_g1_i1;TRINITY_DN29885_c1_g1_i2;TRINITY_DN29885_c1_g1_i3;TRINITY_DN29885_c1_g1_i4;TRINITY_DN29885_c1_g1_i5;TRINITY_DN29885_c1_g1_i6	-	-	-	-	-	-	-	-	-	-
TRINITY_DN45814_c2_g1	837	TRINITY_DN45814_c2_g1_i1;TRINITY_DN45814_c2_g1_i2;TRINITY_DN45814_c2_g1_i3;TRINITY_DN45814_c2_g1_i4;TRINITY_DN45814_c2_g1_i5;TRINITY_DN45814_c2_g1_i6	-	-	-	-	-	-	-	-	-	-
TRINITY_DN31442_c2_g5	244	TRINITY_DN31442_c2_g5_i1	-	-	-	-	-	-	-	-	-	-
TRINITY_DN36571_c1_g3	294	TRINITY_DN36571_c1_g3_i1	PREDICTED: GDT1-like protein 1, chloroplastic isoform X2 [Citrus sinensis]	-	-	-	COG2119(transmembrane protein 165)	-	-	-	-	-
TRINITY_DN41056_c0_g1	1999	TRINITY_DN41056_c0_g1_i1;TRINITY_DN41056_c0_g1_i2	PREDICTED: uncharacterized protein LOC100259507 [Vitis vinifera]	-	-	GO:0005739(mitochondrion);GO:0008375(acetylglucosaminyltransferase activity);GO:0016020(membrane);GO:0016021(integral component of membrane);GO:0016757(transferase activity, transferring glycosyl groups)	ENOG410Y97A(Core-2/I-Branching enzyme)	K12471	epsin	-	brp04144(Endocytosis)	D7TWK6.1 PF02485.19;Branch;
TRINITY_DN28122_c1_g1	248	TRINITY_DN28122_c1_g1_i1	-	-	-	-	-	-	-	-	-	-
TRINITY_DN17608_c0_g1	333	TRINITY_DN17608_c0_g1_i1	-	-	-	-	-	-	-	-	-	-
TRINITY_DN35968_c1_g1	267	TRINITY_DN35968_c1_g1_i1	-	-	-	-	-	-	-	-	-	-
TRINITY_DN28472_c3_g1	325	TRINITY_DN28472_c3_g1_i1;TRINITY_DN28472_c3_g1_i2	-	-	-	-	-	-	-	-	-	-
TRINITY_DN29967_c2_g3	215	TRINITY_DN29967_c2_g3_i1	-	-	-	-	-	-	-	-	-	-
TRINITY_DN34149_c0_g3	292	TRINITY_DN34149_c0_g3_i1	PREDICTED: protein FAR1-RELATED SEQUENCE 5-like [Malus domestica]	FAR1	Protein FAR-RED IMPAIRED RESPONSE 1 OS=Arabidopsis thaliana GN=FAR1 PE=1 SV=1	GO:0003700(transcription factor activity, sequence-specific DNA binding);GO:0005515(protein binding);GO:0005634(nucleus);GO:0008270(zinc ion binding);GO:0009639(response to red or far red light);GO:0010017(red or far-red light signaling pathway);GO:0010018(far-red light signaling pathway);GO:0010218(response to far red light);GO:0042753(positive regulation of circadian rhythm);GO:0045893(positive…	ENOG41119Q1(FAR1 DNA-binding domain)	-	-	-	-	-
TRINITY_DN31480_c0_g2	310	TRINITY_DN31480_c0_g2_i1	-	-	-	-	-	-	-	-	-	-
TRINITY_DN23081_c0_g2	215	TRINITY_DN23081_c0_g2_i1	-	-	-	-	ENOG4111Z-	-	-	-	-	K2RD86.1 PF00127.18;Copper-bind;
TRINITY_DN24193_c0_g1	694	TRINITY_DN24193_c0_g1_i1;TRINITY_DN24193_c0_g1_i2	hypothetical protein M569_08962 [Genlisea aurea]	TMEM14C	Transmembrane protein 14C OS=Homo sapiens GN=TMEM14C PE=1 SV=1	GO:0005515(protein binding);GO:0006783(heme biosynthetic process);GO:0016021(integral component of membrane);GO:0031966(mitochondrial membrane)	ENOG4112205(Transmembrane protein 14A)	-	-	-	-	G1P2V3.1 PF03647.11;Tmemb_14;
TRINITY_DN34094_c0_g1	466	TRINITY_DN34094_c0_g1_i1	-	-	-	-	-	-	-	-	-	-
TRINITY_DN29909_c0_g3	238	TRINITY_DN29909_c0_g3_i1	-	-	-	-	-	-	-	-	-	-
TRINITY_DN44315_c0_g2	237	TRINITY_DN44315_c0_g2_i1	-	-	-	-	-	-	-	-	-	-
TRINITY_DN46721_c2_g5	895	TRINITY_DN46721_c2_g5_i1	-	-	-	-	-	-	-	-	-	-
TRINITY_DN24242_c2_g2	226	TRINITY_DN24242_c2_g2_i1	-	-	-	-	-	-	-	-	-	-
TRINITY_DN33933_c1_g1	738	TRINITY_DN33933_c1_g1_i1;TRINITY_DN33933_c1_g1_i2;TRINITY_DN33933_c1_g1_i3;TRINITY_DN33933_c1_g1_i4;TRINITY_DN33933_c1_g1_i5;TRINITY_DN33933_c1_g1_i6	-	-	-	-	-	-	-	-	-	-
TRINITY_DN37616_c1_g2	241	TRINITY_DN37616_c1_g2_i1	-	-	-	-	-	-	-	-	-	-
TRINITY_DN36713_c2_g2	1187	TRINITY_DN36713_c2_g2_i1;TRINITY_DN36713_c2_g2_i2;TRINITY_DN36713_c2_g2_i3;TRINITY_DN36713_c2_g2_i4;TRINITY_DN36713_c2_g2_i5	-	-	-	-	-	-	-	-	-	-
TRINITY_DN30538_c0_g1	1333	TRINITY_DN30538_c0_g1_i1	-	-	-	-	-	-	-	-	-	-
TRINITY_DN43348_c0_g4	465	TRINITY_DN43348_c0_g4_i1	-	-	-	-	-	-	-	-	-	-
TRINITY_DN35360_c1_g1	2187	TRINITY_DN35360_c1_g1_i1;TRINITY_DN35360_c1_g1_i10;TRINITY_DN35360_c1_g1_i11;TRINITY_DN35360_c1_g1_i12;TRINITY_DN35360_c1_g1_i13;TRINITY_DN35360_c1_g1_i2;TRINITY_DN35360_c1_g1_i3;TRINITY_DN35360_c1_g1_i4;TRINITY_DN35360_c1_g1_i5;TRINITY_DN35360_c1_g1_i6;TRINITY_DN35360_c1_g1_i7;TRINITY_DN35360_c1_g1_i8;TRINITY_DN35360_c1_g1_i9	PREDICTED: uncharacterized calcium-binding protein At1g02270-like isoform X1 [Nelumbo nucifera]	At1g02270	Uncharacterized calcium-binding protein At1g02270 OS=Arabidopsis thaliana GN=At1g02270 PE=2 SV=2	GO:0004519(endonuclease activity);GO:0004527(exonuclease activity);GO:0005509(calcium ion binding)	COG5239(Ccr4-NOT transcription complex, subunit)	-	-	-	-	E0CVE6.1 PF03372.21;Exo_endo_phos;
TRINITY_DN41023_c2_g2	208	TRINITY_DN41023_c2_g2_i1	-	-	-	-	-	-	-	-	-	-
TRINITY_DN38362_c0_g5	221	TRINITY_DN38362_c0_g5_i1;TRINITY_DN38362_c0_g5_i2	-	-	-	-	-	-	-	-	-	-
TRINITY_DN26664_c0_g3	381	TRINITY_DN26664_c0_g3_i1	PREDICTED: protein CNGC15b [Vitis vinifera]	CNGC15C	Protein CNGC15c OS=Medicago truncatula GN=CNGC15C PE=1 SV=1	GO:0005249(voltage-gated potassium channel activity);GO:0005887(integral component of plasma membrane);GO:0042391(regulation of membrane potential)	ENOG410XPSE(Potassium voltage-gated channel, subfamily H (Eag-related), member)	K05391	cyclic nucleotide gated channel, other eukaryote	-	vvi04626(Plant-pathogen interaction)	A0A059AGH7.1 PF00027.27;cNMP_binding;
TRINITY_DN23313_c0_g1	204	TRINITY_DN23313_c0_g1_i1	-	-	-	-	-	-	-	-	-	-
TRINITY_DN47480_c2_g3	694	TRINITY_DN47480_c2_g3_i1;TRINITY_DN47480_c2_g3_i2;TRINITY_DN47480_c2_g3_i3;TRINITY_DN47480_c2_g3_i4;TRINITY_DN47480_c2_g3_i5	PREDICTED: aspartyl protease family protein 1 isoform X2 [Eucalyptus grandis]	APF1	Aspartyl protease family protein 1 OS=Arabidopsis thaliana GN=APF1 PE=1 SV=1	GO:0004190(aspartic-type endopeptidase activity);GO:0006508(proteolysis);GO:0030163(protein catabolic process)	ENOG410XNV7(aspartic)	-	-	-	-	A0A059AHR5.1 PF14543.4;TAXi_N;
TRINITY_DN35050_c1_g3	490	TRINITY_DN35050_c1_g3_i1	AT4g14960/dl3520c [Arabidopsis thaliana]	TUBA1	Tubulin alpha-1 chain OS=Anemia phyllitidis GN=TUBA1 PE=2 SV=1	GO:0000226(microtubule cytoskeleton organization);GO:0003924(GTPase activity);GO:0005200(structural constituent of cytoskeleton);GO:0005515(protein binding);GO:0005525(GTP binding);GO:0005618(cell wall);GO:0005730(nucleolus);GO:0005737(cytoplasm);GO:0005773(vacuole);GO:0005829(cytosol);GO:0005874(microtubule);GO:0005886(plasma membrane);GO:0007017(microtubule-based process);GO:0009506(plasmodesma…	COG5023(protein polymerization)	K07374	tubulin alpha	-	ath04145(Phagosome)	W4Z8Z2.1 PF00091.23;Tubulin;
TRINITY_DN26112_c1_g2	235	TRINITY_DN26112_c1_g2_i1	PREDICTED: cysteine-rich receptor-like protein kinase 2 isoform X3 [Nicotiana tomentosiformis]	-	-	GO:0004674(protein serine/threonine kinase activity);GO:0005886(plasma membrane);GO:0006468(protein phosphorylation);GO:0006952(defense response);GO:0009506(plasmodesma)	COG0515(Serine Threonine protein kinase)	-	-	-	-	-
TRINITY_DN35483_c1_g1	499	TRINITY_DN35483_c1_g1_i1	-	-	-	-	-	-	-	-	-	-
TRINITY_DN28246_c0_g4	275	TRINITY_DN28246_c0_g4_i1	-	-	-	-	ENOG410XPQI(nck-associated protein)	-	-	-	-	-
TRINITY_DN34950_c0_g3	1222	TRINITY_DN34950_c0_g3_i1;TRINITY_DN34950_c0_g3_i2;TRINITY_DN34950_c0_g3_i3;TRINITY_DN34950_c0_g3_i4;TRINITY_DN34950_c0_g3_i5;TRINITY_DN34950_c0_g3_i6	PREDICTED: auxin-induced protein 22D [Vitis vinifera]	AUX22B	Auxin-induced protein 22B OS=Vigna radiata var. radiata GN=AUX22B PE=2 SV=1	GO:0005515(protein binding)	ENOG410YIDV(auxin-induced protein)	K14484	auxin-responsive protein IAA	-	vvi04075(Plant hormone signal transduction)	B9HUN8.2 PF02309.14;AUX_IAA;
TRINITY_DN31864_c0_g3	251	TRINITY_DN31864_c0_g3_i1	PREDICTED: uncharacterized protein LOC107944530, partial [Gossypium hirsutum]	-	-	-	-	-	-	-	-	-
TRINITY_DN29689_c1_g4	312	TRINITY_DN29689_c1_g4_i1	-	-	-	-	-	-	-	-	-	-
TRINITY_DN40630_c0_g3	308	TRINITY_DN40630_c0_g3_i1	-	-	-	-	-	-	-	-	-	-
TRINITY_DN2025_c0_g1	349	TRINITY_DN2025_c0_g1_i1	-	-	-	-	-	-	-	-	-	-
TRINITY_DN39057_c1_g1	2552	TRINITY_DN39057_c1_g1_i1	hypothetical protein TSUD_336290 [Trifolium subterraneum]	-	Retrovirus-related Pol polyprotein from transposon TNT 1-94 OS=Nicotiana tabacum PE=2 SV=1	GO:0005739(mitochondrion)	ENOG4111SP8(Reverse transcriptase (RNA-dependent DNA polymerase))	K12447	UDP-sugar pyrophosphorylase	EC:2.7.7.64	thj00040(Pentose and glucuronate interconversions);thj00052(Galactose metabolism);thj00053(Ascorbate and aldarate metabolism);thj00520(Amino sugar and nucleotide sugar metabolism)	Q8HCR1.1 PF07727.12;RVT_2;
TRINITY_DN36754_c0_g6	294	TRINITY_DN36754_c0_g6_i1;TRINITY_DN36754_c0_g6_i2	-	-	-	-	-	-	-	-	-	-
TRINITY_DN36864_c0_g1	422	TRINITY_DN36864_c0_g1_i1	-	-	-	-	-	-	-	-	-	-
TRINITY_DN39304_c0_g1	1131	TRINITY_DN39304_c0_g1_i1;TRINITY_DN39304_c0_g1_i2	PREDICTED: methyltransferase-like protein 2 isoform X1 [Sesamum indicum]	At1g19340	Methyltransferase-like protein 2 OS=Arabidopsis thaliana GN=At1g19340 PE=2 SV=2	GO:0003676(nucleic acid binding);GO:0005634(nucleus);GO:0006139(nucleobase-containing compound metabolic process);GO:0008168(methyltransferase activity);GO:0008757(S-adenosylmethionine-dependent methyltransferase activity);GO:0032259(methylation)	ENOG410Y4SI(Methyltransferase like 4)	K01246	DNA-3-methyladenine glycosylase I	EC:3.2.2.20	sbi03410(Base excision repair)	A0A022QYZ0.1 PF05063.12;MT-A70;
TRINITY_DN27897_c2_g1	438	TRINITY_DN27897_c2_g1_i1;TRINITY_DN27897_c2_g1_i2;TRINITY_DN27897_c2_g1_i3;TRINITY_DN27897_c2_g1_i4;TRINITY_DN27897_c2_g1_i5;TRINITY_DN27897_c2_g1_i6;TRINITY_DN27897_c2_g1_i7	-	-	-	-	-	-	-	-	-	-
TRINITY_DN41908_c0_g2	245	TRINITY_DN41908_c0_g2_i1	-	-	-	-	-	-	-	-	-	-
TRINITY_DN44705_c3_g1	224	TRINITY_DN44705_c3_g1_i1	PREDICTED: transmembrane 9 superfamily member 1-like [Cicer arietinum]	TMN1	Transmembrane 9 superfamily member 1 OS=Arabidopsis thaliana GN=TMN1 PE=1 SV=1	GO:0000139(Golgi membrane);GO:0005576(extracellular region);GO:0005768(endosome);GO:0005794(Golgi apparatus);GO:0005797(Golgi medial cisterna);GO:0005801(cis-Golgi network);GO:0005802(trans-Golgi network);GO:0010008(endosome membrane);GO:0016020(membrane);GO:0016021(integral component of membrane)	ENOG410XSVB(transmembrane 9 superfamily member)	-	-	-	-	A0A0B0NVY8.1 PF02990.14;EMP70;
TRINITY_DN36692_c1_g1	243	TRINITY_DN36692_c1_g1_i1;TRINITY_DN36692_c1_g1_i2;TRINITY_DN36692_c1_g1_i3;TRINITY_DN36692_c1_g1_i4;TRINITY_DN36692_c1_g1_i5;TRINITY_DN36692_c1_g1_i6	-	-	-	-	-	-	-	-	-	-
TRINITY_DN49023_c0_g1	273	TRINITY_DN49023_c0_g1_i1	-	-	-	-	-	-	-	-	-	-
TRINITY_DN25256_c0_g2	214	TRINITY_DN25256_c0_g2_i1	-	-	-	-	-	-	-	-	-	-
TRINITY_DN32295_c4_g3	1389	TRINITY_DN32295_c4_g3_i1;TRINITY_DN32295_c4_g3_i2;TRINITY_DN32295_c4_g3_i3;TRINITY_DN32295_c4_g3_i4	PREDICTED: uncharacterized protein LOC100253028 [Vitis vinifera]	-	-	GO:0005634(nucleus);GO:0061630(ubiquitin protein ligase activity)	ENOG4111H5K(RING finger protein 25)	-	-	-	-	B9RCZ1.1 PF05773.20;RWD;
TRINITY_DN42477_c1_g1	3487	TRINITY_DN42477_c1_g1_i1;TRINITY_DN42477_c1_g1_i2;TRINITY_DN42477_c1_g1_i3;TRINITY_DN42477_c1_g1_i4;TRINITY_DN42477_c1_g1_i5;TRINITY_DN42477_c1_g1_i6	PREDICTED: probable sucrose-phosphate synthase 3 isoform X1 [Vitis vinifera]	SPS2	Probable sucrose-phosphate synthase 2 OS=Craterostigma plantagineum GN=SPS2 PE=2 SV=1	GO:0005634(nucleus);GO:0005794(Golgi apparatus);GO:0005986(sucrose biosynthetic process);GO:0016157(sucrose synthase activity);GO:0016757(transferase activity, transferring glycosyl groups);GO:0046524(sucrose-phosphate synthase activity)	COG0438(Glycosyl transferase (Group 1)	K00696	sucrose-phosphate synthase	EC:2.4.1.14	vvi00500(Starch and sucrose metabolism)	A0A061ELH5.1 PF00862.17;Sucrose_synth;
TRINITY_DN43651_c2_g1	510	TRINITY_DN43651_c2_g1_i1;TRINITY_DN43651_c2_g1_i2	-	-	-	-	-	-	-	-	-	-
TRINITY_DN34415_c1_g2	305	TRINITY_DN34415_c1_g2_i1;TRINITY_DN34415_c1_g2_i2	-	-	-	-	-	-	-	-	-	-
TRINITY_DN27363_c5_g1	983	TRINITY_DN27363_c5_g1_i1;TRINITY_DN27363_c5_g1_i2	-	-	-	-	-	-	-	-	-	-
TRINITY_DN35216_c1_g2	1055	TRINITY_DN35216_c1_g2_i1	PREDICTED: chlorophyllide a oxygenase, chloroplastic [Oryza sativa Japonica Group]	CAO	Chlorophyllide a oxygenase, chloroplastic OS=Oryza sativa subsp. japonica GN=CAO PE=2 SV=1	GO:0005506(iron ion binding);GO:0009507(chloroplast);GO:0009535(chloroplast thylakoid membrane);GO:0009706(chloroplast inner membrane);GO:0010277(chlorophyllide a oxygenase [overall] activity);GO:0015995(chlorophyll biosynthetic process);GO:0016705(oxidoreductase activity, acting on paired donors, with incorporation or reduction of molecular oxygen);GO:0042651(thylakoid membrane);GO:0051537(2 iro…	COG4638(rieske 2fe-2S domain-containing protein)	K13600	chlorophyllide a oxygenase	EC:1.14.13.122	osa00860(Porphyrin and chlorophyll metabolism)	J3N514.1 PF08417.10;PaO;
TRINITY_DN37451_c2_g2	227	TRINITY_DN37451_c2_g2_i1	-	-	-	-	-	-	-	-	-	-
TRINITY_DN47331_c0_g4	244	TRINITY_DN47331_c0_g4_i1	-	-	-	-	-	-	-	-	-	-
TRINITY_DN37571_c1_g2	299	TRINITY_DN37571_c1_g2_i1	PREDICTED: probable aspartyl protease At4g16563 [Vitis vinifera]	-	-	GO:0004190(aspartic-type endopeptidase activity);GO:0006508(proteolysis);GO:0030163(protein catabolic process)	ENOG410XNV7(aspartic)	-	-	-	-	B9HBQ5.1 PF14543.4;TAXi_N;
TRINITY_DN45473_c2_g3	503	TRINITY_DN45473_c2_g3_i1	-	-	-	-	-	-	-	-	-	-
TRINITY_DN47055_c0_g4	346	TRINITY_DN47055_c0_g4_i1	-	-	-	-	-	-	-	-	-	-
TRINITY_DN46881_c2_g1	756	TRINITY_DN46881_c2_g1_i1;TRINITY_DN46881_c2_g1_i2;TRINITY_DN46881_c2_g1_i3;TRINITY_DN46881_c2_g1_i4;TRINITY_DN46881_c2_g1_i5;TRINITY_DN46881_c2_g1_i6;TRINITY_DN46881_c2_g1_i7;TRINITY_DN46881_c2_g1_i8;TRINITY_DN46881_c2_g1_i9	hypothetical protein POPTR_0012s05700g [Populus trichocarpa]	-	-	GO:0000977(RNA polymerase II regulatory region sequence-specific DNA binding);GO:0003700(transcription factor activity, sequence-specific DNA binding);GO:0005634(nucleus);GO:0006357(regulation of transcription from RNA polymerase II promoter)	ENOG410ZT99(Pfam:hATC)	-	-	-	-	U5FQ36.1 PF02892.13;zf-BED;
TRINITY_DN26234_c0_g1	322	TRINITY_DN26234_c0_g1_i1	-	-	-	-	-	-	-	-	-	-
TRINITY_DN27390_c3_g1	1278	TRINITY_DN27390_c3_g1_i1;TRINITY_DN27390_c3_g1_i10;TRINITY_DN27390_c3_g1_i11;TRINITY_DN27390_c3_g1_i2;TRINITY_DN27390_c3_g1_i3;TRINITY_DN27390_c3_g1_i4;TRINITY_DN27390_c3_g1_i5;TRINITY_DN27390_c3_g1_i6;TRINITY_DN27390_c3_g1_i7;TRINITY_DN27390_c3_g1_i8;TRINITY_DN27390_c3_g1_i9	PREDICTED: vacuolar protein sorting-associated protein 20 homolog 2-like [Nicotiana attenuata]	VPS20.2	Vacuolar protein sorting-associated protein 20 homolog 2 OS=Arabidopsis thaliana GN=VPS20.2 PE=1 SV=1	GO:0000815(ESCRT III complex);GO:0005515(protein binding);GO:0005622(intracellular);GO:0005623(cell);GO:0005737(cytoplasm);GO:0005770(late endosome);GO:0005829(cytosol);GO:0005886(plasma membrane);GO:0007034(vacuolar transport);GO:0010008(endosome membrane);GO:0015031(protein transport);GO:0016192(vesicle-mediated transport);GO:0070676(intralumenal vesicle formation)	ENOG4111HN3(Charged multivesicular body protein)	K12195	charged multivesicular body protein 6	-	sot04144(Endocytosis)	I1JXZ5.1 PF03357.19;Snf7;
TRINITY_DN31124_c2_g4	757	TRINITY_DN31124_c2_g4_i1	PREDICTED: histone acetyltransferase GCN5-like isoform X1 [Ipomoea nil]	HAG1	Histone acetyltransferase GCN5 OS=Arabidopsis thaliana GN=HAG1 PE=1 SV=1	GO:0000123(histone acetyltransferase complex);GO:0003677(DNA binding);GO:0004402(histone acetyltransferase activity);GO:0005515(protein binding);GO:0005634(nucleus);GO:0006351(transcription, DNA-templated);GO:0009416(response to light stimulus);GO:0009908(flower development);GO:0010015(root morphogenesis);GO:0010321(regulation of vegetative phase change);GO:0010484(H3 histone acetyltransferase ac…	COG5076(bromodomain)	-	-	-	-	A0A022PNK8.1 PF00583.23;Acetyltransf_1;
TRINITY_DN25675_c0_g1	1117	TRINITY_DN25675_c0_g1_i1;TRINITY_DN25675_c0_g1_i2;TRINITY_DN25675_c0_g1_i3	Chromatin remodeling complex subunit [Theobroma cacao]	-	-	-	COG0553(helicase)	-	-	-	-	-
TRINITY_DN38497_c1_g4	252	TRINITY_DN38497_c1_g4_i1	-	-	-	-	-	-	-	-	-	-
TRINITY_DN43173_c3_g1	306	TRINITY_DN43173_c3_g1_i1	-	-	-	-	-	-	-	-	-	-
TRINITY_DN36681_c0_g1	2013	TRINITY_DN36681_c0_g1_i1;TRINITY_DN36681_c0_g1_i2;TRINITY_DN36681_c0_g1_i3	PREDICTED: RNA polymerase sigma factor sigF, chloroplastic isoform X1 [Vitis vinifera]	SIGF	RNA polymerase sigma factor sigF, chloroplastic OS=Arabidopsis thaliana GN=SIGF PE=1 SV=1	GO:0001053(plastid sigma factor activity);GO:0003677(DNA binding);GO:0003700(transcription factor activity, sequence-specific DNA binding);GO:0003899(DNA-directed RNA polymerase activity);GO:0005515(protein binding);GO:0005634(nucleus);GO:0006352(DNA-templated transcription, initiation);GO:0006355(regulation of transcription, DNA-templated);GO:0009507(chloroplast);GO:0009536(plastid);GO:0016987(s…	COG0568(Sigma factors are initiation factors that promote the attachment of RNA polymerase to specific initiation sites and are then released (By similarity))	K01872	alanyl-tRNA synthetase	EC:6.1.1.7	pvu00970(Aminoacyl-tRNA biosynthesis)	D7TQP0.1 PF04542.12;Sigma70_r2;
TRINITY_DN25679_c1_g6	859	TRINITY_DN25679_c1_g6_i1	PREDICTED: protein strawberry notch [Nelumbo nucifera]	FGT1	Protein FORGETTER 1 OS=Arabidopsis thaliana GN=FGT1 PE=1 SV=1	GO:0005634(nucleus);GO:0007219(Notch signaling pathway);GO:0008587(imaginal disc-derived wing margin morphogenesis);GO:0045944(positive regulation of transcription from RNA polymerase II promoter)	ENOG410XQ7Q(Strawberry notch homolog)	-	-	-	-	W9RD21.1 PF13872.4;AAA_34;
TRINITY_DN39192_c3_g3	300	TRINITY_DN39192_c3_g3_i1	-	-	-	-	-	-	-	-	-	-
TRINITY_DN46864_c0_g1	251	TRINITY_DN46864_c0_g1_i1	-	-	-	-	-	-	-	-	-	-
TRINITY_DN32701_c1_g3	268	TRINITY_DN32701_c1_g3_i1	-	-	-	-	-	-	-	-	-	-
TRINITY_DN47038_c1_g1	4005	TRINITY_DN47038_c1_g1_i1;TRINITY_DN47038_c1_g1_i10;TRINITY_DN47038_c1_g1_i2;TRINITY_DN47038_c1_g1_i3;TRINITY_DN47038_c1_g1_i4;TRINITY_DN47038_c1_g1_i5;TRINITY_DN47038_c1_g1_i6;TRINITY_DN47038_c1_g1_i7;TRINITY_DN47038_c1_g1_i8;TRINITY_DN47038_c1_g1_i9	boron transporter [Vitis vinifera]	BOR2	Probable boron transporter 2 OS=Arabidopsis thaliana GN=BOR2 PE=2 SV=1	GO:0005887(integral component of plasma membrane);GO:0008509(anion transmembrane transporter activity);GO:0051453(regulation of intracellular pH);GO:0098656(anion transmembrane transport)	ENOG410XPHD(solute carrier family 4)	-	-	-	-	A0A0D2SBH9.1 PF00955.19;HCO3_cotransp;
TRINITY_DN9560_c0_g1	208	TRINITY_DN9560_c0_g1_i1	-	-	-	-	-	-	-	-	-	-
TRINITY_DN35598_c0_g2	258	TRINITY_DN35598_c0_g2_i1	-	-	-	-	-	-	-	-	-	-
TRINITY_DN26651_c1_g5	268	TRINITY_DN26651_c1_g5_i1	-	-	-	-	-	-	-	-	-	-
TRINITY_DN32525_c3_g4	267	TRINITY_DN32525_c3_g4_i1	hypothetical protein VITISV_013713 [Vitis vinifera]	-	-	GO:0004832(valine-tRNA ligase activity);GO:0005829(cytosol);GO:0006438(valyl-tRNA aminoacylation)	ENOG410XS4D(Retrotransposon protein)	K03257	translation initiation factor 4A	-	nnu03013(RNA transport)	W9SCZ3.1 PF00665.24;rve;
TRINITY_DN10142_c0_g1	320	TRINITY_DN10142_c0_g1_i1	-	-	-	-	-	-	-	-	-	-
TRINITY_DN44806_c1_g2	543	TRINITY_DN44806_c1_g2_i1;TRINITY_DN44806_c1_g2_i2;TRINITY_DN44806_c1_g2_i3;TRINITY_DN44806_c1_g2_i4;TRINITY_DN44806_c1_g2_i5	polyprotein-like [Solanum chilense]	-	Retrovirus-related Pol polyprotein from transposon TNT 1-94 OS=Nicotiana tabacum PE=2 SV=1	-	COG2801(Retrotransposon protein)	K00558	DNA (cytosine-5)-methyltransferase 1	EC:2.1.1.37	pxb00270(Cysteine and methionine metabolism)	V4T614.1 PF14223.4;Retrotran_gag_2;
TRINITY_DN37551_c1_g2	221	TRINITY_DN37551_c1_g2_i1;TRINITY_DN37551_c1_g2_i2	-	-	-	-	-	-	-	-	-	-
TRINITY_DN38694_c2_g4	3294	TRINITY_DN38694_c2_g4_i1;TRINITY_DN38694_c2_g4_i2	hypothetical protein VOLCADRAFT_39402 [Volvox carteri f. nagariensis]	APLP2	Amyloid-like protein 2 OS=Homo sapiens GN=APLP2 PE=1 SV=2	GO:0002576(platelet degranulation);GO:0003677(DNA binding);GO:0004867(serine-type endopeptidase inhibitor activity);GO:0005515(protein binding);GO:0005634(nucleus);GO:0005886(plasma membrane);GO:0007186(G-protein coupled receptor signaling pathway);GO:0008201(heparin binding);GO:0010951(negative regulation of endopeptidase activity);GO:0016020(membrane);GO:0016021(integral component of membrane);…	ENOG410ZW2A(Amyloid beta (A4))	-	-	-	-	H3BFL8.1 PF12925.5;APP_E2;
TRINITY_DN3872_c0_g1	519	TRINITY_DN3872_c0_g1_i1	PREDICTED: uncharacterized protein LOC4335754 [Oryza sativa Japonica Group]	-	-	GO:0003674(molecular_function);GO:0005634(nucleus)	ENOG410Z7Z7(Pentatricopeptide repeat-containing protein)	-	-	-	-	-
TRINITY_DN7281_c0_g1	318	TRINITY_DN7281_c0_g1_i1	-	-	-	-	-	-	-	-	-	-
TRINITY_DN38659_c1_g1	423	TRINITY_DN38659_c1_g1_i1	-	-	-	-	-	-	-	-	-	-
TRINITY_DN36641_c2_g1	227	TRINITY_DN36641_c2_g1_i1	-	-	-	-	-	-	-	-	-	-
TRINITY_DN30749_c0_g2	237	TRINITY_DN30749_c0_g2_i1	-	-	-	-	-	-	-	-	-	-
TRINITY_DN46329_c0_g1	1144	TRINITY_DN46329_c0_g1_i1;TRINITY_DN46329_c0_g1_i10;TRINITY_DN46329_c0_g1_i11;TRINITY_DN46329_c0_g1_i12;TRINITY_DN46329_c0_g1_i13;TRINITY_DN46329_c0_g1_i14;TRINITY_DN46329_c0_g1_i2;TRINITY_DN46329_c0_g1_i3;TRINITY_DN46329_c0_g1_i4;TRINITY_DN46329_c0_g1_i5;TRINITY_DN46329_c0_g1_i6;TRINITY_DN46329_c0_g1_i7;TRINITY_DN46329_c0_g1_i8;TRINITY_DN46329_c0_g1_i9	PREDICTED: uncharacterized protein LOC108993227 [Juglans regia]	-	-	GO:0003824(catalytic activity);GO:0005515(protein binding);GO:0005622(intracellular);GO:0005623(cell);GO:0005730(nucleolus);GO:0005739(mitochondrion);GO:0005777(peroxisome);GO:0016301(kinase activity);GO:0016310(phosphorylation);GO:0043574(peroxisomal transport)	ENOG410YZ8D(3-phosphoinositide-dependent protein)	-	-	-	-	-
TRINITY_DN34247_c3_g1	772	TRINITY_DN34247_c3_g1_i1;TRINITY_DN34247_c3_g1_i2	ERF transcription factor [Camellia sinensis]	ERF2	Ethylene-responsive transcription factor 2 OS=Arabidopsis thaliana GN=ERF2 PE=2 SV=1	GO:0001944(vasculature development);GO:0003677(DNA binding);GO:0003700(transcription factor activity, sequence-specific DNA binding);GO:0005622(intracellular);GO:0005634(nucleus);GO:0006351(transcription, DNA-templated);GO:0006355(regulation of transcription, DNA-templated);GO:0009864(induced systemic resistance, jasmonic acid mediated signaling pathway);GO:0009873(ethylene-activated signaling pa…	ENOG410YJV7(Transcription factor)	K14517	ethylene-responsive transcription factor 2	-	brp04075(Plant hormone signal transduction)	K3ZVR1.1 PF00847.18;AP2;
TRINITY_DN27840_c0_g1	748	TRINITY_DN27840_c0_g1_i1	-	-	-	-	-	-	-	-	-	-
TRINITY_DN29559_c1_g1	914	TRINITY_DN29559_c1_g1_i1	-	-	-	-	-	-	-	-	-	-
TRINITY_DN30942_c0_g1	228	TRINITY_DN30942_c0_g1_i1	-	-	-	-	-	-	-	-	-	-
TRINITY_DN25768_c5_g1	218	TRINITY_DN25768_c5_g1_i1	-	-	-	-	-	-	-	-	-	-
TRINITY_DN24389_c1_g3	201	TRINITY_DN24389_c1_g3_i1	-	-	-	-	-	-	-	-	-	-
TRINITY_DN26373_c0_g2	576	TRINITY_DN26373_c0_g2_i1	-	-	-	-	-	-	-	-	-	-
TRINITY_DN40415_c8_g2	272	TRINITY_DN40415_c8_g2_i1	alpha-L-arabinofuranosidase/beta-D-xylosidase [Medicago truncatula]	BXL2	Probable beta-D-xylosidase 2 OS=Arabidopsis thaliana GN=BXL2 PE=2 SV=1	GO:0009044(xylan 1,4-beta-xylosidase activity);GO:0009505(plant-type cell wall);GO:0031222(arabinan catabolic process);GO:0045493(xylan catabolic process);GO:0046556(alpha-L-arabinofuranosidase activity)	COG1472(hydrolase family 3)	K15920	beta-D-xylosidase 4	EC:3.2.1.37	bna00500(Starch and sucrose metabolism);bna00520(Amino sugar and nucleotide sugar metabolism)	G7KSS4.1 PF14310.4;Fn3-like;
TRINITY_DN46863_c1_g2	221	TRINITY_DN46863_c1_g2_i1	-	-	-	-	-	-	-	-	-	-
TRINITY_DN43998_c3_g1	330	TRINITY_DN43998_c3_g1_i1	-	-	-	-	-	-	-	-	-	-
TRINITY_DN32823_c1_g3	272	TRINITY_DN32823_c1_g3_i1	-	-	-	-	-	-	-	-	-	-
TRINITY_DN24880_c0_g4	202	TRINITY_DN24880_c0_g4_i1	PREDICTED: 60S ribosomal protein L3-like [Oryza brachyantha]	Rpl3	60S ribosomal protein L3 OS=Mus musculus GN=Rpl3 PE=1 SV=3	GO:0000027(ribosomal large subunit assembly);GO:0003735(structural constituent of ribosome);GO:0005622(intracellular);GO:0005634(nucleus);GO:0005654(nucleoplasm);GO:0005730(nucleolus);GO:0005737(cytoplasm);GO:0005840(ribosome);GO:0005925(focal adhesion);GO:0006412(translation);GO:0008097(5S rRNA binding);GO:0022625(cytosolic large ribosomal subunit);GO:0030529(intracellular ribonucleoprotein comp…	COG0087(One of the primary rRNA binding proteins, it binds directly near the 3'-end of the 23S rRNA, where it nucleates assembly of the 50S subunit (By similarity))	K02925	large subunit ribosomal protein L3e	-	zma03010(Ribosome)	G3I2I9.1 PF00297.20;Ribosomal_L3;
TRINITY_DN31206_c0_g2	362	TRINITY_DN31206_c0_g2_i1	-	-	-	-	-	-	-	-	-	-
TRINITY_DN33803_c1_g5	326	TRINITY_DN33803_c1_g5_i1	-	-	-	-	-	-	-	-	-	-
TRINITY_DN32417_c0_g4	480	TRINITY_DN32417_c0_g4_i1;TRINITY_DN32417_c0_g4_i2	-	-	-	-	-	-	-	-	-	-
TRINITY_DN39668_c1_g5	1255	TRINITY_DN39668_c1_g5_i1	PREDICTED: probable inactive poly [ADP-ribose] polymerase SRO2 [Vitis vinifera]	SRO2	Probable inactive poly [ADP-ribose] polymerase SRO2 OS=Arabidopsis thaliana GN=SRO2 PE=1 SV=1	GO:0003950(NAD+ ADP-ribosyltransferase activity);GO:0005634(nucleus);GO:0007275(multicellular organism development)	ENOG4111NY1(inactive poly ADP-ribose polymerase)	-	-	-	-	F6HHU3.1 PF00644.18;PARP;
TRINITY_DN44667_c0_g1	1019	TRINITY_DN44667_c0_g1_i1;TRINITY_DN44667_c0_g1_i10;TRINITY_DN44667_c0_g1_i11;TRINITY_DN44667_c0_g1_i12;TRINITY_DN44667_c0_g1_i13;TRINITY_DN44667_c0_g1_i2;TRINITY_DN44667_c0_g1_i3;TRINITY_DN44667_c0_g1_i4;TRINITY_DN44667_c0_g1_i5;TRINITY_DN44667_c0_g1_i6;TRINITY_DN44667_c0_g1_i7;TRINITY_DN44667_c0_g1_i8;TRINITY_DN44667_c0_g1_i9	hypothetical protein SOVF_079710 [Spinacia oleracea]	btb1	BTB/POZ domain-containing protein 1 OS=Schizosaccharomyces pombe (strain 972 / ATCC 24843) GN=btb1 PE=1 SV=1	GO:0007165(signal transduction);GO:0016020(membrane)	COG0666(Ankyrin Repeat)	-	-	-	-	A0A061GL73.1 PF12796.5;Ank_2;
TRINITY_DN33185_c0_g8	553	TRINITY_DN33185_c0_g8_i1	-	-	-	-	-	-	-	-	-	-
TRINITY_DN27695_c2_g3	202	TRINITY_DN27695_c2_g3_i1	-	-	-	-	-	-	-	-	-	-
TRINITY_DN13046_c0_g1	223	TRINITY_DN13046_c0_g1_i1	predicted protein [Hordeum vulgare subsp. vulgare]	HSP90B1	Endoplasmin (Fragment) OS=Mesocricetus auratus GN=HSP90B1 PE=1 SV=1	GO:0005524(ATP binding);GO:0005615(extracellular space);GO:0005811(lipid particle);GO:0006457(protein folding);GO:0006950(response to stress);GO:0007494(midgut development);GO:0012505(endomembrane system);GO:0051082(unfolded protein binding);GO:0061031(endodermal digestive tract morphogenesis)	COG0326(Molecular chaperone. Has ATPase activity (By similarity))	K09487	heat shock protein 90kDa beta	-	thj04141(Protein processing in endoplasmic reticulum);thj04626(Plant-pathogen interaction)	B3M022.1 PF00183.16;HSP90;
TRINITY_DN25763_c2_g2	543	TRINITY_DN25763_c2_g2_i1;TRINITY_DN25763_c2_g2_i2	-	-	-	-	-	-	-	-	-	-
TRINITY_DN25941_c6_g4	485	TRINITY_DN25941_c6_g4_i1	-	-	-	-	-	-	-	-	-	-
TRINITY_DN37553_c0_g1	722	TRINITY_DN37553_c0_g1_i1;TRINITY_DN37553_c0_g1_i2;TRINITY_DN37553_c0_g1_i3;TRINITY_DN37553_c0_g1_i4;TRINITY_DN37553_c0_g1_i5;TRINITY_DN37553_c0_g1_i6;TRINITY_DN37553_c0_g1_i7	protoporphyrinogen oxidase, mitochondrial [Nicotiana tabacum]	PPXII	Protoporphyrinogen oxidase, mitochondrial OS=Nicotiana tabacum GN=PPXII PE=1 SV=1	GO:0004729(oxygen-dependent protoporphyrinogen oxidase activity);GO:0005743(mitochondrial inner membrane);GO:0006783(heme biosynthetic process);GO:0009706(chloroplast inner membrane);GO:0015995(chlorophyll biosynthetic process)	COG1232(protoporphyrinogen oxidase)	K00231	oxygen-dependent protoporphyrinogen oxidase	EC:1.3.3.4	vvi00860(Porphyrin and chlorophyll metabolism)	D7UBE4.1 PF01593.22;Amino_oxidase;
TRINITY_DN26474_c0_g1	497	TRINITY_DN26474_c0_g1_i1	PREDICTED: uncharacterized protein LOC109124301 [Vitis vinifera]	-	-	-	COG2801(Retrotransposon protein)	-	-	-	-	A0A061DPE6.1 PF09337.8;zf-H2C2;
TRINITY_DN41797_c3_g4	219	TRINITY_DN41797_c3_g4_i1	-	-	-	-	-	-	-	-	-	-
TRINITY_DN34267_c1_g3	246	TRINITY_DN34267_c1_g3_i1;TRINITY_DN34267_c1_g3_i2;TRINITY_DN34267_c1_g3_i3	-	-	-	-	-	-	-	-	-	-
TRINITY_DN47760_c3_g2	728	TRINITY_DN47760_c3_g2_i1	-	-	-	-	-	-	-	-	-	-
TRINITY_DN26007_c0_g1	327	TRINITY_DN26007_c0_g1_i1	-	-	-	-	-	-	-	-	-	-
TRINITY_DN27611_c0_g5	236	TRINITY_DN27611_c0_g5_i1	-	-	-	-	-	-	-	-	-	-
TRINITY_DN26633_c0_g1	824	TRINITY_DN26633_c0_g1_i1;TRINITY_DN26633_c0_g1_i2	-	-	-	-	-	-	-	-	-	-
TRINITY_DN47152_c0_g2	337	TRINITY_DN47152_c0_g2_i1;TRINITY_DN47152_c0_g2_i2;TRINITY_DN47152_c0_g2_i3	-	-	-	-	-	-	-	-	-	-
TRINITY_DN44975_c0_g5	464	TRINITY_DN44975_c0_g5_i1;TRINITY_DN44975_c0_g5_i2;TRINITY_DN44975_c0_g5_i3	hypothetical protein POPTR_0006s26730g [Populus trichocarpa]	-	-	GO:0002084(protein depalmitoylation);GO:0005737(cytoplasm);GO:0008474(palmitoyl-(protein) hydrolase activity);GO:0052689(carboxylic ester hydrolase activity)	COG0400(phospholipase carboxylesterase)	K06130	lysophospholipase II	EC:3.1.1.5	pop00564(Glycerophospholipid metabolism)	B9IKU8.1 PF02230.14;Abhydrolase_2;
TRINITY_DN38340_c0_g5	650	TRINITY_DN38340_c0_g5_i1	Cytochrome P450 71A1 [Theobroma cacao]	CYP71A1	Cytochrome P450 71A1 OS=Persea americana GN=CYP71A1 PE=1 SV=2	GO:0016020(membrane);GO:0016709(oxidoreductase activity, acting on paired donors, with incorporation or reduction of molecular oxygen, NAD(P)H as one donor, and incorporation of one atom of oxygen);GO:0044550(secondary metabolite biosynthetic process)	COG2124(Cytochrome p450)	K07409	cytochrome P450, family 1, subfamily A, polypeptide 2	EC:1.14.14.1	nnu00591(Linoleic acid metabolism);nnu00380(Tryptophan metabolism);nnu00232(Caffeine metabolism)	A0A061FZ05.1 PF00067.20;p450;
TRINITY_DN33426_c0_g2	209	TRINITY_DN33426_c0_g2_i1;TRINITY_DN33426_c0_g2_i2	RBX1-like protein [Petunia integrifolia subsp. inflata]	Roc1a	RING-box protein 1A OS=Drosophila melanogaster GN=Roc1a PE=1 SV=1	GO:0019788(NEDD8 transferase activity);GO:0031146(SCF-dependent proteasomal ubiquitin-dependent protein catabolic process);GO:0031462(Cul2-RING ubiquitin ligase complex);GO:0031463(Cul3-RING ubiquitin ligase complex);GO:0031467(Cul7-RING ubiquitin ligase complex);GO:0042787(protein ubiquitination involved in ubiquitin-dependent protein catabolic process);GO:0043224(nuclear SCF ubiquitin ligase co…	COG5194(protein ubiquitination)	K03868	RING-box protein 1	-	egr04141(Protein processing in endoplasmic reticulum);egr04120(Ubiquitin mediated proteolysis);egr03420(Nucleotide excision repair)	G3JHC2.1 PF12678.5;zf-rbx1;
TRINITY_DN25611_c0_g1	405	TRINITY_DN25611_c0_g1_i1;TRINITY_DN25611_c0_g1_i2;TRINITY_DN25611_c0_g1_i3;TRINITY_DN25611_c0_g1_i4;TRINITY_DN25611_c0_g1_i5;TRINITY_DN25611_c0_g1_i6	-	-	-	-	-	-	-	-	-	-
TRINITY_DN34663_c0_g1	242	TRINITY_DN34663_c0_g1_i1	-	-	-	-	-	-	-	-	-	-
TRINITY_DN15384_c0_g1	201	TRINITY_DN15384_c0_g1_i1	-	MTRR	Methionine synthase reductase OS=Homo sapiens GN=MTRR PE=1 SV=3	GO:0000096(sulfur amino acid metabolic process);GO:0003958(NADPH-hemoprotein reductase activity);GO:0005515(protein binding);GO:0005654(nucleoplasm);GO:0005737(cytoplasm);GO:0005829(cytosol);GO:0006306(DNA methylation);GO:0006555(methionine metabolic process);GO:0009086(methionine biosynthetic process);GO:0009235(cobalamin metabolic process);GO:0010181(FMN binding);GO:0016723(oxidoreductase activ…	COG0369(Component of the sulfite reductase complex that catalyzes the 6-electron reduction of sulfite to sulfide. This is one of several activities required for the biosynthesis of L- cysteine from sulfate. The flavoprotein component catalyzes the electron flow from NADPH - FAD - FMN to the hemoprotein component (By similarity))	-	-	-	-	A0A096NB79.1 PF00667.18;FAD_binding_1;
TRINITY_DN46838_c1_g1	1789	TRINITY_DN46838_c1_g1_i1;TRINITY_DN46838_c1_g1_i10;TRINITY_DN46838_c1_g1_i11;TRINITY_DN46838_c1_g1_i12;TRINITY_DN46838_c1_g1_i13;TRINITY_DN46838_c1_g1_i14;TRINITY_DN46838_c1_g1_i15;TRINITY_DN46838_c1_g1_i16;TRINITY_DN46838_c1_g1_i2;TRINITY_DN46838_c1_g1_i3;TRINITY_DN46838_c1_g1_i4;TRINITY_DN46838_c1_g1_i5;TRINITY_DN46838_c1_g1_i6;TRINITY_DN46838_c1_g1_i7;TRINITY_DN46838_c1_g1_i8;TRINITY_DN46838_c…	WD repeat-containing protein 42A [Cajanus cajan]	Dcaf8	DDB1- and CUL4-associated factor 8 OS=Mus musculus GN=Dcaf8 PE=1 SV=1	GO:0000166(nucleotide binding)	ENOG410XQZP(ddb1 and cul4 associated factor)	-	-	-	-	I1LF70.2 PF00400.30;WD40;
TRINITY_DN25854_c0_g1	364	TRINITY_DN25854_c0_g1_i1	-	-	-	-	-	-	-	-	-	-
TRINITY_DN32459_c3_g4	344	TRINITY_DN32459_c3_g4_i1;TRINITY_DN32459_c3_g4_i2;TRINITY_DN32459_c3_g4_i3;TRINITY_DN32459_c3_g4_i4	-	-	-	-	-	-	-	-	-	-
TRINITY_DN41453_c1_g1	4940	TRINITY_DN41453_c1_g1_i1;TRINITY_DN41453_c1_g1_i10;TRINITY_DN41453_c1_g1_i11;TRINITY_DN41453_c1_g1_i12;TRINITY_DN41453_c1_g1_i13;TRINITY_DN41453_c1_g1_i2;TRINITY_DN41453_c1_g1_i3;TRINITY_DN41453_c1_g1_i4;TRINITY_DN41453_c1_g1_i5;TRINITY_DN41453_c1_g1_i6;TRINITY_DN41453_c1_g1_i7;TRINITY_DN41453_c1_g1_i8;TRINITY_DN41453_c1_g1_i9	PREDICTED: protein SCAR4 [Theobroma cacao]	Os03g0816900	SCAR-like protein 1 OS=Oryza sativa subsp. japonica GN=Os03g0816900 PE=2 SV=2	GO:0003779(actin binding);GO:0005515(protein binding);GO:0005737(cytoplasm);GO:0005856(cytoskeleton);GO:0009507(chloroplast);GO:0010287(plastoglobule);GO:0030036(actin cytoskeleton organization);GO:0031209(SCAR complex);GO:0051127(positive regulation of actin nucleation)	ENOG4111H25(NA)	K01595	phosphoenolpyruvate carboxylase	EC:4.1.1.31	pda01200(Carbon metabolism);pda00620(Pyruvate metabolism);pda00710(Carbon fixation in photosynthetic organisms)	-
TRINITY_DN28036_c4_g1	1552	TRINITY_DN28036_c4_g1_i1;TRINITY_DN28036_c4_g1_i2	cyclin D3-1 [Camellia sinensis]	CYCD3-1	Cyclin-D3-1 OS=Arabidopsis thaliana GN=CYCD3-1 PE=1 SV=3	GO:0000082(G1/S transition of mitotic cell cycle);GO:0005515(protein binding);GO:0005634(nucleus);GO:0007067(mitotic nuclear division);GO:0009735(response to cytokinin);GO:0009741(response to brassinosteroid);GO:0009744(response to sucrose);GO:0016538(cyclin-dependent protein serine/threonine kinase regulator activity);GO:0042127(regulation of cell proliferation);GO:0048316(seed development);GO:0…	ENOG410XRKC((DC) complex that phosphorylates and inhibits members of the retinoblastoma (RB) protein family including RB1 and regulates the cell-cycle during G(1) S transition. Phosphorylation of RB1 allows dissociation of the transcription factor E2F from the RB E2F complex and the subsequent transcription of E2F target genes which are responsible for the progression through the G(1) phase. Hypo…	K14505	cyclin D3, plant	-	tcc04075(Plant hormone signal transduction)	A0A067KZR2.1 PF00134.21;Cyclin_N;
TRINITY_DN46868_c0_g4	209	TRINITY_DN46868_c0_g4_i1	hypothetical protein CICLE_v10020464mg [Citrus clementina]	At2g20360	NADH dehydrogenase [ubiquinone] 1 alpha subcomplex subunit 9, mitochondrial OS=Arabidopsis thaliana GN=At2g20360 PE=1 SV=2	GO:0003954(NADH dehydrogenase activity);GO:1901006(ubiquinone-6 biosynthetic process)	COG0702(epimerase dehydratase)	K03953	NADH dehydrogenase (ubiquinone) 1 alpha subcomplex subunit 9	-	cit00190(Oxidative phosphorylation)	A0A067D6B2.1 PF05368.11;NmrA;
TRINITY_DN26453_c1_g1	1203	TRINITY_DN26453_c1_g1_i1	-	-	-	-	-	-	-	-	-	-
TRINITY_DN25594_c1_g4	391	TRINITY_DN25594_c1_g4_i1;TRINITY_DN25594_c1_g4_i2;TRINITY_DN25594_c1_g4_i3	-	-	-	-	-	-	-	-	-	-
TRINITY_DN39446_c0_g4	391	TRINITY_DN39446_c0_g4_i1	-	-	-	-	-	-	-	-	-	-
TRINITY_DN3309_c0_g1	201	TRINITY_DN3309_c0_g1_i1	hypothetical protein SORBIDRAFT_07g002300 [Sorghum bicolor]	OsI_27673	Pre-mRNA-splicing factor SLU7 OS=Oryza sativa subsp. indica GN=OsI_27673 PE=3 SV=2	GO:0000386(second spliceosomal transesterification activity);GO:0005681(spliceosomal complex)	ENOG410XPPP(SLU7 splicing factor homolog (S. cerevisiae))	K12819	pre-mRNA-processing factor SLU7	-	osa03040(Spliceosome)	Q6ZK48.1 PF11708.6;Slu7;
TRINITY_DN7627_c0_g1	505	TRINITY_DN7627_c0_g1_i1	-	-	-	-	-	-	-	-	-	-
TRINITY_DN22294_c0_g1	284	TRINITY_DN22294_c0_g1_i1	-	-	-	-	-	-	-	-	-	-
TRINITY_DN32442_c1_g3	327	TRINITY_DN32442_c1_g3_i1	PREDICTED: ATPase family AAA domain-containing protein 3C-like [Gossypium arboreum]	-	-	GO:0005524(ATP binding);GO:0005739(mitochondrion);GO:0005886(plasma membrane);GO:0016887(ATPase activity)	COG1223(ATPase family, AAA)	-	-	-	-	A0A0B0PFH8.1 PF12037.6;DUF3523;
TRINITY_DN32408_c2_g2	2262	TRINITY_DN32408_c2_g2_i1	unnamed protein product [Coffea canephora]	At1g16860	Uncharacterized membrane protein At1g16860 OS=Arabidopsis thaliana GN=At1g16860 PE=1 SV=1	GO:0005886(plasma membrane);GO:0016021(integral component of membrane)	ENOG410ZNXM(NA)	-	-	-	-	-
TRINITY_DN41822_c1_g3	755	TRINITY_DN41822_c1_g3_i1;TRINITY_DN41822_c1_g3_i2	hypothetical protein Csa_4G172020 [Cucumis sativus]	-	-	GO:0006869(lipid transport);GO:0042626(ATPase activity, coupled to transmembrane movement of substances);GO:0043231(intracellular membrane-bounded organelle)	COG1131((ABC) transporter)	K05643	ATP-binding cassette, subfamily A (ABC1), member 3	-	sly02010(ABC transporters)	-
TRINITY_DN11693_c0_g2	229	TRINITY_DN11693_c0_g2_i1	-	-	-	-	-	-	-	-	-	-
TRINITY_DN27720_c1_g1	545	TRINITY_DN27720_c1_g1_i1;TRINITY_DN27720_c1_g1_i2	-	-	-	-	-	-	-	-	-	-
TRINITY_DN25726_c1_g2	210	TRINITY_DN25726_c1_g2_i1	-	-	-	-	-	-	-	-	-	-
TRINITY_DN42445_c0_g2	1403	TRINITY_DN42445_c0_g2_i1;TRINITY_DN42445_c0_g2_i2	hypothetical protein EUGRSUZ_A01703 [Eucalyptus grandis]	-	-	-	-	-	-	-	-	-
TRINITY_DN44616_c1_g2	536	TRINITY_DN44616_c1_g2_i1;TRINITY_DN44616_c1_g2_i2	PREDICTED: probable disease resistance protein At4g27220 isoform X1 [Gossypium arboreum]	-	-	-	-	-	-	-	-	-
TRINITY_DN28486_c1_g2	247	TRINITY_DN28486_c1_g2_i1	-	-	-	-	-	-	-	-	-	-
TRINITY_DN30400_c1_g3	2080	TRINITY_DN30400_c1_g3_i1;TRINITY_DN30400_c1_g3_i2;TRINITY_DN30400_c1_g3_i3	hypothetical protein POPTR_0013s05380g [Populus trichocarpa]	-	-	GO:0003674(molecular_function);GO:0005634(nucleus);GO:0008150(biological_process);GO:0016021(integral component of membrane)	-	-	-	-	-	-
TRINITY_DN34786_c2_g5	448	TRINITY_DN34786_c2_g5_i1;TRINITY_DN34786_c2_g5_i2	hypothetical protein MANES_05G136000 [Manihot esculenta]	-	-	-	-	-	-	-	-	-
TRINITY_DN35259_c1_g2	440	TRINITY_DN35259_c1_g2_i1	-	-	-	-	-	-	-	-	-	-
TRINITY_DN44272_c2_g1	1188	TRINITY_DN44272_c2_g1_i1;TRINITY_DN44272_c2_g1_i2	PREDICTED: probable serine/threonine-protein kinase At1g54610 [Gossypium arboreum]	NSF	Vesicle-fusing ATPase OS=Arabidopsis thaliana GN=NSF PE=2 SV=2	GO:0005795(Golgi stack);GO:0006891(intra-Golgi vesicle-mediated transport);GO:0016887(ATPase activity);GO:0043001(Golgi to plasma membrane protein transport);GO:0048211(Golgi vesicle docking)	ENOG410XPIR(Cyclin-Dependent Kinase)	-	-	-	-	S8E2Z1.1 PF00069.23;Pkinase;
TRINITY_DN26526_c0_g3	431	TRINITY_DN26526_c0_g3_i1	hypothetical protein VITISV_040433 [Vitis vinifera]	-	-	-	-	-	-	-	-	-
TRINITY_DN35681_c1_g1	317	TRINITY_DN35681_c1_g1_i1	-	-	-	-	-	-	-	-	-	-
TRINITY_DN32444_c0_g4	236	TRINITY_DN32444_c0_g4_i1;TRINITY_DN32444_c0_g4_i2	-	-	-	-	-	-	-	-	-	-
TRINITY_DN42062_c1_g2	930	TRINITY_DN42062_c1_g2_i1;TRINITY_DN42062_c1_g2_i2	-	-	-	-	-	-	-	-	-	-
TRINITY_DN35650_c0_g2	290	TRINITY_DN35650_c0_g2_i1;TRINITY_DN35650_c0_g2_i2	-	-	-	-	-	-	-	-	-	-
TRINITY_DN25054_c2_g2	326	TRINITY_DN25054_c2_g2_i1	-	-	-	-	-	-	-	-	-	-
TRINITY_DN41886_c0_g1	414	TRINITY_DN41886_c0_g1_i1;TRINITY_DN41886_c0_g1_i10;TRINITY_DN41886_c0_g1_i11;TRINITY_DN41886_c0_g1_i12;TRINITY_DN41886_c0_g1_i13;TRINITY_DN41886_c0_g1_i14;TRINITY_DN41886_c0_g1_i15;TRINITY_DN41886_c0_g1_i16;TRINITY_DN41886_c0_g1_i17;TRINITY_DN41886_c0_g1_i18;TRINITY_DN41886_c0_g1_i2;TRINITY_DN41886_c0_g1_i3;TRINITY_DN41886_c0_g1_i4;TRINITY_DN41886_c0_g1_i5;TRINITY_DN41886_c0_g1_i6;TRINITY_DN41886…	-	-	-	-	-	-	-	-	-	-
TRINITY_DN27572_c1_g5	254	TRINITY_DN27572_c1_g5_i1	-	-	-	-	-	-	-	-	-	-
TRINITY_DN46281_c2_g1	292	TRINITY_DN46281_c2_g1_i1	-	-	-	-	-	-	-	-	-	-
TRINITY_DN46523_c0_g2	811	TRINITY_DN46523_c0_g2_i1;TRINITY_DN46523_c0_g2_i2;TRINITY_DN46523_c0_g2_i3;TRINITY_DN46523_c0_g2_i4;TRINITY_DN46523_c0_g2_i5	PREDICTED: protoheme IX farnesyltransferase, mitochondrial [Daucus carota subsp. sativus]	COX10	Protoheme IX farnesyltransferase, mitochondrial OS=Arabidopsis thaliana GN=COX10 PE=2 SV=4	GO:0004659(prenyltransferase activity);GO:0005743(mitochondrial inner membrane);GO:0005886(plasma membrane);GO:0008495(protoheme IX farnesyltransferase activity);GO:0016021(integral component of membrane);GO:0048034(heme O biosynthetic process)	COG0109(Converts heme B (protoheme IX) to heme O by substitution of the vinyl group on carbon 2 of heme B porphyrin ring with a hydroxyethyl farnesyl side group (By similarity))	K02257	protoheme IX farnesyltransferase	EC:2.5.1.-	cit00190(Oxidative phosphorylation);cit00860(Porphyrin and chlorophyll metabolism)	M0ZN19.1 PF01040.16;UbiA;
TRINITY_DN36394_c1_g4	284	TRINITY_DN36394_c1_g4_i1	-	-	-	-	-	-	-	-	-	-
TRINITY_DN39455_c0_g1	297	TRINITY_DN39455_c0_g1_i1	PREDICTED: probable glutathione peroxidase 5 [Nicotiana tomentosiformis]	GPX4	Probable glutathione peroxidase 4 OS=Arabidopsis thaliana GN=GPX4 PE=2 SV=1	GO:0004602(glutathione peroxidase activity);GO:0005739(mitochondrion);GO:0005829(cytosol);GO:0006979(response to oxidative stress);GO:0055114(oxidation-reduction process)	COG0386(glutathione peroxidase)	K00432	glutathione peroxidase	EC:1.11.1.9	cic00590(Arachidonic acid metabolism);cic00480(Glutathione metabolism)	M5W452.1 PF00255.17;GSHPx;
TRINITY_DN27085_c1_g1	240	TRINITY_DN27085_c1_g1_i1	-	-	-	-	-	-	-	-	-	-
TRINITY_DN44880_c3_g1	202	TRINITY_DN44880_c3_g1_i1	-	-	-	-	-	-	-	-	-	-
TRINITY_DN43989_c0_g1	1524	TRINITY_DN43989_c0_g1_i1;TRINITY_DN43989_c0_g1_i10;TRINITY_DN43989_c0_g1_i11;TRINITY_DN43989_c0_g1_i2;TRINITY_DN43989_c0_g1_i3;TRINITY_DN43989_c0_g1_i4;TRINITY_DN43989_c0_g1_i5;TRINITY_DN43989_c0_g1_i6;TRINITY_DN43989_c0_g1_i7;TRINITY_DN43989_c0_g1_i8;TRINITY_DN43989_c0_g1_i9	caffeine synthase 4 [Camellia sinensis]	TCS2	Probable caffeine synthase 2 OS=Camellia sinensis GN=TCS2 PE=2 SV=1	GO:0005634(nucleus);GO:0006952(defense response);GO:0008757(S-adenosylmethionine-dependent methyltransferase activity);GO:0009611(response to wounding);GO:0032259(methylation);GO:0046872(metal ion binding);GO:0051707(response to other organism);GO:0052624(2-phytyl-1,4-naphthoquinone methyltransferase activity);GO:0080150(S-adenosyl-L-methionine:benzoic acid carboxyl methyl transferase activity)	ENOG410YFI3(Jasmonate)	K08241	jasmonate O-methyltransferase	EC:2.1.1.141	tcc00592(alpha-Linolenic acid metabolism)	A0A061FMF5.1 PF03492.13;Methyltransf_7;
TRINITY_DN41410_c1_g3	526	TRINITY_DN41410_c1_g3_i1	-	-	-	-	-	-	-	-	-	-
TRINITY_DN10077_c0_g1	957	TRINITY_DN10077_c0_g1_i1	hypothetical protein POPTR_0001s38290g [Populus trichocarpa]	-	-	-	-	-	-	-	-	-
TRINITY_DN40156_c5_g2	214	TRINITY_DN40156_c5_g2_i1	-	-	-	-	-	-	-	-	-	-
TRINITY_DN36961_c1_g5	289	TRINITY_DN36961_c1_g5_i1	-	-	-	-	-	-	-	-	-	-
TRINITY_DN38810_c2_g3	330	TRINITY_DN38810_c2_g3_i1	-	-	-	-	-	-	-	-	-	-
TRINITY_DN36473_c0_g3	288	TRINITY_DN36473_c0_g3_i1	-	-	-	-	-	-	-	-	-	-
TRINITY_DN9264_c0_g1	601	TRINITY_DN9264_c0_g1_i1	PREDICTED: 28 kDa heat- and acid-stable phosphoprotein [Oryza sativa Japonica Group]	PDAP1	28 kDa heat- and acid-stable phosphoprotein OS=Homo sapiens GN=PDAP1 PE=1 SV=1	GO:0003674(molecular_function);GO:0005634(nucleus);GO:0005829(cytosol);GO:0008150(biological_process)	ENOG4111T3A(PDGFA associated protein 1)	-	-	-	-	A0A0D9V5R1.1 PF10252.7;PP28;
TRINITY_DN44255_c2_g2	1233	TRINITY_DN44255_c2_g2_i1;TRINITY_DN44255_c2_g2_i2;TRINITY_DN44255_c2_g2_i3;TRINITY_DN44255_c2_g2_i4;TRINITY_DN44255_c2_g2_i5;TRINITY_DN44255_c2_g2_i6;TRINITY_DN44255_c2_g2_i7;TRINITY_DN44255_c2_g2_i8	-	-	-	-	-	-	-	-	-	-
TRINITY_DN44171_c0_g2	531	TRINITY_DN44171_c0_g2_i1;TRINITY_DN44171_c0_g2_i2;TRINITY_DN44171_c0_g2_i3	PREDICTED: coiled-coil domain-containing protein 94 isoform X1 [Sesamum indicum]	CCDC94	Coiled-coil domain-containing protein 94 OS=Homo sapiens GN=CCDC94 PE=1 SV=1	GO:0003674(molecular_function);GO:0005634(nucleus);GO:0008150(biological_process)	COG5134(Coiled-coil domain-containing protein)	-	-	-	-	A0A022RXI7.1 PF04502.11;DUF572;
TRINITY_DN40768_c2_g2	3744	TRINITY_DN40768_c2_g2_i1;TRINITY_DN40768_c2_g2_i10;TRINITY_DN40768_c2_g2_i11;TRINITY_DN40768_c2_g2_i12;TRINITY_DN40768_c2_g2_i13;TRINITY_DN40768_c2_g2_i14;TRINITY_DN40768_c2_g2_i15;TRINITY_DN40768_c2_g2_i16;TRINITY_DN40768_c2_g2_i17;TRINITY_DN40768_c2_g2_i18;TRINITY_DN40768_c2_g2_i19;TRINITY_DN40768_c2_g2_i2;TRINITY_DN40768_c2_g2_i20;TRINITY_DN40768_c2_g2_i21;TRINITY_DN40768_c2_g2_i22;TRINITY_DN4…	PREDICTED: KH domain-containing protein At4g18375 [Daucus carota subsp. sativus]	At4g18375	KH domain-containing protein At4g18375 OS=Arabidopsis thaliana GN=At4g18375 PE=2 SV=1	GO:0003676(nucleic acid binding);GO:0003723(RNA binding);GO:0005634(nucleus);GO:0008150(biological_process)	ENOG410XNN8(mRNA transport)	-	-	-	-	M1BKM6.1 PF00013.27;KH_1;
TRINITY_DN29752_c0_g1	558	TRINITY_DN29752_c0_g1_i1;TRINITY_DN29752_c0_g1_i2	-	-	-	-	-	-	-	-	-	-
TRINITY_DN32409_c3_g1	500	TRINITY_DN32409_c3_g1_i1	-	-	-	-	-	-	-	-	-	-
TRINITY_DN29550_c5_g1	537	TRINITY_DN29550_c5_g1_i1	PREDICTED: uncharacterized protein LOC100245204 isoform X1 [Vitis vinifera]	-	-	GO:0003674(molecular_function);GO:0005739(mitochondrion);GO:0016020(membrane);GO:0016021(integral component of membrane)	ENOG410YZCA(Protein of unknown function (DUF1138))	-	-	-	-	M5VSL4.1 PF06592.11;DUF1138;
TRINITY_DN28499_c0_g2	241	TRINITY_DN28499_c0_g2_i1	-	-	-	-	-	-	-	-	-	-
TRINITY_DN41697_c1_g4	248	TRINITY_DN41697_c1_g4_i1	-	-	-	-	-	-	-	-	-	-
TRINITY_DN35877_c1_g2	628	TRINITY_DN35877_c1_g2_i1;TRINITY_DN35877_c1_g2_i2;TRINITY_DN35877_c1_g2_i3	-	-	-	-	-	-	-	-	-	-
TRINITY_DN13157_c0_g1	233	TRINITY_DN13157_c0_g1_i1	PREDICTED: S-adenosylmethionine decarboxylase proenzyme [Gossypium raimondii]	SAMDC	S-adenosylmethionine decarboxylase proenzyme OS=Catharanthus roseus GN=SAMDC PE=1 SV=1	GO:0004014(adenosylmethionine decarboxylase activity);GO:0005829(cytosol);GO:0006597(spermine biosynthetic process);GO:0008295(spermidine biosynthetic process)	ENOG410XRN0(S-adenosylmethionine decarboxylase proenzyme)	K01611	S-adenosylmethionine decarboxylase	EC:4.1.1.50	gra00270(Cysteine and methionine metabolism);gra00330(Arginine and proline metabolism)	A0A0B0N3M7.1 PF01536.14;SAM_decarbox;
TRINITY_DN28255_c3_g1	1011	TRINITY_DN28255_c3_g1_i1;TRINITY_DN28255_c3_g1_i2;TRINITY_DN28255_c3_g1_i3;TRINITY_DN28255_c3_g1_i4	hypothetical protein CICLE_v10022381mg [Citrus clementina]	-	ADP-ribosylation factor OS=Dugesia japonica PE=2 SV=3	GO:0005525(GTP binding);GO:0005622(intracellular);GO:0005794(Golgi apparatus);GO:0007264(small GTPase mediated signal transduction)	COG1100(GTP-binding Protein)	K07937	ADP-ribosylation factor 1	-	csv04144(Endocytosis)	A0A059DKQ6.1 PF00025.19;Arf;
TRINITY_DN10392_c0_g1	258	TRINITY_DN10392_c0_g1_i1	hypothetical protein OsI_00846 [Oryza sativa Indica Group]	PPC2	Phosphoenolpyruvate carboxylase 2 OS=Arabidopsis thaliana GN=PPC2 PE=1 SV=2	GO:0005829(cytosol);GO:0008964(phosphoenolpyruvate carboxylase activity);GO:0009507(chloroplast);GO:0048046(apoplast);GO:0048366(leaf development)	COG2352(phosphoenolpyruvate carboxylase activity)	K01595	phosphoenolpyruvate carboxylase	EC:4.1.1.31	osa01200(Carbon metabolism);osa00620(Pyruvate metabolism);osa00710(Carbon fixation in photosynthetic organisms)	A0A0E0MSX7.1 PF00311.15;PEPcase;
TRINITY_DN47715_c1_g2	674	TRINITY_DN47715_c1_g2_i1;TRINITY_DN47715_c1_g2_i2;TRINITY_DN47715_c1_g2_i3;TRINITY_DN47715_c1_g2_i4	hypothetical protein CICLE_v100041221mg, partial [Citrus clementina]	At3g06530	Uncharacterized protein At3g06530 OS=Arabidopsis thaliana GN=At3g06530 PE=1 SV=3	GO:0000462(maturation of SSU-rRNA from tricistronic rRNA transcript (SSU-rRNA, 5.8S rRNA, LSU-rRNA));GO:0030515(snoRNA binding);GO:0030686(90S preribosome);GO:0032040(small-subunit processome);GO:0034455(t-UTP complex);GO:0045943(positive regulation of transcription from RNA polymerase I promoter)	ENOG410XNQQ(U3 small nucleolar RNA-associated protein 10)	K14550	U3 small nucleolar RNA-associated protein 10	-	cit03008(Ribosome biogenesis in eukaryotes)	A0A067JF41.1 PF08146.10;BP28CT;
TRINITY_DN32262_c1_g1	1562	TRINITY_DN32262_c1_g1_i1;TRINITY_DN32262_c1_g1_i2;TRINITY_DN32262_c1_g1_i3;TRINITY_DN32262_c1_g1_i4;TRINITY_DN32262_c1_g1_i5;TRINITY_DN32262_c1_g1_i6;TRINITY_DN32262_c1_g1_i7;TRINITY_DN32262_c1_g1_i8;TRINITY_DN32262_c1_g1_i9	PREDICTED: uncharacterized protein LOC104244432 isoform X1 [Nicotiana sylvestris]	dnaJ	Chaperone protein DnaJ OS=Wolinella succinogenes (strain ATCC 29543 / DSM 1740 / LMG 7466 / NCTC 11488 / FDC 602W) GN=dnaJ PE=3 SV=1	GO:0005739(mitochondrion);GO:0006457(protein folding);GO:0009644(response to high light intensity);GO:0009742(brassinosteroid mediated signaling pathway);GO:0042538(hyperosmotic salinity response);GO:0051510(regulation of unidimensional cell growth);GO:1903578(regulation of ATP metabolic process)	COG0484(ATP binding to DnaK triggers the release of the substrate protein, thus completing the reaction cycle. Several rounds of ATP-dependent interactions between DnaJ, DnaK and GrpE are required for fully efficient folding. Also involved, together with DnaK and GrpE, in the DNA replication of plasmids through activation of initiation proteins (By similarity))	-	-	-	-	U5FQA7.1 PF00226.29;DnaJ;
TRINITY_DN23373_c0_g3	252	TRINITY_DN23373_c0_g3_i1	hypothetical protein AXG93_3310s1150 [Marchantia polymorpha subsp. polymorpha]	RPS14	40S ribosomal protein S14 OS=Cricetulus griseus GN=RPS14 PE=2 SV=3	GO:0000028(ribosomal small subunit assembly);GO:0000122(negative regulation of transcription from RNA polymerase II promoter);GO:0000462(maturation of SSU-rRNA from tricistronic rRNA transcript (SSU-rRNA, 5.8S rRNA, LSU-rRNA));GO:0003735(structural constituent of ribosome);GO:0005730(nucleolus);GO:0005739(mitochondrion);GO:0005925(focal adhesion);GO:0006412(translation);GO:0006417(regulation of t…	COG0100(Located on the platform of the 30S subunit, it bridges several disparate RNA helices of the 16S rRNA. Forms part of the Shine-Dalgarno cleft in the 70S ribosome (By similarity))	K02955	small subunit ribosomal protein S14e	-	nnu03010(Ribosome)	M7AY47.1 PF00411.17;Ribosomal_S11;
TRINITY_DN27156_c1_g1	544	TRINITY_DN27156_c1_g1_i1	PREDICTED: reticulon-like protein B2 [Arachis duranensis]	RTNLB2	Reticulon-like protein B2 OS=Arabidopsis thaliana GN=RTNLB2 PE=1 SV=1	GO:0005634(nucleus);GO:0005783(endoplasmic reticulum);GO:0005789(endoplasmic reticulum membrane);GO:0005794(Golgi apparatus);GO:0005886(plasma membrane);GO:0071458(integral component of cytoplasmic side of endoplasmic reticulum membrane);GO:0071782(endoplasmic reticulum tubular network);GO:0071786(endoplasmic reticulum tubular network organization)	ENOG410XPKH(Reticulon)	-	-	-	-	V7CRX4.1 PF02453.15;Reticulon;
TRINITY_DN29363_c3_g1	736	TRINITY_DN29363_c3_g1_i1;TRINITY_DN29363_c3_g1_i2;TRINITY_DN29363_c3_g1_i3	-	-	-	-	-	-	-	-	-	-
TRINITY_DN40457_c0_g1	436	TRINITY_DN40457_c0_g1_i1;TRINITY_DN40457_c0_g1_i2;TRINITY_DN40457_c0_g1_i3	-	-	-	-	-	-	-	-	-	-
TRINITY_DN47301_c0_g3	320	TRINITY_DN47301_c0_g3_i1;TRINITY_DN47301_c0_g3_i2;TRINITY_DN47301_c0_g3_i3;TRINITY_DN47301_c0_g3_i4;TRINITY_DN47301_c0_g3_i5;TRINITY_DN47301_c0_g3_i6;TRINITY_DN47301_c0_g3_i7	-	-	-	-	-	-	-	-	-	-
TRINITY_DN36104_c4_g1	219	TRINITY_DN36104_c4_g1_i1	glucosamine--fructose-6-phosphate aminotransferase, partial [Prunus persica]	GFA1	Glutamine--fructose-6-phosphate aminotransferase [isomerizing] OS=Candida albicans (strain SC5314 / ATCC MYA-2876) GN=GFA1 PE=1 SV=2	GO:0004360(glutamine-fructose-6-phosphate transaminase (isomerizing) activity);GO:0006002(fructose 6-phosphate metabolic process);GO:0006047(UDP-N-acetylglucosamine metabolic process)	COG0449(Catalyzes the first step in hexosamine metabolism, converting fructose-6P into glucosamine-6P using glutamine as a nitrogen source (By similarity))	-	-	-	-	F6HB66.1 PF01380.20;SIS;
TRINITY_DN40069_c1_g1	222	TRINITY_DN40069_c1_g1_i1	-	-	-	-	-	-	-	-	-	-
TRINITY_DN10036_c0_g1	225	TRINITY_DN10036_c0_g1_i1	-	-	-	-	-	-	-	-	-	-
TRINITY_DN9493_c0_g1	416	TRINITY_DN9493_c0_g1_i1	hypothetical protein VOLCADRAFT_77768 [Volvox carteri f. nagariensis]	EPRS	Bifunctional glutamate/proline--tRNA ligase OS=Homo sapiens GN=EPRS PE=1 SV=5	GO:0004818(glutamate-tRNA ligase activity);GO:0004827(proline-tRNA ligase activity);GO:0005515(protein binding);GO:0005524(ATP binding);GO:0005737(cytoplasm);GO:0005829(cytosol);GO:0006418(tRNA aminoacylation for protein translation);GO:0006424(glutamyl-tRNA aminoacylation);GO:0006433(prolyl-tRNA aminoacylation);GO:0006461(protein complex assembly);GO:0016020(membrane);GO:0017101(aminoacyl-tRNA s…	COG0008(Catalyzes the attachment of glutamate to tRNA(Glu) in a two-step reaction glutamate is first activated by ATP to form Glu-AMP and then transferred to the acceptor end of tRNA(Glu) (By similarity));COG0442(Catalyzes the attachment of proline to tRNA(Pro) in a two-step reaction proline is first activated by ATP to form Pro- AMP and then transferred to the acceptor end of tRNA(Pro). As ProRS…	K01885	glutamyl-tRNA synthetase	EC:6.1.1.17	vcn00860(Porphyrin and chlorophyll metabolism);vcn00970(Aminoacyl-tRNA biosynthesis)	E2QUR2.1 PF03950.16;tRNA-synt_1c_C;
TRINITY_DN47766_c3_g1	1652	TRINITY_DN47766_c3_g1_i1;TRINITY_DN47766_c3_g1_i2;TRINITY_DN47766_c3_g1_i3;TRINITY_DN47766_c3_g1_i4;TRINITY_DN47766_c3_g1_i5;TRINITY_DN47766_c3_g1_i6;TRINITY_DN47766_c3_g1_i7;TRINITY_DN47766_c3_g1_i8	PREDICTED: uncharacterized protein LOC108203288 [Daucus carota subsp. sativus]	-	-	-	COG2801(Retrotransposon protein)	-	-	-	-	F6HPQ6.1 PF03732.15;Retrotrans_gag;
TRINITY_DN24893_c2_g1	348	TRINITY_DN24893_c2_g1_i1;TRINITY_DN24893_c2_g1_i2	-	-	-	-	-	-	-	-	-	-
TRINITY_DN48375_c0_g1	257	TRINITY_DN48375_c0_g1_i1	-	-	-	-	-	-	-	-	-	-
TRINITY_DN6144_c0_g1	244	TRINITY_DN6144_c0_g1_i1	PREDICTED: protein SDE2 homolog [Oryza sativa Japonica Group]	-	-	GO:0005634(nucleus)	ENOG4111WBQ(SDE2 telomere maintenance homolog (S. pombe))	-	-	-	-	Q8LHF3.1 PF13019.4;Telomere_Sde2;
TRINITY_DN47677_c1_g1	831	TRINITY_DN47677_c1_g1_i1;TRINITY_DN47677_c1_g1_i10;TRINITY_DN47677_c1_g1_i11;TRINITY_DN47677_c1_g1_i2;TRINITY_DN47677_c1_g1_i3;TRINITY_DN47677_c1_g1_i4;TRINITY_DN47677_c1_g1_i5;TRINITY_DN47677_c1_g1_i6;TRINITY_DN47677_c1_g1_i7;TRINITY_DN47677_c1_g1_i8;TRINITY_DN47677_c1_g1_i9	hypothetical protein POPTR_0012s05700g [Populus trichocarpa]	Os03g0733400	Zinc finger BED domain-containing protein RICESLEEPER 2 OS=Oryza sativa subsp. japonica GN=Os03g0733400 PE=2 SV=1	GO:0000977(RNA polymerase II regulatory region sequence-specific DNA binding);GO:0003700(transcription factor activity, sequence-specific DNA binding);GO:0005634(nucleus);GO:0006357(regulation of transcription from RNA polymerase II promoter)	ENOG410ZT99(Pfam:hATC)	-	-	-	-	U5GW65.1 PF14372.4;DUF4413;
TRINITY_DN19846_c0_g1	246	TRINITY_DN19846_c0_g1_i1	PREDICTED: uncharacterized protein LOC109161274 [Ipomoea nil]	-	-	GO:0003674(molecular_function);GO:0005575(cellular_component);GO:0008150(biological_process)	ENOG410YB32(NA)	-	-	-	-	-
TRINITY_DN33046_c0_g2	233	TRINITY_DN33046_c0_g2_i1	-	-	-	-	-	-	-	-	-	-
TRINITY_DN39671_c0_g1	237	TRINITY_DN39671_c0_g1_i1	-	-	-	-	-	-	-	-	-	-
TRINITY_DN32760_c0_g2	484	TRINITY_DN32760_c0_g2_i1	-	-	-	-	-	-	-	-	-	-
TRINITY_DN29589_c1_g4	268	TRINITY_DN29589_c1_g4_i1	-	-	-	-	-	-	-	-	-	-
TRINITY_DN33370_c0_g1	257	TRINITY_DN33370_c0_g1_i1	-	-	-	-	-	-	-	-	-	-
TRINITY_DN40151_c0_g2	273	TRINITY_DN40151_c0_g2_i1;TRINITY_DN40151_c0_g2_i2;TRINITY_DN40151_c0_g2_i3;TRINITY_DN40151_c0_g2_i4	-	-	-	-	-	-	-	-	-	-
TRINITY_DN42550_c0_g1	397	TRINITY_DN42550_c0_g1_i1	-	-	-	-	-	-	-	-	-	-
TRINITY_DN45940_c1_g1	1148	TRINITY_DN45940_c1_g1_i1;TRINITY_DN45940_c1_g1_i10;TRINITY_DN45940_c1_g1_i11;TRINITY_DN45940_c1_g1_i12;TRINITY_DN45940_c1_g1_i13;TRINITY_DN45940_c1_g1_i14;TRINITY_DN45940_c1_g1_i15;TRINITY_DN45940_c1_g1_i16;TRINITY_DN45940_c1_g1_i17;TRINITY_DN45940_c1_g1_i2;TRINITY_DN45940_c1_g1_i3;TRINITY_DN45940_c1_g1_i4;TRINITY_DN45940_c1_g1_i5;TRINITY_DN45940_c1_g1_i6;TRINITY_DN45940_c1_g1_i7;TRINITY_DN45940_…	PREDICTED: thaumatin-like protein 1b [Ipomoea nil]	-	Thaumatin-like protein 1 OS=Prunus persica PE=2 SV=1	GO:0003674(molecular_function);GO:0005576(extracellular region);GO:0031225(anchored component of membrane);GO:0051707(response to other organism)	ENOG4111GDH(thaumatin-like protein)	K14297	nuclear pore complex protein Nup98-Nup96	-	zma03013(RNA transport)	G9CM55.1 PF00314.15;Thaumatin;
TRINITY_DN43648_c0_g5	273	TRINITY_DN43648_c0_g5_i1	hypothetical protein VITISV_014508 [Vitis vinifera]	-	-	-	-	-	-	-	-	-
TRINITY_DN39103_c0_g2	538	TRINITY_DN39103_c0_g2_i1	-	-	-	-	-	-	-	-	-	-
TRINITY_DN29414_c4_g3	212	TRINITY_DN29414_c4_g3_i1	-	-	-	-	-	-	-	-	-	-
TRINITY_DN44014_c1_g1	956	TRINITY_DN44014_c1_g1_i1;TRINITY_DN44014_c1_g1_i2;TRINITY_DN44014_c1_g1_i3;TRINITY_DN44014_c1_g1_i4	PREDICTED: uncharacterized protein LOC107176347 [Citrus sinensis]	-	-	-	COG2801(Retrotransposon protein)	-	-	-	-	-
TRINITY_DN30611_c0_g6	229	TRINITY_DN30611_c0_g6_i1	-	-	-	-	-	-	-	-	-	-
TRINITY_DN34895_c0_g1	1226	TRINITY_DN34895_c0_g1_i1;TRINITY_DN34895_c0_g1_i2;TRINITY_DN34895_c0_g1_i3;TRINITY_DN34895_c0_g1_i4	-	-	-	-	-	-	-	-	-	-
TRINITY_DN38114_c1_g1	445	TRINITY_DN38114_c1_g1_i1	-	-	-	-	-	-	-	-	-	-
TRINITY_DN28067_c3_g1	315	TRINITY_DN28067_c3_g1_i1	-	-	-	-	-	-	-	-	-	-
TRINITY_DN28701_c2_g1	253	TRINITY_DN28701_c2_g1_i1	-	-	-	-	-	-	-	-	-	-
TRINITY_DN46509_c0_g3	443	TRINITY_DN46509_c0_g3_i1	-	-	-	-	-	-	-	-	-	-
TRINITY_DN35131_c2_g4	806	TRINITY_DN35131_c2_g4_i1	PREDICTED: mediator of RNA polymerase II transcription subunit 33A isoform X1 [Nelumbo nucifera]	MED33A	Mediator of RNA polymerase II transcription subunit 33A OS=Arabidopsis thaliana GN=MED33A PE=1 SV=1	GO:0003674(molecular_function);GO:0006351(transcription, DNA-templated);GO:0006355(regulation of transcription, DNA-templated);GO:0009698(phenylpropanoid metabolic process);GO:0016592(mediator complex);GO:2000762(regulation of phenylpropanoid metabolic process)	ENOG410XPER(Component of the Mediator complex, a coactivator involved in the regulated transcription of nearly all RNA polymerase II-dependent genes. Mediator functions as a bridge to convey information from gene-specific regulatory proteins to the basal RNA polymerase II transcription machinery. The Mediator complex, having a compact conformation in its free form, is recruited to promoters by di…	-	-	-	-	-
TRINITY_DN9350_c0_g1	219	TRINITY_DN9350_c0_g1_i1	PREDICTED: histidine kinase CKI1-like [Ziziphus jujuba]	HK2	Probable histidine kinase 2 OS=Oryza sativa subsp. indica GN=HK2 PE=3 SV=1	GO:0000155(phosphorelay sensor kinase activity);GO:0000156(phosphorelay response regulator activity);GO:0000160(phosphorelay signal transduction system);GO:0004673(protein histidine kinase activity);GO:0005515(protein binding);GO:0005886(plasma membrane);GO:0009506(plasmodesma);GO:0009553(embryo sac development);GO:0009736(cytokinin-activated signaling pathway);GO:0010087(phloem or xylem histogen…	ENOG410XT1K(Histidine kinase)	K14489	arabidopsis histidine kinase 2/3/4 (cytokinin receptor)	EC:2.7.13.3	smo04075(Plant hormone signal transduction)	A0A067JV30.1 PF00072.22;Response_reg;
TRINITY_DN37460_c1_g1	925	TRINITY_DN37460_c1_g1_i1;TRINITY_DN37460_c1_g1_i2;TRINITY_DN37460_c1_g1_i3;TRINITY_DN37460_c1_g1_i4;TRINITY_DN37460_c1_g1_i5	PREDICTED: nicotinamide adenine dinucleotide transporter 2, mitochondrial isoform X2 [Nicotiana tomentosiformis]	NDT2	Nicotinamide adenine dinucleotide transporter 2, mitochondrial OS=Arabidopsis thaliana GN=NDT2 PE=1 SV=1	GO:0003735(structural constituent of ribosome);GO:0006412(translation)	ENOG410XS20(solute carrier family 25 (pyrimidine nucleotide carrier)	K13354	solute carrier family 25 (peroxisomal adenine nucleotide transporter), member 17	-	pxb04146(Peroxisome)	D7T911.1 PF00153.25;Mito_carr;
TRINITY_DN39225_c0_g1	260	TRINITY_DN39225_c0_g1_i1	-	-	-	-	-	-	-	-	-	-
TRINITY_DN27751_c3_g7	621	TRINITY_DN27751_c3_g7_i1	-	-	-	-	-	-	-	-	-	-
TRINITY_DN45550_c1_g2	544	TRINITY_DN45550_c1_g2_i1;TRINITY_DN45550_c1_g2_i2;TRINITY_DN45550_c1_g2_i3;TRINITY_DN45550_c1_g2_i4	ThiF family protein isoform 1 [Theobroma cacao]	-	-	GO:0000422(mitophagy);GO:0005829(cytosol);GO:0006501(C-terminal protein lipidation);GO:0006995(cellular response to nitrogen starvation);GO:0016236(macroautophagy);GO:0019778(Atg12 activating enzyme activity);GO:0019779(Atg8 activating enzyme activity);GO:0030163(protein catabolic process);GO:0032446(protein modification by small protein conjugation);GO:0034727(piecemeal microautophagy of nucleus…	COG0476(small protein activating enzyme activity)	K08337	ubiquitin-like modifier-activating enzyme ATG7	-	tcc04140(Regulation of autophagy)	A0A061GF25.1 PF16420.3;ATG7_N;
TRINITY_DN49470_c0_g1	231	TRINITY_DN49470_c0_g1_i1	-	-	-	-	-	-	-	-	-	-
TRINITY_DN48435_c0_g1	242	TRINITY_DN48435_c0_g1_i1	-	CDT1	DNA replication factor Cdt1 OS=Homo sapiens GN=CDT1 PE=1 SV=3	GO:0000076(DNA replication checkpoint);GO:0000082(G1/S transition of mitotic cell cycle);GO:0000083(regulation of transcription involved in G1/S transition of mitotic cell cycle);GO:0003677(DNA binding);GO:0005515(protein binding);GO:0005634(nucleus);GO:0005654(nucleoplasm);GO:0005829(cytosol);GO:0006260(DNA replication);GO:0030174(regulation of DNA-dependent DNA replication initiation);GO:003326…	ENOG410XT37(Chromatin licensing and DNA replication factor 1)	-	-	-	-	G3RRZ3.1 PF08839.9;CDT1;
TRINITY_DN37799_c1_g2	498	TRINITY_DN37799_c1_g2_i1	-	-	-	-	-	-	-	-	-	-
TRINITY_DN30248_c3_g1	451	TRINITY_DN30248_c3_g1_i1;TRINITY_DN30248_c3_g1_i2;TRINITY_DN30248_c3_g1_i3;TRINITY_DN30248_c3_g1_i4	-	-	-	-	-	-	-	-	-	-
TRINITY_DN40643_c1_g2	325	TRINITY_DN40643_c1_g2_i1	-	-	-	-	-	-	-	-	-	-
TRINITY_DN26518_c2_g4	468	TRINITY_DN26518_c2_g4_i1	-	-	-	-	-	-	-	-	-	-
TRINITY_DN29280_c0_g3	332	TRINITY_DN29280_c0_g3_i1	-	-	-	-	-	-	-	-	-	-
TRINITY_DN35459_c0_g1	263	TRINITY_DN35459_c0_g1_i1	hypothetical protein SOVF_076630 [Spinacia oleracea]	APS1	Acid phosphatase 1 OS=Solanum lycopersicum GN=APS1 PE=2 SV=1	GO:0003993(acid phosphatase activity);GO:0009507(chloroplast)	ENOG4111X3R(Acid phosphatase)	K12742	isoprene synthase	EC:4.2.3.27	gmx00900(Terpenoid backbone biosynthesis)	A0A067JSD4.1 PF03767.12;Acid_phosphat_B;
TRINITY_DN38366_c6_g1	371	TRINITY_DN38366_c6_g1_i1;TRINITY_DN38366_c6_g1_i10;TRINITY_DN38366_c6_g1_i11;TRINITY_DN38366_c6_g1_i12;TRINITY_DN38366_c6_g1_i13;TRINITY_DN38366_c6_g1_i2;TRINITY_DN38366_c6_g1_i3;TRINITY_DN38366_c6_g1_i4;TRINITY_DN38366_c6_g1_i5;TRINITY_DN38366_c6_g1_i6;TRINITY_DN38366_c6_g1_i7;TRINITY_DN38366_c6_g1_i8;TRINITY_DN38366_c6_g1_i9	-	-	-	-	-	-	-	-	-	-
TRINITY_DN42191_c0_g1	256	TRINITY_DN42191_c0_g1_i1	-	-	-	-	-	-	-	-	-	-
TRINITY_DN39630_c1_g3	249	TRINITY_DN39630_c1_g3_i1;TRINITY_DN39630_c1_g3_i2	PREDICTED: probable RNA helicase SDE3 [Nelumbo nucifera]	SDE3	Probable RNA helicase SDE3 OS=Arabidopsis thaliana GN=SDE3 PE=1 SV=1	GO:0003724(RNA helicase activity);GO:0005515(protein binding);GO:0005524(ATP binding);GO:0005737(cytoplasm);GO:0009616(virus induced gene silencing);GO:0035194(posttranscriptional gene silencing by RNA)	COG1112(Helicase)	-	-	-	-	-
TRINITY_DN16601_c0_g2	577	TRINITY_DN16601_c0_g2_i1	Os08g0110800 [Oryza sativa Japonica Group]	-	-	-	ENOG410XZYE(Far upstream element (FUSE) binding protein)	-	-	-	-	-
TRINITY_DN42788_c1_g4	337	TRINITY_DN42788_c1_g4_i1	-	-	-	-	-	-	-	-	-	-
TRINITY_DN47300_c1_g2	1519	TRINITY_DN47300_c1_g2_i1;TRINITY_DN47300_c1_g2_i10;TRINITY_DN47300_c1_g2_i11;TRINITY_DN47300_c1_g2_i12;TRINITY_DN47300_c1_g2_i13;TRINITY_DN47300_c1_g2_i14;TRINITY_DN47300_c1_g2_i15;TRINITY_DN47300_c1_g2_i16;TRINITY_DN47300_c1_g2_i17;TRINITY_DN47300_c1_g2_i18;TRINITY_DN47300_c1_g2_i19;TRINITY_DN47300_c1_g2_i2;TRINITY_DN47300_c1_g2_i3;TRINITY_DN47300_c1_g2_i4;TRINITY_DN47300_c1_g2_i5;TRINITY_DN4730…	AAA+ ATPase domain-containing protein [Cynara cardunculus var. scolymus]	At1g27900	Probable pre-mRNA-splicing factor ATP-dependent RNA helicase DEAH4 OS=Arabidopsis thaliana GN=At1g27900 PE=1 SV=1	GO:0004004(ATP-dependent RNA helicase activity);GO:0005681(spliceosomal complex);GO:0005737(cytoplasm);GO:0006396(RNA processing);GO:0044822(poly(A) RNA binding)	COG1643(helicase)	K12818	ATP-dependent RNA helicase DHX8/PRP22	EC:3.6.4.13	sind03040(Spliceosome)	M5XDB1.1 PF04408.21;HA2;
TRINITY_DN28767_c0_g6	298	TRINITY_DN28767_c0_g6_i1	-	-	-	-	-	-	-	-	-	-
TRINITY_DN22521_c0_g1	343	TRINITY_DN22521_c0_g1_i1	PREDICTED: anthocyanin 3'-O-beta-glucosyltransferase-like [Eucalyptus grandis]	UGT89B1	UDP-glycosyltransferase 89B1 OS=Arabidopsis thaliana GN=UGT89B1 PE=2 SV=2	GO:0009813(flavonoid biosynthetic process);GO:0043231(intracellular membrane-bounded organelle);GO:0052696(flavonoid glucuronidation);GO:0080043(quercetin 3-O-glucosyltransferase activity);GO:0080044(quercetin 7-O-glucosyltransferase activity)	COG1819(Transferase)	K13495	cis-zeatin O-glucosyltransferase	EC:2.4.1.215	egr00908(Zeatin biosynthesis)	U5GUF4.1 PF00201.16;UDPGT;
TRINITY_DN41324_c1_g2	209	TRINITY_DN41324_c1_g2_i1	-	-	-	-	-	-	-	-	-	-
TRINITY_DN27766_c1_g4	240	TRINITY_DN27766_c1_g4_i1	-	-	-	-	-	-	-	-	-	-
TRINITY_DN28107_c1_g3	341	TRINITY_DN28107_c1_g3_i1	PREDICTED: probable methyltransferase PMT11 [Cucumis sativus]	-	-	GO:0005768(endosome);GO:0005774(vacuolar membrane);GO:0005802(trans-Golgi network);GO:0008757(S-adenosylmethionine-dependent methyltransferase activity);GO:0032259(methylation)	-	-	-	-	-	-
TRINITY_DN30237_c1_g2	228	TRINITY_DN30237_c1_g2_i1	-	-	-	-	-	-	-	-	-	-
TRINITY_DN26501_c1_g5	292	TRINITY_DN26501_c1_g5_i1	-	-	-	-	-	-	-	-	-	-
TRINITY_DN44273_c2_g3	452	TRINITY_DN44273_c2_g3_i1;TRINITY_DN44273_c2_g3_i2	PREDICTED: protein SRG1-like [Juglans regia]	At5g05600	Probable 2-oxoglutarate-dependent dioxygenase At5g05600 OS=Arabidopsis thaliana GN=At5g05600 PE=2 SV=1	GO:0051213(dioxygenase activity)	COG3491(2OGFe(II) oxygenase)	K02732	20S proteasome subunit beta 6	EC:3.4.25.1	bna03050(Proteasome)	W5HJZ5.1 PF14226.4;DIOX_N;
TRINITY_DN46961_c1_g1	519	TRINITY_DN46961_c1_g1_i1	hypothetical protein GLYMA_20G179800 [Glycine max]	-	-	GO:0004596(peptide alpha-N-acetyltransferase activity);GO:0006474(N-terminal protein amino acid acetylation);GO:0031248(protein acetyltransferase complex)	ENOG410XV22(acetyltransferase)	-	-	-	-	A0A0D2VR42.1 PF00583.23;Acetyltransf_1;
TRINITY_DN28134_c1_g3	238	TRINITY_DN28134_c1_g3_i1	-	-	-	-	-	-	-	-	-	-
TRINITY_DN36549_c0_g1	209	TRINITY_DN36549_c0_g1_i1	-	-	-	-	-	-	-	-	-	-
TRINITY_DN39319_c1_g2	521	TRINITY_DN39319_c1_g2_i1;TRINITY_DN39319_c1_g2_i2	-	-	-	-	-	-	-	-	-	-
TRINITY_DN11980_c0_g3	303	TRINITY_DN11980_c0_g3_i1	-	-	-	-	-	-	-	-	-	-
TRINITY_DN46991_c1_g1	315	TRINITY_DN46991_c1_g1_i1;TRINITY_DN46991_c1_g1_i2;TRINITY_DN46991_c1_g1_i3;TRINITY_DN46991_c1_g1_i4;TRINITY_DN46991_c1_g1_i5;TRINITY_DN46991_c1_g1_i6;TRINITY_DN46991_c1_g1_i7;TRINITY_DN46991_c1_g1_i8	-	-	-	-	-	-	-	-	-	-
TRINITY_DN35122_c0_g2	261	TRINITY_DN35122_c0_g2_i1	-	-	-	-	-	-	-	-	-	-
TRINITY_DN25860_c3_g4	404	TRINITY_DN25860_c3_g4_i1	-	-	-	-	-	-	-	-	-	-
TRINITY_DN42196_c1_g1	303	TRINITY_DN42196_c1_g1_i1	UDP-glycosyltransferase 75L14 [Camellia sinensis]	UGT75B1	UDP-glycosyltransferase 75B1 OS=Arabidopsis thaliana GN=UGT75B1 PE=1 SV=1	GO:0009813(flavonoid biosynthetic process);GO:0043231(intracellular membrane-bounded organelle);GO:0052696(flavonoid glucuronidation);GO:0080043(quercetin 3-O-glucosyltransferase activity);GO:0080044(quercetin 7-O-glucosyltransferase activity)	COG1819(Transferase)	K12338	anthocyanidin 3-O-glucoside 5-O-glucosyltransferase	EC:2.4.1.298	pop00942(Anthocyanin biosynthesis)	B9GNE8.1 PF00201.16;UDPGT;
TRINITY_DN41780_c1_g4	207	TRINITY_DN41780_c1_g4_i1	-	-	-	-	-	-	-	-	-	-
TRINITY_DN28787_c1_g3	204	TRINITY_DN28787_c1_g3_i1	-	-	-	-	-	-	-	-	-	-
TRINITY_DN47602_c0_g2	211	TRINITY_DN47602_c0_g2_i1	-	-	-	-	-	-	-	-	-	-
TRINITY_DN25147_c2_g3	680	TRINITY_DN25147_c2_g3_i1	-	-	-	-	-	-	-	-	-	-
TRINITY_DN19113_c0_g2	429	TRINITY_DN19113_c0_g2_i1	-	-	-	-	-	-	-	-	-	-
TRINITY_DN44534_c0_g1	348	TRINITY_DN44534_c0_g1_i1;TRINITY_DN44534_c0_g1_i2	PREDICTED: serine carboxypeptidase 24 [Solanum tuberosum]	SCPL24	Serine carboxypeptidase 24 OS=Arabidopsis thaliana GN=SCPL24 PE=1 SV=1	GO:0004185(serine-type carboxypeptidase activity);GO:0005615(extracellular space);GO:0005773(vacuole);GO:0009742(brassinosteroid mediated signaling pathway);GO:0051603(proteolysis involved in cellular protein catabolic process)	COG2939(carboxy-peptidase)	K08249	hydroxymandelonitrile lyase	EC:4.1.2.11	sbi00460(Cyanoamino acid metabolism)	M1ARY1.1 PF00450.20;Peptidase_S10;
TRINITY_DN32635_c0_g2	495	TRINITY_DN32635_c0_g2_i1;TRINITY_DN32635_c0_g2_i2;TRINITY_DN32635_c0_g2_i3	PREDICTED: disease resistance protein At4g27190-like [Malus domestica]	-	-	-	COG4886(leucine Rich Repeat)	K13459	disease resistance protein RPS2	-	pxb04626(Plant-pathogen interaction)	D7TGQ6.1 PF13855.4;LRR_8;
TRINITY_DN33467_c0_g3	1121	TRINITY_DN33467_c0_g3_i1;TRINITY_DN33467_c0_g3_i2;TRINITY_DN33467_c0_g3_i3;TRINITY_DN33467_c0_g3_i4;TRINITY_DN33467_c0_g3_i5;TRINITY_DN33467_c0_g3_i6;TRINITY_DN33467_c0_g3_i7;TRINITY_DN33467_c0_g3_i8	-	-	-	-	-	-	-	-	-	-
TRINITY_DN47221_c0_g2	2462	TRINITY_DN47221_c0_g2_i1;TRINITY_DN47221_c0_g2_i2;TRINITY_DN47221_c0_g2_i3;TRINITY_DN47221_c0_g2_i4;TRINITY_DN47221_c0_g2_i5;TRINITY_DN47221_c0_g2_i6	PREDICTED: V-type proton ATPase subunit a1 [Vitis vinifera]	VHA-a1	V-type proton ATPase subunit a1 OS=Arabidopsis thaliana GN=VHA-a1 PE=2 SV=1	GO:0000325(plant-type vacuole);GO:0007035(vacuolar acidification);GO:0015986(ATP synthesis coupled proton transport);GO:0016471(vacuolar proton-transporting V-type ATPase complex);GO:0046961(proton-transporting ATPase activity, rotational mechanism);GO:0051117(ATPase binding);GO:0070072(vacuolar proton-transporting V-type ATPase complex assembly)	COG1269(ATPase 116 kDa subunit)	K02154	V-type H+-transporting ATPase subunit a	-	vvi00190(Oxidative phosphorylation);vvi04145(Phagosome)	D7SKS4.1 PF01496.17;V_ATPase_I;
TRINITY_DN26662_c4_g1	656	TRINITY_DN26662_c4_g1_i1;TRINITY_DN26662_c4_g1_i2	-	-	-	-	-	-	-	-	-	-
TRINITY_DN30381_c1_g2	206	TRINITY_DN30381_c1_g2_i1	-	-	-	-	-	-	-	-	-	-
TRINITY_DN4717_c0_g1	688	TRINITY_DN4717_c0_g1_i1	-	SCARB1	Scavenger receptor class B member 1 OS=Homo sapiens GN=SCARB1 PE=1 SV=1	GO:0016021(integral component of membrane);GO:0043231(intracellular membrane-bounded organelle)	ENOG410XS17(scavenger receptor class B, member)	-	-	-	-	F5H4X0.1 PF01130.19;CD36;
TRINITY_DN47079_c0_g4	229	TRINITY_DN47079_c0_g4_i1	-	-	-	-	-	-	-	-	-	-
TRINITY_DN26659_c3_g3	1293	TRINITY_DN26659_c3_g3_i1	-	-	-	-	-	-	-	-	-	-
TRINITY_DN39209_c0_g2	238	TRINITY_DN39209_c0_g2_i1	-	-	-	-	-	-	-	-	-	-
TRINITY_DN29100_c1_g1	245	TRINITY_DN29100_c1_g1_i1;TRINITY_DN29100_c1_g1_i2	-	-	-	-	-	-	-	-	-	-
TRINITY_DN14069_c0_g1	220	TRINITY_DN14069_c0_g1_i1	60S ribosomal protein L28 [Anthurium amnicola]	rpl44	Probable 60S ribosomal protein L28e OS=Schizosaccharomyces pombe (strain 972 / ATCC 24843) GN=rpl44 PE=1 SV=1	GO:0003674(molecular_function);GO:0005829(cytosol);GO:0008150(biological_process)	ENOG4111T32(protein complex subunit organization)	K02903	large subunit ribosomal protein L28e	-	zma03010(Ribosome)	S7ZBK5.1 PF01778.15;Ribosomal_L28e;
TRINITY_DN28432_c0_g4	232	TRINITY_DN28432_c0_g4_i1	-	-	-	-	-	-	-	-	-	-
TRINITY_DN44454_c0_g2	289	TRINITY_DN44454_c0_g2_i1;TRINITY_DN44454_c0_g2_i2	-	-	-	-	-	-	-	-	-	-
TRINITY_DN365_c0_g1	231	TRINITY_DN365_c0_g1_i1	-	-	-	-	-	-	-	-	-	-
TRINITY_DN40703_c2_g2	251	TRINITY_DN40703_c2_g2_i1	-	-	-	-	-	-	-	-	-	-
TRINITY_DN11753_c0_g1	235	TRINITY_DN11753_c0_g1_i1	-	-	-	-	-	-	-	-	-	-
TRINITY_DN42455_c2_g1	1359	TRINITY_DN42455_c2_g1_i1;TRINITY_DN42455_c2_g1_i2;TRINITY_DN42455_c2_g1_i3;TRINITY_DN42455_c2_g1_i4;TRINITY_DN42455_c2_g1_i5	PREDICTED: histidine-containing phosphotransfer protein 4 [Vitis vinifera]	AHP4	Histidine-containing phosphotransfer protein 4 OS=Arabidopsis thaliana GN=AHP4 PE=1 SV=2	GO:0000160(phosphorelay signal transduction system);GO:0005634(nucleus);GO:0005737(cytoplasm);GO:0009736(cytokinin-activated signaling pathway);GO:0009927(histidine phosphotransfer kinase activity);GO:0016310(phosphorylation);GO:0043424(protein histidine kinase binding)	COG2198(Histidine kinase)	K14490	histidine-containing phosphotransfer peotein	-	vvi04075(Plant hormone signal transduction)	M5XQG1.1 PF01627.21;Hpt;
TRINITY_DN31347_c1_g4	414	TRINITY_DN31347_c1_g4_i1	-	-	-	-	-	-	-	-	-	-
TRINITY_DN42080_c0_g1	1310	TRINITY_DN42080_c0_g1_i1;TRINITY_DN42080_c0_g1_i10;TRINITY_DN42080_c0_g1_i11;TRINITY_DN42080_c0_g1_i2;TRINITY_DN42080_c0_g1_i3;TRINITY_DN42080_c0_g1_i4;TRINITY_DN42080_c0_g1_i5;TRINITY_DN42080_c0_g1_i6;TRINITY_DN42080_c0_g1_i7;TRINITY_DN42080_c0_g1_i8;TRINITY_DN42080_c0_g1_i9	PREDICTED: uncharacterized protein LOC100254537 [Vitis vinifera]	-	-	GO:0003674(molecular_function);GO:0005634(nucleus);GO:0008150(biological_process)	ENOG410ZDTK(NA)	-	-	-	-	-
TRINITY_DN7763_c0_g1	430	TRINITY_DN7763_c0_g1_i1	hypothetical protein SOVF_010430 [Spinacia oleracea]	SRSF9	Serine/arginine-rich splicing factor 9 OS=Homo sapiens GN=SRSF9 PE=1 SV=1	GO:0000166(nucleotide binding);GO:0000398(mRNA splicing, via spliceosome);GO:0005515(protein binding);GO:0005654(nucleoplasm);GO:0005730(nucleolus);GO:0006369(termination of RNA polymerase II transcription);GO:0006376(mRNA splice site selection);GO:0006397(mRNA processing);GO:0006405(RNA export from nucleus);GO:0006406(mRNA export from nucleus);GO:0031124(mRNA 3'-end processing);GO:0044822(poly(A…	COG0724(Rna-binding protein)	K12890	splicing factor, arginine/serine-rich 1/9	-	bvg03040(Spliceosome)	G3VTM7.1 PF00076.20;RRM_1;
TRINITY_DN38028_c0_g3	344	TRINITY_DN38028_c0_g3_i1	-	-	-	-	-	-	-	-	-	-
TRINITY_DN8189_c0_g1	208	TRINITY_DN8189_c0_g1_i1	-	-	-	-	-	-	-	-	-	-
TRINITY_DN46095_c2_g1	299	TRINITY_DN46095_c2_g1_i1	-	-	-	-	-	-	-	-	-	-
TRINITY_DN33276_c3_g3	754	TRINITY_DN33276_c3_g3_i1	-	-	-	-	-	-	-	-	-	-
TRINITY_DN34482_c0_g1	251	TRINITY_DN34482_c0_g1_i1	-	-	-	-	-	-	-	-	-	-
TRINITY_DN34831_c0_g4	1189	TRINITY_DN34831_c0_g4_i1;TRINITY_DN34831_c0_g4_i2	PREDICTED: uncharacterized protein LOC105632476 [Jatropha curcas]	-	-	GO:0003674(molecular_function);GO:0008150(biological_process);GO:0009536(plastid);GO:0009941(chloroplast envelope);GO:0016021(integral component of membrane)	ENOG41129VE(NA)	-	-	-	-	-
TRINITY_DN28303_c0_g7	424	TRINITY_DN28303_c0_g7_i1	Actin-5C, partial [Anthurium amnicola]	Act5C	Actin-5C OS=Drosophila melanogaster GN=Act5C PE=1 SV=4	GO:0000281(mitotic cytokinesis);GO:0005200(structural constituent of cytoskeleton);GO:0005875(microtubule associated complex);GO:0005884(actin filament);GO:0006909(phagocytosis);GO:0007010(cytoskeleton organization);GO:0035060(brahma complex)	COG5277(Actin-related protein)	K05692	actin beta/gamma 1	-	pda04145(Phagosome)	M4AL71.1 PF00022.17;Actin;
TRINITY_DN32794_c3_g4	788	TRINITY_DN32794_c3_g4_i1	hypothetical protein F383_19392 [Gossypium arboreum]	Os03g0565500	Elongation factor G, mitochondrial OS=Oryza sativa subsp. japonica GN=Os03g0565500 PE=2 SV=2	GO:0003746(translation elongation factor activity);GO:0003924(GTPase activity);GO:0005739(mitochondrion);GO:0070125(mitochondrial translational elongation)	COG0480(Catalyzes the GTP-dependent ribosomal translocation step during translation elongation. During this step, the ribosome changes from the pre-translocational (PRE) to the post- translocational (POST) state as the newly formed A-site-bound peptidyl-tRNA and P-site-bound deacylated tRNA move to the P and E sites, respectively. Catalyzes the coordinated movement of the two tRNA molecules, the …	-	-	-	-	-
TRINITY_DN3275_c0_g1	396	TRINITY_DN3275_c0_g1_i1	-	-	-	-	-	-	-	-	-	-
TRINITY_DN21820_c0_g2	441	TRINITY_DN21820_c0_g2_i1	PREDICTED: uncharacterized protein LOC100262060 [Vitis vinifera]	-	-	-	ENOG410YWUH(expressed protein)	-	-	-	-	-
TRINITY_DN44065_c0_g5	263	TRINITY_DN44065_c0_g5_i1	-	-	-	-	-	-	-	-	-	-
TRINITY_DN36034_c1_g3	236	TRINITY_DN36034_c1_g3_i1	-	-	-	-	-	-	-	-	-	-
TRINITY_DN25285_c1_g1	202	TRINITY_DN25285_c1_g1_i1	-	-	-	-	-	-	-	-	-	-
TRINITY_DN36294_c2_g3	207	TRINITY_DN36294_c2_g3_i1	-	-	-	-	-	-	-	-	-	-
TRINITY_DN21591_c0_g3	278	TRINITY_DN21591_c0_g3_i1	-	-	-	-	-	-	-	-	-	-
TRINITY_DN27490_c0_g2	296	TRINITY_DN27490_c0_g2_i1	-	-	-	-	-	-	-	-	-	-
TRINITY_DN28238_c1_g1	1173	TRINITY_DN28238_c1_g1_i1;TRINITY_DN28238_c1_g1_i2	PREDICTED: uncharacterized protein LOC107891034 isoform X1 [Gossypium hirsutum]	-	-	GO:0006505(GPI anchor metabolic process);GO:0006886(intracellular protein transport);GO:0009507(chloroplast);GO:0009941(chloroplast envelope);GO:0016788(hydrolase activity, acting on ester bonds)	COG1075(Triacylglycerol Lipase)	-	-	-	-	W1NHX0.1 PF07819.11;PGAP1;
TRINITY_DN43423_c2_g2	910	TRINITY_DN43423_c2_g2_i1;TRINITY_DN43423_c2_g2_i2;TRINITY_DN43423_c2_g2_i3;TRINITY_DN43423_c2_g2_i4;TRINITY_DN43423_c2_g2_i5	PREDICTED: ATP synthase subunit beta, mitochondrial [Erythranthe guttata]	ATPB	ATP synthase subunit beta, mitochondrial OS=Nicotiana plumbaginifolia GN=ATPB PE=1 SV=1	GO:0005515(protein binding)	COG0055(Produces ATP from ADP in the presence of a proton gradient across the membrane. The catalytic sites are hosted primarily by the beta subunits (By similarity))	K02133	F-type H+-transporting ATPase subunit beta	EC:3.6.3.14	vvi00190(Oxidative phosphorylation)	A0A0A1MU22.1 PF00006.23;ATP-synt_ab;
TRINITY_DN26665_c1_g1	243	TRINITY_DN26665_c1_g1_i1	-	-	-	-	-	-	-	-	-	-
TRINITY_DN39764_c0_g1	330	TRINITY_DN39764_c0_g1_i1	-	-	-	-	-	-	-	-	-	-
TRINITY_DN47467_c2_g1	1340	TRINITY_DN47467_c2_g1_i1;TRINITY_DN47467_c2_g1_i2;TRINITY_DN47467_c2_g1_i3;TRINITY_DN47467_c2_g1_i4;TRINITY_DN47467_c2_g1_i5;TRINITY_DN47467_c2_g1_i6;TRINITY_DN47467_c2_g1_i7;TRINITY_DN47467_c2_g1_i8	PREDICTED: protein STICHEL-like 3 isoform X1 [Vitis vinifera]	At4g18820	Protein STICHEL-like 3 OS=Arabidopsis thaliana GN=At4g18820 PE=3 SV=1	GO:0003689(DNA clamp loader activity);GO:0005663(DNA replication factor C complex);GO:0006261(DNA-dependent DNA replication)	COG2812(dna polymerase iii subunits gamma and tau)	-	-	-	-	-
TRINITY_DN1108_c0_g1	229	TRINITY_DN1108_c0_g1_i1	-	-	-	-	-	-	-	-	-	-
TRINITY_DN33748_c2_g5	300	TRINITY_DN33748_c2_g5_i1	hypothetical protein L484_016452 [Morus notabilis]	At3g54980	Pentatricopeptide repeat-containing protein At3g54980, mitochondrial OS=Arabidopsis thaliana GN=At3g54980 PE=2 SV=1	GO:0005739(mitochondrion)	ENOG410Z7Z7(Pentatricopeptide repeat-containing protein)	-	-	-	-	B9RP84.1 PF01535.18;PPR;
TRINITY_DN45451_c1_g4	226	TRINITY_DN45451_c1_g4_i1	-	-	-	-	-	-	-	-	-	-
TRINITY_DN30926_c2_g3	287	TRINITY_DN30926_c2_g3_i1	-	-	-	-	-	-	-	-	-	-
TRINITY_DN42557_c2_g1	415	TRINITY_DN42557_c2_g1_i1;TRINITY_DN42557_c2_g1_i2;TRINITY_DN42557_c2_g1_i3	PREDICTED: dynamin-related protein 1C [Glycine max]	DRP1E	Dynamin-related protein 1E OS=Arabidopsis thaliana GN=DRP1E PE=1 SV=1	GO:0003924(GTPase activity);GO:0005525(GTP binding);GO:0005737(cytoplasm);GO:0005739(mitochondrion);GO:0005773(vacuole);GO:0005774(vacuolar membrane);GO:0005874(microtubule);GO:0005886(plasma membrane);GO:0007049(cell cycle);GO:0009506(plasmodesma);GO:0009524(phragmoplast);GO:0016192(vesicle-mediated transport);GO:0046686(response to cadmium ion);GO:0050832(defense response to fungus);GO:0051301(…	COG0699(Dynamin family)	K01528	dynamin GTPase	EC:3.6.5.5	sly04144(Endocytosis)	I1JDI1.1 PF01031.18;Dynamin_M;
TRINITY_DN9328_c0_g1	261	TRINITY_DN9328_c0_g1_i1	Phosphorylase superfamily protein [Theobroma cacao]	-	-	GO:0003824(catalytic activity);GO:0005886(plasma membrane);GO:0009116(nucleoside metabolic process)	COG0775(Catalyzes the irreversible cleavage of the glycosidic bond in both 5'-methylthioadenosine (MTA) and S- adenosylhomocysteine (SAH AdoHcy) to adenine and the corresponding thioribose, 5'-methylthioribose and S-ribosylhomocysteine, respectively (By similarity))	-	-	-	-	A0A061F099.1 PF01048.18;PNP_UDP_1;
TRINITY_DN35578_c1_g1	812	TRINITY_DN35578_c1_g1_i1;TRINITY_DN35578_c1_g1_i2;TRINITY_DN35578_c1_g1_i3	PREDICTED: U-box domain-containing protein 52 isoform X1 [Phoenix dactylifera]	PUB34	U-box domain-containing protein 34 OS=Arabidopsis thaliana GN=PUB34 PE=3 SV=1	GO:0004672(protein kinase activity);GO:0005524(ATP binding);GO:0005634(nucleus);GO:0006468(protein phosphorylation);GO:0006950(response to stress);GO:0016301(kinase activity);GO:0016787(hydrolase activity)	COG0515(Serine Threonine protein kinase)	K16224	senescence-induced receptor-like serine/threonine-protein kinase	-	eus04626(Plant-pathogen interaction)	F6HXZ9.1 PF00069.23;Pkinase;
TRINITY_DN829_c0_g1	255	TRINITY_DN829_c0_g1_i1	-	-	-	-	-	-	-	-	-	-
TRINITY_DN38934_c0_g5	265	TRINITY_DN38934_c0_g5_i1	-	-	-	-	-	-	-	-	-	-
TRINITY_DN37537_c1_g5	246	TRINITY_DN37537_c1_g5_i1	-	-	-	-	-	-	-	-	-	-
TRINITY_DN43306_c1_g6	207	TRINITY_DN43306_c1_g6_i1	-	-	-	-	-	-	-	-	-	-
TRINITY_DN36907_c0_g3	232	TRINITY_DN36907_c0_g3_i1	-	-	-	-	-	-	-	-	-	-
TRINITY_DN47538_c0_g1	332	TRINITY_DN47538_c0_g1_i1	-	-	-	-	-	-	-	-	-	-
TRINITY_DN41074_c2_g5	337	TRINITY_DN41074_c2_g5_i1	-	-	-	-	-	-	-	-	-	-
TRINITY_DN46278_c0_g1	1224	TRINITY_DN46278_c0_g1_i1;TRINITY_DN46278_c0_g1_i10;TRINITY_DN46278_c0_g1_i11;TRINITY_DN46278_c0_g1_i12;TRINITY_DN46278_c0_g1_i13;TRINITY_DN46278_c0_g1_i2;TRINITY_DN46278_c0_g1_i3;TRINITY_DN46278_c0_g1_i4;TRINITY_DN46278_c0_g1_i5;TRINITY_DN46278_c0_g1_i6;TRINITY_DN46278_c0_g1_i7;TRINITY_DN46278_c0_g1_i8;TRINITY_DN46278_c0_g1_i9	unnamed protein product [Coffea canephora]	GLPK	Glycerol kinase OS=Arabidopsis thaliana GN=GLPK PE=1 SV=1	GO:0004370(glycerol kinase activity);GO:0005739(mitochondrion);GO:0006071(glycerol metabolic process);GO:0006641(triglyceride metabolic process);GO:0046167(glycerol-3-phosphate biosynthetic process)	COG0554(Key enzyme in the regulation of glycerol uptake and metabolism (By similarity))	K00864	glycerol kinase	EC:2.7.1.30	tcc00561(Glycerolipid metabolism);tcc04626(Plant-pathogen interaction)	A0A067E862.1 PF02782.14;FGGY_C;
TRINITY_DN33925_c3_g4	380	TRINITY_DN33925_c3_g4_i1	-	-	-	-	-	-	-	-	-	-
TRINITY_DN39390_c0_g1	274	TRINITY_DN39390_c0_g1_i1	-	-	-	-	-	-	-	-	-	-
TRINITY_DN36293_c0_g3	916	TRINITY_DN36293_c0_g3_i1	PREDICTED: putative disease resistance RPP13-like protein 3 [Ipomoea nil]	RPP13	Disease resistance protein RPP13 OS=Arabidopsis thaliana GN=RPP13 PE=2 SV=2	GO:0005524(ATP binding);GO:0005634(nucleus);GO:0005737(cytoplasm);GO:0005886(plasma membrane);GO:0006952(defense response);GO:0009626(plant-type hypersensitive response);GO:0009814(defense response, incompatible interaction);GO:0043531(ADP binding)	COG4886(leucine Rich Repeat)	K13457	disease resistance protein RPM1	-	sind04626(Plant-pathogen interaction)	K4BQ27.1 PF00931.20;NB-ARC;
TRINITY_DN26090_c4_g2	289	TRINITY_DN26090_c4_g2_i1;TRINITY_DN26090_c4_g2_i2	-	-	-	-	-	-	-	-	-	-
TRINITY_DN43625_c3_g4	1047	TRINITY_DN43625_c3_g4_i1	PREDICTED: uncharacterized protein LOC104226641 [Nicotiana sylvestris]	-	-	GO:0003674(molecular_function);GO:0005634(nucleus);GO:0008150(biological_process)	ENOG410YR1T(NA)	-	-	-	-	-
TRINITY_DN37453_c1_g1	300	TRINITY_DN37453_c1_g1_i1	-	-	-	-	-	-	-	-	-	-
TRINITY_DN37707_c1_g4	205	TRINITY_DN37707_c1_g4_i1	hypothetical protein POPTR_0011s13260g [Populus trichocarpa]	At4g27290	G-type lectin S-receptor-like serine/threonine-protein kinase At4g27290 OS=Arabidopsis thaliana GN=At4g27290 PE=3 SV=4	GO:0004674(protein serine/threonine kinase activity);GO:0005886(plasma membrane);GO:0006468(protein phosphorylation);GO:0006952(defense response);GO:0009506(plasmodesma)	COG0515(Serine Threonine protein kinase)	K01183	chitinase	EC:3.2.1.14	gmx00520(Amino sugar and nucleotide sugar metabolism)	B9I050.2 PF07714.15;Pkinase_Tyr;
TRINITY_DN41006_c2_g3	242	TRINITY_DN41006_c2_g3_i1	-	-	-	-	-	-	-	-	-	-
TRINITY_DN33999_c0_g1	1632	TRINITY_DN33999_c0_g1_i1;TRINITY_DN33999_c0_g1_i2;TRINITY_DN33999_c0_g1_i3;TRINITY_DN33999_c0_g1_i4;TRINITY_DN33999_c0_g1_i5	Ubiquitin thioesterase OTU1 [Glycine soja]	-	-	GO:0005829(cytosol);GO:0006508(proteolysis);GO:0008233(peptidase activity);GO:0008234(cysteine-type peptidase activity)	COG5539(otu domain-containing protein)	K13719	ubiquitin thioesterase OTU1	EC:3.1.2.-	nnu04141(Protein processing in endoplasmic reticulum)	-
TRINITY_DN40600_c0_g1	406	TRINITY_DN40600_c0_g1_i1	PREDICTED: DNA-directed RNA polymerase 1, mitochondrial [Solanum lycopersicum]	RPOT1-TOM	DNA-directed RNA polymerase 1B, mitochondrial OS=Nicotiana tabacum GN=RPOT1-TOM PE=2 SV=2	GO:0005739(mitochondrion)	COG5108(DNA-dependent RNA polymerase catalyzes the transcription of DNA into RNA using the four ribonucleoside triphosphates as substrates (By similarity))	-	-	-	-	K4BXN8.1 PF00940.17;RNA_pol;
TRINITY_DN33313_c2_g1	381	TRINITY_DN33313_c2_g1_i1;TRINITY_DN33313_c2_g1_i2;TRINITY_DN33313_c2_g1_i3;TRINITY_DN33313_c2_g1_i4;TRINITY_DN33313_c2_g1_i5	-	-	-	-	-	-	-	-	-	-
TRINITY_DN30460_c1_g4	387	TRINITY_DN30460_c1_g4_i1	unnamed protein product, partial [Vitis vinifera]	-	-	-	ENOG410Z5DN(NA)	-	-	-	-	-
TRINITY_DN37085_c2_g1	788	TRINITY_DN37085_c2_g1_i1;TRINITY_DN37085_c2_g1_i2;TRINITY_DN37085_c2_g1_i3;TRINITY_DN37085_c2_g1_i4	PREDICTED: uncharacterized protein LOC104599228 [Nelumbo nucifera]	-	-	-	COG0727(Fe-S-cluster oxidoreductase)	-	-	-	-	A0A061ES67.1 PF03692.13;CxxCxxCC;
TRINITY_DN31696_c0_g1	466	TRINITY_DN31696_c0_g1_i1	PREDICTED: chromatin accessibility complex protein 1 [Vitis vinifera]	-	-	GO:0003677(DNA binding);GO:0003700(transcription factor activity, sequence-specific DNA binding);GO:0005634(nucleus);GO:0006355(regulation of transcription, DNA-templated);GO:0046982(protein heterodimerization activity)	COG5208(Nuclear transcription factor Y)	K03004	DNA-directed RNA polymerase I subunit RPA43	-	mus00230(Purine metabolism);mus00240(Pyrimidine metabolism);mus03020(RNA polymerase)	A0A061E4H1.1 PF00808.21;CBFD_NFYB_HMF;
TRINITY_DN32650_c3_g2	342	TRINITY_DN32650_c3_g2_i1;TRINITY_DN32650_c3_g2_i2	PREDICTED: uncharacterized protein LOC108979033, partial [Juglans regia]	-	-	GO:0003777(microtubule motor activity);GO:0005871(kinesin complex);GO:0007018(microtubule-based movement);GO:0016887(ATPase activity)	COG5059(Kinesin family member)	-	-	-	-	K4BGL2.1 PF13966.4;zf-RVT;
TRINITY_DN44091_c0_g1	278	TRINITY_DN44091_c0_g1_i1	NBS-LRR disease resistance protein NBS48 [Dimocarpus longan]	-	-	-	COG4886(leucine Rich Repeat)	-	-	-	-	-
TRINITY_DN31859_c1_g2	529	TRINITY_DN31859_c1_g2_i1	senescence-associated family protein [Populus trichocarpa]	TET3	Tetraspanin-3 OS=Arabidopsis thaliana GN=TET3 PE=2 SV=1	GO:0003674(molecular_function);GO:0005886(plasma membrane);GO:0007568(aging);GO:0009506(plasmodesma);GO:0016021(integral component of membrane)	ENOG410YB0X(Tetraspanin family)	-	-	-	-	A9PGY6.1 PF00335.18;Tetraspannin;
TRINITY_DN31122_c0_g1	337	TRINITY_DN31122_c0_g1_i1	-	-	-	-	-	-	-	-	-	-
TRINITY_DN41235_c0_g5	465	TRINITY_DN41235_c0_g5_i1;TRINITY_DN41235_c0_g5_i2;TRINITY_DN41235_c0_g5_i3	-	-	-	-	-	-	-	-	-	-
TRINITY_DN26730_c1_g1	270	TRINITY_DN26730_c1_g1_i1	hypothetical protein VITISV_035158 [Vitis vinifera]	-	-	GO:0004674(protein serine/threonine kinase activity);GO:0005634(nucleus);GO:0005737(cytoplasm);GO:0008360(regulation of cell shape);GO:0018105(peptidyl-serine phosphorylation)	COG2801(Retrotransposon protein)	K02516	type II protein arginine methyltransferase	EC:2.1.1.320	cam03013(RNA transport)	A0A0J8B800.1 PF00665.24;rve;
TRINITY_DN27886_c0_g2	204	TRINITY_DN27886_c0_g2_i1	-	-	-	-	-	-	-	-	-	-
TRINITY_DN42771_c0_g1	1292	TRINITY_DN42771_c0_g1_i1;TRINITY_DN42771_c0_g1_i10;TRINITY_DN42771_c0_g1_i2;TRINITY_DN42771_c0_g1_i3;TRINITY_DN42771_c0_g1_i4;TRINITY_DN42771_c0_g1_i5;TRINITY_DN42771_c0_g1_i6;TRINITY_DN42771_c0_g1_i7;TRINITY_DN42771_c0_g1_i8;TRINITY_DN42771_c0_g1_i9	-	-	-	-	-	-	-	-	-	-
TRINITY_DN25748_c1_g11	454	TRINITY_DN25748_c1_g11_i1	-	-	-	-	-	-	-	-	-	-
TRINITY_DN43379_c2_g1	333	TRINITY_DN43379_c2_g1_i1;TRINITY_DN43379_c2_g1_i2	-	-	-	-	-	-	-	-	-	-
TRINITY_DN45939_c0_g2	764	TRINITY_DN45939_c0_g2_i1	PREDICTED: CDPK-related kinase 5-like [Solanum tuberosum]	CRK5	CDPK-related kinase 5 OS=Arabidopsis thaliana GN=CRK5 PE=2 SV=1	GO:0004683(calmodulin-dependent protein kinase activity);GO:0005516(calmodulin binding);GO:0005634(nucleus);GO:0005737(cytoplasm);GO:0005886(plasma membrane);GO:0009738(abscisic acid-activated signaling pathway);GO:0009931(calcium-dependent protein serine/threonine kinase activity);GO:0018105(peptidyl-serine phosphorylation);GO:0035556(intracellular signal transduction);GO:0046777(protein autopho…	ENOG410XRMJ(calcium-dependent protein kinase)	K13412	calcium-dependent protein kinase	EC:2.7.11.1	mus04626(Plant-pathogen interaction)	M1CFG2.1 PF00069.23;Pkinase;
TRINITY_DN37820_c1_g1	1584	TRINITY_DN37820_c1_g1_i1;TRINITY_DN37820_c1_g1_i2;TRINITY_DN37820_c1_g1_i3;TRINITY_DN37820_c1_g1_i4;TRINITY_DN37820_c1_g1_i5;TRINITY_DN37820_c1_g1_i6;TRINITY_DN37820_c1_g1_i7;TRINITY_DN37820_c1_g1_i8;TRINITY_DN37820_c1_g1_i9	PREDICTED: glucose-6-phosphate 1-dehydrogenase 1, chloroplastic [Ricinus communis]	-	Glucose-6-phosphate 1-dehydrogenase, chloroplastic OS=Solanum tuberosum PE=1 SV=1	GO:0004345(glucose-6-phosphate dehydrogenase activity);GO:0005515(protein binding);GO:0006006(glucose metabolic process);GO:0009051(pentose-phosphate shunt, oxidative branch);GO:0009507(chloroplast);GO:0009570(chloroplast stroma);GO:0050661(NADP binding);GO:0055114(oxidation-reduction process)	COG0364(Glucose-6-phosphate 1-dehydrogenase)	K00036	glucose-6-phosphate 1-dehydrogenase	EC:1.1.1.49 1.1.1.363	rcu01200(Carbon metabolism);rcu00030(Pentose phosphate pathway);rcu00480(Glutathione metabolism)	D7TD72.1 PF02781.14;G6PD_C;
TRINITY_DN38298_c2_g1	448	TRINITY_DN38298_c2_g1_i1;TRINITY_DN38298_c2_g1_i2	-	-	-	-	-	-	-	-	-	-
TRINITY_DN35438_c2_g2	726	TRINITY_DN35438_c2_g2_i1;TRINITY_DN35438_c2_g2_i2;TRINITY_DN35438_c2_g2_i3;TRINITY_DN35438_c2_g2_i4;TRINITY_DN35438_c2_g2_i5	PREDICTED: zinc finger protein ZAT5 [Vitis vinifera]	ZAT5	Zinc finger protein ZAT5 OS=Arabidopsis thaliana GN=ZAT5 PE=2 SV=1	GO:0003700(transcription factor activity, sequence-specific DNA binding);GO:0005634(nucleus);GO:0043565(sequence-specific DNA binding);GO:0044212(transcription regulatory region DNA binding)	COG5048(Zinc finger protein)	-	-	-	-	A0A072VL43.1 PF13912.4;zf-C2H2_6;
TRINITY_DN44669_c1_g1	383	TRINITY_DN44669_c1_g1_i1	-	-	-	-	-	-	-	-	-	-
TRINITY_DN27502_c2_g4	266	TRINITY_DN27502_c2_g4_i1	-	-	-	-	-	-	-	-	-	-
TRINITY_DN30848_c2_g1	467	TRINITY_DN30848_c2_g1_i1;TRINITY_DN30848_c2_g1_i2;TRINITY_DN30848_c2_g1_i3;TRINITY_DN30848_c2_g1_i4;TRINITY_DN30848_c2_g1_i5;TRINITY_DN30848_c2_g1_i6	-	-	-	-	-	-	-	-	-	-
TRINITY_DN25995_c0_g2	382	TRINITY_DN25995_c0_g2_i1	hypothetical protein VITISV_002943 [Vitis vinifera]	-	-	GO:0003674(molecular_function);GO:0005575(cellular_component);GO:0008150(biological_process)	ENOG410Y65V(Retrotransposon protein)	-	-	-	-	-
TRINITY_DN45368_c1_g2	936	TRINITY_DN45368_c1_g2_i1;TRINITY_DN45368_c1_g2_i10;TRINITY_DN45368_c1_g2_i11;TRINITY_DN45368_c1_g2_i12;TRINITY_DN45368_c1_g2_i13;TRINITY_DN45368_c1_g2_i2;TRINITY_DN45368_c1_g2_i3;TRINITY_DN45368_c1_g2_i4;TRINITY_DN45368_c1_g2_i5;TRINITY_DN45368_c1_g2_i6;TRINITY_DN45368_c1_g2_i7;TRINITY_DN45368_c1_g2_i8;TRINITY_DN45368_c1_g2_i9	-	-	-	-	-	-	-	-	-	-
TRINITY_DN34432_c2_g1	695	TRINITY_DN34432_c2_g1_i1;TRINITY_DN34432_c2_g1_i2;TRINITY_DN34432_c2_g1_i3;TRINITY_DN34432_c2_g1_i4;TRINITY_DN34432_c2_g1_i5;TRINITY_DN34432_c2_g1_i6;TRINITY_DN34432_c2_g1_i7	PREDICTED: K(+) efflux antiporter 2, chloroplastic [Tarenaya hassleriana]	KEA1	K(+) efflux antiporter 1, chloroplastic OS=Arabidopsis thaliana GN=KEA1 PE=1 SV=2	GO:0006813(potassium ion transport);GO:0009507(chloroplast);GO:0009941(chloroplast envelope);GO:0015079(potassium ion transmembrane transporter activity);GO:0015299(solute:proton antiporter activity);GO:0015386(potassium:proton antiporter activity);GO:0016021(integral component of membrane);GO:0031969(chloroplast membrane)	COG0475(Sodium hydrogen exchanger);COG1226(PotAssium voltage-gated channel)	-	-	-	-	A0A067K0S4.1 PF00999.19;Na_H_Exchanger;
TRINITY_DN3697_c0_g1	459	TRINITY_DN3697_c0_g1_i1	cysteine-rich receptor-like protein kinase, partial [Actinidia deliciosa]	CRK42	Cysteine-rich receptor-like protein kinase 42 OS=Arabidopsis thaliana GN=CRK42 PE=2 SV=1	GO:0004674(protein serine/threonine kinase activity);GO:0005886(plasma membrane);GO:0006468(protein phosphorylation);GO:0006952(defense response);GO:0009506(plasmodesma)	COG0515(Serine Threonine protein kinase)	-	-	-	-	I1N753.2 PF01657.15;Stress-antifung;
TRINITY_DN26050_c1_g1	204	TRINITY_DN26050_c1_g1_i1	-	-	-	-	-	-	-	-	-	-
TRINITY_DN30310_c1_g2	1562	TRINITY_DN30310_c1_g2_i1;TRINITY_DN30310_c1_g2_i2;TRINITY_DN30310_c1_g2_i3;TRINITY_DN30310_c1_g2_i4	PREDICTED: uncharacterized protein LOC103319888 [Prunus mume]	-	-	GO:0003674(molecular_function);GO:0005634(nucleus);GO:0005737(cytoplasm);GO:0008150(biological_process)	ENOG411196X(NA)	-	-	-	-	-
TRINITY_DN27601_c4_g1	503	TRINITY_DN27601_c4_g1_i1;TRINITY_DN27601_c4_g1_i2	-	-	-	-	-	-	-	-	-	-
TRINITY_DN27998_c1_g3	421	TRINITY_DN27998_c1_g3_i1;TRINITY_DN27998_c1_g3_i2	-	-	-	-	-	-	-	-	-	-
TRINITY_DN32285_c1_g2	393	TRINITY_DN32285_c1_g2_i1;TRINITY_DN32285_c1_g2_i2	hypothetical protein CARUB_v10012901mg, partial [Capsella rubella]	CALS8	Putative callose synthase 8 OS=Arabidopsis thaliana GN=CALS8 PE=2 SV=2	-	ENOG410XQ8V(synthase)	-	-	-	-	R0G2X5.1 PF04652.14;Vta1;
TRINITY_DN33407_c1_g1	1543	TRINITY_DN33407_c1_g1_i1;TRINITY_DN33407_c1_g1_i2;TRINITY_DN33407_c1_g1_i3;TRINITY_DN33407_c1_g1_i4	PREDICTED: calcium-dependent protein kinase 10-like [Sesamum indicum]	CPK30	Calcium-dependent protein kinase 30 OS=Arabidopsis thaliana GN=CPK30 PE=1 SV=1	GO:0004683(calmodulin-dependent protein kinase activity);GO:0005516(calmodulin binding);GO:0005634(nucleus);GO:0005737(cytoplasm);GO:0005886(plasma membrane);GO:0009738(abscisic acid-activated signaling pathway);GO:0009931(calcium-dependent protein serine/threonine kinase activity);GO:0018105(peptidyl-serine phosphorylation);GO:0035556(intracellular signal transduction);GO:0046777(protein autopho…	ENOG410XRMJ(calcium-dependent protein kinase)	K13412	calcium-dependent protein kinase	EC:2.7.11.1	sind04626(Plant-pathogen interaction)	W9SBA2.1 PF00069.23;Pkinase;
TRINITY_DN24441_c1_g1	439	TRINITY_DN24441_c1_g1_i1;TRINITY_DN24441_c1_g1_i2	-	-	-	-	-	-	-	-	-	-
TRINITY_DN39294_c3_g1	764	TRINITY_DN39294_c3_g1_i1	PREDICTED: elongation factor Tu, chloroplastic [Oryza sativa Japonica Group]	TUFA	Elongation factor Tu, chloroplastic OS=Glycine max GN=TUFA PE=3 SV=1	GO:0003746(translation elongation factor activity);GO:0003924(GTPase activity);GO:0005739(mitochondrion);GO:0070125(mitochondrial translational elongation)	COG0050(This protein promotes the GTP-dependent binding of aminoacyl-tRNA to the A-site of ribosomes during protein biosynthesis (By similarity))	K03267	peptide chain release factor subunit 3	-	cme03015(mRNA surveillance pathway)	M0ZDA1.1 PF03143.15;GTP_EFTU_D3;
TRINITY_DN41828_c1_g1	214	TRINITY_DN41828_c1_g1_i1	PREDICTED: uncharacterized protein LOC8280198 [Ricinus communis]	-	-	GO:0003674(molecular_function);GO:0005634(nucleus);GO:0008150(biological_process)	ENOG4111S35(Plant-specific domain TIGR01615 family protein)	-	-	-	-	B9RTH3.1 PF04720.10;PDDEXK_6;
TRINITY_DN36846_c2_g1	578	TRINITY_DN36846_c2_g1_i1;TRINITY_DN36846_c2_g1_i2;TRINITY_DN36846_c2_g1_i3	-	-	-	-	-	-	-	-	-	-
TRINITY_DN42806_c0_g3	1851	TRINITY_DN42806_c0_g3_i1;TRINITY_DN42806_c0_g3_i2;TRINITY_DN42806_c0_g3_i3;TRINITY_DN42806_c0_g3_i4;TRINITY_DN42806_c0_g3_i5;TRINITY_DN42806_c0_g3_i6;TRINITY_DN42806_c0_g3_i7	PREDICTED: nuclear ribonuclease Z isoform X1 [Citrus sinensis]	NUZ	Nuclear ribonuclease Z OS=Arabidopsis thaliana GN=NUZ PE=2 SV=3	GO:0042781(3'-tRNA processing endoribonuclease activity)	ENOG410ZMQJ(nuclear ribonuclease)	K00784	ribonuclease Z	EC:3.1.26.11	cit03013(RNA transport)	V4TSJ9.1 PF12706.5;Lactamase_B_2;
TRINITY_DN45071_c2_g2	747	TRINITY_DN45071_c2_g2_i1;TRINITY_DN45071_c2_g2_i2	hypothetical protein B456_013G053200 [Gossypium raimondii]	At5g64460	Phosphoglycerate mutase-like protein 1 OS=Arabidopsis thaliana GN=At5g64460 PE=2 SV=1	GO:0005829(cytosol);GO:0050278(sedoheptulose-bisphosphatase activity)	ENOG4111QJY(Phosphoglycerate mutase)	-	-	-	-	A0A0B0P8M6.1 PF00300.20;His_Phos_1;
TRINITY_DN38435_c2_g1	673	TRINITY_DN38435_c2_g1_i1;TRINITY_DN38435_c2_g1_i10;TRINITY_DN38435_c2_g1_i11;TRINITY_DN38435_c2_g1_i2;TRINITY_DN38435_c2_g1_i3;TRINITY_DN38435_c2_g1_i4;TRINITY_DN38435_c2_g1_i5;TRINITY_DN38435_c2_g1_i6;TRINITY_DN38435_c2_g1_i7;TRINITY_DN38435_c2_g1_i8;TRINITY_DN38435_c2_g1_i9	-	-	-	-	-	-	-	-	-	-
TRINITY_DN43577_c0_g4	256	TRINITY_DN43577_c0_g4_i1;TRINITY_DN43577_c0_g4_i2	-	-	-	-	-	-	-	-	-	-
TRINITY_DN27711_c1_g4	455	TRINITY_DN27711_c1_g4_i1;TRINITY_DN27711_c1_g4_i2;TRINITY_DN27711_c1_g4_i3	-	-	-	-	-	-	-	-	-	-
TRINITY_DN6943_c0_g1	243	TRINITY_DN6943_c0_g1_i1	-	-	-	-	-	-	-	-	-	-
TRINITY_DN26323_c4_g1	897	TRINITY_DN26323_c4_g1_i1	-	-	-	-	-	-	-	-	-	-
TRINITY_DN45502_c1_g3	344	TRINITY_DN45502_c1_g3_i1	putative methyltransferase PMT26 [Dichanthelium oligosanthes]	At1g29470	Probable methyltransferase PMT24 OS=Arabidopsis thaliana GN=At1g29470 PE=2 SV=1	GO:0005768(endosome);GO:0005774(vacuolar membrane);GO:0005802(trans-Golgi network);GO:0008757(S-adenosylmethionine-dependent methyltransferase activity);GO:0032259(methylation)	ENOG410Y2C5(Methyltransferase)	-	-	-	-	F6H0F4.1 PF03141.14;Methyltransf_29;
TRINITY_DN44096_c0_g2	868	TRINITY_DN44096_c0_g2_i1	unnamed protein product [Coffea canephora]	LG2	Transcription factor LG2 OS=Oryza sativa subsp. japonica GN=LG2 PE=1 SV=1	GO:0003677(DNA binding);GO:0003700(transcription factor activity, sequence-specific DNA binding);GO:0005634(nucleus);GO:0006351(transcription, DNA-templated);GO:0006355(regulation of transcription, DNA-templated);GO:0043565(sequence-specific DNA binding)	ENOG410YEKH(Transcription factor)	K14431	transcription factor TGA	-	sind04075(Plant hormone signal transduction)	M5WAG4.1 PF14144.4;DOG1;
TRINITY_DN39141_c1_g2	1530	TRINITY_DN39141_c1_g2_i1;TRINITY_DN39141_c1_g2_i2;TRINITY_DN39141_c1_g2_i3;TRINITY_DN39141_c1_g2_i4;TRINITY_DN39141_c1_g2_i5	-	-	-	-	-	-	-	-	-	-
TRINITY_DN41919_c0_g2	1355	TRINITY_DN41919_c0_g2_i1;TRINITY_DN41919_c0_g2_i2;TRINITY_DN41919_c0_g2_i3;TRINITY_DN41919_c0_g2_i4;TRINITY_DN41919_c0_g2_i5;TRINITY_DN41919_c0_g2_i6;TRINITY_DN41919_c0_g2_i7;TRINITY_DN41919_c0_g2_i8;TRINITY_DN41919_c0_g2_i9	hypothetical protein EUTSA_v10028552mg [Eutrema salsugineum]	BGLU22	Beta-glucosidase 22 OS=Oryza sativa subsp. japonica GN=BGLU22 PE=2 SV=1	GO:0008422(beta-glucosidase activity);GO:1901657(glycosyl compound metabolic process)	COG2723(beta-glucosidase)	K01188	beta-glucosidase	EC:3.2.1.21	eus00500(Starch and sucrose metabolism);eus00460(Cyanoamino acid metabolism);eus00940(Phenylpropanoid biosynthesis)	V4L4V6.1 PF00232.16;Glyco_hydro_1;
TRINITY_DN25755_c0_g4	982	TRINITY_DN25755_c0_g4_i1;TRINITY_DN25755_c0_g4_i2	hypothetical protein VITISV_006850 [Vitis vinifera]	-	Glutathione transferase GST 23 OS=Zea mays PE=2 SV=1	GO:0004364(glutathione transferase activity);GO:0005737(cytoplasm);GO:0006749(glutathione metabolic process);GO:0009407(toxin catabolic process)	ENOG410XSIX(glutathione Stransferase)	K00799	glutathione S-transferase	EC:2.5.1.18	vvi00480(Glutathione metabolism)	A0A072VR29.1 PF00043.23;GST_C;
TRINITY_DN43686_c0_g1	267	TRINITY_DN43686_c0_g1_i1	-	-	-	-	-	-	-	-	-	-
TRINITY_DN32998_c3_g2	301	TRINITY_DN32998_c3_g2_i1	-	-	-	-	-	-	-	-	-	-
TRINITY_DN45723_c0_g1	341	TRINITY_DN45723_c0_g1_i1;TRINITY_DN45723_c0_g1_i2	-	-	-	-	-	-	-	-	-	-
TRINITY_DN47415_c0_g2	550	TRINITY_DN47415_c0_g2_i1;TRINITY_DN47415_c0_g2_i2;TRINITY_DN47415_c0_g2_i3;TRINITY_DN47415_c0_g2_i4;TRINITY_DN47415_c0_g2_i5	PREDICTED: DCN1-like protein 4 isoform X2 [Theobroma cacao]	-	-	GO:0000151(ubiquitin ligase complex);GO:0031624(ubiquitin conjugating enzyme binding);GO:0032182(ubiquitin-like protein binding);GO:0045116(protein neddylation);GO:0051443(positive regulation of ubiquitin-protein transferase activity);GO:0097602(cullin family protein binding)	ENOG410XTIJ(DCN1, defective in cullin neddylation 1, domain containing)	-	-	-	-	A0A067L0J9.1 PF03556.13;Cullin_binding;
TRINITY_DN37028_c1_g2	298	TRINITY_DN37028_c1_g2_i1	-	-	-	-	-	-	-	-	-	-
TRINITY_DN41826_c0_g2	372	TRINITY_DN41826_c0_g2_i1;TRINITY_DN41826_c0_g2_i2	-	-	-	-	-	-	-	-	-	-
TRINITY_DN42761_c0_g1	374	TRINITY_DN42761_c0_g1_i1	gag-pol polyprotein, partial [Caragana korshinskii]	GIP	Copia protein OS=Drosophila melanogaster GN=GIP PE=1 SV=3	GO:0005739(mitochondrion)	COG2801(Retrotransposon protein)	K12447	UDP-sugar pyrophosphorylase	EC:2.7.7.64	thj00040(Pentose and glucuronate interconversions);thj00052(Galactose metabolism);thj00053(Ascorbate and aldarate metabolism);thj00520(Amino sugar and nucleotide sugar metabolism)	Q7XN23.1 PF07727.12;RVT_2;
TRINITY_DN30614_c0_g5	367	TRINITY_DN30614_c0_g5_i1	-	-	-	-	-	-	-	-	-	-
TRINITY_DN25258_c1_g3	252	TRINITY_DN25258_c1_g3_i1	-	-	-	-	-	-	-	-	-	-
TRINITY_DN26161_c1_g1	349	TRINITY_DN26161_c1_g1_i1;TRINITY_DN26161_c1_g1_i2;TRINITY_DN26161_c1_g1_i3;TRINITY_DN26161_c1_g1_i4	hypothetical protein DCAR_027491 [Daucus carota subsp. sativus]	-	-	-	ENOG410YAAY(NA)	-	-	-	-	-
TRINITY_DN1886_c0_g1	239	TRINITY_DN1886_c0_g1_i1	-	-	-	-	-	-	-	-	-	-
TRINITY_DN26816_c1_g2	223	TRINITY_DN26816_c1_g2_i1	-	-	-	-	-	-	-	-	-	-
TRINITY_DN27074_c0_g1	320	TRINITY_DN27074_c0_g1_i1	PREDICTED: callose synthase 3-like [Glycine max]	CALS1	Callose synthase 1 OS=Arabidopsis thaliana GN=CALS1 PE=1 SV=2	GO:0000148(1,3-beta-D-glucan synthase complex);GO:0003843(1,3-beta-D-glucan synthase activity);GO:0005886(plasma membrane)	ENOG410XQ8V(synthase)	-	-	-	-	-
TRINITY_DN47211_c2_g1	444	TRINITY_DN47211_c2_g1_i1;TRINITY_DN47211_c2_g1_i2;TRINITY_DN47211_c2_g1_i3	hypothetical protein F511_31738 [Dorcoceras hygrometricum]	-	Retrovirus-related Pol polyprotein from transposon TNT 1-94 OS=Nicotiana tabacum PE=2 SV=1	-	COG2801(Retrotransposon protein)	K01738	cysteine synthase A	EC:2.5.1.47	mdm01200(Carbon metabolism);mdm01230(Biosynthesis of amino acids);mdm00920(Sulfur metabolism);mdm00270(Cysteine and methionine metabolism)	-
TRINITY_DN41154_c2_g3	241	TRINITY_DN41154_c2_g3_i1	-	CIZ1	Cip1-interacting zinc finger protein OS=Homo sapiens GN=CIZ1 PE=1 SV=2	GO:0003676(nucleic acid binding);GO:0005634(nucleus);GO:0008270(zinc ion binding)	ENOG4111HAM(CDKN1A interacting zinc finger protein 1)	-	-	-	-	-
TRINITY_DN37331_c0_g1	254	TRINITY_DN37331_c0_g1_i1	-	-	-	-	-	-	-	-	-	-
TRINITY_DN43753_c2_g1	281	TRINITY_DN43753_c2_g1_i1;TRINITY_DN43753_c2_g1_i2	-	-	-	-	-	-	-	-	-	-
TRINITY_DN33912_c3_g3	819	TRINITY_DN33912_c3_g3_i1	hypothetical protein CICLE_v10011592mg [Citrus clementina]	JKD	Zinc finger protein JACKDAW OS=Arabidopsis thaliana GN=JKD PE=1 SV=1	GO:0003676(nucleic acid binding);GO:0003677(DNA binding);GO:0003700(transcription factor activity, sequence-specific DNA binding);GO:0005515(protein binding);GO:0005634(nucleus);GO:0006351(transcription, DNA-templated);GO:0006355(regulation of transcription, DNA-templated);GO:0008270(zinc ion binding);GO:0010075(regulation of meristem growth);GO:0042803(protein homodimerization activity);GO:00456…	COG5048(Zinc finger protein)	K12309	beta-galactosidase	EC:3.2.1.23	egr00052(Galactose metabolism);egr00600(Sphingolipid metabolism);egr00531(Glycosaminoglycan degradation);egr00604(Glycosphingolipid biosynthesis - ganglio series);egr00511(Other glycan degradation)	G7IUH6.2 PF12171.6;zf-C2H2_jaz;
TRINITY_DN23613_c0_g2	351	TRINITY_DN23613_c0_g2_i1	PREDICTED: glycine-rich protein 5-like [Vitis vinifera]	-	-	-	ENOG41113N3(NA)	-	-	-	-	-
TRINITY_DN13166_c0_g1	255	TRINITY_DN13166_c0_g1_i1	-	-	-	-	-	-	-	-	-	-
TRINITY_DN28668_c1_g1	1449	TRINITY_DN28668_c1_g1_i1;TRINITY_DN28668_c1_g1_i2;TRINITY_DN28668_c1_g1_i3;TRINITY_DN28668_c1_g1_i4	hypothetical protein MANES_14G066400 [Manihot esculenta]	HT1	Serine/threonine-protein kinase HT1 OS=Arabidopsis thaliana GN=HT1 PE=1 SV=1	GO:0004712(protein serine/threonine/tyrosine kinase activity);GO:0004713(protein tyrosine kinase activity);GO:0005524(ATP binding);GO:0005829(cytosol);GO:0005886(plasma membrane);GO:0016301(kinase activity)	COG0515(Serine Threonine protein kinase)	K14510	serine/threonine-protein kinase CTR1	EC:2.7.11.1	mdm04075(Plant hormone signal transduction)	A0A0D2SG72.1 PF07714.15;Pkinase_Tyr;
TRINITY_DN25920_c3_g2	616	TRINITY_DN25920_c3_g2_i1;TRINITY_DN25920_c3_g2_i2;TRINITY_DN25920_c3_g2_i3	-	-	-	-	-	-	-	-	-	-
TRINITY_DN33029_c1_g6	291	TRINITY_DN33029_c1_g6_i1	-	-	-	-	-	-	-	-	-	-
TRINITY_DN43835_c0_g1	227	TRINITY_DN43835_c0_g1_i1	PREDICTED: calnexin homolog [Oryza sativa Japonica Group]	-	Calnexin homolog OS=Pisum sativum PE=2 SV=1	GO:0005509(calcium ion binding);GO:0005739(mitochondrion);GO:0005773(vacuole);GO:0005774(vacuolar membrane);GO:0005783(endoplasmic reticulum);GO:0005789(endoplasmic reticulum membrane);GO:0005794(Golgi apparatus);GO:0005886(plasma membrane);GO:0006457(protein folding);GO:0009505(plant-type cell wall);GO:0009506(plasmodesma);GO:0009507(chloroplast);GO:0016020(membrane);GO:0016021(integral componen…	ENOG410XP7T(Calnexin)	K08054	calnexin	-	osa04141(Protein processing in endoplasmic reticulum);osa04145(Phagosome)	A2XT12.1 PF00262.16;Calreticulin;
TRINITY_DN36739_c1_g2	205	TRINITY_DN36739_c1_g2_i1	-	-	-	-	-	-	-	-	-	-
TRINITY_DN47773_c3_g2	457	TRINITY_DN47773_c3_g2_i1;TRINITY_DN47773_c3_g2_i2;TRINITY_DN47773_c3_g2_i3;TRINITY_DN47773_c3_g2_i4;TRINITY_DN47773_c3_g2_i5	-	-	-	-	-	-	-	-	-	-
TRINITY_DN42074_c0_g3	919	TRINITY_DN42074_c0_g3_i1	PREDICTED: 30S ribosomal protein S6 alpha, chloroplastic-like [Nicotiana tomentosiformis]	RPS6	30S ribosomal protein S6 alpha, chloroplastic OS=Arabidopsis thaliana GN=RPS6 PE=2 SV=1	GO:0003735(structural constituent of ribosome);GO:0070181(small ribosomal subunit rRNA binding)	ENOG4111S82(ribosomal protein S6)	K02990	small subunit ribosomal protein S6	-	gra03010(Ribosome)	B9GL27.2 PF01250.15;Ribosomal_S6;
TRINITY_DN27758_c0_g15	3844	TRINITY_DN27758_c0_g15_i1	-	-	-	-	-	-	-	-	-	-
TRINITY_DN45434_c1_g6	324	TRINITY_DN45434_c1_g6_i1	-	-	-	-	-	-	-	-	-	-
TRINITY_DN32155_c0_g2	432	TRINITY_DN32155_c0_g2_i1;TRINITY_DN32155_c0_g2_i10;TRINITY_DN32155_c0_g2_i11;TRINITY_DN32155_c0_g2_i2;TRINITY_DN32155_c0_g2_i3;TRINITY_DN32155_c0_g2_i4;TRINITY_DN32155_c0_g2_i5;TRINITY_DN32155_c0_g2_i6;TRINITY_DN32155_c0_g2_i7;TRINITY_DN32155_c0_g2_i8;TRINITY_DN32155_c0_g2_i9	PREDICTED: protein DETOXIFICATION 12 [Eucalyptus grandis]	-	-	GO:0006855(drug transmembrane transport);GO:0015238(drug transmembrane transporter activity)	COG0534(Mate efflux family protein)	-	-	-	-	-
TRINITY_DN29419_c4_g1	1263	TRINITY_DN29419_c4_g1_i1;TRINITY_DN29419_c4_g1_i2;TRINITY_DN29419_c4_g1_i3	hypothetical protein MANES_12G022900 [Manihot esculenta]	-	-	-	ENOG410XYHN(integrator complex subunit)	-	-	-	-	-
TRINITY_DN32386_c0_g2	371	TRINITY_DN32386_c0_g2_i1;TRINITY_DN32386_c0_g2_i2;TRINITY_DN32386_c0_g2_i3;TRINITY_DN32386_c0_g2_i4;TRINITY_DN32386_c0_g2_i5	-	-	-	-	-	-	-	-	-	-
TRINITY_DN29471_c6_g2	328	TRINITY_DN29471_c6_g2_i1	-	-	-	-	-	-	-	-	-	-
TRINITY_DN47386_c2_g3	261	TRINITY_DN47386_c2_g3_i1	-	-	-	-	-	-	-	-	-	-
TRINITY_DN35230_c1_g5	238	TRINITY_DN35230_c1_g5_i1	-	-	-	-	-	-	-	-	-	-
TRINITY_DN42978_c3_g2	294	TRINITY_DN42978_c3_g2_i1	-	-	-	-	-	-	-	-	-	-
TRINITY_DN45017_c1_g2	418	TRINITY_DN45017_c1_g2_i1	-	-	-	-	-	-	-	-	-	-
TRINITY_DN25964_c5_g1	207	TRINITY_DN25964_c5_g1_i1	ABC transporter D family member 1 [Gossypium arboreum]	-	-	-	-	-	-	-	-	-
TRINITY_DN29068_c2_g2	1005	TRINITY_DN29068_c2_g2_i1;TRINITY_DN29068_c2_g2_i2	unnamed protein product, partial [Vitis vinifera]	At5g10020	Probable inactive receptor kinase At5g10020 OS=Arabidopsis thaliana GN=At5g10020 PE=1 SV=2	GO:0004672(protein kinase activity);GO:0004674(protein serine/threonine kinase activity);GO:0005524(ATP binding);GO:0005829(cytosol);GO:0005886(plasma membrane);GO:0006468(protein phosphorylation);GO:0007169(transmembrane receptor protein tyrosine kinase signaling pathway);GO:0016021(integral component of membrane)	COG0515(Serine Threonine protein kinase)	K13420	LRR receptor-like serine/threonine-protein kinase FLS2	EC:2.7.11.1	tcc04626(Plant-pathogen interaction)	D7SW45.1 PF00069.23;Pkinase;
TRINITY_DN47179_c1_g1	1467	TRINITY_DN47179_c1_g1_i1;TRINITY_DN47179_c1_g1_i2;TRINITY_DN47179_c1_g1_i3	unnamed protein product [Coffea canephora]	UBP1	Oligouridylate-binding protein 1 OS=Nicotiana plumbaginifolia GN=UBP1 PE=2 SV=1	GO:0000166(nucleotide binding);GO:0003676(nucleic acid binding);GO:0003723(RNA binding);GO:0003730(mRNA 3'-UTR binding);GO:0005515(protein binding);GO:0005634(nucleus);GO:0005829(cytosol);GO:0006397(mRNA processing)	ENOG410XQ8U(TIA1 cytotoxic granule-associated RNA binding)	K13126	polyadenylate-binding protein	-	pmum03013(RNA transport);pmum03015(mRNA surveillance pathway);pmum03018(RNA degradation)	K4BN16.1 PF00076.20;RRM_1;
TRINITY_DN32726_c0_g3	425	TRINITY_DN32726_c0_g3_i1;TRINITY_DN32726_c0_g3_i2	-	-	-	-	-	-	-	-	-	-
TRINITY_DN29703_c0_g1	726	TRINITY_DN29703_c0_g1_i1;TRINITY_DN29703_c0_g1_i2;TRINITY_DN29703_c0_g1_i3	PREDICTED: haloacid dehalogenase-like hydrolase domain-containing protein At2g33255 [Nicotiana tabacum]	At2g33255	Haloacid dehalogenase-like hydrolase domain-containing protein At2g33255 OS=Arabidopsis thaliana GN=At2g33255 PE=1 SV=1	GO:0016311(dephosphorylation);GO:0016791(phosphatase activity)	COG0546(had-superfamily hydrolase, subfamily ia, variant)	-	-	-	-	M5XZX4.1 PF13419.4;HAD_2;
TRINITY_DN28420_c0_g1	232	TRINITY_DN28420_c0_g1_i1;TRINITY_DN28420_c0_g1_i2	hypothetical protein VITISV_023328 [Vitis vinifera]	-	-	GO:0005886(plasma membrane);GO:0016021(integral component of membrane);GO:0042626(ATPase activity, coupled to transmembrane movement of substances)	ENOG410XUB8(RNA polymerase II transcriptional coactivator)	K01738	cysteine synthase A	EC:2.5.1.47	mdm01200(Carbon metabolism);mdm01230(Biosynthesis of amino acids);mdm00920(Sulfur metabolism);mdm00270(Cysteine and methionine metabolism)	M5X1V4.1 PF14223.4;Retrotran_gag_2;
TRINITY_DN37421_c1_g1	1926	TRINITY_DN37421_c1_g1_i1;TRINITY_DN37421_c1_g1_i2;TRINITY_DN37421_c1_g1_i3	PREDICTED: pentatricopeptide repeat-containing protein At1g74630 [Vitis vinifera]	PCMP-H71	Pentatricopeptide repeat-containing protein At1g74630 OS=Arabidopsis thaliana GN=PCMP-H71 PE=2 SV=1	GO:0005739(mitochondrion);GO:0008150(biological_process);GO:0008270(zinc ion binding)	ENOG410Z7Z7(Pentatricopeptide repeat-containing protein)	K01074	palmitoyl-protein thioesterase	EC:3.1.2.22	tcc01212(Fatty acid metabolism);tcc00062(Fatty acid elongation)	F6GT82.1 PF14432.4;DYW_deaminase;
TRINITY_DN46110_c0_g2	3126	TRINITY_DN46110_c0_g2_i1;TRINITY_DN46110_c0_g2_i10;TRINITY_DN46110_c0_g2_i11;TRINITY_DN46110_c0_g2_i12;TRINITY_DN46110_c0_g2_i13;TRINITY_DN46110_c0_g2_i14;TRINITY_DN46110_c0_g2_i15;TRINITY_DN46110_c0_g2_i16;TRINITY_DN46110_c0_g2_i17;TRINITY_DN46110_c0_g2_i18;TRINITY_DN46110_c0_g2_i19;TRINITY_DN46110_c0_g2_i2;TRINITY_DN46110_c0_g2_i20;TRINITY_DN46110_c0_g2_i3;TRINITY_DN46110_c0_g2_i4;TRINITY_DN461…	PREDICTED: calmodulin-binding transcription activator 5-like isoform X2 [Sesamum indicum]	CMTA5	Calmodulin-binding transcription activator 5 OS=Arabidopsis thaliana GN=CMTA5 PE=2 SV=2	GO:0001077(transcriptional activator activity, RNA polymerase II core promoter proximal region sequence-specific binding);GO:0005634(nucleus);GO:0043565(sequence-specific DNA binding);GO:0045944(positive regulation of transcription from RNA polymerase II promoter)	ENOG410XS5M(Transcription activator)	K14674	TAG lipase / steryl ester hydrolase / phospholipase A2 / LPA acyltransferase	EC:3.1.1.3 3.1.1.13 3.1.1.4 2.3.1.51	apro00100(Steroid biosynthesis);apro00561(Glycerolipid metabolism);apro00564(Glycerophospholipid metabolism);apro00565(Ether lipid metabolism);apro00590(Arachidonic acid metabolism);apro00591(Linoleic acid metabolism);apro00592(alpha-Linolenic acid metabolism)	A0A067G8Z0.1 PF03859.14;CG-1;
TRINITY_DN21463_c0_g1	590	TRINITY_DN21463_c0_g1_i1	PREDICTED: uncharacterized protein LOC108205604 [Daucus carota subsp. sativus]	AGL75	Agamous-like MADS-box protein AGL75 OS=Arabidopsis thaliana GN=AGL75 PE=1 SV=1	GO:0003677(DNA binding);GO:0003700(transcription factor activity, sequence-specific DNA binding);GO:0005634(nucleus);GO:0006351(transcription, DNA-templated);GO:0006355(regulation of transcription, DNA-templated);GO:0046983(protein dimerization activity)	-	-	-	-	-	W1NSG3.1 PF00319.16;SRF-TF;
TRINITY_DN29243_c2_g5	228	TRINITY_DN29243_c2_g5_i1	-	-	-	-	-	-	-	-	-	-
TRINITY_DN39959_c0_g3	412	TRINITY_DN39959_c0_g3_i1	-	-	-	-	-	-	-	-	-	-
TRINITY_DN26492_c2_g3	377	TRINITY_DN26492_c2_g3_i1	-	-	-	-	-	-	-	-	-	-
TRINITY_DN41372_c1_g4	916	TRINITY_DN41372_c1_g4_i1;TRINITY_DN41372_c1_g4_i2	hypothetical protein VITISV_007562 [Vitis vinifera]	LIP5	Protein HOMOLOG OF MAMMALIAN LYST-INTERACTING PROTEIN 5 OS=Arabidopsis thaliana GN=LIP5 PE=1 SV=1	GO:0005515(protein binding);GO:0005634(nucleus);GO:0005737(cytoplasm);GO:0005771(multivesicular body);GO:0009814(defense response, incompatible interaction);GO:0010008(endosome membrane);GO:0015031(protein transport);GO:0016192(vesicle-mediated transport);GO:0042803(protein homodimerization activity);GO:1900426(positive regulation of defense response to bacterium)	ENOG4111H3M(Vps20-associated 1 homolog (S. cerevisiae))	K12199	vacuolar protein sorting-associated protein VTA1	-	vvi04144(Endocytosis)	A0A022QJE2.1 PF04652.14;Vta1;
TRINITY_DN32568_c0_g2	204	TRINITY_DN32568_c0_g2_i1	-	-	-	-	-	-	-	-	-	-
TRINITY_DN45696_c1_g1	2788	TRINITY_DN45696_c1_g1_i1;TRINITY_DN45696_c1_g1_i2;TRINITY_DN45696_c1_g1_i3;TRINITY_DN45696_c1_g1_i4;TRINITY_DN45696_c1_g1_i5;TRINITY_DN45696_c1_g1_i6;TRINITY_DN45696_c1_g1_i7	Hydroxyproline-rich glycoprotein family protein, putative [Theobroma cacao]	ELF3	Protein EARLY FLOWERING 3 OS=Arabidopsis thaliana GN=ELF3 PE=1 SV=1	GO:0003700(transcription factor activity, sequence-specific DNA binding);GO:0005634(nucleus);GO:0006351(transcription, DNA-templated);GO:0006355(regulation of transcription, DNA-templated);GO:0007623(circadian rhythm);GO:0008022(protein C-terminus binding);GO:0009409(response to cold);GO:0009585(red, far-red light phototransduction);GO:0009733(response to auxin);GO:0009737(response to abscisic ac…	ENOG4111XSP(early flowering)	K12125	protein EARLY FLOWERING 3	-	tcc04712(Circadian rhythm - plant)	-
TRINITY_DN36062_c1_g2	699	TRINITY_DN36062_c1_g2_i1;TRINITY_DN36062_c1_g2_i2;TRINITY_DN36062_c1_g2_i3;TRINITY_DN36062_c1_g2_i4;TRINITY_DN36062_c1_g2_i5;TRINITY_DN36062_c1_g2_i6	-	-	-	-	-	-	-	-	-	-
TRINITY_DN27640_c1_g2	380	TRINITY_DN27640_c1_g2_i1	-	-	-	-	-	-	-	-	-	-
TRINITY_DN47701_c1_g1	254	TRINITY_DN47701_c1_g1_i1	PREDICTED: uncharacterized protein LOC100279184 isoform X1 [Zea mays]	-	-	-	ENOG410Y26G(gamma adaptin ear containing, arf binding protein)	-	-	-	-	K7UVJ3.1 PF00790.17;VHS;
TRINITY_DN42035_c0_g1	579	TRINITY_DN42035_c0_g1_i1;TRINITY_DN42035_c0_g1_i2;TRINITY_DN42035_c0_g1_i3;TRINITY_DN42035_c0_g1_i4;TRINITY_DN42035_c0_g1_i5;TRINITY_DN42035_c0_g1_i6	-	-	-	-	-	-	-	-	-	-
TRINITY_DN30281_c4_g2	496	TRINITY_DN30281_c4_g2_i1;TRINITY_DN30281_c4_g2_i2;TRINITY_DN30281_c4_g2_i3	-	-	-	-	-	-	-	-	-	-
TRINITY_DN44808_c1_g3	841	TRINITY_DN44808_c1_g3_i1;TRINITY_DN44808_c1_g3_i2;TRINITY_DN44808_c1_g3_i3	hypothetical protein POPTR_0007s03190g [Populus trichocarpa]	PYD3	Beta-ureidopropionase OS=Arabidopsis thaliana GN=PYD3 PE=1 SV=1	GO:0003837(beta-ureidopropionase activity);GO:0005737(cytoplasm);GO:0005829(cytosol);GO:0006212(uracil catabolic process);GO:0006807(nitrogen compound metabolic process);GO:0019483(beta-alanine biosynthetic process);GO:0043562(cellular response to nitrogen levels)	COG0388(nitrilase cyanide hydratase and apolipoprotein n-acyltransferase)	K01431	beta-ureidopropionase	EC:3.5.1.6	pop00240(Pyrimidine metabolism);pop00410(beta-Alanine metabolism);pop00770(Pantothenate and CoA biosynthesis)	D7TU47.1 PF00795.20;CN_hydrolase;
TRINITY_DN40161_c0_g3	1752	TRINITY_DN40161_c0_g3_i1;TRINITY_DN40161_c0_g3_i10;TRINITY_DN40161_c0_g3_i11;TRINITY_DN40161_c0_g3_i12;TRINITY_DN40161_c0_g3_i13;TRINITY_DN40161_c0_g3_i14;TRINITY_DN40161_c0_g3_i15;TRINITY_DN40161_c0_g3_i16;TRINITY_DN40161_c0_g3_i17;TRINITY_DN40161_c0_g3_i18;TRINITY_DN40161_c0_g3_i19;TRINITY_DN40161_c0_g3_i2;TRINITY_DN40161_c0_g3_i20;TRINITY_DN40161_c0_g3_i21;TRINITY_DN40161_c0_g3_i3;TRINITY_DN40…	PREDICTED: mitochondrial-processing peptidase subunit alpha [Vitis vinifera]	MPP	Mitochondrial-processing peptidase subunit alpha OS=Solanum tuberosum GN=MPP PE=1 SV=1	GO:0004222(metalloendopeptidase activity);GO:0005743(mitochondrial inner membrane);GO:0006627(protein processing involved in protein targeting to mitochondrion);GO:0008270(zinc ion binding)	COG0612(peptidase')	-	-	-	-	D7U090.1 PF00675.18;Peptidase_M16;
TRINITY_DN33610_c5_g3	251	TRINITY_DN33610_c5_g3_i1	-	-	-	-	-	-	-	-	-	-
TRINITY_DN27464_c0_g3	514	TRINITY_DN27464_c0_g3_i1	-	-	-	-	-	-	-	-	-	-
TRINITY_DN24993_c0_g2	480	TRINITY_DN24993_c0_g2_i1;TRINITY_DN24993_c0_g2_i2	-	-	-	-	-	-	-	-	-	-
TRINITY_DN31328_c0_g1	1311	TRINITY_DN31328_c0_g1_i1;TRINITY_DN31328_c0_g1_i2;TRINITY_DN31328_c0_g1_i3	hypothetical protein EUGRSUZ_K02712 [Eucalyptus grandis]	CBSCBSPB1	CBS domain-containing protein CBSCBSPB1 OS=Arabidopsis thaliana GN=CBSCBSPB1 PE=1 SV=1	GO:0016021(integral component of membrane)	COG0517(Catalyzes the conversion of inosine 5'-phosphate (IMP) to xanthosine 5'-phosphate (XMP), the first committed and rate- limiting step in the de novo synthesis of guanine nucleotides, and therefore plays an important role in the regulation of cell growth (By similarity))	K13436	pto-interacting protein 1	EC:2.7.11.1	cam04626(Plant-pathogen interaction)	V7AX62.1 PF00571.26;CBS;
TRINITY_DN45364_c0_g6	228	TRINITY_DN45364_c0_g6_i1	-	-	-	-	-	-	-	-	-	-
TRINITY_DN38845_c0_g2	412	TRINITY_DN38845_c0_g2_i1;TRINITY_DN38845_c0_g2_i2;TRINITY_DN38845_c0_g2_i3	nucleoside diphosphate kinase [Camellia sinensis]	-	Nucleoside diphosphate kinase OS=Helianthus annuus PE=2 SV=1	GO:0004550(nucleoside diphosphate kinase activity);GO:0005622(intracellular);GO:0006163(purine nucleotide metabolic process);GO:0006220(pyrimidine nucleotide metabolic process);GO:0009142(nucleoside triphosphate biosynthetic process)	COG0105(Major role in the synthesis of nucleoside triphosphates other than ATP. The ATP gamma phosphate is transferred to the NDP beta phosphate via a ping-pong mechanism, using a phosphorylated active-site intermediate (By similarity))	K00940	nucleoside-diphosphate kinase	EC:2.7.4.6	crb00230(Purine metabolism);crb00240(Pyrimidine metabolism)	A5B878.1 PF00334.17;NDK;
TRINITY_DN47281_c1_g3	1105	TRINITY_DN47281_c1_g3_i1;TRINITY_DN47281_c1_g3_i2;TRINITY_DN47281_c1_g3_i3;TRINITY_DN47281_c1_g3_i4;TRINITY_DN47281_c1_g3_i5;TRINITY_DN47281_c1_g3_i6;TRINITY_DN47281_c1_g3_i7	PREDICTED: hippocampus abundant transcript-like protein 1 [Vitis vinifera]	-	-	GO:0005215(transporter activity);GO:0016021(integral component of membrane);GO:0055085(transmembrane transport)	ENOG410ZVCA(solute carrier family 46)	-	-	-	-	D7TXM4.1 PF07690.14;MFS_1;
TRINITY_DN47413_c1_g3	265	TRINITY_DN47413_c1_g3_i1	hypothetical protein JCGZ_10680 [Jatropha curcas]	SAC9	Probable phosphoinositide phosphatase SAC9 OS=Arabidopsis thaliana GN=SAC9 PE=1 SV=1	-	COG5329(Phosphatase)	-	-	-	-	-
TRINITY_DN34949_c3_g2	230	TRINITY_DN34949_c3_g2_i1	-	-	-	-	-	-	-	-	-	-
TRINITY_DN24230_c0_g1	921	TRINITY_DN24230_c0_g1_i1;TRINITY_DN24230_c0_g1_i2	PREDICTED: methyl-CpG-binding domain-containing protein 5-like [Cucumis sativus]	MBD5	Methyl-CpG-binding domain-containing protein 5 OS=Arabidopsis thaliana GN=MBD5 PE=1 SV=1	GO:0000122(negative regulation of transcription from RNA polymerase II promoter);GO:0005634(nucleus);GO:0006346(methylation-dependent chromatin silencing);GO:0008327(methyl-CpG binding)	ENOG4111HPQ(Methyl-CpG binding domain protein)	-	-	-	-	A0A0A0LXE4.1 PF01429.17;MBD;
TRINITY_DN30486_c0_g2	477	TRINITY_DN30486_c0_g2_i1;TRINITY_DN30486_c0_g2_i2	ARM repeat superfamily protein, putative [Theobroma cacao]	RST1	Protein RST1 OS=Arabidopsis thaliana GN=RST1 PE=2 SV=2	GO:0006723(cuticle hydrocarbon biosynthetic process);GO:0009507(chloroplast);GO:0009793(embryo development ending in seed dormancy)	ENOG410Z8CX(Protein of unknown function (DUF3730) )	-	-	-	-	-
TRINITY_DN47874_c1_g1	1791	TRINITY_DN47874_c1_g1_i1;TRINITY_DN47874_c1_g1_i10;TRINITY_DN47874_c1_g1_i11;TRINITY_DN47874_c1_g1_i12;TRINITY_DN47874_c1_g1_i13;TRINITY_DN47874_c1_g1_i14;TRINITY_DN47874_c1_g1_i15;TRINITY_DN47874_c1_g1_i16;TRINITY_DN47874_c1_g1_i17;TRINITY_DN47874_c1_g1_i18;TRINITY_DN47874_c1_g1_i2;TRINITY_DN47874_c1_g1_i3;TRINITY_DN47874_c1_g1_i4;TRINITY_DN47874_c1_g1_i5;TRINITY_DN47874_c1_g1_i6;TRINITY_DN47874…	PREDICTED: protein NLP7 [Ziziphus jujuba]	NLP7	Protein NLP7 OS=Arabidopsis thaliana GN=NLP7 PE=1 SV=2	GO:0003677(DNA binding);GO:0003700(transcription factor activity, sequence-specific DNA binding);GO:0005634(nucleus);GO:0006351(transcription, DNA-templated);GO:0006355(regulation of transcription, DNA-templated);GO:0009414(response to water deprivation);GO:0010118(stomatal movement);GO:0010167(response to nitrate);GO:0042128(nitrate assimilation)	ENOG4110HDW(RWP-RK domain-containing protein)	-	-	-	-	M1CWG3.1 PF02042.13;RWP-RK;
TRINITY_DN37100_c0_g1	1302	TRINITY_DN37100_c0_g1_i1;TRINITY_DN37100_c0_g1_i10;TRINITY_DN37100_c0_g1_i11;TRINITY_DN37100_c0_g1_i12;TRINITY_DN37100_c0_g1_i2;TRINITY_DN37100_c0_g1_i3;TRINITY_DN37100_c0_g1_i4;TRINITY_DN37100_c0_g1_i5;TRINITY_DN37100_c0_g1_i6;TRINITY_DN37100_c0_g1_i7;TRINITY_DN37100_c0_g1_i8;TRINITY_DN37100_c0_g1_i9	unnamed protein product, partial [Vitis vinifera]	XRCC2	DNA repair protein XRCC2 homolog OS=Arabidopsis thaliana GN=XRCC2 PE=2 SV=2	GO:0000150(recombinase activity);GO:0000400(four-way junction DNA binding);GO:0000707(meiotic DNA recombinase assembly);GO:0003690(double-stranded DNA binding);GO:0003697(single-stranded DNA binding);GO:0004520(endodeoxyribonuclease activity);GO:0005657(replication fork);GO:0006312(mitotic recombination);GO:0007131(reciprocal meiotic recombination);GO:0008094(DNA-dependent ATPase activity);GO:001…	ENOG4112B2N(X-ray repair complementing defective repair in Chinese hamster cells 2)	K10879	DNA-repair protein XRCC2	-	tcc03440(Homologous recombination)	I1LIW4.2 PF08423.9;Rad51;
TRINITY_DN46123_c0_g3	295	TRINITY_DN46123_c0_g3_i1	-	-	-	-	-	-	-	-	-	-
TRINITY_DN34627_c1_g7	328	TRINITY_DN34627_c1_g7_i1	-	-	-	-	-	-	-	-	-	-
TRINITY_DN37887_c1_g4	286	TRINITY_DN37887_c1_g4_i1	hypothetical protein PRUPE_ppa019683mg, partial [Prunus persica]	-	-	-	COG4886(leucine Rich Repeat)	-	-	-	-	-
TRINITY_DN28127_c1_g1	304	TRINITY_DN28127_c1_g1_i1	-	-	-	-	-	-	-	-	-	-
TRINITY_DN38329_c2_g2	257	TRINITY_DN38329_c2_g2_i1	PREDICTED: uncharacterized protein LOC4328122 isoform X4 [Oryza sativa Japonica Group]	-	-	-	ENOG4111715(NA)	-	-	-	-	-
TRINITY_DN29362_c5_g1	1593	TRINITY_DN29362_c5_g1_i1;TRINITY_DN29362_c5_g1_i2;TRINITY_DN29362_c5_g1_i3;TRINITY_DN29362_c5_g1_i4;TRINITY_DN29362_c5_g1_i5;TRINITY_DN29362_c5_g1_i6;TRINITY_DN29362_c5_g1_i7;TRINITY_DN29362_c5_g1_i8	PREDICTED: uncharacterized protein At1g04910 [Nicotiana sylvestris]	-	-	GO:0005768(endosome);GO:0005794(Golgi apparatus);GO:0005802(trans-Golgi network);GO:0008150(biological_process);GO:0016021(integral component of membrane);GO:0016757(transferase activity, transferring glycosyl groups)	ENOG41101M4(DUF246 domain-containing protein At1g04910-like)	-	-	-	-	K4B9X8.1 PF10250.7;O-FucT;
TRINITY_DN33655_c1_g2	307	TRINITY_DN33655_c1_g2_i1	-	-	-	-	-	-	-	-	-	-
TRINITY_DN26031_c2_g1	1125	TRINITY_DN26031_c2_g1_i1;TRINITY_DN26031_c2_g1_i2;TRINITY_DN26031_c2_g1_i3;TRINITY_DN26031_c2_g1_i4;TRINITY_DN26031_c2_g1_i5;TRINITY_DN26031_c2_g1_i6;TRINITY_DN26031_c2_g1_i7;TRINITY_DN26031_c2_g1_i8;TRINITY_DN26031_c2_g1_i9	PREDICTED: 26.5 kDa heat shock protein, mitochondrial isoform X2 [Theobroma cacao]	HSP26.5	26.5 kDa heat shock protein, mitochondrial OS=Arabidopsis thaliana GN=HSP26.5 PE=2 SV=1	GO:0003674(molecular_function);GO:0005739(mitochondrion);GO:0009408(response to heat);GO:0009507(chloroplast);GO:0009644(response to high light intensity);GO:0042542(response to hydrogen peroxide)	COG0071(response to heat)	K13993	HSP20 family protein	-	sind04141(Protein processing in endoplasmic reticulum)	A0A061G8A7.1 PF00011.19;HSP20;
TRINITY_DN31404_c1_g3	205	TRINITY_DN31404_c1_g3_i1	-	-	-	-	-	-	-	-	-	-
TRINITY_DN26950_c0_g1	247	TRINITY_DN26950_c0_g1_i1	-	-	-	-	-	-	-	-	-	-
TRINITY_DN36691_c1_g2	411	TRINITY_DN36691_c1_g2_i1;TRINITY_DN36691_c1_g2_i2	unnamed protein product [Coffea canephora]	-	-	-	ENOG410XNVQ(Guanine nucleotide binding protein (G protein) alpha)	-	-	-	-	A0A059ANM3.1 PF00503.18;G-alpha;
TRINITY_DN26248_c1_g2	294	TRINITY_DN26248_c1_g2_i1;TRINITY_DN26248_c1_g2_i2	hypothetical protein L484_016236 [Morus notabilis]	-	-	-	-	-	-	-	-	-
TRINITY_DN47329_c2_g2	388	TRINITY_DN47329_c2_g2_i1;TRINITY_DN47329_c2_g2_i2	-	-	-	-	-	-	-	-	-	-
TRINITY_DN39332_c0_g2	741	TRINITY_DN39332_c0_g2_i1;TRINITY_DN39332_c0_g2_i2;TRINITY_DN39332_c0_g2_i3;TRINITY_DN39332_c0_g2_i4	-	-	-	-	-	K12604	CCR4-NOT transcription complex subunit 1	-	brp03018(RNA degradation)	-
TRINITY_DN29064_c1_g2	627	TRINITY_DN29064_c1_g2_i1;TRINITY_DN29064_c1_g2_i2;TRINITY_DN29064_c1_g2_i3	hypothetical protein TSUD_51310 [Trifolium subterraneum]	At4g32640	Protein transport protein Sec24-like At4g32640 OS=Arabidopsis thaliana GN=At4g32640 PE=2 SV=3	GO:0000139(Golgi membrane);GO:0005215(transporter activity);GO:0005737(cytoplasm);GO:0005789(endoplasmic reticulum membrane);GO:0005829(cytosol);GO:0006886(intracellular protein transport);GO:0006888(ER to Golgi vesicle-mediated transport);GO:0006979(response to oxidative stress);GO:0008270(zinc ion binding);GO:0016192(vesicle-mediated transport);GO:0030127(COPII vesicle coat);GO:0033116(endoplas…	COG5028(SEC24 family, member)	K14007	protein transport protein SEC24	-	crb04141(Protein processing in endoplasmic reticulum)	V7BAB6.1 PF04811.13;Sec23_trunk;
TRINITY_DN38538_c0_g3	1132	TRINITY_DN38538_c0_g3_i1	unnamed protein product, partial [Vitis vinifera]	-	-	-	COG5141(phd finger)	-	-	-	-	-
TRINITY_DN30665_c0_g3	201	TRINITY_DN30665_c0_g3_i1	-	-	-	-	-	-	-	-	-	-
TRINITY_DN39017_c1_g3	272	TRINITY_DN39017_c1_g3_i1	-	-	-	-	-	-	-	-	-	-
TRINITY_DN35719_c2_g2	250	TRINITY_DN35719_c2_g2_i1	hypothetical protein VITISV_031323 [Vitis vinifera]	-	-	GO:0004674(protein serine/threonine kinase activity);GO:0005886(plasma membrane);GO:0006468(protein phosphorylation);GO:0006952(defense response);GO:0009506(plasmodesma)	ENOG410Y65V(Retrotransposon protein)	-	-	-	-	F6H3G4.1 PF13966.4;zf-RVT;
TRINITY_DN34622_c0_g1	794	TRINITY_DN34622_c0_g1_i1	-	-	-	-	-	-	-	-	-	-
TRINITY_DN31476_c1_g2	403	TRINITY_DN31476_c1_g2_i1	-	-	-	-	-	-	-	-	-	-
TRINITY_DN27722_c1_g8	233	TRINITY_DN27722_c1_g8_i1	-	-	-	-	-	-	-	-	-	-
TRINITY_DN46607_c0_g2	520	TRINITY_DN46607_c0_g2_i1	PREDICTED: soluble starch synthase 1, chloroplastic/amyloplastic [Nicotiana sylvestris]	-	Soluble starch synthase 1, chloroplastic/amyloplastic OS=Solanum tuberosum PE=2 SV=1	-	-	K00703	starch synthase	EC:2.4.1.21	spen00500(Starch and sucrose metabolism)	-
TRINITY_DN25499_c1_g1	1488	TRINITY_DN25499_c1_g1_i1;TRINITY_DN25499_c1_g1_i2	PREDICTED: uncharacterized protein LOC108999671 [Juglans regia]	-	-	GO:0003674(molecular_function);GO:0005634(nucleus);GO:0005739(mitochondrion);GO:0008150(biological_process);GO:0009507(chloroplast);GO:0009570(chloroplast stroma);GO:0009941(chloroplast envelope)	ENOG4111QT7(calcium homeostasis regulator CHoR1)	K00706	1,3-beta-glucan synthase	EC:2.4.1.34	vcn00500(Starch and sucrose metabolism)	-
TRINITY_DN47851_c3_g1	781	TRINITY_DN47851_c3_g1_i1;TRINITY_DN47851_c3_g1_i2;TRINITY_DN47851_c3_g1_i3;TRINITY_DN47851_c3_g1_i4;TRINITY_DN47851_c3_g1_i5	-	-	-	-	-	-	-	-	-	-
TRINITY_DN38975_c0_g3	374	TRINITY_DN38975_c0_g3_i1	-	-	-	-	-	-	-	-	-	-
TRINITY_DN43423_c1_g2	494	TRINITY_DN43423_c1_g2_i1	-	-	-	-	-	-	-	-	-	-
TRINITY_DN29956_c0_g4	256	TRINITY_DN29956_c0_g4_i1	-	-	-	-	-	-	-	-	-	-
TRINITY_DN44976_c1_g2	1485	TRINITY_DN44976_c1_g2_i1	PREDICTED: BTB/POZ domain-containing protein NPY2 isoform X1 [Theobroma cacao]	NPY2	BTB/POZ domain-containing protein NPY2 OS=Arabidopsis thaliana GN=NPY2 PE=2 SV=1	GO:0004871(signal transducer activity);GO:0005886(plasma membrane);GO:0009416(response to light stimulus);GO:0009958(positive gravitropism);GO:0016567(protein ubiquitination);GO:0071944(cell periphery)	ENOG410YBGR(BTB POZ domain-containing protein)	K15095	(+)-neomenthol dehydrogenase	EC:1.1.1.208	bdi00902(Monoterpenoid biosynthesis)	A0A061E848.1 PF03000.12;NPH3;
TRINITY_DN30457_c2_g1	441	TRINITY_DN30457_c2_g1_i1;TRINITY_DN30457_c2_g1_i2	PREDICTED: putative FBD-associated F-box protein At5g56400 [Nicotiana tomentosiformis]	-	-	-	ENOG411162D(NA)	-	-	-	-	-
TRINITY_DN28340_c1_g1	657	TRINITY_DN28340_c1_g1_i1	-	-	-	-	-	-	-	-	-	-
TRINITY_DN28960_c2_g1	278	TRINITY_DN28960_c2_g1_i1	hypothetical protein CICLE_v10004613mg [Citrus clementina]	-	-	-	COG0631(Phosphatase)	-	-	-	-	A0A067G588.1 PF00481.19;PP2C;
TRINITY_DN47580_c2_g2	1686	TRINITY_DN47580_c2_g2_i1;TRINITY_DN47580_c2_g2_i2;TRINITY_DN47580_c2_g2_i3;TRINITY_DN47580_c2_g2_i4;TRINITY_DN47580_c2_g2_i5;TRINITY_DN47580_c2_g2_i6	PREDICTED: CCR4-NOT transcription complex subunit 1 isoform X1 [Nicotiana sylvestris]	cnot1	CCR4-NOT transcription complex subunit 1 OS=Danio rerio GN=cnot1 PE=2 SV=1	GO:0000288(nuclear-transcribed mRNA catabolic process, deadenylation-dependent decay);GO:0000932(cytoplasmic mRNA processing body);GO:0017148(negative regulation of translation);GO:0030015(CCR4-NOT core complex);GO:0032947(protein complex scaffold)	COG5103(Ccr4-NOT transcription complex, subunit)	K12604	CCR4-NOT transcription complex subunit 1	-	sind03018(RNA degradation)	K4AZ19.1 PF04054.13;Not1;
TRINITY_DN38398_c1_g1	1332	TRINITY_DN38398_c1_g1_i1;TRINITY_DN38398_c1_g1_i2	PREDICTED: craniofacial development protein 1 [Sesamum indicum]	-	-	GO:0003674(molecular_function);GO:0005634(nucleus);GO:0008150(biological_process)	ENOG4111H9K(Craniofacial development protein)	-	-	-	-	V7CAX3.1 PF07572.10;BCNT;
TRINITY_DN25229_c1_g2	260	TRINITY_DN25229_c1_g2_i1	-	-	-	-	-	-	-	-	-	-
TRINITY_DN39556_c3_g1	2252	TRINITY_DN39556_c3_g1_i1;TRINITY_DN39556_c3_g1_i2;TRINITY_DN39556_c3_g1_i3	-	-	-	-	-	-	-	-	-	-
TRINITY_DN34486_c2_g1	253	TRINITY_DN34486_c2_g1_i1	-	-	-	-	-	-	-	-	-	-
TRINITY_DN26885_c0_g1	477	TRINITY_DN26885_c0_g1_i1;TRINITY_DN26885_c0_g1_i2;TRINITY_DN26885_c0_g1_i3	PREDICTED: uncharacterized protein LOC105629472 isoform X1 [Jatropha curcas]	IQM3	IQ domain-containing protein IQM3 OS=Arabidopsis thaliana GN=IQM3 PE=2 SV=1	GO:0005516(calmodulin binding);GO:0005634(nucleus);GO:0005737(cytoplasm);GO:0008150(biological_process);GO:0009507(chloroplast)	ENOG410XYBD(NA)	-	-	-	-	-
TRINITY_DN34667_c1_g1	332	TRINITY_DN34667_c1_g1_i1	PREDICTED: uncharacterized protein LOC104118125 isoform X1 [Nicotiana tomentosiformis]	-	-	GO:0003674(molecular_function);GO:0005634(nucleus);GO:0005794(Golgi apparatus);GO:0008150(biological_process);GO:0016021(integral component of membrane)	ENOG4111D8W(Protein of unknown function (DUF1195))	-	-	-	-	A9PAY2.1 PF06708.9;DUF1195;
TRINITY_DN35182_c4_g1	300	TRINITY_DN35182_c4_g1_i1;TRINITY_DN35182_c4_g1_i2;TRINITY_DN35182_c4_g1_i3	-	-	-	-	-	-	-	-	-	-
TRINITY_DN39893_c0_g2	241	TRINITY_DN39893_c0_g2_i1	-	-	-	-	-	-	-	-	-	-
TRINITY_DN32011_c4_g4	1157	TRINITY_DN32011_c4_g4_i1	-	-	-	-	-	-	-	-	-	-
TRINITY_DN43352_c1_g3	336	TRINITY_DN43352_c1_g3_i1	-	-	-	-	-	-	-	-	-	-
TRINITY_DN33382_c0_g2	1312	TRINITY_DN33382_c0_g2_i1	unnamed protein product, partial [Vitis vinifera]	-	-	-	ENOG410ZNB2(NA)	-	-	-	-	-
TRINITY_DN26527_c0_g1	279	TRINITY_DN26527_c0_g1_i1	-	-	-	-	-	-	-	-	-	-
TRINITY_DN26757_c3_g2	510	TRINITY_DN26757_c3_g2_i1;TRINITY_DN26757_c3_g2_i2;TRINITY_DN26757_c3_g2_i3	Thioredoxin-like protein 4A [Morus notabilis]	YLS8	Thioredoxin-like protein YLS8 OS=Arabidopsis thaliana GN=YLS8 PE=2 SV=1	GO:0000245(spliceosomal complex assembly);GO:0005681(spliceosomal complex);GO:0005682(U5 snRNP);GO:0046540(U4/U6 x U5 tri-snRNP complex)	ENOG4111FE6(Thioredoxin-like protein)	K12859	U5 snRNP protein, DIM1 family	-	mus03040(Spliceosome)	A0A061E3B0.1 PF02966.14;DIM1;
TRINITY_DN6807_c0_g1	220	TRINITY_DN6807_c0_g1_i1	-	-	-	-	-	-	-	-	-	-
TRINITY_DN33773_c0_g1	622	TRINITY_DN33773_c0_g1_i1;TRINITY_DN33773_c0_g1_i2	PREDICTED: calcium-transporting ATPase 1, endoplasmic reticulum-type-like [Gossypium raimondii]	ECA1	Calcium-transporting ATPase 1, endoplasmic reticulum-type OS=Arabidopsis thaliana GN=ECA1 PE=1 SV=2	GO:0005783(endoplasmic reticulum);GO:0005887(integral component of plasma membrane);GO:0019829(cation-transporting ATPase activity)	COG0474(P-type atpase)	-	-	-	-	A0A0D2NSR5.1 PF00689.19;Cation_ATPase_C;
TRINITY_DN48787_c0_g1	547	TRINITY_DN48787_c0_g1_i1	-	-	-	-	-	-	-	-	-	-
TRINITY_DN39955_c3_g2	273	TRINITY_DN39955_c3_g2_i1	-	-	-	-	-	-	-	-	-	-
TRINITY_DN42690_c0_g5	231	TRINITY_DN42690_c0_g5_i1	-	-	-	-	-	-	-	-	-	-
TRINITY_DN30770_c0_g1	344	TRINITY_DN30770_c0_g1_i1	-	-	-	-	-	-	-	-	-	-
TRINITY_DN27858_c1_g4	2099	TRINITY_DN27858_c1_g4_i1;TRINITY_DN27858_c1_g4_i2;TRINITY_DN27858_c1_g4_i3;TRINITY_DN27858_c1_g4_i4	PREDICTED: kinesin-like protein KIN-12E isoform X1 [Vitis vinifera]	KIN12E	Kinesin-like protein KIN-12E OS=Arabidopsis thaliana GN=KIN12E PE=3 SV=1	GO:0003777(microtubule motor activity);GO:0005871(kinesin complex);GO:0007018(microtubule-based movement);GO:0016887(ATPase activity)	COG5059(Kinesin family member)	-	-	-	-	-
TRINITY_DN13738_c0_g1	232	TRINITY_DN13738_c0_g1_i1	PREDICTED: probable LRR receptor-like serine/threonine-protein kinase At1g34110 [Vitis vinifera]	-	-	GO:0007165(signal transduction)	COG4886(leucine Rich Repeat)	-	-	-	-	-
TRINITY_DN29784_c1_g1	300	TRINITY_DN29784_c1_g1_i1	-	-	-	-	-	-	-	-	-	-
TRINITY_DN35713_c0_g1	2044	TRINITY_DN35713_c0_g1_i1;TRINITY_DN35713_c0_g1_i2;TRINITY_DN35713_c0_g1_i3;TRINITY_DN35713_c0_g1_i4;TRINITY_DN35713_c0_g1_i5;TRINITY_DN35713_c0_g1_i6;TRINITY_DN35713_c0_g1_i7;TRINITY_DN35713_c0_g1_i8;TRINITY_DN35713_c0_g1_i9	PREDICTED: UDP-glucuronic acid decarboxylase 2-like [Cicer arietinum]	UXS4	UDP-glucuronic acid decarboxylase 4 OS=Arabidopsis thaliana GN=UXS4 PE=2 SV=1	GO:0000139(Golgi membrane);GO:0003824(catalytic activity);GO:0005768(endosome);GO:0005794(Golgi apparatus);GO:0005802(trans-Golgi network);GO:0005829(cytosol);GO:0005886(plasma membrane);GO:0008460(dTDP-glucose 4,6-dehydratase activity);GO:0009225(nucleotide-sugar metabolic process);GO:0016020(membrane);GO:0016021(integral component of membrane);GO:0019305(dTDP-rhamnose biosynthetic process);GO:0…	COG0451(Nad-dependent epimerase dehydratase)	K08678	UDP-glucuronate decarboxylase	EC:4.1.1.35	cam00500(Starch and sucrose metabolism);cam00520(Amino sugar and nucleotide sugar metabolism)	M5XSZ0.1 PF16363.3;GDP_Man_Dehyd;
TRINITY_DN44025_c0_g3	239	TRINITY_DN44025_c0_g3_i1	-	-	-	-	-	-	-	-	-	-
TRINITY_DN6944_c0_g1	219	TRINITY_DN6944_c0_g1_i1	-	-	-	-	-	-	-	-	-	-
TRINITY_DN27861_c1_g5	228	TRINITY_DN27861_c1_g5_i1	-	-	-	-	-	-	-	-	-	-
TRINITY_DN30110_c0_g2	299	TRINITY_DN30110_c0_g2_i1;TRINITY_DN30110_c0_g2_i2;TRINITY_DN30110_c0_g2_i3	unknown [Lotus japonicus]	XI-H	Myosin-14 OS=Arabidopsis thaliana GN=XI-H PE=3 SV=1	GO:0003735(structural constituent of ribosome)	COG0200(Binds to the 23S rRNA (By similarity))	K02876	large subunit ribosomal protein L15	-	pper03010(Ribosome)	K4ADR9.1 PF00828.17;Ribosomal_L27A;
TRINITY_DN37030_c0_g4	347	TRINITY_DN37030_c0_g4_i1	-	-	-	-	-	-	-	-	-	-
TRINITY_DN27507_c0_g1	315	TRINITY_DN27507_c0_g1_i1	unnamed protein product [Coffea canephora]	NRT2.5	High affinity nitrate transporter 2.5 OS=Arabidopsis thaliana GN=NRT2.5 PE=2 SV=1	GO:0005886(plasma membrane);GO:0015112(nitrate transmembrane transporter activity);GO:0016021(integral component of membrane);GO:0042128(nitrate assimilation);GO:0055085(transmembrane transport)	COG2223(Transporter)	K02575	MFS transporter, NNP family, nitrate/nitrite transporter	-	sind00910(Nitrogen metabolism)	A0A022Q7M9.1 PF07690.14;MFS_1;
TRINITY_DN29955_c0_g2	312	TRINITY_DN29955_c0_g2_i1;TRINITY_DN29955_c0_g2_i2	-	-	-	-	-	-	-	-	-	-
TRINITY_DN46208_c0_g2	1746	TRINITY_DN46208_c0_g2_i1	hypothetical protein VITISV_026695 [Vitis vinifera]	CYP84A1	Cytochrome P450 84A1 OS=Arabidopsis thaliana GN=CYP84A1 PE=1 SV=1	GO:0009809(lignin biosynthetic process);GO:0016020(membrane);GO:0016709(oxidoreductase activity, acting on paired donors, with incorporation or reduction of molecular oxygen, NAD(P)H as one donor, and incorporation of one atom of oxygen)	COG2124(Cytochrome p450)	K09755	ferulate-5-hydroxylase	EC:1.14.-.-	vvi00940(Phenylpropanoid biosynthesis)	F6GWQ4.1 PF00067.20;p450;
TRINITY_DN38027_c0_g1	424	TRINITY_DN38027_c0_g1_i1;TRINITY_DN38027_c0_g1_i2	PREDICTED: vacuolar protein sorting-associated protein 9A-like [Gossypium hirsutum]	-	-	-	-	-	-	-	-	-
TRINITY_DN42206_c1_g2	729	TRINITY_DN42206_c1_g2_i1	-	-	-	-	-	-	-	-	-	-
TRINITY_DN1541_c0_g1	314	TRINITY_DN1541_c0_g1_i1	-	-	-	-	-	-	-	-	-	-
TRINITY_DN30700_c1_g2	231	TRINITY_DN30700_c1_g2_i1	-	-	-	-	-	-	-	-	-	-
TRINITY_DN25731_c1_g2	372	TRINITY_DN25731_c1_g2_i1;TRINITY_DN25731_c1_g2_i2	-	-	-	-	-	-	-	-	-	-
TRINITY_DN48077_c0_g1	237	TRINITY_DN48077_c0_g1_i1	-	-	-	-	-	-	-	-	-	-
TRINITY_DN31578_c1_g3	228	TRINITY_DN31578_c1_g3_i1	-	-	-	-	-	-	-	-	-	-
TRINITY_DN18397_c0_g1	281	TRINITY_DN18397_c0_g1_i1	hypothetical protein OsI_01694 [Oryza sativa Indica Group]	LPD1	Dihydrolipoyl dehydrogenase 1, mitochondrial OS=Arabidopsis thaliana GN=LPD1 PE=1 SV=2	GO:0034602(oxoglutarate dehydrogenase (NAD+) activity)	COG1249(dihydrolipoyl dehydrogenase)	K00382	dihydrolipoamide dehydrogenase	EC:1.8.1.4	osa01200(Carbon metabolism);osa00010(Glycolysis / Gluconeogenesis);osa00020(Citrate cycle (TCA cycle));osa00620(Pyruvate metabolism);osa00630(Glyoxylate and dicarboxylate metabolism);osa00640(Propanoate metabolism);osa00260(Glycine, serine and threonine metabolism);osa00280(Valine, leucine and isoleucine degradation)	I1NMR3.1 PF07992.12;Pyr_redox_2;
TRINITY_DN21706_c0_g5	618	TRINITY_DN21706_c0_g5_i1	NADH dehydrogenase subunit 5 (mitochondrion) [Monomastix sp. OKE-1]	Mtnd5	NADH-ubiquinone oxidoreductase chain 5 OS=Mus musculus GN=Mtnd5 PE=1 SV=3	GO:0003954(NADH dehydrogenase activity);GO:0005739(mitochondrion);GO:0005743(mitochondrial inner membrane);GO:0006810(transport);GO:0008137(NADH dehydrogenase (ubiquinone) activity);GO:0016020(membrane);GO:0016021(integral component of membrane);GO:0016491(oxidoreductase activity);GO:0042773(ATP synthesis coupled electron transport);GO:0043005(neuron projection);GO:0055114(oxidation-reduction pro…	COG1009(subunit l)	K03883	NADH-ubiquinone oxidoreductase chain 5	EC:1.6.5.3	mis00190(Oxidative phosphorylation)	Q9MD82.1 PF06455.9;NADH5_C;
TRINITY_DN36958_c0_g1	856	TRINITY_DN36958_c0_g1_i1;TRINITY_DN36958_c0_g1_i2;TRINITY_DN36958_c0_g1_i3;TRINITY_DN36958_c0_g1_i4;TRINITY_DN36958_c0_g1_i5	-	-	-	-	-	-	-	-	-	-
TRINITY_DN29303_c1_g4	211	TRINITY_DN29303_c1_g4_i1	-	-	-	-	-	-	-	-	-	-
TRINITY_DN41006_c1_g2	802	TRINITY_DN41006_c1_g2_i1	PREDICTED: MLO-like protein 6 [Fragaria vesca subsp. vesca]	MLO6	MLO-like protein 6 OS=Arabidopsis thaliana GN=MLO6 PE=2 SV=2	GO:0005886(plasma membrane);GO:0006952(defense response)	ENOG410ZUVB(May be involved in modulation of pathogen defense and leaf cell death (By similarity))	-	-	-	-	A0A059ADF6.1 PF03094.13;Mlo;
TRINITY_DN25322_c0_g3	311	TRINITY_DN25322_c0_g3_i1	-	-	-	-	-	-	-	-	-	-
TRINITY_DN41991_c1_g1	2072	TRINITY_DN41991_c1_g1_i1;TRINITY_DN41991_c1_g1_i2;TRINITY_DN41991_c1_g1_i3;TRINITY_DN41991_c1_g1_i4;TRINITY_DN41991_c1_g1_i5	invertase 3 [Camellia sinensis]	CINV2	Alkaline/neutral invertase CINV2 OS=Arabidopsis thaliana GN=CINV2 PE=1 SV=1	GO:0004564(beta-fructofuranosidase activity);GO:0004575(sucrose alpha-glucosidase activity);GO:0005634(nucleus);GO:0005829(cytosol);GO:0005987(sucrose catabolic process);GO:0033926(glycopeptide alpha-N-acetylgalactosaminidase activity);GO:0048364(root development)	ENOG410XPYN(glycopeptide alpha-N-acetylgalactosaminidase activity)	K02986	small subunit ribosomal protein S4	-	sly03010(Ribosome)	A0A078EZI1.1 PF12899.5;Glyco_hydro_100;
TRINITY_DN38927_c1_g2	1123	TRINITY_DN38927_c1_g2_i1;TRINITY_DN38927_c1_g2_i2	PREDICTED: GDSL esterase/lipase At5g45670 [Vitis vinifera]	At4g18970	GDSL esterase/lipase At4g18970 OS=Arabidopsis thaliana GN=At4g18970 PE=2 SV=1	GO:0016298(lipase activity)	ENOG410YD3P(GDSL-motif lipase hydrolase family protein)	K00679	phospholipid:diacylglycerol acyltransferase	EC:2.3.1.158	cic00561(Glycerolipid metabolism)	D7TJU3.1 PF00657.20;Lipase_GDSL;
TRINITY_DN32282_c0_g1	387	TRINITY_DN32282_c0_g1_i1;TRINITY_DN32282_c0_g1_i2	nucleotide-binding site leucine-rich repeat protein, partial [Rhododendron oldhamii]	At4g27190	Disease resistance protein At4g27190 OS=Arabidopsis thaliana GN=At4g27190 PE=2 SV=1	GO:0005524(ATP binding);GO:0005739(mitochondrion);GO:0006952(defense response);GO:0043531(ADP binding)	COG4886(leucine Rich Repeat)	K13459	disease resistance protein RPS2	-	cic04626(Plant-pathogen interaction)	V4UFV3.1 PF00931.20;NB-ARC;
TRINITY_DN47419_c3_g1	372	TRINITY_DN47419_c3_g1_i1;TRINITY_DN47419_c3_g1_i2;TRINITY_DN47419_c3_g1_i3;TRINITY_DN47419_c3_g1_i4	putative uridine nucleosidase 1 [Dorcoceras hygrometricum]	URH1	Uridine nucleosidase 1 OS=Arabidopsis thaliana GN=URH1 PE=1 SV=2	GO:0005829(cytosol);GO:0006152(purine nucleoside catabolic process);GO:0008477(purine nucleosidase activity)	COG1957(nucleoside hydrolase)	K01240	uridine nucleosidase	EC:3.2.2.3	rcu00240(Pyrimidine metabolism);rcu00760(Nicotinate and nicotinamide metabolism)	B9SRU5.1 PF01156.17;IU_nuc_hydro;
TRINITY_DN38052_c6_g4	212	TRINITY_DN38052_c6_g4_i1	-	-	-	-	-	-	-	-	-	-
TRINITY_DN26248_c2_g3	628	TRINITY_DN26248_c2_g3_i1;TRINITY_DN26248_c2_g3_i2	unnamed protein product, partial [Vitis vinifera]	TPP2	Tripeptidyl-peptidase 2 OS=Arabidopsis thaliana GN=TPP2 PE=1 SV=1	GO:0004252(serine-type endopeptidase activity)	COG1404(peptidase (S8 and S53, subtilisin, kexin, sedolisin)	-	-	-	-	-
TRINITY_DN30939_c5_g4	219	TRINITY_DN30939_c5_g4_i1	-	-	-	-	-	-	-	-	-	-
TRINITY_DN27125_c0_g5	304	TRINITY_DN27125_c0_g5_i1	PREDICTED: uncharacterized protein LOC107809347 [Nicotiana tabacum]	-	-	GO:0003676(nucleic acid binding);GO:0005575(cellular_component);GO:0015074(DNA integration)	ENOG410YNUB(NA)	K13024	inositol-hexakisphosphate/diphosphoinositol-pentakisphosphate 1-kinase	EC:2.7.4.24	nnu04070(Phosphatidylinositol signaling system)	-
TRINITY_DN26361_c2_g1	1215	TRINITY_DN26361_c2_g1_i1;TRINITY_DN26361_c2_g1_i2;TRINITY_DN26361_c2_g1_i3	PREDICTED: urease accessory protein F isoform X1 [Sesamum indicum]	UREF	Urease accessory protein F OS=Arabidopsis thaliana GN=UREF PE=2 SV=1	GO:0005737(cytoplasm);GO:0006807(nitrogen compound metabolic process);GO:0016151(nickel cation binding)	COG0830(Required for maturation of urease via the functional incorporation of the urease nickel metallocenter (By similarity))	-	-	-	-	A0A067E6K1.1 PF01730.14;UreF;
TRINITY_DN30129_c3_g4	217	TRINITY_DN30129_c3_g4_i1;TRINITY_DN30129_c3_g4_i2	-	-	-	-	-	-	-	-	-	-
TRINITY_DN30392_c0_g1	330	TRINITY_DN30392_c0_g1_i1;TRINITY_DN30392_c0_g1_i10;TRINITY_DN30392_c0_g1_i2;TRINITY_DN30392_c0_g1_i3;TRINITY_DN30392_c0_g1_i4;TRINITY_DN30392_c0_g1_i5;TRINITY_DN30392_c0_g1_i6;TRINITY_DN30392_c0_g1_i7;TRINITY_DN30392_c0_g1_i8;TRINITY_DN30392_c0_g1_i9	-	-	-	-	-	-	-	-	-	-
TRINITY_DN28782_c0_g1	782	TRINITY_DN28782_c0_g1_i1;TRINITY_DN28782_c0_g1_i2;TRINITY_DN28782_c0_g1_i3;TRINITY_DN28782_c0_g1_i4;TRINITY_DN28782_c0_g1_i5;TRINITY_DN28782_c0_g1_i6	PREDICTED: stress enhanced protein 1, chloroplastic [Nelumbo nucifera]	SEP1	Stress enhanced protein 1, chloroplastic OS=Arabidopsis thaliana GN=SEP1 PE=2 SV=1	GO:0009523(photosystem II);GO:0009535(chloroplast thylakoid membrane);GO:0009611(response to wounding);GO:0009644(response to high light intensity);GO:0015979(photosynthesis);GO:0016021(integral component of membrane);GO:0016168(chlorophyll binding);GO:0071486(cellular response to high light intensity);GO:0071492(cellular response to UV-A)	ENOG410Y6IC(stress enhanced protein 1)	-	-	-	-	-
TRINITY_DN26085_c0_g1	465	TRINITY_DN26085_c0_g1_i1;TRINITY_DN26085_c0_g1_i2;TRINITY_DN26085_c0_g1_i3;TRINITY_DN26085_c0_g1_i4	-	-	-	-	-	-	-	-	-	-
TRINITY_DN2176_c0_g1	236	TRINITY_DN2176_c0_g1_i1	-	-	-	-	-	-	-	-	-	-
TRINITY_DN30179_c1_g1	274	TRINITY_DN30179_c1_g1_i1;TRINITY_DN30179_c1_g1_i2;TRINITY_DN30179_c1_g1_i3	-	-	-	-	-	-	-	-	-	-
TRINITY_DN43308_c0_g3	442	TRINITY_DN43308_c0_g3_i1	-	-	-	-	-	-	-	-	-	-
TRINITY_DN41157_c0_g3	496	TRINITY_DN41157_c0_g3_i1	-	-	-	-	-	-	-	-	-	-
TRINITY_DN24678_c0_g3	2425	TRINITY_DN24678_c0_g3_i1;TRINITY_DN24678_c0_g3_i2;TRINITY_DN24678_c0_g3_i3	PREDICTED: putative pentatricopeptide repeat-containing protein At5g59900 [Vitis vinifera]	At5g59900	Putative pentatricopeptide repeat-containing protein At5g59900 OS=Arabidopsis thaliana GN=At5g59900 PE=3 SV=1	GO:0003674(molecular_function);GO:0005739(mitochondrion);GO:0008150(biological_process)	ENOG410Z7Z7(Pentatricopeptide repeat-containing protein)	K14442	ATP-dependent RNA helicase DHX36	EC:3.6.4.13	cam03018(RNA degradation)	A0A0D9X9R5.1 PF17177.2;PPR_long;
TRINITY_DN40625_c0_g2	587	TRINITY_DN40625_c0_g2_i1;TRINITY_DN40625_c0_g2_i2	PREDICTED: rust resistance kinase Lr10-like isoform X1 [Nicotiana tomentosiformis]	At5g39030	Probable receptor-like protein kinase At5g39030 OS=Arabidopsis thaliana GN=At5g39030 PE=2 SV=1	GO:0004675(transmembrane receptor protein serine/threonine kinase activity);GO:0005524(ATP binding);GO:0005886(plasma membrane);GO:0006468(protein phosphorylation);GO:0009506(plasmodesma);GO:0009620(response to fungus);GO:0016021(integral component of membrane);GO:0016301(kinase activity)	-	-	-	-	-	A0A059D6C5.1 PF00069.23;Pkinase;
TRINITY_DN2584_c0_g1	284	TRINITY_DN2584_c0_g1_i1	ribosomal protein S29 subunit [Chlamydomonas sp. ICE-L]	RPS29	40S ribosomal protein S29 OS=Ashbya gossypii (strain ATCC 10895 / CBS 109.51 / FGSC 9923 / NRRL Y-1056) GN=RPS29 PE=3 SV=1	GO:0003735(structural constituent of ribosome);GO:0005634(nucleus);GO:0006412(translation);GO:0022627(cytosolic small ribosomal subunit);GO:0030445(yeast-form cell wall)	COG0199(Binds 16S rRNA, required for the assembly of 30S particles and may also be responsible for determining the conformation of the 16S rRNA at the A site (By similarity))	K02980	small subunit ribosomal protein S29e	-	ccp03010(Ribosome)	S8B324.1 PF00253.19;Ribosomal_S14;
TRINITY_DN39465_c1_g3	231	TRINITY_DN39465_c1_g3_i1	-	-	-	-	-	-	-	-	-	-
TRINITY_DN46341_c0_g1	2351	TRINITY_DN46341_c0_g1_i1;TRINITY_DN46341_c0_g1_i10;TRINITY_DN46341_c0_g1_i11;TRINITY_DN46341_c0_g1_i12;TRINITY_DN46341_c0_g1_i13;TRINITY_DN46341_c0_g1_i14;TRINITY_DN46341_c0_g1_i15;TRINITY_DN46341_c0_g1_i16;TRINITY_DN46341_c0_g1_i17;TRINITY_DN46341_c0_g1_i18;TRINITY_DN46341_c0_g1_i19;TRINITY_DN46341_c0_g1_i2;TRINITY_DN46341_c0_g1_i20;TRINITY_DN46341_c0_g1_i21;TRINITY_DN46341_c0_g1_i22;TRINITY_DN4…	auxin response factor 6 [Camellia sinensis]	ARF6	Auxin response factor 6 OS=Arabidopsis thaliana GN=ARF6 PE=1 SV=2	GO:0003677(DNA binding);GO:0003700(transcription factor activity, sequence-specific DNA binding);GO:0005515(protein binding);GO:0005634(nucleus);GO:0006351(transcription, DNA-templated);GO:0006355(regulation of transcription, DNA-templated);GO:0009733(response to auxin);GO:0009734(auxin-activated signaling pathway);GO:0009908(flower development)	ENOG410YA3R(auxin response factor)	K14486	auxin response factor	-	pmum04075(Plant hormone signal transduction)	A0A067G9R0.1 PF02362.19;B3;
TRINITY_DN47252_c0_g1	560	TRINITY_DN47252_c0_g1_i1;TRINITY_DN47252_c0_g1_i10;TRINITY_DN47252_c0_g1_i11;TRINITY_DN47252_c0_g1_i12;TRINITY_DN47252_c0_g1_i2;TRINITY_DN47252_c0_g1_i3;TRINITY_DN47252_c0_g1_i4;TRINITY_DN47252_c0_g1_i5;TRINITY_DN47252_c0_g1_i6;TRINITY_DN47252_c0_g1_i7;TRINITY_DN47252_c0_g1_i8;TRINITY_DN47252_c0_g1_i9	hypothetical protein VITISV_042570, partial [Vitis vinifera]	-	Putative AC transposase OS=Zea mays PE=2 SV=2	GO:0000977(RNA polymerase II regulatory region sequence-specific DNA binding);GO:0003700(transcription factor activity, sequence-specific DNA binding);GO:0005634(nucleus);GO:0006357(regulation of transcription from RNA polymerase II promoter)	ENOG410ZT99(Pfam:hATC)	-	-	-	-	I1PRL4.1 PF14372.4;DUF4413;
TRINITY_DN43477_c1_g2	681	TRINITY_DN43477_c1_g2_i1;TRINITY_DN43477_c1_g2_i2	unnamed protein product, partial [Vitis vinifera]	CHL1	ATP-dependent DNA helicase CHL1 OS=Candida glabrata (strain ATCC 2001 / CBS 138 / JCM 3761 / NBRC 0622 / NRRL Y-65) GN=CHL1 PE=3 SV=1	GO:0003677(DNA binding);GO:0004003(ATP-dependent DNA helicase activity);GO:0005524(ATP binding);GO:0005634(nucleus);GO:0006139(nucleobase-containing compound metabolic process)	COG1199(helicase)	-	-	-	-	F6HYE8.1 PF06733.13;DEAD_2;
TRINITY_DN33059_c0_g3	213	TRINITY_DN33059_c0_g3_i1	-	-	-	-	-	-	-	-	-	-
TRINITY_DN42131_c1_g4	419	TRINITY_DN42131_c1_g4_i1	-	-	-	-	-	-	-	-	-	-
TRINITY_DN32661_c1_g3	1091	TRINITY_DN32661_c1_g3_i1;TRINITY_DN32661_c1_g3_i2	-	-	-	-	-	-	-	-	-	-
TRINITY_DN35609_c2_g5	219	TRINITY_DN35609_c2_g5_i1	-	-	-	-	-	-	-	-	-	-
TRINITY_DN44401_c3_g1	1068	TRINITY_DN44401_c3_g1_i1;TRINITY_DN44401_c3_g1_i2;TRINITY_DN44401_c3_g1_i3;TRINITY_DN44401_c3_g1_i4;TRINITY_DN44401_c3_g1_i5;TRINITY_DN44401_c3_g1_i6	-	-	-	-	-	-	-	-	-	-
TRINITY_DN29135_c2_g2	375	TRINITY_DN29135_c2_g2_i1;TRINITY_DN29135_c2_g2_i10;TRINITY_DN29135_c2_g2_i11;TRINITY_DN29135_c2_g2_i12;TRINITY_DN29135_c2_g2_i13;TRINITY_DN29135_c2_g2_i14;TRINITY_DN29135_c2_g2_i15;TRINITY_DN29135_c2_g2_i2;TRINITY_DN29135_c2_g2_i3;TRINITY_DN29135_c2_g2_i4;TRINITY_DN29135_c2_g2_i5;TRINITY_DN29135_c2_g2_i6;TRINITY_DN29135_c2_g2_i7;TRINITY_DN29135_c2_g2_i8;TRINITY_DN29135_c2_g2_i9	-	-	-	-	-	-	-	-	-	-
TRINITY_DN26315_c1_g1	435	TRINITY_DN26315_c1_g1_i1;TRINITY_DN26315_c1_g1_i2	-	-	-	-	-	-	-	-	-	-
TRINITY_DN25179_c0_g5	204	TRINITY_DN25179_c0_g5_i1	PREDICTED: probable serine/threonine-protein kinase At1g54610 [Solanum lycopersicum]	At1g54610	Probable serine/threonine-protein kinase At1g54610 OS=Arabidopsis thaliana GN=At1g54610 PE=1 SV=1	GO:0004672(protein kinase activity);GO:0005524(ATP binding);GO:0005634(nucleus);GO:0005886(plasma membrane);GO:0006468(protein phosphorylation);GO:0016301(kinase activity)	ENOG410XPIR(Cyclin-Dependent Kinase)	K13414	mitogen-activated protein kinase kinase kinase 1, plant	EC:2.7.11.25	obr04626(Plant-pathogen interaction)	M0ZM18.1 PF00069.23;Pkinase;
TRINITY_DN29657_c0_g2	539	TRINITY_DN29657_c0_g2_i1	hypothetical protein EUGRSUZ_J02408, partial [Eucalyptus grandis]	PARV12.8	Peptidyl-prolyl cis-trans isomerase Pin1 OS=Digitalis lanata GN=PARV12.8 PE=1 SV=1	GO:0003755(peptidyl-prolyl cis-trans isomerase activity);GO:0005515(protein binding);GO:0005783(endoplasmic reticulum);GO:0005829(cytosol);GO:0005886(plasma membrane);GO:0009506(plasmodesma);GO:0051726(regulation of cell cycle)	COG0760(peptidyl-prolyl cis-trans isomerase)	K02887	large subunit ribosomal protein L20	-	rcu03010(Ribosome)	A0A059AHH1.1 PF00639.19;Rotamase;
TRINITY_DN24287_c0_g3	525	TRINITY_DN24287_c0_g3_i1	hypothetical protein AXG93_4284s1060 [Marchantia polymorpha subsp. polymorpha]	Ldha	L-lactate dehydrogenase A chain OS=Mus musculus GN=Ldha PE=1 SV=3	GO:0003824(catalytic activity);GO:0004457(lactate dehydrogenase activity);GO:0004459(L-lactate dehydrogenase activity);GO:0005515(protein binding);GO:0005634(nucleus);GO:0005737(cytoplasm);GO:0005739(mitochondrion);GO:0005829(cytosol);GO:0005975(carbohydrate metabolic process);GO:0016020(membrane);GO:0016491(oxidoreductase activity);GO:0016616(oxidoreductase activity, acting on the CH-OH group of…	COG0039(Catalyzes the reversible oxidation of malate to oxaloacetate (By similarity))	K00016	L-lactate dehydrogenase	EC:1.1.1.27	smo00010(Glycolysis / Gluconeogenesis);smo00620(Pyruvate metabolism);smo00640(Propanoate metabolism);smo00270(Cysteine and methionine metabolism)	G1TAJ3.1 PF02866.16;Ldh_1_C;
TRINITY_DN44154_c0_g5	256	TRINITY_DN44154_c0_g5_i1	-	-	-	-	-	-	-	-	-	-
TRINITY_DN32127_c1_g1	316	TRINITY_DN32127_c1_g1_i1	-	-	-	-	-	-	-	-	-	-
TRINITY_DN36819_c5_g3	260	TRINITY_DN36819_c5_g3_i1	-	-	-	-	-	-	-	-	-	-
TRINITY_DN36052_c0_g2	210	TRINITY_DN36052_c0_g2_i1	-	-	-	-	-	-	-	-	-	-
TRINITY_DN34826_c4_g7	315	TRINITY_DN34826_c4_g7_i1	-	-	-	-	-	-	-	-	-	-
TRINITY_DN39167_c1_g5	1922	TRINITY_DN39167_c1_g5_i1;TRINITY_DN39167_c1_g5_i2	PREDICTED: serine/threonine-protein kinase STN8, chloroplastic isoform X1 [Vitis vinifera]	STN8	Serine/threonine-protein kinase STN8, chloroplastic OS=Arabidopsis thaliana GN=STN8 PE=2 SV=1	GO:0004672(protein kinase activity)	ENOG410XPP3(Cyclin-Dependent Kinase)	K13412	calcium-dependent protein kinase	EC:2.7.11.1	pop04626(Plant-pathogen interaction)	A0A061EHS0.1 PF00069.23;Pkinase;
TRINITY_DN43366_c0_g1	259	TRINITY_DN43366_c0_g1_i1	-	-	-	-	-	-	-	-	-	-
TRINITY_DN32817_c0_g3	251	TRINITY_DN32817_c0_g3_i1	-	-	-	-	-	-	-	-	-	-
TRINITY_DN25464_c3_g2	1001	TRINITY_DN25464_c3_g2_i1	-	-	-	-	-	-	-	-	-	-
TRINITY_DN3318_c0_g1	210	TRINITY_DN3318_c0_g1_i1	-	-	-	-	-	-	-	-	-	-
TRINITY_DN38880_c2_g1	314	TRINITY_DN38880_c2_g1_i1	-	-	-	-	-	-	-	-	-	-
TRINITY_DN39543_c2_g3	283	TRINITY_DN39543_c2_g3_i1	-	-	-	-	-	-	-	-	-	-
TRINITY_DN31667_c0_g2	2554	TRINITY_DN31667_c0_g2_i1;TRINITY_DN31667_c0_g2_i2;TRINITY_DN31667_c0_g2_i3	ATP binding protein, putative [Ricinus communis]	At1g19430	Probable methyltransferase PMT28 OS=Arabidopsis thaliana GN=At1g19430 PE=2 SV=1	GO:0005768(endosome);GO:0005774(vacuolar membrane);GO:0005802(trans-Golgi network);GO:0008757(S-adenosylmethionine-dependent methyltransferase activity);GO:0032259(methylation)	COG0731(radical SAM domain protein)	-	-	-	-	B9R7U0.1 PF03141.14;Methyltransf_29;
TRINITY_DN13066_c0_g1	250	TRINITY_DN13066_c0_g1_i1	-	-	-	-	-	-	-	-	-	-
TRINITY_DN28944_c0_g1	314	TRINITY_DN28944_c0_g1_i1;TRINITY_DN28944_c0_g1_i2;TRINITY_DN28944_c0_g1_i3;TRINITY_DN28944_c0_g1_i4;TRINITY_DN28944_c0_g1_i5	-	-	-	-	-	-	-	-	-	-
TRINITY_DN38452_c0_g2	413	TRINITY_DN38452_c0_g2_i1	PREDICTED: 40S ribosomal protein S15a-1-like [Setaria italica]	RPS15AA	40S ribosomal protein S15a-1 OS=Arabidopsis thaliana GN=RPS15AA PE=2 SV=2	GO:0003735(structural constituent of ribosome)	COG0096(One of the primary rRNA binding proteins, it binds directly to 16S rRNA central domain where it helps coordinate assembly of the platform of the 30S subunit (By similarity))	K02957	small subunit ribosomal protein S15Ae	-	osa03010(Ribosome)	U5G534.1 PF00410.17;Ribosomal_S8;
TRINITY_DN29995_c1_g2	1293	TRINITY_DN29995_c1_g2_i1	PREDICTED: putative homeobox-leucine zipper protein ATHB-51 isoform X2 [Vitis vinifera]	ATHB-51	Putative homeobox-leucine zipper protein ATHB-51 OS=Arabidopsis thaliana GN=ATHB-51 PE=2 SV=2	GO:0003677(DNA binding);GO:0003700(transcription factor activity, sequence-specific DNA binding);GO:0005634(nucleus);GO:0006351(transcription, DNA-templated);GO:0006355(regulation of transcription, DNA-templated);GO:0009965(leaf morphogenesis);GO:0010434(bract formation);GO:0010582(floral meristem determinacy);GO:0043565(sequence-specific DNA binding);GO:0045893(positive regulation of transcripti…	ENOG410Z2UE(homeobox-leucine zipper protein)	K05275	pyridoxine 4-dehydrogenase	EC:1.1.1.65	egr00750(Vitamin B6 metabolism)	A0A0A0LED8.1 PF00046.27;Homeobox;
TRINITY_DN20736_c0_g2	444	TRINITY_DN20736_c0_g2_i1	-	-	-	-	-	-	-	-	-	-
TRINITY_DN13475_c0_g1	272	TRINITY_DN13475_c0_g1_i1	hypothetical protein VITISV_011261 [Vitis vinifera]	-	-	-	-	K01738	cysteine synthase A	EC:2.5.1.47	mdm01200(Carbon metabolism);mdm01230(Biosynthesis of amino acids);mdm00920(Sulfur metabolism);mdm00270(Cysteine and methionine metabolism)	-
TRINITY_DN28487_c0_g5	387	TRINITY_DN28487_c0_g5_i1	hypothetical protein DCAR_013132 [Daucus carota subsp. sativus]	-	-	-	-	-	-	-	-	-
TRINITY_DN27481_c0_g2	550	TRINITY_DN27481_c0_g2_i1;TRINITY_DN27481_c0_g2_i2;TRINITY_DN27481_c0_g2_i3	PREDICTED: acyl-coenzyme A thioesterase 13 [Jatropha curcas]	Acot13	Acyl-coenzyme A thioesterase 13 OS=Mus musculus GN=Acot13 PE=1 SV=1	GO:0005777(peroxisome);GO:0008150(biological_process);GO:0016788(hydrolase activity, acting on ester bonds);GO:0047617(acyl-CoA hydrolase activity)	COG2050(thioesterase Superfamily protein)	-	-	-	-	B9RW89.1 PF03061.20;4HBT;
TRINITY_DN24966_c3_g3	238	TRINITY_DN24966_c3_g3_i1	-	-	-	-	-	-	-	-	-	-
TRINITY_DN46839_c2_g4	462	TRINITY_DN46839_c2_g4_i1;TRINITY_DN46839_c2_g4_i2;TRINITY_DN46839_c2_g4_i3;TRINITY_DN46839_c2_g4_i4	hypothetical protein L484_016097 [Morus notabilis]	-	-	-	ENOG4111K1H(SPT2)	-	-	-	-	W9RQN2.1 PF08243.9;SPT2;
TRINITY_DN31394_c0_g3	609	TRINITY_DN31394_c0_g3_i1;TRINITY_DN31394_c0_g3_i2	-	-	-	-	-	-	-	-	-	-
TRINITY_DN30212_c4_g2	321	TRINITY_DN30212_c4_g2_i1	-	-	-	-	-	-	-	-	-	-
TRINITY_DN45052_c0_g1	294	TRINITY_DN45052_c0_g1_i1	-	-	-	-	-	-	-	-	-	-
TRINITY_DN43384_c1_g2	1237	TRINITY_DN43384_c1_g2_i1;TRINITY_DN43384_c1_g2_i2;TRINITY_DN43384_c1_g2_i3	hypothetical protein MANES_07G105900 [Manihot esculenta]	NLP2	Nitrilase-like protein 2 OS=Arabidopsis thaliana GN=NLP2 PE=2 SV=1	GO:0000257(nitrilase activity);GO:0006807(nitrogen compound metabolic process);GO:0009536(plastid);GO:0016810(hydrolase activity, acting on carbon-nitrogen (but not peptide) bonds);GO:0046686(response to cadmium ion)	COG0388(nitrilase cyanide hydratase and apolipoprotein n-acyltransferase)	-	-	-	-	A0A059BHH0.1 PF00795.20;CN_hydrolase;
TRINITY_DN28058_c0_g1	341	TRINITY_DN28058_c0_g1_i1;TRINITY_DN28058_c0_g1_i2	-	-	-	-	-	-	-	-	-	-
TRINITY_DN30337_c0_g3	360	TRINITY_DN30337_c0_g3_i1;TRINITY_DN30337_c0_g3_i2	hypothetical protein VITISV_008538 [Vitis vinifera]	-	-	-	-	-	-	-	-	-
TRINITY_DN36268_c0_g2	732	TRINITY_DN36268_c0_g2_i1;TRINITY_DN36268_c0_g2_i2	-	-	-	-	-	-	-	-	-	-
TRINITY_DN14755_c0_g3	258	TRINITY_DN14755_c0_g3_i1	-	-	-	-	-	-	-	-	-	-
TRINITY_DN38334_c5_g2	206	TRINITY_DN38334_c5_g2_i1	-	-	-	-	-	-	-	-	-	-
TRINITY_DN46429_c0_g3	541	TRINITY_DN46429_c0_g3_i1	Chaperone DnaK [Cynara cardunculus var. scolymus]	HSP70	Stromal 70 kDa heat shock-related protein, chloroplastic OS=Pisum sativum GN=HSP70 PE=2 SV=1	GO:0005515(protein binding);GO:0005524(ATP binding);GO:0005622(intracellular);GO:0005623(cell);GO:0006457(protein folding);GO:0009408(response to heat);GO:0009507(chloroplast);GO:0009532(plastid stroma);GO:0009570(chloroplast stroma);GO:0009579(thylakoid);GO:0009941(chloroplast envelope);GO:0045036(protein targeting to chloroplast);GO:0046686(response to cadmium ion);GO:0048046(apoplast);GO:00510…	COG0443(Heat shock protein)	K03283	heat shock 70kDa protein 1/8	-	osa03040(Spliceosome);osa04141(Protein processing in endoplasmic reticulum);osa04144(Endocytosis)	W5FM76.1 PF00012.18;HSP70;
TRINITY_DN7033_c0_g1	549	TRINITY_DN7033_c0_g1_i1	PREDICTED: photosynthetic NDH subunit of lumenal location 5, chloroplastic [Oryza sativa Japonica Group]	PNSL5	Photosynthetic NDH subunit of lumenal location 5, chloroplastic OS=Arabidopsis thaliana GN=PNSL5 PE=1 SV=1	GO:0003755(peptidyl-prolyl cis-trans isomerase activity)	ENOG410Z0G4(PPIases accelerate the folding of proteins (By similarity))	K09567	peptidyl-prolyl isomerase H (cyclophilin H)	EC:5.2.1.8	gsl03040(Spliceosome)	Q75M32.1 PF00160.19;Pro_isomerase;
TRINITY_DN38869_c4_g1	294	TRINITY_DN38869_c4_g1_i1	geranyl pyrophosphate synthase [Genlisea aurea]	SPS1	Solanesyl-diphosphate synthase 1, mitochondrial OS=Oryza sativa subsp. japonica GN=SPS1 PE=1 SV=1	GO:0005739(mitochondrion)	COG0142(synthase)	K14066	geranyl diphosphate synthase	EC:2.5.1.1	gmx00900(Terpenoid backbone biosynthesis)	A0A0E0LEP1.1 PF00348.15;polyprenyl_synt;
TRINITY_DN34271_c5_g1	454	TRINITY_DN34271_c5_g1_i1	-	-	-	-	-	-	-	-	-	-
TRINITY_DN44441_c1_g3	2163	TRINITY_DN44441_c1_g3_i1;TRINITY_DN44441_c1_g3_i2;TRINITY_DN44441_c1_g3_i3;TRINITY_DN44441_c1_g3_i4	PREDICTED: pentatricopeptide repeat-containing protein At1g06140, mitochondrial [Vitis vinifera]	PCMP-E61	Pentatricopeptide repeat-containing protein At1g06140, mitochondrial OS=Arabidopsis thaliana GN=PCMP-E61 PE=2 SV=1	GO:0003674(molecular_function);GO:0005739(mitochondrion);GO:0080156(mitochondrial mRNA modification)	ENOG410Z7Z7(Pentatricopeptide repeat-containing protein)	K01176	alpha-amylase	EC:3.2.1.1	jcu00500(Starch and sucrose metabolism)	A0A0D2MT91.1 PF17177.2;PPR_long;
TRINITY_DN6217_c0_g1	368	TRINITY_DN6217_c0_g1_i1	ATP synthase lipid-binding protein, mitochondrial, partial [Anthurium amnicola]	ATP5G1	ATP synthase F(0) complex subunit C1, mitochondrial OS=Homo sapiens GN=ATP5G1 PE=1 SV=2	GO:0005215(transporter activity);GO:0005515(protein binding);GO:0005739(mitochondrion);GO:0005743(mitochondrial inner membrane);GO:0005753(mitochondrial proton-transporting ATP synthase complex);GO:0006754(ATP biosynthetic process);GO:0008289(lipid binding);GO:0015078(hydrogen ion transmembrane transporter activity);GO:0015991(ATP hydrolysis coupled proton transport);GO:0016021(integral component…	COG0636(F(1)F(0) ATP synthase produces ATP from ADP in the presence of a proton or sodium gradient. F-type ATPases consist of two structural domains, F(1) containing the extramembraneous catalytic core and F(0) containing the membrane proton channel, linked together by a central stalk and a peripheral stalk. During catalysis, ATP synthesis in the catalytic domain of F(1) is coupled via a rotary m…	K02128	F-type H+-transporting ATPase subunit c	-	ccp00190(Oxidative phosphorylation)	B7Q6S9.1 PF00137.19;ATP-synt_C;
TRINITY_DN27629_c1_g12	292	TRINITY_DN27629_c1_g12_i1	-	-	-	-	-	-	-	-	-	-
TRINITY_DN45309_c2_g2	242	TRINITY_DN45309_c2_g2_i1	-	-	-	-	-	-	-	-	-	-
TRINITY_DN28761_c2_g1	1486	TRINITY_DN28761_c2_g1_i1;TRINITY_DN28761_c2_g1_i2	-	-	-	-	-	-	-	-	-	-
TRINITY_DN44939_c2_g4	270	TRINITY_DN44939_c2_g4_i1	-	-	-	-	-	-	-	-	-	-
TRINITY_DN36691_c0_g1	710	TRINITY_DN36691_c0_g1_i1	PREDICTED: probable rhamnogalacturonate lyase B [Theobroma cacao]	-	-	GO:0005576(extracellular region);GO:0005975(carbohydrate metabolic process);GO:0016829(lyase activity);GO:0030246(carbohydrate binding)	ENOG410YE12(Rhamnogalacturonate lyase)	-	-	-	-	A0A061FFK8.1 PF14683.4;CBM-like;
TRINITY_DN42551_c1_g3	236	TRINITY_DN42551_c1_g3_i1	hypothetical protein CICLE_v10030695mg [Citrus clementina]	-	-	GO:0004573(mannosyl-oligosaccharide glucosidase activity);GO:0005789(endoplasmic reticulum membrane);GO:0006487(protein N-linked glycosylation)	-	K01228	mannosyl-oligosaccharide glucosidase	EC:3.2.1.106	cit00510(N-Glycan biosynthesis);cit04141(Protein processing in endoplasmic reticulum)	-
TRINITY_DN25929_c0_g2	272	TRINITY_DN25929_c0_g2_i1;TRINITY_DN25929_c0_g2_i2;TRINITY_DN25929_c0_g2_i3;TRINITY_DN25929_c0_g2_i4	PREDICTED: uncharacterized protein LOC103441727 [Malus domestica]	-	-	-	-	-	-	-	-	-
TRINITY_DN34850_c2_g2	1076	TRINITY_DN34850_c2_g2_i1;TRINITY_DN34850_c2_g2_i10;TRINITY_DN34850_c2_g2_i11;TRINITY_DN34850_c2_g2_i12;TRINITY_DN34850_c2_g2_i13;TRINITY_DN34850_c2_g2_i14;TRINITY_DN34850_c2_g2_i15;TRINITY_DN34850_c2_g2_i16;TRINITY_DN34850_c2_g2_i2;TRINITY_DN34850_c2_g2_i3;TRINITY_DN34850_c2_g2_i4;TRINITY_DN34850_c2_g2_i5;TRINITY_DN34850_c2_g2_i6;TRINITY_DN34850_c2_g2_i7;TRINITY_DN34850_c2_g2_i8;TRINITY_DN34850_c…	PREDICTED: probable mediator of RNA polymerase II transcription subunit 26c [Juglans regia]	MED26C	Probable mediator of RNA polymerase II transcription subunit 26c OS=Arabidopsis thaliana GN=MED26C PE=1 SV=1	GO:0006368(transcription elongation from RNA polymerase II promoter);GO:0070449(elongin complex)	ENOG411201A(Transcription elongation)	-	-	-	-	D7U452.1 PF08711.9;Med26;
TRINITY_DN39335_c3_g3	504	TRINITY_DN39335_c3_g3_i1	hypothetical protein JCGZ_16087 [Jatropha curcas]	-	-	GO:0004674(protein serine/threonine kinase activity);GO:0005886(plasma membrane);GO:0006468(protein phosphorylation)	COG0515(Serine Threonine protein kinase)	-	-	-	-	F6GZX1.1 PF00954.18;S_locus_glycop;
TRINITY_DN44479_c0_g1	341	TRINITY_DN44479_c0_g1_i1;TRINITY_DN44479_c0_g1_i10;TRINITY_DN44479_c0_g1_i11;TRINITY_DN44479_c0_g1_i12;TRINITY_DN44479_c0_g1_i13;TRINITY_DN44479_c0_g1_i14;TRINITY_DN44479_c0_g1_i15;TRINITY_DN44479_c0_g1_i16;TRINITY_DN44479_c0_g1_i17;TRINITY_DN44479_c0_g1_i18;TRINITY_DN44479_c0_g1_i19;TRINITY_DN44479_c0_g1_i2;TRINITY_DN44479_c0_g1_i20;TRINITY_DN44479_c0_g1_i21;TRINITY_DN44479_c0_g1_i22;TRINITY_DN4…	-	-	-	-	-	-	-	-	-	-
TRINITY_DN33548_c1_g2	594	TRINITY_DN33548_c1_g2_i1;TRINITY_DN33548_c1_g2_i2;TRINITY_DN33548_c1_g2_i3	rac-like GTP-binding protein RHO1 [Beta vulgaris subsp. vulgaris]	RHO1	Rac-like GTP-binding protein RHO1 OS=Beta vulgaris GN=RHO1 PE=2 SV=1	GO:0005515(protein binding);GO:0005525(GTP binding);GO:0005634(nucleus);GO:0005737(cytoplasm);GO:0005819(spindle);GO:0005886(plasma membrane);GO:0007264(small GTPase mediated signal transduction);GO:0009524(phragmoplast);GO:0009734(auxin-activated signaling pathway);GO:0009738(abscisic acid-activated signaling pathway);GO:0015031(protein transport)	COG1100(GTP-binding Protein)	K00430	peroxidase	EC:1.11.1.7	sita00940(Phenylpropanoid biosynthesis)	F4J3B2.1 PF00071.20;Ras;
TRINITY_DN23943_c0_g2	481	TRINITY_DN23943_c0_g2_i1	OSIGBa0131F24.5 [Oryza sativa Indica Group]	Os04g0282400	Flowering-promoting factor 1-like protein 4 OS=Oryza sativa subsp. japonica GN=Os04g0282400 PE=3 SV=1	GO:0005515(protein binding);GO:0005525(GTP binding);GO:0009733(response to auxin);GO:0045841(negative regulation of mitotic metaphase/anaphase transition);GO:0072686(mitotic spindle);GO:2000280(regulation of root development)	ENOG4112CDX(positive regulation of flower development)	K14416	elongation factor 1 alpha-like protein	-	aly03015(mRNA surveillance pathway)	M4F8N1.1 PF00153.25;Mito_carr;
TRINITY_DN49009_c0_g1	206	TRINITY_DN49009_c0_g1_i1	-	-	-	-	-	-	-	-	-	-
TRINITY_DN31139_c2_g1	528	TRINITY_DN31139_c2_g1_i1	-	-	-	-	-	-	-	-	-	-
TRINITY_DN36425_c0_g4	223	TRINITY_DN36425_c0_g4_i1	-	-	-	-	-	-	-	-	-	-
TRINITY_DN2515_c0_g1	336	TRINITY_DN2515_c0_g1_i1	-	-	-	-	-	-	-	-	-	-
TRINITY_DN37008_c3_g1	316	TRINITY_DN37008_c3_g1_i1	PREDICTED: uncharacterized protein LOC103321354 [Prunus mume]	upf1	Regulator of nonsense transcripts 1 OS=Dictyostelium discoideum GN=upf1 PE=3 SV=1	GO:0005737(cytoplasm);GO:0008150(biological_process);GO:0016787(hydrolase activity)	COG1112(Helicase)	K14326	regulator of nonsense transcripts 1	EC:3.6.4.-	cre03013(RNA transport);cre03015(mRNA surveillance pathway)	U7DYK3.1 PF13087.4;AAA_12;
TRINITY_DN42259_c3_g2	506	TRINITY_DN42259_c3_g2_i1;TRINITY_DN42259_c3_g2_i2;TRINITY_DN42259_c3_g2_i3;TRINITY_DN42259_c3_g2_i4;TRINITY_DN42259_c3_g2_i5;TRINITY_DN42259_c3_g2_i6;TRINITY_DN42259_c3_g2_i7;TRINITY_DN42259_c3_g2_i8;TRINITY_DN42259_c3_g2_i9	-	-	-	-	-	-	-	-	-	-
TRINITY_DN42261_c1_g1	1225	TRINITY_DN42261_c1_g1_i1;TRINITY_DN42261_c1_g1_i10;TRINITY_DN42261_c1_g1_i2;TRINITY_DN42261_c1_g1_i3;TRINITY_DN42261_c1_g1_i4;TRINITY_DN42261_c1_g1_i5;TRINITY_DN42261_c1_g1_i6;TRINITY_DN42261_c1_g1_i7;TRINITY_DN42261_c1_g1_i8;TRINITY_DN42261_c1_g1_i9	hypothetical protein CISIN_1g0039202mg, partial [Citrus sinensis]	-	-	GO:0000059(protein import into nucleus, docking);GO:0006999(nuclear pore organization);GO:0017056(structural constituent of nuclear pore);GO:0044611(nuclear pore inner ring)	ENOG410XXIE(Nucleolar protein)	-	-	-	-	C5YIT8.1 PF01843.17;DIL;
TRINITY_DN34530_c2_g2	354	TRINITY_DN34530_c2_g2_i1	-	-	-	-	-	-	-	-	-	-
TRINITY_DN30569_c0_g2	352	TRINITY_DN30569_c0_g2_i1;TRINITY_DN30569_c0_g2_i2	-	-	-	-	-	-	-	-	-	-
TRINITY_DN40078_c0_g3	652	TRINITY_DN40078_c0_g3_i1	PREDICTED: glycolipid transfer protein 1-like [Phoenix dactylifera]	GLTP1	Glycolipid transfer protein 1 OS=Arabidopsis thaliana GN=GLTP1 PE=2 SV=1	GO:0005737(cytoplasm);GO:0005829(cytosol);GO:0005886(plasma membrane);GO:0017089(glycolipid transporter activity);GO:0046836(glycolipid transport);GO:0051861(glycolipid binding)	ENOG410YFEA(glycolipid transport)	-	-	-	-	M5Y9F2.1 PF08718.9;GLTP;
TRINITY_DN33923_c1_g4	319	TRINITY_DN33923_c1_g4_i1	-	-	-	-	-	-	-	-	-	-
TRINITY_DN44764_c2_g1	227	TRINITY_DN44764_c2_g1_i1	-	-	-	-	-	-	-	-	-	-
TRINITY_DN34856_c1_g3	295	TRINITY_DN34856_c1_g3_i1	-	-	-	-	-	-	-	-	-	-
TRINITY_DN24811_c1_g1	373	TRINITY_DN24811_c1_g1_i1;TRINITY_DN24811_c1_g1_i2	-	-	-	-	-	-	-	-	-	-
TRINITY_DN41013_c3_g3	445	TRINITY_DN41013_c3_g3_i1	-	-	-	-	-	-	-	-	-	-
TRINITY_DN25378_c3_g1	631	TRINITY_DN25378_c3_g1_i1;TRINITY_DN25378_c3_g1_i2	hypothetical protein MANES_16G028700 [Manihot esculenta]	HT1	Serine/threonine-protein kinase HT1 OS=Arabidopsis thaliana GN=HT1 PE=1 SV=1	GO:0004712(protein serine/threonine/tyrosine kinase activity);GO:0004713(protein tyrosine kinase activity);GO:0005524(ATP binding);GO:0005829(cytosol);GO:0005886(plasma membrane);GO:0016301(kinase activity)	COG0515(Serine Threonine protein kinase)	K14510	serine/threonine-protein kinase CTR1	EC:2.7.11.1	mtr04075(Plant hormone signal transduction)	V7CMG4.1 PF07714.15;Pkinase_Tyr;
TRINITY_DN45092_c1_g1	617	TRINITY_DN45092_c1_g1_i1;TRINITY_DN45092_c1_g1_i2;TRINITY_DN45092_c1_g1_i3	-	-	-	-	-	-	-	-	-	-
TRINITY_DN926_c0_g1	217	TRINITY_DN926_c0_g1_i1	-	-	-	-	-	-	-	-	-	-
TRINITY_DN38429_c0_g4	349	TRINITY_DN38429_c0_g4_i1	-	-	-	-	-	-	-	-	-	-
TRINITY_DN37449_c0_g3	237	TRINITY_DN37449_c0_g3_i1;TRINITY_DN37449_c0_g3_i2	-	-	-	-	-	-	-	-	-	-
TRINITY_DN46434_c0_g1	282	TRINITY_DN46434_c0_g1_i1;TRINITY_DN46434_c0_g1_i2	unknown [Zea mays]	-	-	-	-	-	-	-	-	C0P9B4.1 PF00071.20;Ras;
TRINITY_DN26460_c0_g2	1989	TRINITY_DN26460_c0_g2_i1;TRINITY_DN26460_c0_g2_i2;TRINITY_DN26460_c0_g2_i3;TRINITY_DN26460_c0_g2_i4;TRINITY_DN26460_c0_g2_i5	PREDICTED: ubiquitin-activating enzyme E1 1 [Citrus sinensis]	UBA1	Ubiquitin-activating enzyme E1 1 OS=Arabidopsis thaliana GN=UBA1 PE=1 SV=1	GO:0004839(ubiquitin activating enzyme activity);GO:0004842(ubiquitin-protein transferase activity);GO:0005634(nucleus);GO:0005829(cytosol);GO:0019941(modification-dependent protein catabolic process)	COG0476(small protein activating enzyme activity)	K03178	ubiquitin-activating enzyme E1	EC:6.2.1.45	cit04120(Ubiquitin mediated proteolysis)	A0A067FI06.1 PF00899.19;ThiF;
TRINITY_DN28492_c2_g2	288	TRINITY_DN28492_c2_g2_i1	-	-	-	-	-	-	-	-	-	-
TRINITY_DN30081_c0_g1	237	TRINITY_DN30081_c0_g1_i1	-	-	-	-	-	-	-	-	-	-
TRINITY_DN40592_c1_g4	233	TRINITY_DN40592_c1_g4_i1;TRINITY_DN40592_c1_g4_i2	-	-	-	-	-	-	-	-	-	-
TRINITY_DN44762_c0_g1	2995	TRINITY_DN44762_c0_g1_i1;TRINITY_DN44762_c0_g1_i2;TRINITY_DN44762_c0_g1_i3;TRINITY_DN44762_c0_g1_i4;TRINITY_DN44762_c0_g1_i5;TRINITY_DN44762_c0_g1_i6;TRINITY_DN44762_c0_g1_i7;TRINITY_DN44762_c0_g1_i8	PREDICTED: E3 ubiquitin-protein ligase UPL6 [Vitis vinifera]	UPL6	E3 ubiquitin-protein ligase UPL6 OS=Arabidopsis thaliana GN=UPL6 PE=2 SV=1	GO:0004842(ubiquitin-protein transferase activity);GO:0005634(nucleus);GO:0005737(cytoplasm);GO:0042787(protein ubiquitination involved in ubiquitin-dependent protein catabolic process)	COG5021(ubiquitin protein ligase)	K10589	ubiquitin-protein ligase E3 C	EC:2.3.2.26	vvi04120(Ubiquitin mediated proteolysis)	V7BS42.1 PF00632.23;HECT;
TRINITY_DN37978_c0_g1	2411	TRINITY_DN37978_c0_g1_i1;TRINITY_DN37978_c0_g1_i2;TRINITY_DN37978_c0_g1_i3	hypothetical protein PRUPE_ppa001251mg [Prunus persica]	-	-	-	ENOG4111K1M(transposon protein)	K11423	histone-lysine N-methyltransferase SETD2	EC:2.1.1.43	pmum00310(Lysine degradation)	M5XIH9.1 PF10551.7;MULE;
TRINITY_DN24160_c0_g1	2527	TRINITY_DN24160_c0_g1_i1	PREDICTED: lon protease homolog 2, peroxisomal isoform X2 [Oryza sativa Japonica Group]	Os09g0533400	Lon protease homolog 2, peroxisomal OS=Oryza sativa subsp. japonica GN=Os09g0533400 PE=2 SV=1	GO:0004176(ATP-dependent peptidase activity);GO:0005782(peroxisomal matrix);GO:0006515(misfolded or incompletely synthesized protein catabolic process);GO:0006625(protein targeting to peroxisome);GO:0016485(protein processing)	COG0466(ATP-dependent serine protease that mediates the selective degradation of mutant and abnormal proteins as well as certain short-lived regulatory proteins. Required for cellular homeostasis and for survival from DNA damage and developmental changes induced by stress. Degrades polypeptides processively to yield small peptide fragments that are 5 to 10 amino acids long. Binds to DNA in a doub…	-	-	-	-	Q0J032.1 PF05362.11;Lon_C;
TRINITY_DN39792_c3_g1	463	TRINITY_DN39792_c3_g1_i1;TRINITY_DN39792_c3_g1_i2;TRINITY_DN39792_c3_g1_i3;TRINITY_DN39792_c3_g1_i4	-	-	-	-	-	-	-	-	-	-
TRINITY_DN21323_c0_g1	293	TRINITY_DN21323_c0_g1_i1	-	VAT1	Synaptic vesicle membrane protein VAT-1 homolog OS=Homo sapiens GN=VAT1 PE=1 SV=2	GO:0005741(mitochondrial outer membrane);GO:0008270(zinc ion binding);GO:0010637(negative regulation of mitochondrial fusion);GO:0016021(integral component of membrane);GO:0016491(oxidoreductase activity);GO:0055114(oxidation-reduction process);GO:0070062(extracellular exosome)	COG0604(alcohol dehydrogenase)	-	-	-	-	H0WNT7.1 PF13602.4;ADH_zinc_N_2;
TRINITY_DN28409_c0_g6	275	TRINITY_DN28409_c0_g6_i1	-	-	-	-	-	-	-	-	-	-
TRINITY_DN41945_c1_g2	228	TRINITY_DN41945_c1_g2_i1	-	-	-	-	-	-	-	-	-	-
TRINITY_DN29250_c2_g2	1360	TRINITY_DN29250_c2_g2_i1;TRINITY_DN29250_c2_g2_i10;TRINITY_DN29250_c2_g2_i2;TRINITY_DN29250_c2_g2_i3;TRINITY_DN29250_c2_g2_i4;TRINITY_DN29250_c2_g2_i5;TRINITY_DN29250_c2_g2_i6;TRINITY_DN29250_c2_g2_i7;TRINITY_DN29250_c2_g2_i8;TRINITY_DN29250_c2_g2_i9	-	-	-	-	-	-	-	-	-	-
TRINITY_DN38670_c3_g3	566	TRINITY_DN38670_c3_g3_i1;TRINITY_DN38670_c3_g3_i2;TRINITY_DN38670_c3_g3_i3;TRINITY_DN38670_c3_g3_i4;TRINITY_DN38670_c3_g3_i5	-	-	-	-	-	-	-	-	-	-
TRINITY_DN31441_c3_g2	1181	TRINITY_DN31441_c3_g2_i1	hypothetical protein PRUPE_ppa006470mg [Prunus persica]	ATG18C	Autophagy-related protein 18c OS=Arabidopsis thaliana GN=ATG18C PE=2 SV=1	GO:0000045(autophagosome assembly);GO:0000422(mitophagy);GO:0005829(cytosol);GO:0006497(protein lipidation);GO:0019898(extrinsic component of membrane);GO:0032266(phosphatidylinositol-3-phosphate binding);GO:0034045(pre-autophagosomal structure membrane);GO:0034497(protein localization to pre-autophagosomal structure);GO:0044804(nucleophagy);GO:0080025(phosphatidylinositol-3,5-bisphosphate bindin…	ENOG410XP6Y(The PI(3,5)P2 regulatory complex regulates both the synthesis and turnover of phosphatidylinositol 3,5-bisphosphate (PtdIns(3,5)P2). Necessary for proper vacuole morphology. Plays an important role in osmotically-induced vacuole fragmentation. Required for cytoplasm to vacuole transport (Cvt) vesicle formation, pexophagy and starvation-induced autophagy. Involved in correct atg9 traff…	-	-	-	-	-
TRINITY_DN38968_c0_g2	266	TRINITY_DN38968_c0_g2_i1	-	-	-	-	-	-	-	-	-	-
TRINITY_DN32087_c0_g3	279	TRINITY_DN32087_c0_g3_i1	PREDICTED: E3 ubiquitin-protein ligase RHA1B [Nicotiana sylvestris]	ATL18	RING-H2 finger protein ATL18 OS=Arabidopsis thaliana GN=ATL18 PE=2 SV=1	GO:0005634(nucleus);GO:0008270(zinc ion binding);GO:0009741(response to brassinosteroid);GO:0010200(response to chitin);GO:0016021(integral component of membrane)	ENOG41121N2(zinc ion binding)	K03257	translation initiation factor 4A	-	mdm03013(RNA transport)	A0A022RIS0.1 PF13639.4;zf-RING_2;
TRINITY_DN28071_c2_g1	368	TRINITY_DN28071_c2_g1_i1;TRINITY_DN28071_c2_g1_i2;TRINITY_DN28071_c2_g1_i3;TRINITY_DN28071_c2_g1_i4	-	-	-	-	-	-	-	-	-	-
TRINITY_DN48089_c0_g1	209	TRINITY_DN48089_c0_g1_i1	-	NUP107	Nuclear pore complex protein Nup107 OS=Homo sapiens GN=NUP107 PE=1 SV=1	GO:0000090(mitotic anaphase);GO:0000236(mitotic prometaphase);GO:0000776(kinetochore);GO:0000777(condensed chromosome kinetochore);GO:0000973(posttranscriptional tethering of RNA polymerase II gene DNA at nuclear periphery);GO:0005487(nucleocytoplasmic transporter activity);GO:0005515(protein binding);GO:0005635(nuclear envelope);GO:0005643(nuclear pore);GO:0005654(nucleoplasm);GO:0005813(centros…	ENOG410XRUG(nuclear pore complex protein)	-	-	-	-	E9Q4V9.1 PF04121.11;Nup84_Nup100;
TRINITY_DN41176_c0_g5	472	TRINITY_DN41176_c0_g5_i1	hypothetical protein VITISV_011465 [Vitis vinifera]	At5g66980	Putative B3 domain-containing protein At5g66980 OS=Arabidopsis thaliana GN=At5g66980 PE=3 SV=1	GO:0003677(DNA binding);GO:0003700(transcription factor activity, sequence-specific DNA binding);GO:0005634(nucleus);GO:0006351(transcription, DNA-templated);GO:0006355(regulation of transcription, DNA-templated)	ENOG410Z9I2(Transcriptional factor B3 family protein)	-	-	-	-	A0A0J8B8P3.1 PF02362.19;B3;
TRINITY_DN25019_c1_g3	327	TRINITY_DN25019_c1_g3_i1	-	-	-	-	-	-	-	-	-	-
TRINITY_DN4532_c0_g2	244	TRINITY_DN4532_c0_g2_i1	-	-	-	-	-	-	-	-	-	-
TRINITY_DN26414_c0_g6	306	TRINITY_DN26414_c0_g6_i1	-	-	-	-	-	-	-	-	-	-
TRINITY_DN27868_c2_g1	276	TRINITY_DN27868_c2_g1_i1	-	-	-	-	-	-	-	-	-	-
TRINITY_DN24818_c0_g1	202	TRINITY_DN24818_c0_g1_i1	RecName: Full=Retrovirus-related Pol polyprotein from transposon TNT 1-94; Includes: RecName: Full=Protease; Includes: RecName: Full=Reverse transcriptase; Includes: RecName: Full=Endonuclease	-	Retrovirus-related Pol polyprotein from transposon TNT 1-94 OS=Nicotiana tabacum PE=2 SV=1	-	COG2801(Retrotransposon protein)	K01886	glutaminyl-tRNA synthetase	EC:6.1.1.18	pda00970(Aminoacyl-tRNA biosynthesis)	-
TRINITY_DN39943_c0_g4	271	TRINITY_DN39943_c0_g4_i1	-	-	-	-	-	-	-	-	-	-
TRINITY_DN27545_c1_g1	201	TRINITY_DN27545_c1_g1_i1	-	-	-	-	-	-	-	-	-	-
TRINITY_DN26360_c2_g1	974	TRINITY_DN26360_c2_g1_i1;TRINITY_DN26360_c2_g1_i2	PREDICTED: PRA1 family protein B4 [Ricinus communis]	PRA1B4	PRA1 family protein B4 OS=Arabidopsis thaliana GN=PRA1B4 PE=1 SV=1	GO:0003674(molecular_function);GO:0005768(endosome);GO:0005783(endoplasmic reticulum);GO:0005794(Golgi apparatus);GO:0005802(trans-Golgi network);GO:0005829(cytosol);GO:0009507(chloroplast);GO:0010008(endosome membrane);GO:0016021(integral component of membrane);GO:0016192(vesicle-mediated transport)	COG5130(Prenylated RAB acceptor)	-	-	-	-	B9SL15.1 PF03208.17;PRA1;
TRINITY_DN37005_c0_g1	617	TRINITY_DN37005_c0_g1_i1;TRINITY_DN37005_c0_g1_i2	Kinase family protein / peptidoglycan-binding LysM domain-containing protein [Theobroma cacao]	CERK1	Chitin elicitor receptor kinase 1 OS=Arabidopsis thaliana GN=CERK1 PE=1 SV=1	GO:0002752(cell surface pattern recognition receptor signaling pathway);GO:0004674(protein serine/threonine kinase activity);GO:0005515(protein binding);GO:0005524(ATP binding);GO:0005576(extracellular region);GO:0005886(plasma membrane);GO:0006468(protein phosphorylation);GO:0008061(chitin binding);GO:0009817(defense response to fungus, incompatible interaction);GO:0010200(response to chitin);GO…	COG0515(Serine Threonine protein kinase)	K13429	chitin elicitor receptor kinase 1	-	gmx04626(Plant-pathogen interaction)	D7SUT0.1 PF00069.23;Pkinase;
TRINITY_DN28321_c1_g1	471	TRINITY_DN28321_c1_g1_i1;TRINITY_DN28321_c1_g1_i2	-	-	-	-	-	-	-	-	-	-
TRINITY_DN28926_c0_g6	235	TRINITY_DN28926_c0_g6_i1	-	-	-	-	-	-	-	-	-	-
TRINITY_DN28167_c2_g1	1412	TRINITY_DN28167_c2_g1_i1;TRINITY_DN28167_c2_g1_i2;TRINITY_DN28167_c2_g1_i3;TRINITY_DN28167_c2_g1_i4;TRINITY_DN28167_c2_g1_i5;TRINITY_DN28167_c2_g1_i6;TRINITY_DN28167_c2_g1_i7	PREDICTED: myb-related protein 306-like [Juglans regia]	MYB306	Myb-related protein 306 OS=Antirrhinum majus GN=MYB306 PE=2 SV=1	GO:0003677(DNA binding);GO:0003700(transcription factor activity, sequence-specific DNA binding);GO:0005634(nucleus);GO:0006355(regulation of transcription, DNA-templated);GO:0009739(response to gibberellin);GO:0009751(response to salicylic acid);GO:0010200(response to chitin)	COG5147(Myblike DNAbinding domain containing protein)	K09422	myb proto-oncogene protein, plant	-	ath04626(Plant-pathogen interaction)	A0A0D2NDI9.1 PF00249.29;Myb_DNA-binding;
TRINITY_DN45673_c0_g2	519	TRINITY_DN45673_c0_g2_i1;TRINITY_DN45673_c0_g2_i2;TRINITY_DN45673_c0_g2_i3	-	-	-	-	-	-	-	-	-	-
TRINITY_DN35184_c0_g1	1599	TRINITY_DN35184_c0_g1_i1;TRINITY_DN35184_c0_g1_i10;TRINITY_DN35184_c0_g1_i11;TRINITY_DN35184_c0_g1_i2;TRINITY_DN35184_c0_g1_i3;TRINITY_DN35184_c0_g1_i4;TRINITY_DN35184_c0_g1_i5;TRINITY_DN35184_c0_g1_i6;TRINITY_DN35184_c0_g1_i7;TRINITY_DN35184_c0_g1_i8;TRINITY_DN35184_c0_g1_i9	PREDICTED: ribosome biogenesis protein BRX1 [Ricinus communis]	BRIX1-1	Ribosome biogenesis protein BRX1 homolog 1 OS=Arabidopsis thaliana GN=BRIX1-1 PE=2 SV=1	GO:0000027(ribosomal large subunit assembly);GO:0003723(RNA binding);GO:0005730(nucleolus)	COG5154(ribosome biogenesis protein brx1)	-	-	-	-	A0A0B0NEE6.1 PF04427.16;Brix;
TRINITY_DN23743_c0_g1	215	TRINITY_DN23743_c0_g1_i1	-	-	-	-	-	-	-	-	-	-
TRINITY_DN31329_c2_g3	1545	TRINITY_DN31329_c2_g3_i1	PREDICTED: patatin-like protein 2 [Nicotiana sylvestris]	PLP2	Patatin-like protein 2 OS=Oryza sativa subsp. indica GN=PLP2 PE=3 SV=1	GO:0004620(phospholipase activity);GO:0005737(cytoplasm);GO:0016020(membrane);GO:0047372(acylglycerol lipase activity)	COG3621(Patatin group)	-	-	-	-	M5VQ05.1 PF01734.20;Patatin;
TRINITY_DN26929_c1_g1	299	TRINITY_DN26929_c1_g1_i1	hypothetical protein VITISV_001463 [Vitis vinifera]	-	-	-	-	-	-	-	-	A0A061EA37.1 PF00078.25;RVT_1;
TRINITY_DN38488_c5_g1	277	TRINITY_DN38488_c5_g1_i1	-	-	-	-	-	-	-	-	-	-
TRINITY_DN16178_c0_g1	232	TRINITY_DN16178_c0_g1_i1	PREDICTED: probable BOI-related E3 ubiquitin-protein ligase 3 [Nelumbo nucifera]	-	-	-	ENOG4111S1X(protein binding zinc ion binding)	-	-	-	-	-
TRINITY_DN43322_c2_g7	689	TRINITY_DN43322_c2_g7_i1	PREDICTED: isoflavone 3'-hydroxylase-like [Prunus mume]	CYP81D11	Cytochrome P450 81D11 OS=Arabidopsis thaliana GN=CYP81D11 PE=2 SV=1	GO:0016020(membrane);GO:0016709(oxidoreductase activity, acting on paired donors, with incorporation or reduction of molecular oxygen, NAD(P)H as one donor, and incorporation of one atom of oxygen);GO:0042343(indole glucosinolate metabolic process);GO:0044550(secondary metabolite biosynthetic process);GO:0098542(defense response to other organism)	COG2124(Cytochrome p450)	K00517	-	-	tcc00903(Limonene and pinene degradation);tcc00945(Stilbenoid, diarylheptanoid and gingerol biosynthesis)	M5XR17.1 PF00067.20;p450;
TRINITY_DN37942_c0_g2	360	TRINITY_DN37942_c0_g2_i1	-	-	-	-	-	-	-	-	-	-
TRINITY_DN35212_c1_g1	1918	TRINITY_DN35212_c1_g1_i1;TRINITY_DN35212_c1_g1_i2	Cleavage and polyadenylation specificity factor 30 [Theobroma cacao]	CPSF30	30-kDa cleavage and polyadenylation specificity factor 30 OS=Arabidopsis thaliana GN=CPSF30 PE=1 SV=1	GO:0003676(nucleic acid binding);GO:0003677(DNA binding);GO:0003723(RNA binding);GO:0004519(endonuclease activity);GO:0004521(endoribonuclease activity);GO:0005515(protein binding);GO:0005516(calmodulin binding);GO:0005634(nucleus);GO:0005737(cytoplasm);GO:0005847(mRNA cleavage and polyadenylation specificity factor complex);GO:0006378(mRNA polyadenylation);GO:0006396(RNA processing);GO:0006915(a…	COG5084(zinc finger)	K14404	cleavage and polyadenylation specificity factor subunit 4	-	tcc03015(mRNA surveillance pathway)	A0A0D2PNT4.1 PF04146.13;YTH;
TRINITY_DN33957_c0_g1	1364	TRINITY_DN33957_c0_g1_i1;TRINITY_DN33957_c0_g1_i2;TRINITY_DN33957_c0_g1_i3;TRINITY_DN33957_c0_g1_i4;TRINITY_DN33957_c0_g1_i5;TRINITY_DN33957_c0_g1_i6;TRINITY_DN33957_c0_g1_i7;TRINITY_DN33957_c0_g1_i8	PREDICTED: uncharacterized protein LOC106421282 [Brassica napus]	-	-	-	ENOG410XS82(Retrotransposon protein)	-	-	-	-	-
TRINITY_DN29543_c0_g3	452	TRINITY_DN29543_c0_g3_i1	PREDICTED: nucleobase-ascorbate transporter 1 [Sesamum indicum]	NAT1	Nucleobase-ascorbate transporter 1 OS=Arabidopsis thaliana GN=NAT1 PE=2 SV=1	GO:0005215(transporter activity);GO:0005737(cytoplasm);GO:0009506(plasmodesma);GO:0016020(membrane);GO:0016021(integral component of membrane);GO:0022857(transmembrane transporter activity);GO:0055085(transmembrane transport)	COG2233(permease)	-	-	-	-	B9IAJ7.1 PF00860.18;Xan_ur_permease;
TRINITY_DN47579_c1_g3	435	TRINITY_DN47579_c1_g3_i1;TRINITY_DN47579_c1_g3_i2;TRINITY_DN47579_c1_g3_i3;TRINITY_DN47579_c1_g3_i4;TRINITY_DN47579_c1_g3_i5	hypothetical protein F511_16366, partial [Dorcoceras hygrometricum]	-	-	GO:0005886(plasma membrane);GO:0016021(integral component of membrane);GO:0042626(ATPase activity, coupled to transmembrane movement of substances)	ENOG410XUB8(RNA polymerase II transcriptional coactivator)	K01738	cysteine synthase A	EC:2.5.1.47	mdm01200(Carbon metabolism);mdm01230(Biosynthesis of amino acids);mdm00920(Sulfur metabolism);mdm00270(Cysteine and methionine metabolism)	V4LWW2.1 PF14223.4;Retrotran_gag_2;
TRINITY_DN39999_c1_g3	408	TRINITY_DN39999_c1_g3_i1	-	-	-	-	-	-	-	-	-	-
TRINITY_DN43988_c0_g1	717	TRINITY_DN43988_c0_g1_i1;TRINITY_DN43988_c0_g1_i2;TRINITY_DN43988_c0_g1_i3;TRINITY_DN43988_c0_g1_i4;TRINITY_DN43988_c0_g1_i5;TRINITY_DN43988_c0_g1_i6	plant U-box protein [Medicago truncatula]	PUB9	U-box domain-containing protein 9 OS=Arabidopsis thaliana GN=PUB9 PE=1 SV=1	GO:0005634(nucleus);GO:0005737(cytoplasm)	ENOG410XRTN(U-box domain-containing protein)	-	-	-	-	-
TRINITY_DN44612_c0_g2	307	TRINITY_DN44612_c0_g2_i1;TRINITY_DN44612_c0_g2_i2;TRINITY_DN44612_c0_g2_i3;TRINITY_DN44612_c0_g2_i4;TRINITY_DN44612_c0_g2_i5;TRINITY_DN44612_c0_g2_i6	PREDICTED: putative disease resistance protein At3g14460 [Citrus sinensis]	-	-	-	COG4886(leucine Rich Repeat)	K03010	DNA-directed RNA polymerase II subunit RPB2	EC:2.7.7.6	cit00230(Purine metabolism);cit00240(Pyrimidine metabolism);cit03020(RNA polymerase)	-
TRINITY_DN5117_c0_g1	478	TRINITY_DN5117_c0_g1_i1	-	-	-	-	-	-	-	-	-	-
TRINITY_DN41235_c0_g1	819	TRINITY_DN41235_c0_g1_i1;TRINITY_DN41235_c0_g1_i2;TRINITY_DN41235_c0_g1_i3;TRINITY_DN41235_c0_g1_i4;TRINITY_DN41235_c0_g1_i5	-	-	-	-	-	-	-	-	-	-
TRINITY_DN26715_c0_g2	262	TRINITY_DN26715_c0_g2_i1	Transcription factor IIS, N-terminal [Cynara cardunculus var. scolymus]	-	-	-	-	-	-	-	-	-
TRINITY_DN39563_c0_g1	282	TRINITY_DN39563_c0_g1_i1	-	-	-	-	-	-	-	-	-	-
TRINITY_DN33700_c2_g1	753	TRINITY_DN33700_c2_g1_i1;TRINITY_DN33700_c2_g1_i2;TRINITY_DN33700_c2_g1_i3;TRINITY_DN33700_c2_g1_i4;TRINITY_DN33700_c2_g1_i5	unnamed protein product [Coffea canephora]	-	-	-	-	-	-	-	-	-
TRINITY_DN43325_c0_g1	2651	TRINITY_DN43325_c0_g1_i1;TRINITY_DN43325_c0_g1_i2;TRINITY_DN43325_c0_g1_i3;TRINITY_DN43325_c0_g1_i4	unnamed protein product [Coffea canephora]	EMB2217	Pentatricopeptide repeat-containing protein At1g79490, mitochondrial OS=Arabidopsis thaliana GN=EMB2217 PE=2 SV=1	GO:0005739(mitochondrion);GO:0009793(embryo development ending in seed dormancy)	ENOG410Z7Z7(Pentatricopeptide repeat-containing protein)	-	-	-	-	B9HYB0.1 PF17177.2;PPR_long;
TRINITY_DN13256_c0_g1	245	TRINITY_DN13256_c0_g1_i1	-	-	-	-	-	-	-	-	-	-
TRINITY_DN27247_c0_g2	339	TRINITY_DN27247_c0_g2_i1	-	-	-	-	-	-	-	-	-	-
TRINITY_DN5607_c0_g1	300	TRINITY_DN5607_c0_g1_i1	-	-	-	-	-	-	-	-	-	-
TRINITY_DN31782_c1_g1	269	TRINITY_DN31782_c1_g1_i1	-	-	-	-	-	-	-	-	-	-
TRINITY_DN41798_c1_g2	375	TRINITY_DN41798_c1_g2_i1;TRINITY_DN41798_c1_g2_i2;TRINITY_DN41798_c1_g2_i3	-	-	-	-	-	-	-	-	-	-
TRINITY_DN26820_c3_g4	525	TRINITY_DN26820_c3_g4_i1	-	-	-	-	-	-	-	-	-	-
TRINITY_DN37830_c3_g2	534	TRINITY_DN37830_c3_g2_i1	-	-	-	-	-	-	-	-	-	-
TRINITY_DN41420_c0_g1	249	TRINITY_DN41420_c0_g1_i1	-	-	-	-	-	-	-	-	-	-
TRINITY_DN34693_c0_g2	361	TRINITY_DN34693_c0_g2_i1;TRINITY_DN34693_c0_g2_i2;TRINITY_DN34693_c0_g2_i3;TRINITY_DN34693_c0_g2_i4;TRINITY_DN34693_c0_g2_i5;TRINITY_DN34693_c0_g2_i6	-	-	-	-	-	-	-	-	-	-
TRINITY_DN49111_c0_g1	239	TRINITY_DN49111_c0_g1_i1	-	PACS1	Phosphofurin acidic cluster sorting protein 1 OS=Homo sapiens GN=PACS1 PE=1 SV=2	GO:0000042(protein targeting to Golgi);GO:0005515(protein binding);GO:0005829(cytosol);GO:0016032(viral process);GO:0030137(COPI-coated vesicle);GO:0032092(positive regulation of protein binding);GO:0044325(ion channel binding);GO:0048471(perinuclear region of cytoplasm);GO:0050690(regulation of defense response to virus by virus);GO:0072661(protein targeting to plasma membrane)	ENOG410XQNV(phosphofurin acidic cluster sorting protein)	-	-	-	-	-
TRINITY_DN48029_c0_g1	556	TRINITY_DN48029_c0_g1_i1	unknown protein [Oryza sativa Japonica Group]	LTI6B	Hydrophobic protein LTI6B OS=Oryza sativa subsp. indica GN=LTI6B PE=3 SV=2	GO:0005886(plasma membrane);GO:0009409(response to cold);GO:0009414(response to water deprivation);GO:0009651(response to salt stress);GO:0009737(response to abscisic acid)	COG0401(hydrophobic protein)	-	-	-	-	M0XIF0.1 PF01679.15;Pmp3;
TRINITY_DN27680_c1_g1	305	TRINITY_DN27680_c1_g1_i1;TRINITY_DN27680_c1_g1_i2	-	-	-	-	-	-	-	-	-	-
TRINITY_DN38336_c1_g3	553	TRINITY_DN38336_c1_g3_i1	-	-	-	-	-	-	-	-	-	-
TRINITY_DN27873_c1_g2	701	TRINITY_DN27873_c1_g2_i1;TRINITY_DN27873_c1_g2_i10;TRINITY_DN27873_c1_g2_i11;TRINITY_DN27873_c1_g2_i12;TRINITY_DN27873_c1_g2_i13;TRINITY_DN27873_c1_g2_i2;TRINITY_DN27873_c1_g2_i3;TRINITY_DN27873_c1_g2_i4;TRINITY_DN27873_c1_g2_i5;TRINITY_DN27873_c1_g2_i6;TRINITY_DN27873_c1_g2_i7;TRINITY_DN27873_c1_g2_i8;TRINITY_DN27873_c1_g2_i9	PREDICTED: uncharacterized protein LOC103697444 [Phoenix dactylifera]	-	-	-	-	-	-	-	-	-
TRINITY_DN13674_c0_g1	245	TRINITY_DN13674_c0_g1_i1	-	-	-	-	-	-	-	-	-	-
TRINITY_DN47509_c3_g3	380	TRINITY_DN47509_c3_g3_i1;TRINITY_DN47509_c3_g3_i2	Pentatricopeptide repeat-containing protein At5g09450, mitochondrial, partial [Anthurium amnicola]	-	-	-	-	-	-	-	-	-
TRINITY_DN47019_c1_g3	575	TRINITY_DN47019_c1_g3_i1;TRINITY_DN47019_c1_g3_i2;TRINITY_DN47019_c1_g3_i3;TRINITY_DN47019_c1_g3_i4;TRINITY_DN47019_c1_g3_i5	PREDICTED: uncharacterized protein LOC103420653 [Malus domestica]	-	-	-	ENOG41114NJ(Pfam:MuDR)	-	-	-	-	-
TRINITY_DN35466_c1_g1	1065	TRINITY_DN35466_c1_g1_i1;TRINITY_DN35466_c1_g1_i2	-	-	-	-	-	-	-	-	-	-
TRINITY_DN47025_c1_g1	1467	TRINITY_DN47025_c1_g1_i1;TRINITY_DN47025_c1_g1_i10;TRINITY_DN47025_c1_g1_i11;TRINITY_DN47025_c1_g1_i12;TRINITY_DN47025_c1_g1_i13;TRINITY_DN47025_c1_g1_i14;TRINITY_DN47025_c1_g1_i2;TRINITY_DN47025_c1_g1_i3;TRINITY_DN47025_c1_g1_i4;TRINITY_DN47025_c1_g1_i5;TRINITY_DN47025_c1_g1_i6;TRINITY_DN47025_c1_g1_i7;TRINITY_DN47025_c1_g1_i8;TRINITY_DN47025_c1_g1_i9	-	-	-	-	-	-	-	-	-	-
TRINITY_DN25016_c0_g8	280	TRINITY_DN25016_c0_g8_i1;TRINITY_DN25016_c0_g8_i2;TRINITY_DN25016_c0_g8_i3;TRINITY_DN25016_c0_g8_i4	-	-	-	-	-	-	-	-	-	-
TRINITY_DN27844_c1_g3	467	TRINITY_DN27844_c1_g3_i1;TRINITY_DN27844_c1_g3_i2;TRINITY_DN27844_c1_g3_i3;TRINITY_DN27844_c1_g3_i4;TRINITY_DN27844_c1_g3_i5	PREDICTED: UDP-glucuronic acid decarboxylase 5 [Arachis ipaensis]	UXS6	UDP-glucuronic acid decarboxylase 6 OS=Arabidopsis thaliana GN=UXS6 PE=2 SV=1	GO:0003824(catalytic activity);GO:0005737(cytoplasm);GO:0005886(plasma membrane);GO:0009225(nucleotide-sugar metabolic process);GO:0033320(UDP-D-xylose biosynthetic process);GO:0048040(UDP-glucuronate decarboxylase activity)	COG0451(Nad-dependent epimerase dehydratase)	K08678	UDP-glucuronate decarboxylase	EC:4.1.1.35	cam00500(Starch and sucrose metabolism);cam00520(Amino sugar and nucleotide sugar metabolism)	A0A0D2UJ96.1 PF01370.19;Epimerase;
TRINITY_DN33075_c1_g1	250	TRINITY_DN33075_c1_g1_i1	-	-	-	-	-	-	-	-	-	-
TRINITY_DN31170_c0_g1	353	TRINITY_DN31170_c0_g1_i1	-	-	-	-	-	-	-	-	-	-
TRINITY_DN2246_c0_g1	265	TRINITY_DN2246_c0_g1_i1	-	-	-	-	-	-	-	-	-	-
TRINITY_DN30902_c0_g1	423	TRINITY_DN30902_c0_g1_i1;TRINITY_DN30902_c0_g1_i2	-	-	-	-	-	-	-	-	-	-
TRINITY_DN16999_c0_g1	318	TRINITY_DN16999_c0_g1_i1	Aluminum-activated malate transporter 8 [Morus notabilis]	ALMT8	Aluminum-activated malate transporter 8 OS=Arabidopsis thaliana GN=ALMT8 PE=3 SV=1	GO:0009705(plant-type vacuole membrane);GO:0015140(malate transmembrane transporter activity)	ENOG410XR8V(aluminum-activated malate transporter)	-	-	-	-	B9T6N3.1 PF11744.6;ALMT;
TRINITY_DN47942_c0_g1	314	TRINITY_DN47942_c0_g1_i1	-	-	-	-	-	-	-	-	-	-
TRINITY_DN28152_c0_g1	497	TRINITY_DN28152_c0_g1_i1	-	-	-	-	-	-	-	-	-	-
TRINITY_DN35939_c2_g1	810	TRINITY_DN35939_c2_g1_i1;TRINITY_DN35939_c2_g1_i2;TRINITY_DN35939_c2_g1_i3	-	-	-	-	-	-	-	-	-	-
TRINITY_DN40470_c2_g4	475	TRINITY_DN40470_c2_g4_i1	-	-	-	-	-	-	-	-	-	-
TRINITY_DN39956_c0_g1	243	TRINITY_DN39956_c0_g1_i1	hypothetical protein VITISV_038145 [Vitis vinifera]	-	-	-	-	-	-	-	-	A0A0D3BRG6.1 PF14223.4;Retrotran_gag_2;
TRINITY_DN44724_c2_g3	446	TRINITY_DN44724_c2_g3_i1	PREDICTED: uncharacterized protein LOC107414507 isoform X1 [Ziziphus jujuba]	-	-	GO:0005737(cytoplasm);GO:0008150(biological_process);GO:0009536(plastid);GO:0009941(chloroplast envelope);GO:0016021(integral component of membrane)	ENOG4110AAG(s-layer protein)	-	-	-	-	-
TRINITY_DN26773_c0_g1	263	TRINITY_DN26773_c0_g1_i1	-	-	-	-	-	-	-	-	-	-
TRINITY_DN36211_c0_g6	308	TRINITY_DN36211_c0_g6_i1	Branched-chain-amino-acid aminotransferase-like protein 2 [Glycine soja]	At5g27410	Branched-chain-amino-acid aminotransferase-like protein 2 OS=Arabidopsis thaliana GN=At5g27410 PE=2 SV=1	GO:0003824(catalytic activity);GO:0005737(cytoplasm);GO:0005739(mitochondrion);GO:0008152(metabolic process);GO:0008483(transaminase activity)	COG0115(brancheD-chain amino acid aminotransferase)	K00826	branched-chain amino acid aminotransferase	EC:2.6.1.42	cre01210(2-Oxocarboxylic acid metabolism);cre01230(Biosynthesis of amino acids);cre00270(Cysteine and methionine metabolism);cre00280(Valine, leucine and isoleucine degradation);cre00290(Valine, leucine and isoleucine biosynthesis);cre00770(Pantothenate and CoA biosynthesis)	-
TRINITY_DN16972_c0_g1	245	TRINITY_DN16972_c0_g1_i1	-	-	-	-	-	-	-	-	-	-
TRINITY_DN45065_c0_g2	243	TRINITY_DN45065_c0_g2_i1	-	-	-	-	-	-	-	-	-	-
TRINITY_DN35243_c0_g1	1538	TRINITY_DN35243_c0_g1_i1;TRINITY_DN35243_c0_g1_i2	PREDICTED: uncharacterized protein LOC107419775 [Ziziphus jujuba]	-	-	GO:0003674(molecular_function);GO:0008150(biological_process);GO:0009507(chloroplast);GO:0009570(chloroplast stroma)	ENOG4111Q9S(NA)	-	-	-	-	A0A059BWH0.1 PF05542.9;DUF760;
TRINITY_DN36081_c0_g1	264	TRINITY_DN36081_c0_g1_i1	-	-	-	-	-	-	-	-	-	-
TRINITY_DN31546_c0_g1	681	TRINITY_DN31546_c0_g1_i1;TRINITY_DN31546_c0_g1_i2	PREDICTED: U5 small nuclear ribonucleoprotein 200 kDa helicase-like [Sesamum indicum]	BRR2A	DExH-box ATP-dependent RNA helicase DExH12 OS=Arabidopsis thaliana GN=BRR2A PE=1 SV=1	GO:0003723(RNA binding);GO:0004386(helicase activity);GO:0005524(ATP binding);GO:0005634(nucleus);GO:0005730(nucleolus);GO:0005829(cytosol);GO:0008026(ATP-dependent helicase activity);GO:0009793(embryo development ending in seed dormancy);GO:0016020(membrane)	COG1204(helicase)	K12854	pre-mRNA-splicing helicase BRR2	EC:3.6.4.13	sind03040(Spliceosome)	F6HYS8.1 PF02889.14;Sec63;
TRINITY_DN43105_c1_g4	705	TRINITY_DN43105_c1_g4_i1	PREDICTED: uncharacterized protein LOC107061829 [Solanum tuberosum]	-	Retrovirus-related Pol polyprotein from transposon TNT 1-94 OS=Nicotiana tabacum PE=2 SV=1	-	ENOG410XS4D(Retrotransposon protein)	K14539	large subunit GTPase 1	EC:3.6.1.-	obr03008(Ribosome biogenesis in eukaryotes)	A0A061FT99.1 PF00665.24;rve;
TRINITY_DN28962_c1_g5	843	TRINITY_DN28962_c1_g5_i1;TRINITY_DN28962_c1_g5_i2	PREDICTED: transcription factor MYB36-like isoform X1 [Juglans regia]	-	-	GO:0003677(DNA binding);GO:0003700(transcription factor activity, sequence-specific DNA binding);GO:0005634(nucleus);GO:0006355(regulation of transcription, DNA-templated);GO:0007049(cell cycle);GO:0009553(embryo sac development);GO:0010052(guard cell differentiation)	COG5147(Myblike DNAbinding domain containing protein)	-	-	-	-	-
TRINITY_DN25638_c1_g1	341	TRINITY_DN25638_c1_g1_i1	-	-	-	-	-	-	-	-	-	-
TRINITY_DN43785_c0_g7	382	TRINITY_DN43785_c0_g7_i1	-	-	-	-	-	-	-	-	-	-
TRINITY_DN19575_c0_g2	295	TRINITY_DN19575_c0_g2_i1	-	-	-	-	-	-	-	-	-	-
TRINITY_DN30300_c0_g2	217	TRINITY_DN30300_c0_g2_i1	-	-	-	-	-	-	-	-	-	-
TRINITY_DN47247_c1_g2	450	TRINITY_DN47247_c1_g2_i1;TRINITY_DN47247_c1_g2_i2;TRINITY_DN47247_c1_g2_i3;TRINITY_DN47247_c1_g2_i4;TRINITY_DN47247_c1_g2_i5	hypothetical protein ACMD2_26609 [Ananas comosus]	-	-	-	-	-	-	-	-	-
TRINITY_DN46395_c3_g2	691	TRINITY_DN46395_c3_g2_i1	-	-	-	-	-	-	-	-	-	-
TRINITY_DN26158_c3_g6	262	TRINITY_DN26158_c3_g6_i1	-	-	-	-	-	-	-	-	-	-
TRINITY_DN42145_c1_g1	712	TRINITY_DN42145_c1_g1_i1;TRINITY_DN42145_c1_g1_i2;TRINITY_DN42145_c1_g1_i3;TRINITY_DN42145_c1_g1_i4	hypothetical protein POPTR_0003s05960g [Populus trichocarpa]	-	-	GO:0005654(nucleoplasm);GO:0032436(positive regulation of proteasomal ubiquitin-dependent protein catabolic process);GO:0061630(ubiquitin protein ligase activity)	ENOG410XRY4(WD repeat domain 43)	K14546	U3 small nucleolar RNA-associated protein 5	-	pop03008(Ribosome biogenesis in eukaryotes)	B9GWD9.2 PF04003.10;Utp12;
TRINITY_DN46937_c1_g4	296	TRINITY_DN46937_c1_g4_i1	-	-	-	-	-	-	-	-	-	-
TRINITY_DN24432_c1_g4	370	TRINITY_DN24432_c1_g4_i1;TRINITY_DN24432_c1_g4_i2	unnamed protein product, partial [Vitis vinifera]	PEPR1	Leucine-rich repeat receptor-like protein kinase PEPR1 OS=Arabidopsis thaliana GN=PEPR1 PE=1 SV=1	GO:0001653(peptide receptor activity);GO:0004383(guanylate cyclase activity);GO:0004674(protein serine/threonine kinase activity);GO:0005515(protein binding);GO:0005524(ATP binding);GO:0005886(plasma membrane);GO:0006468(protein phosphorylation);GO:0006955(immune response);GO:0007169(transmembrane receptor protein tyrosine kinase signaling pathway);GO:0009506(plasmodesma);GO:0009611(response to w…	COG0515(Serine Threonine protein kinase)	K13420	LRR receptor-like serine/threonine-protein kinase FLS2	EC:2.7.11.1	tcc04626(Plant-pathogen interaction)	A0A0D2SEN5.1 PF13855.4;LRR_8;
TRINITY_DN39988_c1_g4	262	TRINITY_DN39988_c1_g4_i1	-	-	-	-	-	-	-	-	-	-
TRINITY_DN47249_c0_g1	4974	TRINITY_DN47249_c0_g1_i1;TRINITY_DN47249_c0_g1_i10;TRINITY_DN47249_c0_g1_i11;TRINITY_DN47249_c0_g1_i12;TRINITY_DN47249_c0_g1_i13;TRINITY_DN47249_c0_g1_i14;TRINITY_DN47249_c0_g1_i15;TRINITY_DN47249_c0_g1_i16;TRINITY_DN47249_c0_g1_i17;TRINITY_DN47249_c0_g1_i18;TRINITY_DN47249_c0_g1_i19;TRINITY_DN47249_c0_g1_i2;TRINITY_DN47249_c0_g1_i20;TRINITY_DN47249_c0_g1_i21;TRINITY_DN47249_c0_g1_i3;TRINITY_DN47…	PREDICTED: uncharacterized protein LOC100241254 [Vitis vinifera]	-	-	GO:0003674(molecular_function);GO:0005737(cytoplasm);GO:0009553(embryo sac development);GO:0048316(seed development)	ENOG410YJAK(Inner centromere protein, ARK binding region)	-	-	-	-	A0A061FC00.1 PF03941.13;INCENP_ARK-bind;
TRINITY_DN47339_c0_g1	428	TRINITY_DN47339_c0_g1_i1;TRINITY_DN47339_c0_g1_i2	-	-	-	-	-	-	-	-	-	-
TRINITY_DN26863_c2_g2	531	TRINITY_DN26863_c2_g2_i1;TRINITY_DN26863_c2_g2_i2;TRINITY_DN26863_c2_g2_i3;TRINITY_DN26863_c2_g2_i4	-	-	-	-	-	-	-	-	-	-
TRINITY_DN34980_c0_g2	438	TRINITY_DN34980_c0_g2_i1;TRINITY_DN34980_c0_g2_i2;TRINITY_DN34980_c0_g2_i3;TRINITY_DN34980_c0_g2_i4;TRINITY_DN34980_c0_g2_i5	beta-galactosidase [Camellia sinensis]	BGAL9	Beta-galactosidase 9 OS=Arabidopsis thaliana GN=BGAL9 PE=2 SV=1	GO:0004565(beta-galactosidase activity);GO:0005618(cell wall);GO:0005773(vacuole)	COG1874(beta-galactosidase)	K12309	beta-galactosidase	EC:3.2.1.23	ath00052(Galactose metabolism);ath00600(Sphingolipid metabolism);ath00531(Glycosaminoglycan degradation);ath00604(Glycosphingolipid biosynthesis - ganglio series);ath00511(Other glycan degradation)	W9SXA5.1 PF01301.17;Glyco_hydro_35;
TRINITY_DN31033_c2_g1	351	TRINITY_DN31033_c2_g1_i1	-	-	-	-	-	-	-	-	-	-
TRINITY_DN31611_c0_g1	1136	TRINITY_DN31611_c0_g1_i1;TRINITY_DN31611_c0_g1_i10;TRINITY_DN31611_c0_g1_i11;TRINITY_DN31611_c0_g1_i12;TRINITY_DN31611_c0_g1_i13;TRINITY_DN31611_c0_g1_i14;TRINITY_DN31611_c0_g1_i2;TRINITY_DN31611_c0_g1_i3;TRINITY_DN31611_c0_g1_i4;TRINITY_DN31611_c0_g1_i5;TRINITY_DN31611_c0_g1_i6;TRINITY_DN31611_c0_g1_i7;TRINITY_DN31611_c0_g1_i8;TRINITY_DN31611_c0_g1_i9	PREDICTED: topless-related protein 3 isoform X1 [Solanum tuberosum]	TPR1	Protein TPR1 OS=Oryza sativa subsp. japonica GN=TPR1 PE=1 SV=1	-	ENOG410XP3K(Positively regulates the activity of the minus-end directed microtubule motor protein dynein. May enhance dynein- mediated microtubule sliding by targeting dynein to the microtubule plus end. Required for)	-	-	-	-	-
TRINITY_DN47100_c0_g1	1458	TRINITY_DN47100_c0_g1_i1;TRINITY_DN47100_c0_g1_i2;TRINITY_DN47100_c0_g1_i3;TRINITY_DN47100_c0_g1_i4;TRINITY_DN47100_c0_g1_i5;TRINITY_DN47100_c0_g1_i6;TRINITY_DN47100_c0_g1_i7	PREDICTED: nuclear pore complex protein NUP1 [Vitis vinifera]	NUP1	Nuclear pore complex protein NUP1 OS=Arabidopsis thaliana GN=NUP1 PE=1 SV=1	GO:0005515(protein binding);GO:0005634(nucleus);GO:0005635(nuclear envelope);GO:0005643(nuclear pore);GO:0005829(cytosol);GO:0006997(nucleus organization);GO:0015031(protein transport);GO:0016973(poly(A)+ mRNA export from nucleus);GO:0034399(nuclear periphery)	ENOG410YGUA(NA)	K03655	ATP-dependent DNA helicase RecG	EC:3.6.4.12	pxb03440(Homologous recombination)	-
TRINITY_DN25396_c1_g1	694	TRINITY_DN25396_c1_g1_i1;TRINITY_DN25396_c1_g1_i2;TRINITY_DN25396_c1_g1_i3;TRINITY_DN25396_c1_g1_i4	unnamed protein product, partial [Vitis vinifera]	OsI_18044	Transportin-1 OS=Oryza sativa subsp. indica GN=OsI_18044 PE=2 SV=1	GO:0000059(protein import into nucleus, docking);GO:0000060(protein import into nucleus, translocation);GO:0005737(cytoplasm);GO:0006607(NLS-bearing protein import into nucleus);GO:0006610(ribosomal protein import into nucleus);GO:0008139(nuclear localization sequence binding);GO:0008565(protein transporter activity);GO:0031965(nuclear membrane);GO:0034399(nuclear periphery)	ENOG410XPK2(Transportin)	-	-	-	-	-
TRINITY_DN26129_c1_g3	331	TRINITY_DN26129_c1_g3_i1	-	-	-	-	-	-	-	-	-	-
TRINITY_DN32018_c1_g1	400	TRINITY_DN32018_c1_g1_i1;TRINITY_DN32018_c1_g1_i2;TRINITY_DN32018_c1_g1_i3;TRINITY_DN32018_c1_g1_i4;TRINITY_DN32018_c1_g1_i5;TRINITY_DN32018_c1_g1_i6;TRINITY_DN32018_c1_g1_i7;TRINITY_DN32018_c1_g1_i8;TRINITY_DN32018_c1_g1_i9	-	-	-	-	-	-	-	-	-	-
TRINITY_DN47592_c2_g2	385	TRINITY_DN47592_c2_g2_i1;TRINITY_DN47592_c2_g2_i2;TRINITY_DN47592_c2_g2_i3;TRINITY_DN47592_c2_g2_i4	hypothetical protein VITISV_017446 [Vitis vinifera]	-	-	GO:0001077(transcriptional activator activity, RNA polymerase II core promoter proximal region sequence-specific binding);GO:0005634(nucleus);GO:0043565(sequence-specific DNA binding);GO:0045944(positive regulation of transcription from RNA polymerase II promoter)	ENOG41128X0(calmodulin-binding transcription activator)	-	-	-	-	-
TRINITY_DN46950_c0_g2	714	TRINITY_DN46950_c0_g2_i1;TRINITY_DN46950_c0_g2_i2;TRINITY_DN46950_c0_g2_i3;TRINITY_DN46950_c0_g2_i4;TRINITY_DN46950_c0_g2_i5	PREDICTED: putative oligosaccharyltransferase complex subunit CG9662 [Erythranthe guttata]	CG9662	Putative oligosaccharyltransferase complex subunit CG9662 OS=Drosophila melanogaster GN=CG9662 PE=2 SV=3	GO:0005886(plasma membrane);GO:0008150(biological_process);GO:0016021(integral component of membrane);GO:0016740(transferase activity)	ENOG4111G0G(Oligosaccharyltransferase complex subunit)	-	-	-	-	D7SQF0.1 PF04756.11;OST3_OST6;
TRINITY_DN34559_c3_g2	262	TRINITY_DN34559_c3_g2_i1	-	-	-	-	-	-	-	-	-	-
TRINITY_DN44715_c0_g5	448	TRINITY_DN44715_c0_g5_i1	-	-	-	-	-	-	-	-	-	-
TRINITY_DN41718_c0_g3	221	TRINITY_DN41718_c0_g3_i1	-	-	-	-	-	-	-	-	-	-
TRINITY_DN30757_c1_g3	440	TRINITY_DN30757_c1_g3_i1;TRINITY_DN30757_c1_g3_i2;TRINITY_DN30757_c1_g3_i3;TRINITY_DN30757_c1_g3_i4	-	-	-	-	-	-	-	-	-	-
TRINITY_DN30318_c4_g1	775	TRINITY_DN30318_c4_g1_i1;TRINITY_DN30318_c4_g1_i2;TRINITY_DN30318_c4_g1_i3;TRINITY_DN30318_c4_g1_i4;TRINITY_DN30318_c4_g1_i5;TRINITY_DN30318_c4_g1_i6	-	-	-	-	-	-	-	-	-	-
TRINITY_DN45458_c6_g1	763	TRINITY_DN45458_c6_g1_i1;TRINITY_DN45458_c6_g1_i2;TRINITY_DN45458_c6_g1_i3;TRINITY_DN45458_c6_g1_i4	PREDICTED: uncharacterized protein LOC105628677 [Jatropha curcas]	slr0992	Putative tRNA (cytidine(34)-2'-O)-methyltransferase OS=Synechocystis sp. (strain PCC 6803 / Kazusa) GN=slr0992 PE=3 SV=1	GO:0002131(wobble position cytosine ribose methylation);GO:0002132(wobble position uridine ribose methylation);GO:0003723(RNA binding);GO:0008168(methyltransferase activity)	COG0219(Methylates the ribose at the nucleotide 34 wobble position in the two leucyl isoacceptors tRNA(Leu)(CmAA) and tRNA(Leu)(cmnm5UmAA). Catalyzes the methyl transfer from S- adenosyl-L-methionine to the 2'-OH of the wobble nucleotide (By similarity))	-	-	-	-	A0A061DWH2.1 PF00588.17;SpoU_methylase;
TRINITY_DN42192_c1_g2	2176	TRINITY_DN42192_c1_g2_i1;TRINITY_DN42192_c1_g2_i2;TRINITY_DN42192_c1_g2_i3;TRINITY_DN42192_c1_g2_i4;TRINITY_DN42192_c1_g2_i5	PREDICTED: probable L-type lectin-domain containing receptor kinase S.7 [Ziziphus jujuba]	LECRKS7	Probable L-type lectin-domain containing receptor kinase S.7 OS=Arabidopsis thaliana GN=LECRKS7 PE=2 SV=1	GO:0004674(protein serine/threonine kinase activity);GO:0005524(ATP binding);GO:0005886(plasma membrane);GO:0006468(protein phosphorylation);GO:0016021(integral component of membrane);GO:0016301(kinase activity);GO:0030246(carbohydrate binding)	ENOG41118S6(L-type lectin-domain containing receptor kinase S.7-like)	K13416	brassinosteroid insensitive 1-associated receptor kinase 1	EC:2.7.10.1 2.7.11.1	vvi04075(Plant hormone signal transduction);vvi04626(Plant-pathogen interaction)	F6H793.1 PF07714.15;Pkinase_Tyr;
TRINITY_DN32890_c0_g1	368	TRINITY_DN32890_c0_g1_i1	PREDICTED: uncharacterized protein LOC18585987 [Theobroma cacao]	-	-	GO:0005576(extracellular region);GO:0006869(lipid transport);GO:0008289(lipid binding)	ENOG410YQ10(protease inhibitor seed storage)	-	-	-	-	A0A061FTH4.1 PF14368.4;LTP_2;
TRINITY_DN26808_c2_g1	1178	TRINITY_DN26808_c2_g1_i1;TRINITY_DN26808_c2_g1_i2;TRINITY_DN26808_c2_g1_i3;TRINITY_DN26808_c2_g1_i4;TRINITY_DN26808_c2_g1_i5;TRINITY_DN26808_c2_g1_i6;TRINITY_DN26808_c2_g1_i7	NADPH oxidase A [Camellia sinensis]	RBOHD	Respiratory burst oxidase homolog protein D OS=Solanum tuberosum GN=RBOHD PE=1 SV=2	GO:0004601(peroxidase activity);GO:0005509(calcium ion binding);GO:0005634(nucleus);GO:0005887(integral component of plasma membrane);GO:0006952(defense response);GO:0009060(aerobic respiration);GO:0010053(root epidermal cell differentiation);GO:0016174(NAD(P)H oxidase activity);GO:0033198(response to ATP)	ENOG410XNZY(NADPH Oxidase)	K13447	respiratory burst oxidase	EC:1.6.3.- 1.11.1.-	cic04626(Plant-pathogen interaction)	A0A067EUY2.1 PF01794.17;Ferric_reduct;
TRINITY_DN33388_c0_g1	1382	TRINITY_DN33388_c0_g1_i1;TRINITY_DN33388_c0_g1_i2;TRINITY_DN33388_c0_g1_i3;TRINITY_DN33388_c0_g1_i4;TRINITY_DN33388_c0_g1_i5	-	-	-	-	-	-	-	-	-	-
TRINITY_DN37715_c2_g1	279	TRINITY_DN37715_c2_g1_i1;TRINITY_DN37715_c2_g1_i2;TRINITY_DN37715_c2_g1_i3	-	-	-	-	-	-	-	-	-	-
TRINITY_DN12191_c0_g1	323	TRINITY_DN12191_c0_g1_i1	-	VASP	Vasodilator-stimulated phosphoprotein OS=Homo sapiens GN=VASP PE=1 SV=3	GO:0003779(actin binding);GO:0005856(cytoskeleton);GO:0008154(actin polymerization or depolymerization);GO:0017124(SH3 domain binding);GO:0051289(protein homotetramerization)	ENOG41101TS(Sprouty-related, EVH1 domain containing)	-	-	-	-	G3R339.1 PF00568.21;WH1;
TRINITY_DN44581_c3_g4	343	TRINITY_DN44581_c3_g4_i1;TRINITY_DN44581_c3_g4_i2	-	-	-	-	-	-	-	-	-	-
TRINITY_DN29988_c1_g1	309	TRINITY_DN29988_c1_g1_i1	-	-	-	-	-	-	-	-	-	-
TRINITY_DN25705_c1_g1	268	TRINITY_DN25705_c1_g1_i1	-	-	-	-	-	-	-	-	-	-
TRINITY_DN40803_c0_g1	416	TRINITY_DN40803_c0_g1_i1;TRINITY_DN40803_c0_g1_i2	PREDICTED: delta(14)-sterol reductase [Ipomoea nil]	FK	Delta(14)-sterol reductase OS=Arabidopsis thaliana GN=FK PE=1 SV=2	GO:0016126(sterol biosynthetic process);GO:0030176(integral component of endoplasmic reticulum membrane);GO:0050613(delta14-sterol reductase activity)	ENOG410XP67()-reductase)	K00222	Delta14-sterol reductase	EC:1.3.1.70	cam00100(Steroid biosynthesis)	F2DBZ5.1 PF01222.15;ERG4_ERG24;
TRINITY_DN38212_c1_g2	210	TRINITY_DN38212_c1_g2_i1	-	-	-	-	-	-	-	-	-	-
TRINITY_DN44850_c0_g1	1207	TRINITY_DN44850_c0_g1_i1;TRINITY_DN44850_c0_g1_i2;TRINITY_DN44850_c0_g1_i3;TRINITY_DN44850_c0_g1_i4;TRINITY_DN44850_c0_g1_i5;TRINITY_DN44850_c0_g1_i6	PREDICTED: uncharacterized protein LOC104880586 [Vitis vinifera]	-	-	GO:0003677(DNA binding);GO:0005634(nucleus);GO:0008150(biological_process);GO:0046983(protein dimerization activity)	ENOG410XWK2(transposon protein)	K05658	ATP-binding cassette, subfamily B (MDR/TAP), member 1	EC:3.6.3.44	mdm02010(ABC transporters)	K7MTX4.1 PF04937.13;DUF659;
TRINITY_DN37166_c1_g1	1932	TRINITY_DN37166_c1_g1_i1;TRINITY_DN37166_c1_g1_i2	hypothetical protein PRUPE_ppa003769mg [Prunus persica]	ROPGEF1	Rop guanine nucleotide exchange factor 1 OS=Arabidopsis thaliana GN=ROPGEF1 PE=1 SV=2	GO:0005089(Rho guanyl-nucleotide exchange factor activity);GO:0005515(protein binding);GO:0005634(nucleus);GO:0005829(cytosol);GO:0009860(pollen tube growth);GO:0016324(apical plasma membrane);GO:0080092(regulation of pollen tube growth)	ENOG4110DIX(rop guanine nucleotide exchange factor)	-	-	-	-	M5XFS2.1 PF03759.11;PRONE;
TRINITY_DN25651_c1_g1	732	TRINITY_DN25651_c1_g1_i1;TRINITY_DN25651_c1_g1_i2;TRINITY_DN25651_c1_g1_i3;TRINITY_DN25651_c1_g1_i4;TRINITY_DN25651_c1_g1_i5	mitogen-activated protein kinase kinase kinase [Vitis vinifera]	NPK1	Mitogen-activated protein kinase kinase kinase NPK1 OS=Nicotiana tabacum GN=NPK1 PE=1 SV=1	GO:0004702(receptor signaling protein serine/threonine kinase activity);GO:0005737(cytoplasm)	ENOG410XQGS(mitogen-activated protein kinase kinase kinase)	-	-	-	-	-
TRINITY_DN27931_c1_g1	722	TRINITY_DN27931_c1_g1_i1;TRINITY_DN27931_c1_g1_i2;TRINITY_DN27931_c1_g1_i3;TRINITY_DN27931_c1_g1_i4	-	-	-	-	-	-	-	-	-	-
TRINITY_DN49020_c0_g1	268	TRINITY_DN49020_c0_g1_i1	-	-	-	-	-	-	-	-	-	-
TRINITY_DN33344_c5_g3	789	TRINITY_DN33344_c5_g3_i1;TRINITY_DN33344_c5_g3_i2;TRINITY_DN33344_c5_g3_i3	PREDICTED: glutathione S-transferase T3-like [Juglans regia]	GSTT3	Glutathione S-transferase T3 OS=Arabidopsis thaliana GN=GSTT3 PE=2 SV=1	GO:0004364(glutathione transferase activity);GO:0005737(cytoplasm);GO:0006749(glutathione metabolic process)	ENOG410YTD5(NA)	-	-	-	-	Q6I5Q8.1 PF13837.4;Myb_DNA-bind_4;
TRINITY_DN48782_c0_g1	537	TRINITY_DN48782_c0_g1_i1	Cofilin/actin-depolymerizing factor [Anthurium amnicola]	tsr	Cofilin/actin-depolymerizing factor homolog OS=Drosophila melanogaster GN=tsr PE=1 SV=1	GO:0000281(mitotic cytokinesis);GO:0000902(cell morphogenesis);GO:0000915(actomyosin contractile ring assembly);GO:0001736(establishment of planar polarity);GO:0001737(establishment of imaginal disc-derived wing hair orientation);GO:0001745(compound eye morphogenesis);GO:0003779(actin binding);GO:0005654(nucleoplasm);GO:0005829(cytosol);GO:0005875(microtubule associated complex);GO:0007015(actin …	ENOG41122P5(actin-depolymerizing factor)	-	-	-	-	P45594.1 PF00241.18;Cofilin_ADF;
TRINITY_DN15454_c0_g1	257	TRINITY_DN15454_c0_g1_i1	-	-	-	-	-	-	-	-	-	-
TRINITY_DN31897_c3_g1	2366	TRINITY_DN31897_c3_g1_i1;TRINITY_DN31897_c3_g1_i2;TRINITY_DN31897_c3_g1_i3;TRINITY_DN31897_c3_g1_i4;TRINITY_DN31897_c3_g1_i5;TRINITY_DN31897_c3_g1_i6	PREDICTED: guanine nucleotide-binding protein alpha-1 subunit [Vitis vinifera]	GPA1	Guanine nucleotide-binding protein alpha-1 subunit OS=Lotus japonicus GN=GPA1 PE=2 SV=1	GO:0005095(GTPase inhibitor activity);GO:0016247(channel regulator activity)	ENOG410XNVQ(Guanine nucleotide binding protein (G protein) alpha)	-	-	-	-	F6H2T2.1 PF00503.18;G-alpha;
TRINITY_DN34363_c0_g3	1663	TRINITY_DN34363_c0_g3_i1	PREDICTED: SKP1-interacting partner 15 [Vitis vinifera]	SKIP15	SKP1-interacting partner 15 OS=Arabidopsis thaliana GN=SKIP15 PE=1 SV=1	GO:0004842(ubiquitin-protein transferase activity);GO:0019005(SCF ubiquitin ligase complex);GO:0031146(SCF-dependent proteasomal ubiquitin-dependent protein catabolic process)	ENOG410YBGK(Skp1-interacting partner)	-	-	-	-	V4T888.1 PF00646.31;F-box;
TRINITY_DN46642_c1_g3	556	TRINITY_DN46642_c1_g3_i1	-	-	-	-	-	-	-	-	-	-
TRINITY_DN34179_c3_g4	215	TRINITY_DN34179_c3_g4_i1	-	-	-	-	-	-	-	-	-	-
TRINITY_DN33390_c1_g1	224	TRINITY_DN33390_c1_g1_i1	-	-	-	-	-	-	-	-	-	-
TRINITY_DN43751_c3_g3	375	TRINITY_DN43751_c3_g3_i1	-	-	-	-	-	-	-	-	-	-
TRINITY_DN30698_c1_g4	517	TRINITY_DN30698_c1_g4_i1;TRINITY_DN30698_c1_g4_i2	hypothetical protein KK1_046227 [Cajanus cajan]	-	-	GO:0003676(nucleic acid binding);GO:0008150(biological_process);GO:0046983(protein dimerization activity)	-	-	-	-	-	V7AL45.1 PF05699.12;Dimer_Tnp_hAT;
TRINITY_DN37429_c0_g2	439	TRINITY_DN37429_c0_g2_i1;TRINITY_DN37429_c0_g2_i2;TRINITY_DN37429_c0_g2_i3;TRINITY_DN37429_c0_g2_i4;TRINITY_DN37429_c0_g2_i5	-	-	-	-	-	-	-	-	-	-
TRINITY_DN27670_c0_g3	230	TRINITY_DN27670_c0_g3_i1	-	-	-	-	-	-	-	-	-	-
TRINITY_DN21907_c0_g1	207	TRINITY_DN21907_c0_g1_i1	-	-	-	-	-	-	-	-	-	-
TRINITY_DN34285_c3_g2	327	TRINITY_DN34285_c3_g2_i1	gag-pol precursor [Castanea mollissima]	-	-	-	COG2801(Retrotransposon protein)	-	-	-	-	-
TRINITY_DN37715_c2_g6	392	TRINITY_DN37715_c2_g6_i1	-	-	-	-	-	-	-	-	-	-
TRINITY_DN36089_c1_g2	744	TRINITY_DN36089_c1_g2_i1;TRINITY_DN36089_c1_g2_i2;TRINITY_DN36089_c1_g2_i3;TRINITY_DN36089_c1_g2_i4	-	-	-	-	-	-	-	-	-	-
TRINITY_DN39001_c2_g5	226	TRINITY_DN39001_c2_g5_i1	-	-	-	-	-	-	-	-	-	-
TRINITY_DN18224_c0_g3	402	TRINITY_DN18224_c0_g3_i1	hypothetical protein OsI_08463 [Oryza sativa Indica Group]	OsI_08463	SPX domain-containing membrane protein OsI_08463 OS=Oryza sativa subsp. indica GN=OsI_08463 PE=3 SV=2	GO:0005622(intracellular);GO:0005623(cell);GO:0006817(phosphate ion transport);GO:0009705(plant-type vacuole membrane);GO:0016021(integral component of membrane);GO:0055085(transmembrane transport)	ENOG41101S9(SPX domain-containing membrane protein)	-	-	-	-	W5DTB7.1 PF03105.17;SPX;
TRINITY_DN44774_c0_g1	2338	TRINITY_DN44774_c0_g1_i1;TRINITY_DN44774_c0_g1_i10;TRINITY_DN44774_c0_g1_i11;TRINITY_DN44774_c0_g1_i12;TRINITY_DN44774_c0_g1_i13;TRINITY_DN44774_c0_g1_i14;TRINITY_DN44774_c0_g1_i15;TRINITY_DN44774_c0_g1_i16;TRINITY_DN44774_c0_g1_i17;TRINITY_DN44774_c0_g1_i18;TRINITY_DN44774_c0_g1_i19;TRINITY_DN44774_c0_g1_i2;TRINITY_DN44774_c0_g1_i20;TRINITY_DN44774_c0_g1_i21;TRINITY_DN44774_c0_g1_i22;TRINITY_DN4…	hypothetical protein TSUD_126960 [Trifolium subterraneum]	bglC	Probable beta-glucosidase C OS=Aspergillus flavus (strain ATCC 200026 / FGSC A1120 / NRRL 3357 / JCM 12722 / SRRC 167) GN=bglC PE=3 SV=1	GO:0008422(beta-glucosidase activity);GO:0009251(glucan catabolic process)	COG1472(hydrolase family 3)	K05349	beta-glucosidase	EC:3.2.1.21	gmx00500(Starch and sucrose metabolism);gmx00460(Cyanoamino acid metabolism);gmx00940(Phenylpropanoid biosynthesis)	A0A0A0LV38.1 PF00933.19;Glyco_hydro_3;
TRINITY_DN33157_c2_g1	846	TRINITY_DN33157_c2_g1_i1;TRINITY_DN33157_c2_g1_i2	hypothetical protein PRUPE_ppa002963mg [Prunus persica]	-	-	GO:0005768(endosome);GO:0005794(Golgi apparatus);GO:0005802(trans-Golgi network);GO:0008150(biological_process);GO:0016757(transferase activity, transferring glycosyl groups)	ENOG4111ESD(NA)	-	-	-	-	-
TRINITY_DN22198_c0_g2	614	TRINITY_DN22198_c0_g2_i1	PREDICTED: deoxyribodipyrimidine photo-lyase isoform X1 [Juglans regia]	PHR	Deoxyribodipyrimidine photo-lyase OS=Oryza sativa subsp. japonica GN=PHR PE=1 SV=1	GO:0000719(photoreactive repair);GO:0003904(deoxyribodipyrimidine photo-lyase activity)	COG0415(deoxyribo-dipyrimidine photolyase)	-	-	-	-	E6VUF5.1 PF03441.12;FAD_binding_7;
TRINITY_DN36028_c0_g3	1037	TRINITY_DN36028_c0_g3_i1;TRINITY_DN36028_c0_g3_i2;TRINITY_DN36028_c0_g3_i3;TRINITY_DN36028_c0_g3_i4	-	-	-	-	-	-	-	-	-	-
TRINITY_DN41007_c0_g5	284	TRINITY_DN41007_c0_g5_i1	-	-	-	-	-	-	-	-	-	-
TRINITY_DN42416_c0_g3	586	TRINITY_DN42416_c0_g3_i1;TRINITY_DN42416_c0_g3_i2	nuclear protein zap, putative [Ricinus communis]	-	-	-	-	-	-	-	-	-
TRINITY_DN35252_c0_g1	2269	TRINITY_DN35252_c0_g1_i1;TRINITY_DN35252_c0_g1_i2;TRINITY_DN35252_c0_g1_i3;TRINITY_DN35252_c0_g1_i4;TRINITY_DN35252_c0_g1_i5;TRINITY_DN35252_c0_g1_i6	PREDICTED: uncharacterized protein LOC100262484 [Vitis vinifera]	ctdspl2a	CTD small phosphatase-like protein 2-A OS=Danio rerio GN=ctdspl2a PE=2 SV=1	GO:0004721(phosphoprotein phosphatase activity)	COG5190(CTD (Carboxy-terminal domain, RNA polymerase II, polypeptide A))	-	-	-	-	M1BHV8.1 PF03031.16;NIF;
TRINITY_DN35775_c1_g1	2426	TRINITY_DN35775_c1_g1_i1	PREDICTED: pentatricopeptide repeat-containing protein At1g79080, chloroplastic isoform X1 [Vitis vinifera]	At1g79080	Pentatricopeptide repeat-containing protein At1g79080, chloroplastic OS=Arabidopsis thaliana GN=At1g79080 PE=2 SV=1	GO:0005739(mitochondrion);GO:0008150(biological_process);GO:0009507(chloroplast)	ENOG410Z7Z7(Pentatricopeptide repeat-containing protein)	-	-	-	-	A0A0D9XNS1.1 PF17177.2;PPR_long;
TRINITY_DN42264_c0_g2	473	TRINITY_DN42264_c0_g2_i1;TRINITY_DN42264_c0_g2_i2	-	-	-	-	-	-	-	-	-	-
TRINITY_DN40395_c3_g1	2596	TRINITY_DN40395_c3_g1_i1	-	-	-	-	-	-	-	-	-	-
TRINITY_DN37239_c1_g3	659	TRINITY_DN37239_c1_g3_i1	transcription factor BHLH015, partial [Vaccinium corymbosum]	BHLH93	Transcription factor bHLH93 OS=Arabidopsis thaliana GN=BHLH93 PE=1 SV=1	GO:0003677(DNA binding);GO:0003700(transcription factor activity, sequence-specific DNA binding);GO:0005634(nucleus);GO:0006351(transcription, DNA-templated);GO:0006355(regulation of transcription, DNA-templated);GO:0007275(multicellular organism development);GO:0046983(protein dimerization activity)	ENOG410YB4F(Transcription factor)	K13422	transcription factor MYC2	-	csv04075(Plant hormone signal transduction)	S8DML1.1 PF00010.24;HLH;
TRINITY_DN14965_c0_g1	666	TRINITY_DN14965_c0_g1_i1	PREDICTED: probable polyamine oxidase 4 [Oryza sativa Japonica Group]	PAO2	Probable polyamine oxidase 2 OS=Arabidopsis thaliana GN=PAO2 PE=2 SV=1	GO:0005777(peroxisome);GO:0006598(polyamine catabolic process);GO:0008131(primary amine oxidase activity);GO:0046592(polyamine oxidase activity);GO:0055114(oxidation-reduction process)	ENOG410XSNC(amine oxidase)	K17839	polyamine oxidase	EC:1.5.3.17 1.5.3.-	osa00330(Arginine and proline metabolism);osa00410(beta-Alanine metabolism)	A0A0D9ZS91.1 PF01593.22;Amino_oxidase;
TRINITY_DN24553_c4_g1	207	TRINITY_DN24553_c4_g1_i1	hypothetical protein CICLE_v10014567mg [Citrus clementina]	LRK10L-2.7	LEAF RUST 10 DISEASE-RESISTANCE LOCUS RECEPTOR-LIKE PROTEIN KINASE-like 2.7 OS=Arabidopsis thaliana GN=LRK10L-2.7 PE=3 SV=2	GO:0004674(protein serine/threonine kinase activity);GO:0004675(transmembrane receptor protein serine/threonine kinase activity);GO:0005524(ATP binding);GO:0005886(plasma membrane);GO:0006468(protein phosphorylation)	COG0515(Serine Threonine protein kinase)	-	-	-	-	A0A067DCA6.1 PF00069.23;Pkinase;
TRINITY_DN44465_c0_g1	523	TRINITY_DN44465_c0_g1_i1;TRINITY_DN44465_c0_g1_i2;TRINITY_DN44465_c0_g1_i3	-	-	-	-	-	-	-	-	-	-
TRINITY_DN42717_c0_g1	646	TRINITY_DN42717_c0_g1_i1;TRINITY_DN42717_c0_g1_i2;TRINITY_DN42717_c0_g1_i3	-	-	-	-	-	-	-	-	-	-
TRINITY_DN42826_c0_g6	218	TRINITY_DN42826_c0_g6_i1	-	-	-	-	-	-	-	-	-	-
TRINITY_DN40221_c0_g2	363	TRINITY_DN40221_c0_g2_i1	-	-	-	-	-	K00052	3-isopropylmalate dehydrogenase	EC:1.1.1.85	nnu01210(2-Oxocarboxylic acid metabolism);nnu01230(Biosynthesis of amino acids);nnu00660(C5-Branched dibasic acid metabolism);nnu00290(Valine, leucine and isoleucine biosynthesis)	-
TRINITY_DN32119_c1_g2	220	TRINITY_DN32119_c1_g2_i1	-	-	-	-	-	-	-	-	-	-
TRINITY_DN24288_c0_g1	574	TRINITY_DN24288_c0_g1_i1;TRINITY_DN24288_c0_g1_i2;TRINITY_DN24288_c0_g1_i3	PREDICTED: F-box/FBD/LRR-repeat protein At1g13570-like [Capsicum annuum]	-	-	-	ENOG410YJZJ(NA)	-	-	-	-	-
TRINITY_DN30795_c1_g1	279	TRINITY_DN30795_c1_g1_i1;TRINITY_DN30795_c1_g1_i2	-	-	-	-	-	-	-	-	-	-
TRINITY_DN23514_c0_g1	559	TRINITY_DN23514_c0_g1_i1;TRINITY_DN23514_c0_g1_i2	40S ribosomal protein S10b, partial [Anthurium amnicola]	RPS10	40S ribosomal protein S10 OS=Bos taurus GN=RPS10 PE=2 SV=1	GO:0000028(ribosomal small subunit assembly);GO:0003735(structural constituent of ribosome);GO:0005730(nucleolus);GO:0022627(cytosolic small ribosomal subunit)	COG5045(Ribosomal protein)	K02947	small subunit ribosomal protein S10e	-	ppp03010(Ribosome)	L5MEY5.1 PF03501.13;S10_plectin;
TRINITY_DN26846_c0_g1	220	TRINITY_DN26846_c0_g1_i1	-	-	-	-	-	-	-	-	-	-
TRINITY_DN37102_c7_g1	250	TRINITY_DN37102_c7_g1_i1	-	-	-	-	-	-	-	-	-	-
TRINITY_DN29895_c1_g3	226	TRINITY_DN29895_c1_g3_i1	-	-	-	-	-	-	-	-	-	-
TRINITY_DN29315_c2_g2	440	TRINITY_DN29315_c2_g2_i1	-	-	-	-	-	-	-	-	-	-
TRINITY_DN34535_c0_g1	233	TRINITY_DN34535_c0_g1_i1	-	-	-	-	-	-	-	-	-	-
TRINITY_DN37963_c3_g1	1045	TRINITY_DN37963_c3_g1_i1;TRINITY_DN37963_c3_g1_i2;TRINITY_DN37963_c3_g1_i3;TRINITY_DN37963_c3_g1_i4	hypothetical protein DCAR_022813 [Daucus carota subsp. sativus]	-	-	GO:0005886(plasma membrane);GO:0015099(nickel cation transmembrane transporter activity);GO:0015675(nickel cation transport);GO:0016021(integral component of membrane)	ENOG41102N8(high-affinity nickel-transport family protein)	-	-	-	-	A0A0D3A1U9.1 PF13386.4;DsbD_2;
TRINITY_DN48865_c0_g1	207	TRINITY_DN48865_c0_g1_i1	unnamed protein product [Oryza sativa Japonica Group]	-	-	-	-	-	-	-	-	-
TRINITY_DN38147_c0_g1	215	TRINITY_DN38147_c0_g1_i1	-	-	-	-	-	-	-	-	-	-
TRINITY_DN43264_c0_g1	252	TRINITY_DN43264_c0_g1_i1	-	-	-	-	-	-	-	-	-	-
TRINITY_DN26739_c0_g1	416	TRINITY_DN26739_c0_g1_i1	-	-	-	-	-	-	-	-	-	-
TRINITY_DN41610_c2_g1	1264	TRINITY_DN41610_c2_g1_i1;TRINITY_DN41610_c2_g1_i2;TRINITY_DN41610_c2_g1_i3	-	-	-	-	-	-	-	-	-	-
TRINITY_DN40373_c0_g1	1629	TRINITY_DN40373_c0_g1_i1;TRINITY_DN40373_c0_g1_i2;TRINITY_DN40373_c0_g1_i3;TRINITY_DN40373_c0_g1_i4	PREDICTED: auxin-responsive protein IAA26-like isoform X1 [Ziziphus jujuba]	IAA26	Auxin-responsive protein IAA26 OS=Arabidopsis thaliana GN=IAA26 PE=1 SV=2	GO:0003700(transcription factor activity, sequence-specific DNA binding);GO:0005634(nucleus);GO:0006351(transcription, DNA-templated);GO:0006355(regulation of transcription, DNA-templated);GO:0009733(response to auxin);GO:0009734(auxin-activated signaling pathway)	ENOG410YI31(Aux IAA proteins are short-lived transcriptional factors that function as repressors of early auxin response genes at low auxin concentrations)	K14484	auxin-responsive protein IAA	-	pmum04075(Plant hormone signal transduction)	M5XCH5.1 PF02309.14;AUX_IAA;
TRINITY_DN881_c0_g1	248	TRINITY_DN881_c0_g1_i1	-	-	-	-	-	-	-	-	-	-
TRINITY_DN40097_c0_g6	216	TRINITY_DN40097_c0_g6_i1;TRINITY_DN40097_c0_g6_i2	-	-	-	-	-	-	-	-	-	-
TRINITY_DN31367_c1_g2	464	TRINITY_DN31367_c1_g2_i1	-	-	-	-	-	-	-	-	-	-
TRINITY_DN33730_c0_g1	823	TRINITY_DN33730_c0_g1_i1;TRINITY_DN33730_c0_g1_i2;TRINITY_DN33730_c0_g1_i3;TRINITY_DN33730_c0_g1_i4	-	-	-	-	-	-	-	-	-	-
TRINITY_DN46556_c0_g1	521	TRINITY_DN46556_c0_g1_i1	-	-	-	-	-	-	-	-	-	-
TRINITY_DN25430_c0_g1	703	TRINITY_DN25430_c0_g1_i1;TRINITY_DN25430_c0_g1_i2;TRINITY_DN25430_c0_g1_i3	PREDICTED: early nodulin-like protein 1 [Ricinus communis]	At2g25060	Early nodulin-like protein 1 OS=Arabidopsis thaliana GN=At2g25060 PE=1 SV=2	GO:0046658(anchored component of plasma membrane)	ENOG410YW92(Early nodulin-like protein)	-	-	-	-	A9PCU9.1 PF02298.15;Cu_bind_like;
TRINITY_DN37928_c3_g1	295	TRINITY_DN37928_c3_g1_i1	hypothetical protein VITISV_000471 [Vitis vinifera]	RLK5	Receptor-like protein kinase 5 OS=Arabidopsis thaliana GN=RLK5 PE=1 SV=1	GO:0004674(protein serine/threonine kinase activity);GO:0005515(protein binding);GO:0005524(ATP binding);GO:0005886(plasma membrane);GO:0006468(protein phosphorylation);GO:0010051(xylem and phloem pattern formation);GO:0016021(integral component of membrane);GO:0016301(kinase activity);GO:0017046(peptide hormone binding);GO:0042277(peptide binding);GO:0090548(response to nitrate starvation);GO:19…	COG4886(leucine Rich Repeat)	K13420	LRR receptor-like serine/threonine-protein kinase FLS2	EC:2.7.11.1	sita04626(Plant-pathogen interaction)	R0GB25.1 PF13855.4;LRR_8;
TRINITY_DN31181_c0_g1	3010	TRINITY_DN31181_c0_g1_i1;TRINITY_DN31181_c0_g1_i10;TRINITY_DN31181_c0_g1_i2;TRINITY_DN31181_c0_g1_i3;TRINITY_DN31181_c0_g1_i4;TRINITY_DN31181_c0_g1_i5;TRINITY_DN31181_c0_g1_i6;TRINITY_DN31181_c0_g1_i7;TRINITY_DN31181_c0_g1_i8;TRINITY_DN31181_c0_g1_i9	PREDICTED: protease Do-like 1, chloroplastic [Nelumbo nucifera]	DEGP1	Protease Do-like 1, chloroplastic OS=Arabidopsis thaliana GN=DEGP1 PE=1 SV=2	GO:0004252(serine-type endopeptidase activity);GO:0005515(protein binding);GO:0005634(nucleus);GO:0005739(mitochondrion);GO:0006508(proteolysis);GO:0008236(serine-type peptidase activity);GO:0009507(chloroplast);GO:0009534(chloroplast thylakoid);GO:0009535(chloroplast thylakoid membrane);GO:0009543(chloroplast thylakoid lumen);GO:0009579(thylakoid);GO:0009735(response to cytokinin);GO:0010206(pho…	COG0265(Serine protease)	-	-	-	-	A0A0D2TAU2.1 PF13365.4;Trypsin_2;
TRINITY_DN21823_c0_g2	213	TRINITY_DN21823_c0_g2_i1	PREDICTED: probable cinnamyl alcohol dehydrogenase 8C [Oryza sativa Japonica Group]	CAD8C	Probable cinnamyl alcohol dehydrogenase 8C OS=Oryza sativa subsp. japonica GN=CAD8C PE=2 SV=2	-	COG1064(alcohol dehydrogenase)	K00083	cinnamyl-alcohol dehydrogenase	EC:1.1.1.195	dosa00940(Phenylpropanoid biosynthesis)	-
TRINITY_DN29755_c0_g9	215	TRINITY_DN29755_c0_g9_i1	-	-	-	-	-	-	-	-	-	-
TRINITY_DN47662_c2_g1	216	TRINITY_DN47662_c2_g1_i1	-	-	-	-	-	-	-	-	-	-
TRINITY_DN31230_c5_g2	488	TRINITY_DN31230_c5_g2_i1	-	-	-	-	-	-	-	-	-	-
TRINITY_DN25203_c0_g1	565	TRINITY_DN25203_c0_g1_i1	aldehyde dehydrogenase [Camellia oleifera]	ALDH2C4	Aldehyde dehydrogenase family 2 member C4 OS=Arabidopsis thaliana GN=ALDH2C4 PE=1 SV=2	GO:0004029(aldehyde dehydrogenase (NAD) activity)	COG1012(Dehydrogenase)	K12355	coniferyl-aldehyde dehydrogenase	EC:1.2.1.68	rcu00940(Phenylpropanoid biosynthesis)	B9ILK3.1 PF00171.20;Aldedh;
TRINITY_DN36622_c0_g2	330	TRINITY_DN36622_c0_g2_i1	-	-	-	-	-	-	-	-	-	-
TRINITY_DN43826_c3_g2	414	TRINITY_DN43826_c3_g2_i1	-	-	-	-	-	-	-	-	-	-
TRINITY_DN28030_c5_g1	3425	TRINITY_DN28030_c5_g1_i1;TRINITY_DN28030_c5_g1_i2;TRINITY_DN28030_c5_g1_i3;TRINITY_DN28030_c5_g1_i4	PREDICTED: protein FAR1-RELATED SEQUENCE 3 [Vitis vinifera]	FRS3	Protein FAR1-RELATED SEQUENCE 3 OS=Arabidopsis thaliana GN=FRS3 PE=2 SV=2	GO:0005634(nucleus);GO:0006355(regulation of transcription, DNA-templated);GO:0008270(zinc ion binding);GO:0009506(plasmodesma);GO:0009639(response to red or far red light)	ENOG410Y5S3(transposon protein)	-	-	-	-	F6HQT4.1 PF10551.7;MULE;
TRINITY_DN12806_c0_g1	313	TRINITY_DN12806_c0_g1_i1	hypothetical protein OsI_08924 [Oryza sativa Indica Group]	SBH1	Sphinganine C4-monooxygenase 1 OS=Arabidopsis thaliana GN=SBH1 PE=1 SV=1	GO:0000170(sphingosine hydroxylase activity);GO:0003824(catalytic activity);GO:0005506(iron ion binding);GO:0005783(endoplasmic reticulum);GO:0005789(endoplasmic reticulum membrane);GO:0005794(Golgi apparatus);GO:0006633(fatty acid biosynthetic process);GO:0009640(photomorphogenesis);GO:0016021(integral component of membrane);GO:0016491(oxidoreductase activity);GO:0046520(sphingoid biosynthetic p…	COG3000(fatty acid hydroxylase)	K04713	sphinganine C4-monooxygenase	EC:1.14.18.5	osa00600(Sphingolipid metabolism)	W5I6H5.1 PF04116.11;FA_hydroxylase;
TRINITY_DN38638_c1_g5	215	TRINITY_DN38638_c1_g5_i1	-	-	-	-	-	-	-	-	-	-
TRINITY_DN3942_c0_g1	229	TRINITY_DN3942_c0_g1_i1	-	-	-	-	-	-	-	-	-	-
TRINITY_DN40015_c2_g1	2404	TRINITY_DN40015_c2_g1_i1;TRINITY_DN40015_c2_g1_i10;TRINITY_DN40015_c2_g1_i11;TRINITY_DN40015_c2_g1_i12;TRINITY_DN40015_c2_g1_i13;TRINITY_DN40015_c2_g1_i14;TRINITY_DN40015_c2_g1_i15;TRINITY_DN40015_c2_g1_i16;TRINITY_DN40015_c2_g1_i17;TRINITY_DN40015_c2_g1_i2;TRINITY_DN40015_c2_g1_i3;TRINITY_DN40015_c2_g1_i4;TRINITY_DN40015_c2_g1_i5;TRINITY_DN40015_c2_g1_i6;TRINITY_DN40015_c2_g1_i7;TRINITY_DN40015_…	PREDICTED: dol-P-Man:Man(6)GlcNAc(2)-PP-Dol alpha-1,2-mannosyltransferase [Nicotiana attenuata]	ALG9	Dol-P-Man:Man(6)GlcNAc(2)-PP-Dol alpha-1,2-mannosyltransferase OS=Arabidopsis thaliana GN=ALG9 PE=1 SV=1	GO:0000030(mannosyltransferase activity);GO:0005783(endoplasmic reticulum)	ENOG410XP6D(asparagine-linked glycosylation 9, alpha-1,2-mannosyltransferase homolog (S. cerevisiae))	K03846	alpha-1,2-mannosyltransferase	EC:2.4.1.259 2.4.1.261	vvi00510(N-Glycan biosynthesis)	A0A0A0KZI8.1 PF03901.15;Glyco_transf_22;
TRINITY_DN47078_c2_g3	343	TRINITY_DN47078_c2_g3_i1;TRINITY_DN47078_c2_g3_i2	-	-	-	-	-	-	-	-	-	-
TRINITY_DN36200_c0_g1	992	TRINITY_DN36200_c0_g1_i1;TRINITY_DN36200_c0_g1_i2;TRINITY_DN36200_c0_g1_i3;TRINITY_DN36200_c0_g1_i4;TRINITY_DN36200_c0_g1_i5	-	-	-	-	-	-	-	-	-	-
TRINITY_DN43520_c2_g2	481	TRINITY_DN43520_c2_g2_i1	-	-	-	-	-	-	-	-	-	-
TRINITY_DN42981_c0_g2	248	TRINITY_DN42981_c0_g2_i1;TRINITY_DN42981_c0_g2_i2	-	-	-	-	-	-	-	-	-	-
TRINITY_DN31495_c1_g2	347	TRINITY_DN31495_c1_g2_i1	-	-	-	-	-	-	-	-	-	-
TRINITY_DN45223_c0_g1	367	TRINITY_DN45223_c0_g1_i1;TRINITY_DN45223_c0_g1_i2;TRINITY_DN45223_c0_g1_i3	-	-	-	-	-	-	-	-	-	-
TRINITY_DN453_c0_g1	408	TRINITY_DN453_c0_g1_i1	-	-	-	GO:0005200(structural constituent of cytoskeleton);GO:0005886(plasma membrane);GO:0007016(cytoskeletal anchoring at plasma membrane);GO:0007165(signal transduction);GO:0008092(cytoskeletal protein binding);GO:0045169(fusome);GO:0045170(spectrosome)	COG0666(Ankyrin Repeat)	-	-	-	-	Q0KIE7.1 PF00531.20;Death;
TRINITY_DN33541_c1_g6	317	TRINITY_DN33541_c1_g6_i1	-	-	-	-	-	-	-	-	-	-
TRINITY_DN44409_c1_g1	2766	TRINITY_DN44409_c1_g1_i1;TRINITY_DN44409_c1_g1_i10;TRINITY_DN44409_c1_g1_i11;TRINITY_DN44409_c1_g1_i2;TRINITY_DN44409_c1_g1_i3;TRINITY_DN44409_c1_g1_i4;TRINITY_DN44409_c1_g1_i5;TRINITY_DN44409_c1_g1_i6;TRINITY_DN44409_c1_g1_i7;TRINITY_DN44409_c1_g1_i8;TRINITY_DN44409_c1_g1_i9	PREDICTED: uncharacterized protein LOC100853672 isoform X2 [Vitis vinifera]	-	-	-	-	-	-	-	-	-
TRINITY_DN3428_c0_g1	232	TRINITY_DN3428_c0_g1_i1	-	-	-	-	-	-	-	-	-	-
TRINITY_DN24120_c0_g1	555	TRINITY_DN24120_c0_g1_i1	PREDICTED: uncharacterized protein LOC108999711, partial [Juglans regia]	-	-	-	-	-	-	-	-	-
TRINITY_DN29021_c2_g1	391	TRINITY_DN29021_c2_g1_i1;TRINITY_DN29021_c2_g1_i2	PREDICTED: metal transporter Nramp2-like [Ziziphus jujuba]	NRAMP2	Metal transporter Nramp2 OS=Arabidopsis thaliana GN=NRAMP2 PE=2 SV=1	GO:0005215(transporter activity);GO:0005634(nucleus);GO:0006811(ion transport);GO:0006875(cellular metal ion homeostasis);GO:0015103(inorganic anion transmembrane transporter activity);GO:0016021(integral component of membrane);GO:0030001(metal ion transport);GO:0046873(metal ion transmembrane transporter activity);GO:0055072(iron ion homeostasis);GO:0098655(cation transmembrane transport)	COG1914(H( )-stimulated, divalent metal cation uptake system (By similarity))	-	-	-	-	-
TRINITY_DN33844_c1_g1	997	TRINITY_DN33844_c1_g1_i1	-	-	-	-	-	-	-	-	-	-
TRINITY_DN23415_c0_g1	2858	TRINITY_DN23415_c0_g1_i1;TRINITY_DN23415_c0_g1_i2	hypothetical protein EUTSA_v10010796mg [Eutrema salsugineum]	ACTN4	Alpha-actinin-4 OS=Homo sapiens GN=ACTN4 PE=1 SV=2	GO:0000977(RNA polymerase II regulatory region sequence-specific DNA binding);GO:0001666(response to hypoxia);GO:0001725(stress fiber);GO:0001882(nucleoside binding);GO:0002576(platelet degranulation);GO:0003779(actin binding);GO:0005178(integrin binding);GO:0005509(calcium ion binding);GO:0005515(protein binding);GO:0005576(extracellular region);GO:0005615(extracellular space);GO:0005622(intrace…	COG5069(Microtubule associated monoxygenase, calponin and LIM domain containing)	K13448	calcium-binding protein CML	-	eus04626(Plant-pathogen interaction)	F7HU82.1 PF00435.19;Spectrin;
TRINITY_DN34375_c2_g3	615	TRINITY_DN34375_c2_g3_i1;TRINITY_DN34375_c2_g3_i2;TRINITY_DN34375_c2_g3_i3	-	-	-	-	-	-	-	-	-	-
TRINITY_DN46620_c3_g2	1895	TRINITY_DN46620_c3_g2_i1;TRINITY_DN46620_c3_g2_i10;TRINITY_DN46620_c3_g2_i11;TRINITY_DN46620_c3_g2_i12;TRINITY_DN46620_c3_g2_i13;TRINITY_DN46620_c3_g2_i14;TRINITY_DN46620_c3_g2_i2;TRINITY_DN46620_c3_g2_i3;TRINITY_DN46620_c3_g2_i4;TRINITY_DN46620_c3_g2_i5;TRINITY_DN46620_c3_g2_i6;TRINITY_DN46620_c3_g2_i7;TRINITY_DN46620_c3_g2_i8;TRINITY_DN46620_c3_g2_i9	PREDICTED: DNA mismatch repair protein MSH5 isoform X7 [Vitis vinifera]	MSH5	DNA mismatch repair protein MSH5 OS=Arabidopsis thaliana GN=MSH5 PE=2 SV=1	GO:0000710(meiotic mismatch repair);GO:0000795(synaptonemal complex);GO:0003684(damaged DNA binding);GO:0006298(mismatch repair);GO:0030983(mismatched DNA binding);GO:0032300(mismatch repair complex);GO:0051026(chiasma assembly)	COG0249(that it carries out the mismatch recognition step. This protein has a weak ATPase activity (By similarity))	K08735	DNA mismatch repair protein MSH2	-	pxb03430(Mismatch repair)	D7T7Z8.1 PF05192.16;MutS_III;
TRINITY_DN46471_c1_g1	1057	TRINITY_DN46471_c1_g1_i1;TRINITY_DN46471_c1_g1_i2	-	-	-	-	-	-	-	-	-	-
TRINITY_DN25611_c1_g2	511	TRINITY_DN25611_c1_g2_i1;TRINITY_DN25611_c1_g2_i2	hypothetical protein L484_020605 [Morus notabilis]	-	-	GO:0005737(cytoplasm);GO:0030001(metal ion transport);GO:0046914(transition metal ion binding);GO:0046916(cellular transition metal ion homeostasis)	COG2608(heavy metal transport detoxification protein)	-	-	-	-	-
TRINITY_DN39927_c0_g1	282	TRINITY_DN39927_c0_g1_i1;TRINITY_DN39927_c0_g1_i2;TRINITY_DN39927_c0_g1_i3	-	-	-	-	-	-	-	-	-	-
TRINITY_DN28488_c1_g1	268	TRINITY_DN28488_c1_g1_i1	-	-	-	-	-	-	-	-	-	-
TRINITY_DN48520_c0_g1	205	TRINITY_DN48520_c0_g1_i1	-	-	-	-	-	-	-	-	-	-
TRINITY_DN44829_c0_g1	496	TRINITY_DN44829_c0_g1_i1	-	-	-	-	-	-	-	-	-	-
TRINITY_DN26780_c3_g3	1190	TRINITY_DN26780_c3_g3_i1	-	-	-	-	-	-	-	-	-	-
TRINITY_DN25559_c1_g3	232	TRINITY_DN25559_c1_g3_i1	-	-	-	-	-	-	-	-	-	-
TRINITY_DN41814_c5_g1	303	TRINITY_DN41814_c5_g1_i1	PREDICTED: uncharacterized protein LOC104888067 [Beta vulgaris subsp. vulgaris]	-	-	-	-	-	-	-	-	-
TRINITY_DN33080_c0_g1	862	TRINITY_DN33080_c0_g1_i1;TRINITY_DN33080_c0_g1_i2;TRINITY_DN33080_c0_g1_i3	PREDICTED: uncharacterized protein LOC108988417 [Juglans regia]	-	-	GO:0003964(RNA-directed DNA polymerase activity);GO:0005739(mitochondrion);GO:0006397(mRNA processing)	COG3344(RNA-directed DNA polymerase)	-	-	-	-	F6HLP1.1 PF00078.25;RVT_1;
TRINITY_DN38467_c4_g1	816	TRINITY_DN38467_c4_g1_i1	-	-	-	-	-	-	-	-	-	-
TRINITY_DN34725_c0_g1	1463	TRINITY_DN34725_c0_g1_i1;TRINITY_DN34725_c0_g1_i2;TRINITY_DN34725_c0_g1_i3;TRINITY_DN34725_c0_g1_i4;TRINITY_DN34725_c0_g1_i5;TRINITY_DN34725_c0_g1_i6	-	-	-	-	-	-	-	-	-	-
TRINITY_DN25538_c0_g4	235	TRINITY_DN25538_c0_g4_i1	-	-	-	-	-	-	-	-	-	-
TRINITY_DN3438_c0_g1	266	TRINITY_DN3438_c0_g1_i1	PREDICTED: cytochrome P450 704C1 [Oryza sativa Japonica Group]	-	-	-	COG2124(Cytochrome p450)	-	-	-	-	Q658G9.1 PF00067.20;p450;
TRINITY_DN27443_c1_g1	363	TRINITY_DN27443_c1_g1_i1;TRINITY_DN27443_c1_g1_i2;TRINITY_DN27443_c1_g1_i3;TRINITY_DN27443_c1_g1_i4;TRINITY_DN27443_c1_g1_i5;TRINITY_DN27443_c1_g1_i6	-	-	-	-	-	-	-	-	-	-
TRINITY_DN36497_c3_g3	1196	TRINITY_DN36497_c3_g3_i1	PREDICTED: uncharacterized protein LOC104095547 [Nicotiana tomentosiformis]	-	-	GO:0005576(extracellular region);GO:0016021(integral component of membrane)	ENOG41118YG(NA)	-	-	-	-	-
TRINITY_DN30124_c3_g6	252	TRINITY_DN30124_c3_g6_i1	putative ribosomal protein [Gossypium hirsutum]	RPL11	60S ribosomal protein L11 OS=Medicago sativa GN=RPL11 PE=2 SV=1	GO:0000027(ribosomal large subunit assembly);GO:0003735(structural constituent of ribosome);GO:0006412(translation);GO:0022625(cytosolic large ribosomal subunit)	COG0094(This is 1 of the proteins that binds and probably mediates the attachment of the 5S RNA into the large ribosomal subunit, where it forms part of the central protuberance. In the 70S ribosome it contacts protein S13 of the 30S subunit (bridge B1b), connecting the 2 subunits)	K02868	large subunit ribosomal protein L11e	-	thj03010(Ribosome)	J3M4V9.1 PF00281.17;Ribosomal_L5;
TRINITY_DN47619_c1_g1	254	TRINITY_DN47619_c1_g1_i1	-	-	-	-	-	-	-	-	-	-
TRINITY_DN4336_c0_g1	288	TRINITY_DN4336_c0_g1_i1	-	-	-	-	-	-	-	-	-	-
TRINITY_DN31997_c1_g2	790	TRINITY_DN31997_c1_g2_i1	PREDICTED: LOW QUALITY PROTEIN: F-box/LRR-repeat protein At3g48880-like [Pyrus x bretschneideri]	At3g48880	F-box/LRR-repeat protein At3g48880 OS=Arabidopsis thaliana GN=At3g48880 PE=2 SV=1	GO:0005634(nucleus)	ENOG410YAVM(F-box LRR-repeat protein)	-	-	-	-	W9RWY5.1 PF12937.5;F-box-like;
TRINITY_DN37685_c0_g1	717	TRINITY_DN37685_c0_g1_i1;TRINITY_DN37685_c0_g1_i2;TRINITY_DN37685_c0_g1_i3;TRINITY_DN37685_c0_g1_i4	PREDICTED: serine--tRNA ligase-like [Glycine max]	-	Serine--tRNA ligase OS=Helianthus annuus PE=2 SV=1	GO:0004828(serine-tRNA ligase activity);GO:0005737(cytoplasm);GO:0006434(seryl-tRNA aminoacylation)	COG0172(Catalyzes the attachment of serine to tRNA(Ser). Is also able to aminoacylate tRNA(Sec) with serine, to form the misacylated tRNA L-seryl-tRNA(Sec), which will be further converted into selenocysteinyl-tRNA(Sec) (By similarity))	K01875	seryl-tRNA synthetase	EC:6.1.1.11	gmx00970(Aminoacyl-tRNA biosynthesis)	K4BV66.1 PF00587.23;tRNA-synt_2b;
TRINITY_DN37552_c0_g2	247	TRINITY_DN37552_c0_g2_i1	-	-	-	-	-	-	-	-	-	-
TRINITY_DN32650_c4_g1	282	TRINITY_DN32650_c4_g1_i1	-	-	-	-	-	-	-	-	-	-
TRINITY_DN46167_c6_g1	588	TRINITY_DN46167_c6_g1_i1;TRINITY_DN46167_c6_g1_i2;TRINITY_DN46167_c6_g1_i3;TRINITY_DN46167_c6_g1_i4	PREDICTED: uncharacterized protein LOC100241465 [Vitis vinifera]	-	-	-	ENOG41122DF(NA)	-	-	-	-	F6HZZ6.1 PF07468.9;Agglutinin;
TRINITY_DN48247_c0_g1	243	TRINITY_DN48247_c0_g1_i1	-	-	-	-	-	-	-	-	-	-
TRINITY_DN47585_c1_g3	221	TRINITY_DN47585_c1_g3_i1	PREDICTED: putative disease resistance RPP13-like protein 1 [Daucus carota subsp. sativus]	At3g14460	Putative disease resistance protein At3g14460 OS=Arabidopsis thaliana GN=At3g14460 PE=3 SV=1	GO:0005524(ATP binding);GO:0005634(nucleus);GO:0006952(defense response);GO:0043531(ADP binding)	COG4886(leucine Rich Repeat)	K12854	pre-mRNA-splicing helicase BRR2	EC:3.6.4.13	egr03040(Spliceosome)	A0A061FYA1.1 PF00931.20;NB-ARC;
TRINITY_DN31045_c0_g3	340	TRINITY_DN31045_c0_g3_i1	hypothetical protein MIMGU_mgv1a020014mg [Erythranthe guttata]	At1g11410	G-type lectin S-receptor-like serine/threonine-protein kinase At1g11410 OS=Arabidopsis thaliana GN=At1g11410 PE=3 SV=3	GO:0004674(protein serine/threonine kinase activity);GO:0005886(plasma membrane);GO:0006468(protein phosphorylation);GO:0006952(defense response);GO:0009506(plasmodesma)	COG0515(Serine Threonine protein kinase)	-	-	-	-	A0A022R014.1 PF00954.18;S_locus_glycop;
TRINITY_DN31214_c1_g2	2205	TRINITY_DN31214_c1_g2_i1;TRINITY_DN31214_c1_g2_i2;TRINITY_DN31214_c1_g2_i3;TRINITY_DN31214_c1_g2_i4	PREDICTED: protein ABHD18 [Gossypium arboreum]	Abhd18	Protein ABHD18 OS=Mus musculus GN=Abhd18 PE=2 SV=1	GO:0003674(molecular_function);GO:0005576(extracellular region)	ENOG410XW3S(chromosome 4 open reading frame 29)	-	-	-	-	A0A0D2QHG6.1 PF09752.7;DUF2048;
TRINITY_DN37856_c2_g2	207	TRINITY_DN37856_c2_g2_i1;TRINITY_DN37856_c2_g2_i2;TRINITY_DN37856_c2_g2_i3	-	-	-	-	-	-	-	-	-	-
TRINITY_DN13358_c0_g1	211	TRINITY_DN13358_c0_g1_i1	-	-	-	-	-	-	-	-	-	-
TRINITY_DN27556_c1_g1	388	TRINITY_DN27556_c1_g1_i1	-	-	-	-	-	-	-	-	-	-
TRINITY_DN30049_c0_g1	1625	TRINITY_DN30049_c0_g1_i1;TRINITY_DN30049_c0_g1_i2;TRINITY_DN30049_c0_g1_i3;TRINITY_DN30049_c0_g1_i4	tubulin beta-9 chain [Eucalyptus grandis]	TUBB2	Tubulin beta-2 chain OS=Arabidopsis thaliana GN=TUBB2 PE=2 SV=2	GO:0005198(structural molecule activity);GO:0005618(cell wall);GO:0005730(nucleolus);GO:0005737(cytoplasm);GO:0005794(Golgi apparatus);GO:0005886(plasma membrane);GO:0009506(plasmodesma);GO:0009651(response to salt stress);GO:0045298(tubulin complex);GO:0046686(response to cadmium ion)	COG5023(protein polymerization)	K07375	tubulin beta	-	egr04145(Phagosome)	A0A0B0P2Z7.1 PF00091.23;Tubulin;
TRINITY_DN47596_c2_g1	265	TRINITY_DN47596_c2_g1_i1	-	-	-	-	-	-	-	-	-	-
TRINITY_DN40726_c1_g1	2097	TRINITY_DN40726_c1_g1_i1;TRINITY_DN40726_c1_g1_i10;TRINITY_DN40726_c1_g1_i11;TRINITY_DN40726_c1_g1_i2;TRINITY_DN40726_c1_g1_i3;TRINITY_DN40726_c1_g1_i4;TRINITY_DN40726_c1_g1_i5;TRINITY_DN40726_c1_g1_i6;TRINITY_DN40726_c1_g1_i7;TRINITY_DN40726_c1_g1_i8;TRINITY_DN40726_c1_g1_i9	PREDICTED: AP-4 complex subunit mu [Capsicum annuum]	AP4M	AP-4 complex subunit mu OS=Arabidopsis thaliana GN=AP4M PE=2 SV=1	GO:0005634(nucleus);GO:0005794(Golgi apparatus);GO:0005802(trans-Golgi network);GO:0005829(cytosol);GO:0005905(clathrin-coated pit);GO:0006886(intracellular protein transport);GO:0016192(vesicle-mediated transport);GO:0030124(AP-4 adaptor complex);GO:0030125(clathrin vesicle coat);GO:0030131(clathrin adaptor complex)	ENOG410XPFS(Adaptor-related protein complex)	-	-	-	-	A0A0A0LGF2.1 PF00928.19;Adap_comp_sub;
TRINITY_DN35420_c2_g3	2765	TRINITY_DN35420_c2_g3_i1;TRINITY_DN35420_c2_g3_i2;TRINITY_DN35420_c2_g3_i3	hypothetical protein 111O18.13 [Coffea canephora]	PBRP1	Plant-specific TFIIB-related protein 1 OS=Arabidopsis thaliana GN=PBRP1 PE=2 SV=1	GO:0000182(rDNA binding);GO:0003743(translation initiation factor activity);GO:0005634(nucleus);GO:0006352(DNA-templated transcription, initiation);GO:0006355(regulation of transcription, DNA-templated);GO:0006413(translational initiation);GO:0008270(zinc ion binding);GO:0009527(plastid outer membrane);GO:0017025(TBP-class protein binding)	COG1405(Stabilizes TBP binding to an archaeal box-A promoter. Also responsible for recruiting RNA polymerase II to the pre- initiation complex (DNA-TBP-TFIIB) (By similarity))	K03124	transcription initiation factor TFIIB	-	sind03022(Basal transcription factors)	S8C8F7.1 PF00382.17;TFIIB;
TRINITY_DN44542_c0_g2	762	TRINITY_DN44542_c0_g2_i1;TRINITY_DN44542_c0_g2_i2;TRINITY_DN44542_c0_g2_i3;TRINITY_DN44542_c0_g2_i4;TRINITY_DN44542_c0_g2_i5;TRINITY_DN44542_c0_g2_i6	hypothetical protein PRUPE_ppa007057mg [Prunus persica]	FAD3	Acyl-lipid omega-3 desaturase (cytochrome b5), endoplasmic reticulum OS=Arabidopsis thaliana GN=FAD3 PE=1 SV=1	GO:0005783(endoplasmic reticulum);GO:0005789(endoplasmic reticulum membrane);GO:0006629(lipid metabolic process);GO:0006636(unsaturated fatty acid biosynthetic process);GO:0009507(chloroplast);GO:0016021(integral component of membrane);GO:0016717(oxidoreductase activity, acting on paired donors, with oxidation of a pair of donors resulting in the reduction of molecular oxygen to two molecules of …	COG3239(linoleoyl-CoA desaturase activity)	-	-	-	-	M5VZK7.1 PF00487.22;FA_desaturase;
TRINITY_DN27707_c1_g6	204	TRINITY_DN27707_c1_g6_i1	unnamed protein product [Coffea canephora]	UGT94E5	Beta-D-glucosyl crocetin beta-1,6-glucosyltransferase OS=Gardenia jasminoides GN=UGT94E5 PE=1 SV=1	GO:0009813(flavonoid biosynthetic process);GO:0043231(intracellular membrane-bounded organelle);GO:0052696(flavonoid glucuronidation);GO:0080043(quercetin 3-O-glucosyltransferase activity);GO:0080044(quercetin 7-O-glucosyltransferase activity)	COG1819(Transferase)	K12937	cyanidin-3-O-glucoside 2''-O-glucuronosyltransferase	EC:2.4.1.254	vvi00942(Anthocyanin biosynthesis)	F6HIX7.1 PF00201.16;UDPGT;
TRINITY_DN42829_c1_g1	782	TRINITY_DN42829_c1_g1_i1;TRINITY_DN42829_c1_g1_i2;TRINITY_DN42829_c1_g1_i3	hypothetical protein PRUPE_ppa023472mg, partial [Prunus persica]	-	-	-	-	-	-	-	-	M5WUT2.1 PF10536.7;PMD;
TRINITY_DN26827_c3_g1	201	TRINITY_DN26827_c3_g1_i1	-	-	-	-	-	-	-	-	-	-
TRINITY_DN47000_c3_g2	656	TRINITY_DN47000_c3_g2_i1;TRINITY_DN47000_c3_g2_i2	-	-	-	-	-	-	-	-	-	-
TRINITY_DN34808_c1_g1	1664	TRINITY_DN34808_c1_g1_i1;TRINITY_DN34808_c1_g1_i2;TRINITY_DN34808_c1_g1_i3	PREDICTED: nuclear pore complex protein NUP50A [Ricinus communis]	NUP50B	Nuclear pore complex protein NUP50B OS=Arabidopsis thaliana GN=NUP50B PE=1 SV=1	GO:0005634(nucleus);GO:0005829(cytosol);GO:0008536(Ran GTPase binding);GO:0046827(positive regulation of protein export from nucleus);GO:0070412(R-SMAD binding)	COG5171(ran binding protein)	-	-	-	-	F6HX24.1 PF00638.16;Ran_BP1;
TRINITY_DN27342_c1_g1	793	TRINITY_DN27342_c1_g1_i1	hypothetical protein DCAR_021997 [Daucus carota subsp. sativus]	-	-	GO:0004061(arylformamidase activity);GO:0019441(tryptophan catabolic process to kynurenine)	-	-	-	-	-	-
TRINITY_DN38031_c1_g5	527	TRINITY_DN38031_c1_g5_i1;TRINITY_DN38031_c1_g5_i2	-	-	-	-	-	-	-	-	-	-
TRINITY_DN37193_c1_g1	703	TRINITY_DN37193_c1_g1_i1;TRINITY_DN37193_c1_g1_i2;TRINITY_DN37193_c1_g1_i3;TRINITY_DN37193_c1_g1_i4;TRINITY_DN37193_c1_g1_i5	PREDICTED: DNA-directed RNA polymerase V subunit 1 [Daucus carota subsp. sativus]	-	-	GO:0001056(RNA polymerase III activity);GO:0005666(DNA-directed RNA polymerase III complex)	COG0086(DNA-dependent RNA polymerase catalyzes the transcription of DNA into RNA using the four ribonucleoside triphosphates as substrates (By similarity))	-	-	-	-	A0A022RDG4.1 PF04997.10;RNA_pol_Rpb1_1;
TRINITY_DN38407_c0_g1	903	TRINITY_DN38407_c0_g1_i1;TRINITY_DN38407_c0_g1_i2;TRINITY_DN38407_c0_g1_i3	PREDICTED: GDSL esterase/lipase CPRD49-like [Sesamum indicum]	CPRD49	GDSL esterase/lipase CPRD49 OS=Arabidopsis thaliana GN=CPRD49 PE=2 SV=1	GO:0005576(extracellular region);GO:0016042(lipid catabolic process);GO:0016787(hydrolase activity);GO:0048046(apoplast);GO:0052689(carboxylic ester hydrolase activity)	COG2755(lipolytic protein G-D-S-L family)	-	-	-	-	F6HCD7.1 PF13472.4;Lipase_GDSL_2;
TRINITY_DN37000_c1_g4	381	TRINITY_DN37000_c1_g4_i1;TRINITY_DN37000_c1_g4_i2	-	-	-	-	-	-	-	-	-	-
TRINITY_DN27703_c3_g1	271	TRINITY_DN27703_c3_g1_i1;TRINITY_DN27703_c3_g1_i2	-	-	-	-	-	-	-	-	-	-
TRINITY_DN41020_c2_g4	332	TRINITY_DN41020_c2_g4_i1	photosystem II protein D1, partial (chloroplast) [Bassia scoparia]	psbA1	Photosystem II protein D1 1 OS=Anabaena variabilis (strain ATCC 29413 / PCC 7937) GN=psbA1 PE=3 SV=1	GO:0009536(plastid)	ENOG410XPX5(This is one of the two reaction center proteins of photosystem II)	K02703	photosystem II P680 reaction center D1 protein	-	ath00195(Photosynthesis)	K3Z2Q6.1 PF00124.17;Photo_RC;
TRINITY_DN37741_c1_g7	253	TRINITY_DN37741_c1_g7_i1	-	-	-	-	-	-	-	-	-	-
TRINITY_DN26546_c0_g3	360	TRINITY_DN26546_c0_g3_i1;TRINITY_DN26546_c0_g3_i2	PREDICTED: ubiquitin carboxyl-terminal hydrolase 12-like [Capsicum annuum]	UBP12	Ubiquitin carboxyl-terminal hydrolase 12 OS=Arabidopsis thaliana GN=UBP12 PE=2 SV=2	GO:0004843(thiol-dependent ubiquitin-specific protease activity);GO:0005634(nucleus);GO:0005829(cytosol);GO:0006511(ubiquitin-dependent protein catabolic process);GO:0016579(protein deubiquitination);GO:0036459(thiol-dependent ubiquitinyl hydrolase activity)	COG5077(ubiquitin carboxyl-terminal hydrolase)	-	-	-	-	K4C2I6.1 PF00917.24;MATH;
TRINITY_DN34239_c0_g1	360	TRINITY_DN34239_c0_g1_i1	-	-	-	-	-	-	-	-	-	-
TRINITY_DN37210_c0_g1	1100	TRINITY_DN37210_c0_g1_i1;TRINITY_DN37210_c0_g1_i2	PREDICTED: 50S ribosomal protein L18 [Daucus carota subsp. sativus]	rplR	50S ribosomal protein L18 OS=Aromatoleum aromaticum (strain EbN1) GN=rplR PE=3 SV=1	GO:0008097(5S rRNA binding)	ENOG410YHZQ(Ribosomal L18p/L5e family)	K02881	large subunit ribosomal protein L18	-	nnu03010(Ribosome)	M5XH65.1 PF00861.20;Ribosomal_L18p;
TRINITY_DN35280_c0_g6	1699	TRINITY_DN35280_c0_g6_i1;TRINITY_DN35280_c0_g6_i2	PREDICTED: splicing factor, suppressor of white-apricot homolog isoform X1 [Vitis vinifera]	-	-	GO:0000395(mRNA 5'-splice site recognition)	ENOG410ZQGI(splicing factor, suppressor of white-apricot homolog (Drosophila))	-	-	-	-	M1B546.1 PF01805.18;Surp;
TRINITY_DN43375_c0_g8	261	TRINITY_DN43375_c0_g8_i1	-	-	-	-	-	-	-	-	-	-
TRINITY_DN31790_c0_g4	393	TRINITY_DN31790_c0_g4_i1	-	-	-	-	-	-	-	-	-	-
TRINITY_DN37842_c1_g5	446	TRINITY_DN37842_c1_g5_i1	-	-	-	-	-	-	-	-	-	-
TRINITY_DN44665_c4_g3	286	TRINITY_DN44665_c4_g3_i1	-	-	-	-	-	-	-	-	-	-
TRINITY_DN27699_c2_g5	776	TRINITY_DN27699_c2_g5_i1	Uncharacterized protein TCM_037897 [Theobroma cacao]	-	-	-	ENOG4111A14(NA)	-	-	-	-	-
TRINITY_DN41306_c1_g1	3596	TRINITY_DN41306_c1_g1_i1;TRINITY_DN41306_c1_g1_i2;TRINITY_DN41306_c1_g1_i3;TRINITY_DN41306_c1_g1_i4;TRINITY_DN41306_c1_g1_i5;TRINITY_DN41306_c1_g1_i6;TRINITY_DN41306_c1_g1_i7;TRINITY_DN41306_c1_g1_i8	PREDICTED: kinesin-like protein KIN-14F isoform X1 [Vitis vinifera]	KIN14F	Kinesin-like protein KIN-14F OS=Arabidopsis thaliana GN=KIN14F PE=1 SV=2	GO:0003777(microtubule motor activity);GO:0005871(kinesin complex);GO:0007018(microtubule-based movement);GO:0016887(ATPase activity)	COG5059(Kinesin family member)	K14565	nucleolar protein 58	-	cvr03008(Ribosome biogenesis in eukaryotes)	V7B994.1 PF00225.21;Kinesin;
TRINITY_DN30207_c1_g3	240	TRINITY_DN30207_c1_g3_i1	-	-	-	-	-	-	-	-	-	-
TRINITY_DN31898_c2_g2	2057	TRINITY_DN31898_c2_g2_i1	PREDICTED: MACPF domain-containing protein NSL1 [Vitis vinifera]	NSL1	MACPF domain-containing protein NSL1 OS=Arabidopsis thaliana GN=NSL1 PE=2 SV=1	GO:0003674(molecular_function);GO:0005634(nucleus);GO:0006955(immune response);GO:0008219(cell death);GO:0009626(plant-type hypersensitive response);GO:0009651(response to salt stress);GO:0010337(regulation of salicylic acid metabolic process);GO:0052542(defense response by callose deposition)	ENOG410ZJIW(MAC/Perforin domain)	K01183	chitinase	EC:3.2.1.14	mtr00520(Amino sugar and nucleotide sugar metabolism)	D7TJC8.1 PF01823.17;MACPF;
TRINITY_DN28255_c2_g2	318	TRINITY_DN28255_c2_g2_i1	-	-	-	-	-	-	-	-	-	-
TRINITY_DN29524_c1_g2	382	TRINITY_DN29524_c1_g2_i1	-	-	-	-	-	-	-	-	-	-
TRINITY_DN16953_c0_g3	218	TRINITY_DN16953_c0_g3_i1	PREDICTED: pre-mRNA-processing factor 19 [Amborella trichopoda]	PRPF19	Pre-mRNA-processing factor 19 OS=Homo sapiens GN=PRPF19 PE=1 SV=1	GO:0000209(protein polyubiquitination);GO:0000244(spliceosomal tri-snRNP complex assembly);GO:0000245(spliceosomal complex assembly);GO:0000398(mRNA splicing, via spliceosome);GO:0000974(Prp19 complex);GO:0001833(inner cell mass cell proliferation);GO:0005515(protein binding);GO:0005634(nucleus);GO:0005654(nucleoplasm);GO:0005662(DNA replication factor A complex);GO:0005737(cytoplasm);GO:0005811(…	ENOG410XPQV(PRP19 PSO4 pre-mRNA processing factor 19 homolog (S. cerevisiae))	K10599	pre-mRNA-processing factor 19	EC:2.3.2.27	atr03040(Spliceosome);atr04120(Ubiquitin mediated proteolysis)	U3KC60.1 PF00400.30;WD40;
TRINITY_DN37139_c0_g2	988	TRINITY_DN37139_c0_g2_i1;TRINITY_DN37139_c0_g2_i2;TRINITY_DN37139_c0_g2_i3;TRINITY_DN37139_c0_g2_i4	-	-	-	-	-	-	-	-	-	-
TRINITY_DN40261_c1_g4	509	TRINITY_DN40261_c1_g4_i1	-	-	-	-	-	-	-	-	-	-
TRINITY_DN39397_c1_g2	320	TRINITY_DN39397_c1_g2_i1;TRINITY_DN39397_c1_g2_i2	-	-	-	-	-	-	-	-	-	-
TRINITY_DN41375_c1_g4	1228	TRINITY_DN41375_c1_g4_i1;TRINITY_DN41375_c1_g4_i2;TRINITY_DN41375_c1_g4_i3	Keratinocyte-associated protein 2 isoform 1 [Theobroma cacao]	-	-	GO:0003674(molecular_function);GO:0005783(endoplasmic reticulum);GO:0008150(biological_process);GO:0009507(chloroplast);GO:0016021(integral component of membrane)	ENOG4111ZNW(Keratinocyte associated protein 2)	-	-	-	-	A0A061FHK5.1 PF09775.7;Keratin_assoc;
TRINITY_DN44191_c0_g1	2241	TRINITY_DN44191_c0_g1_i1;TRINITY_DN44191_c0_g1_i2;TRINITY_DN44191_c0_g1_i3;TRINITY_DN44191_c0_g1_i4;TRINITY_DN44191_c0_g1_i5;TRINITY_DN44191_c0_g1_i6	PREDICTED: uncharacterized protein At5g41620 isoform X1 [Vitis vinifera]	At5g41620	Uncharacterized protein At5g41620 OS=Arabidopsis thaliana GN=At5g41620 PE=2 SV=2	GO:0000902(cell morphogenesis)	ENOG410YF2F(intracellular protein transport protein)	-	-	-	-	A0A067KSK8.1 PF03164.12;Mon1;
TRINITY_DN33333_c1_g2	1632	TRINITY_DN33333_c1_g2_i1;TRINITY_DN33333_c1_g2_i2;TRINITY_DN33333_c1_g2_i3	-	-	-	-	-	-	-	-	-	-
TRINITY_DN39975_c3_g2	217	TRINITY_DN39975_c3_g2_i1	-	-	-	-	-	-	-	-	-	-
TRINITY_DN5162_c0_g1	291	TRINITY_DN5162_c0_g1_i1	-	APEH	Acylamino-acid-releasing enzyme OS=Homo sapiens GN=APEH PE=1 SV=4	GO:0004252(serine-type endopeptidase activity);GO:0005737(cytoplasm);GO:0006508(proteolysis);GO:0031965(nuclear membrane)	COG1506(peptidase s9 prolyl oligopeptidase active site domain protein)	-	-	-	-	-
TRINITY_DN31026_c3_g1	411	TRINITY_DN31026_c3_g1_i1;TRINITY_DN31026_c3_g1_i2;TRINITY_DN31026_c3_g1_i3	hypothetical protein PRUPE_ppa021479mg, partial [Prunus persica]	-	-	-	-	-	-	-	-	-
TRINITY_DN36446_c3_g2	272	TRINITY_DN36446_c3_g2_i1	-	-	-	-	-	-	-	-	-	-
TRINITY_DN43027_c0_g2	325	TRINITY_DN43027_c0_g2_i1	-	-	-	-	-	-	-	-	-	-
TRINITY_DN36950_c3_g1	226	TRINITY_DN36950_c3_g1_i1	-	-	-	-	-	-	-	-	-	-
TRINITY_DN6413_c0_g1	345	TRINITY_DN6413_c0_g1_i1	PREDICTED: uncharacterized protein LOC109233484 [Nicotiana attenuata]	-	-	-	ENOG41118WK(NA)	-	-	-	-	-
TRINITY_DN32838_c3_g4	221	TRINITY_DN32838_c3_g4_i1	-	-	-	-	-	-	-	-	-	-
TRINITY_DN27821_c0_g2	274	TRINITY_DN27821_c0_g2_i1	-	-	-	-	-	-	-	-	-	-
TRINITY_DN36199_c2_g1	1288	TRINITY_DN36199_c2_g1_i1;TRINITY_DN36199_c2_g1_i2	PREDICTED: uncharacterized protein LOC109128031 [Camelina sativa]	-	-	-	COG2801(Retrotransposon protein)	K00225	L-galactono-1,4-lactone dehydrogenase	EC:1.3.2.3	mdm00053(Ascorbate and aldarate metabolism)	U7DZZ8.1 PF14223.4;Retrotran_gag_2;
TRINITY_DN41614_c1_g1	2105	TRINITY_DN41614_c1_g1_i1;TRINITY_DN41614_c1_g1_i10;TRINITY_DN41614_c1_g1_i11;TRINITY_DN41614_c1_g1_i12;TRINITY_DN41614_c1_g1_i13;TRINITY_DN41614_c1_g1_i2;TRINITY_DN41614_c1_g1_i3;TRINITY_DN41614_c1_g1_i4;TRINITY_DN41614_c1_g1_i5;TRINITY_DN41614_c1_g1_i6;TRINITY_DN41614_c1_g1_i7;TRINITY_DN41614_c1_g1_i8;TRINITY_DN41614_c1_g1_i9	PREDICTED: uncharacterized protein LOC107953094 [Gossypium hirsutum]	ABCC15	Putative ABC transporter C family member 15 OS=Arabidopsis thaliana GN=ABCC15 PE=5 SV=2	GO:0003824(catalytic activity);GO:0005576(extracellular region);GO:0005773(vacuole);GO:0009505(plant-type cell wall)	COG3533(Secreted protein)	K05665	ATP-binding cassette, subfamily C (CFTR/MRP), member 1	-	fve02010(ABC transporters)	A0A0D2QQC7.1 PF07944.10;Glyco_hydro_127;
TRINITY_DN32592_c1_g2	329	TRINITY_DN32592_c1_g2_i1	-	-	-	-	-	-	-	-	-	-
TRINITY_DN34768_c0_g2	215	TRINITY_DN34768_c0_g2_i1	-	-	-	-	-	-	-	-	-	-
TRINITY_DN44635_c0_g3	356	TRINITY_DN44635_c0_g3_i1;TRINITY_DN44635_c0_g3_i2;TRINITY_DN44635_c0_g3_i3;TRINITY_DN44635_c0_g3_i4;TRINITY_DN44635_c0_g3_i5;TRINITY_DN44635_c0_g3_i6;TRINITY_DN44635_c0_g3_i7;TRINITY_DN44635_c0_g3_i8	putative LRR receptor-like serine/threonine-protein kinase [Morus notabilis]	At5g10290	Probable LRR receptor-like serine/threonine-protein kinase At5g10290 OS=Arabidopsis thaliana GN=At5g10290 PE=2 SV=1	GO:0004674(protein serine/threonine kinase activity);GO:0005524(ATP binding);GO:0005886(plasma membrane);GO:0006468(protein phosphorylation);GO:0016021(integral component of membrane);GO:0016301(kinase activity)	COG0515(Serine Threonine protein kinase)	K13416	brassinosteroid insensitive 1-associated receptor kinase 1	EC:2.7.10.1 2.7.11.1	vra04075(Plant hormone signal transduction);vra04626(Plant-pathogen interaction)	M1BBT6.1 PF00069.23;Pkinase;
TRINITY_DN42130_c1_g7	201	TRINITY_DN42130_c1_g7_i1	PREDICTED: pentatricopeptide repeat-containing protein At1g06140, mitochondrial-like [Nelumbo nucifera]	-	-	-	-	-	-	-	-	-
TRINITY_DN41850_c0_g1	257	TRINITY_DN41850_c0_g1_i1	-	-	-	-	-	-	-	-	-	-
TRINITY_DN46562_c0_g1	2005	TRINITY_DN46562_c0_g1_i1;TRINITY_DN46562_c0_g1_i10;TRINITY_DN46562_c0_g1_i11;TRINITY_DN46562_c0_g1_i2;TRINITY_DN46562_c0_g1_i3;TRINITY_DN46562_c0_g1_i4;TRINITY_DN46562_c0_g1_i5;TRINITY_DN46562_c0_g1_i6;TRINITY_DN46562_c0_g1_i7;TRINITY_DN46562_c0_g1_i8;TRINITY_DN46562_c0_g1_i9	-	-	-	-	-	-	-	-	-	-
TRINITY_DN38848_c2_g1	226	TRINITY_DN38848_c2_g1_i1	-	-	-	-	-	-	-	-	-	-
TRINITY_DN28913_c1_g5	374	TRINITY_DN28913_c1_g5_i1	-	-	-	-	-	-	-	-	-	-
TRINITY_DN34766_c0_g3	2187	TRINITY_DN34766_c0_g3_i1;TRINITY_DN34766_c0_g3_i10;TRINITY_DN34766_c0_g3_i11;TRINITY_DN34766_c0_g3_i12;TRINITY_DN34766_c0_g3_i13;TRINITY_DN34766_c0_g3_i14;TRINITY_DN34766_c0_g3_i2;TRINITY_DN34766_c0_g3_i3;TRINITY_DN34766_c0_g3_i4;TRINITY_DN34766_c0_g3_i5;TRINITY_DN34766_c0_g3_i6;TRINITY_DN34766_c0_g3_i7;TRINITY_DN34766_c0_g3_i8;TRINITY_DN34766_c0_g3_i9	PREDICTED: uncharacterized protein LOC100264059 [Vitis vinifera]	MBR1	E3 ubiquitin-protein ligase MBR1 OS=Arabidopsis thaliana GN=MBR1 PE=1 SV=1	GO:0043161(proteasome-mediated ubiquitin-dependent protein catabolic process);GO:0061630(ubiquitin protein ligase activity)	ENOG41121N2(zinc ion binding)	K14297	nuclear pore complex protein Nup98-Nup96	-	mtr03013(RNA transport)	K4DCU2.1 PF13639.4;zf-RING_2;
TRINITY_DN16401_c0_g1	318	TRINITY_DN16401_c0_g1_i1	-	-	-	-	-	-	-	-	-	-
TRINITY_DN26731_c1_g1	319	TRINITY_DN26731_c1_g1_i1;TRINITY_DN26731_c1_g1_i2;TRINITY_DN26731_c1_g1_i3;TRINITY_DN26731_c1_g1_i4	PREDICTED: scopoletin glucosyltransferase-like [Juglans regia]	AOG	Abscisate beta-glucosyltransferase OS=Phaseolus angularis GN=AOG PE=1 SV=1	GO:0009813(flavonoid biosynthetic process);GO:0043231(intracellular membrane-bounded organelle);GO:0052696(flavonoid glucuronidation);GO:0080043(quercetin 3-O-glucosyltransferase activity);GO:0080044(quercetin 7-O-glucosyltransferase activity)	COG1819(Transferase)	K14595	abscisate beta-glucosyltransferase	EC:2.4.1.263	jcu00906(Carotenoid biosynthesis)	-
TRINITY_DN39372_c0_g4	305	TRINITY_DN39372_c0_g4_i1	-	-	-	-	-	-	-	-	-	-
TRINITY_DN40534_c0_g5	2545	TRINITY_DN40534_c0_g5_i1;TRINITY_DN40534_c0_g5_i2;TRINITY_DN40534_c0_g5_i3;TRINITY_DN40534_c0_g5_i4;TRINITY_DN40534_c0_g5_i5	unnamed protein product [Coffea canephora]	UVR8	Ultraviolet-B receptor UVR8 OS=Arabidopsis thaliana GN=UVR8 PE=1 SV=1	GO:0005737(cytoplasm);GO:0008150(biological_process);GO:0008536(Ran GTPase binding)	COG5184(regulator of chromosome condensation)	K10615	E3 ubiquitin-protein ligase HERC4	EC:2.3.2.26	atr04120(Ubiquitin mediated proteolysis)	A0A061E727.1 PF00415.16;RCC1;
TRINITY_DN33880_c0_g2	489	TRINITY_DN33880_c0_g2_i1	-	-	-	-	-	-	-	-	-	-
TRINITY_DN25338_c2_g1	226	TRINITY_DN25338_c2_g1_i1	-	-	-	-	-	-	-	-	-	-
TRINITY_DN47682_c3_g4	211	TRINITY_DN47682_c3_g4_i1	-	-	-	-	-	-	-	-	-	-
TRINITY_DN41498_c1_g1	4377	TRINITY_DN41498_c1_g1_i1;TRINITY_DN41498_c1_g1_i2;TRINITY_DN41498_c1_g1_i3;TRINITY_DN41498_c1_g1_i4	hypothetical protein VITISV_030148 [Vitis vinifera]	pds5a-b	Sister chromatid cohesion protein PDS5 homolog A-B OS=Xenopus laevis GN=pds5a-b PE=1 SV=1	GO:0005634(nucleus);GO:0005739(mitochondrion);GO:0005829(cytosol);GO:0008150(biological_process);GO:0009507(chloroplast)	ENOG410XQW7(PDS5, regulator of cohesion maintenance, homolog)	-	-	-	-	-
TRINITY_DN42488_c0_g4	437	TRINITY_DN42488_c0_g4_i1	-	-	-	-	-	-	-	-	-	-
TRINITY_DN46521_c0_g1	485	TRINITY_DN46521_c0_g1_i1	-	-	-	-	-	-	-	-	-	-
TRINITY_DN28272_c0_g1	292	TRINITY_DN28272_c0_g1_i1;TRINITY_DN28272_c0_g1_i2	-	-	-	-	-	-	-	-	-	-
TRINITY_DN13190_c0_g1	213	TRINITY_DN13190_c0_g1_i1	Twinfilin-2, partial [Anthurium amnicola]	TWF2	Twinfilin-2 OS=Homo sapiens GN=TWF2 PE=1 SV=2	GO:0003785(actin monomer binding);GO:0005080(protein kinase C binding);GO:0005515(protein binding);GO:0005524(ATP binding);GO:0005546(phosphatidylinositol-4,5-bisphosphate binding);GO:0005737(cytoplasm);GO:0005856(cytoskeleton);GO:0010592(positive regulation of lamellipodium assembly);GO:0010976(positive regulation of neuron projection development);GO:0030016(myofibril);GO:0030027(lamellipodium);…	ENOG410XS1J(Twinfilin, actin-binding protein, homolog)	-	-	-	-	A0A0D9RMU2.1 PF00241.18;Cofilin_ADF;
TRINITY_DN42768_c0_g2	202	TRINITY_DN42768_c0_g2_i1	-	-	-	-	-	-	-	-	-	-
TRINITY_DN43463_c3_g1	232	TRINITY_DN43463_c3_g1_i1	-	-	-	-	-	-	-	-	-	-
TRINITY_DN40530_c0_g3	406	TRINITY_DN40530_c0_g3_i1	-	-	-	-	-	-	-	-	-	-
TRINITY_DN34143_c1_g6	237	TRINITY_DN34143_c1_g6_i1	PREDICTED: RNA-dependent RNA polymerase 6-like [Populus euphratica]	RDR6	RNA-dependent RNA polymerase 6 OS=Arabidopsis thaliana GN=RDR6 PE=1 SV=1	GO:0000166(nucleotide binding);GO:0003676(nucleic acid binding);GO:0003723(RNA binding);GO:0003887(DNA-directed DNA polymerase activity);GO:0003968(RNA-directed RNA polymerase activity);GO:0005634(nucleus);GO:0009616(virus induced gene silencing);GO:0010267(production of ta-siRNAs involved in RNA interference);GO:0016246(RNA interference);GO:0016441(posttranscriptional gene silencing);GO:0030422(…	ENOG410XQMQ(rna polymerase)	-	-	-	-	B9HA49.1 PF05183.10;RdRP;
TRINITY_DN37046_c2_g1	579	TRINITY_DN37046_c2_g1_i1;TRINITY_DN37046_c2_g1_i2;TRINITY_DN37046_c2_g1_i3	-	-	-	-	-	-	-	-	-	-
TRINITY_DN44390_c0_g3	1463	TRINITY_DN44390_c0_g3_i1;TRINITY_DN44390_c0_g3_i2;TRINITY_DN44390_c0_g3_i3;TRINITY_DN44390_c0_g3_i4	-	-	-	-	-	-	-	-	-	-
TRINITY_DN34153_c0_g3	528	TRINITY_DN34153_c0_g3_i1	PREDICTED: LOW QUALITY PROTEIN: probably inactive leucine-rich repeat receptor-like protein kinase At5g06940 [Vitis vinifera]	At5g06940	Probably inactive leucine-rich repeat receptor-like protein kinase At5g06940 OS=Arabidopsis thaliana GN=At5g06940 PE=3 SV=1	GO:0004672(protein kinase activity);GO:0005524(ATP binding);GO:0005576(extracellular region);GO:0006468(protein phosphorylation);GO:0016021(integral component of membrane);GO:0016301(kinase activity);GO:0016310(phosphorylation)	COG4886(leucine Rich Repeat)	K13416	brassinosteroid insensitive 1-associated receptor kinase 1	EC:2.7.10.1 2.7.11.1	gra04075(Plant hormone signal transduction);gra04626(Plant-pathogen interaction)	A0A0A0KZH8.1 PF13855.4;LRR_8;
TRINITY_DN27794_c0_g1	768	TRINITY_DN27794_c0_g1_i1	-	-	-	-	-	-	-	-	-	-
TRINITY_DN28789_c0_g1	1823	TRINITY_DN28789_c0_g1_i1;TRINITY_DN28789_c0_g1_i2;TRINITY_DN28789_c0_g1_i3	PREDICTED: beta-1,6-galactosyltransferase GALT29A [Prunus mume]	GALT29A	Beta-1,6-galactosyltransferase GALT29A OS=Arabidopsis thaliana GN=GALT29A PE=1 SV=1	GO:0008373(sialyltransferase activity);GO:0008378(galactosyltransferase activity);GO:0009311(oligosaccharide metabolic process);GO:0018279(protein N-linked glycosylation via asparagine);GO:0097503(sialylation)	ENOG410XT8P(ST3 beta-galactoside alpha-2,3-sialyltransferase)	K00780	beta-galactoside alpha-2,3-sialyltransferase (sialyltransferase 4A)	EC:2.4.99.4	gmx00603(Glycosphingolipid biosynthesis - globo series);gmx00604(Glycosphingolipid biosynthesis - ganglio series)	F6HHG9.1 PF00777.16;Glyco_transf_29;
TRINITY_DN42248_c0_g3	1466	TRINITY_DN42248_c0_g3_i1	hypothetical protein CISIN_1g018168mg [Citrus sinensis]	LECRK81	L-type lectin-domain containing receptor kinase VIII.1 OS=Arabidopsis thaliana GN=LECRK81 PE=2 SV=1	GO:0005886(plasma membrane);GO:0008150(biological_process);GO:0016021(integral component of membrane);GO:0030246(carbohydrate binding)	ENOG41122PY(L-type lectin-domain containing receptor kinase)	-	-	-	-	K4CRL0.1 PF00139.17;Lectin_legB;
TRINITY_DN25664_c0_g2	288	TRINITY_DN25664_c0_g2_i1	PREDICTED: aldose reductase-like [Nelumbo nucifera]	-	Aldose reductase OS=Hordeum vulgare PE=1 SV=1	GO:0005737(cytoplasm);GO:0016491(oxidoreductase activity);GO:0055114(oxidation-reduction process)	COG0656(reductase)	K00011	aldehyde reductase	EC:1.1.1.21	egr00040(Pentose and glucuronate interconversions);egr00051(Fructose and mannose metabolism);egr00052(Galactose metabolism);egr00561(Glycerolipid metabolism)	A0A0D2VM20.1 PF00248.19;Aldo_ket_red;
TRINITY_DN43955_c1_g1	2366	TRINITY_DN43955_c1_g1_i1;TRINITY_DN43955_c1_g1_i2;TRINITY_DN43955_c1_g1_i3;TRINITY_DN43955_c1_g1_i4;TRINITY_DN43955_c1_g1_i5;TRINITY_DN43955_c1_g1_i6;TRINITY_DN43955_c1_g1_i7;TRINITY_DN43955_c1_g1_i8;TRINITY_DN43955_c1_g1_i9	PREDICTED: persulfide dioxygenase ETHE1 homolog, mitochondrial-like isoform X1 [Malus domestica]	GLY3	Persulfide dioxygenase ETHE1 homolog, mitochondrial OS=Arabidopsis thaliana GN=GLY3 PE=1 SV=3	GO:0004416(hydroxyacylglutathione hydrolase activity);GO:0005739(mitochondrion);GO:0009651(response to salt stress);GO:0009793(embryo development ending in seed dormancy);GO:0009960(endosperm development);GO:0016787(hydrolase activity);GO:0016788(hydrolase activity, acting on ester bonds);GO:0019243(methylglyoxal catabolic process to D-lactate via S-lactoyl-glutathione);GO:0046872(metal ion bindi…	COG0491(Beta-lactamase domain protein)	K17725	sulfur dioxygenase	EC:1.13.11.18	mdm00920(Sulfur metabolism)	A0A022RZD6.1 PF00753.25;Lactamase_B;
TRINITY_DN43587_c1_g2	608	TRINITY_DN43587_c1_g2_i1;TRINITY_DN43587_c1_g2_i2	-	-	-	-	-	-	-	-	-	-
TRINITY_DN90_c0_g1	863	TRINITY_DN90_c0_g1_i1	PREDICTED: nuclear/nucleolar GTPase 2 [Oryza sativa Japonica Group]	NUG2	Nuclear/nucleolar GTPase 2 OS=Oryza sativa subsp. japonica GN=NUG2 PE=1 SV=1	GO:0003924(GTPase activity);GO:0005730(nucleolus);GO:0042254(ribosome biogenesis)	COG1161(Required for a late step of 50S ribosomal subunit assembly. Has GTPase activity (By similarity))	K14537	nuclear GTP-binding protein	-	osa03008(Ribosome biogenesis in eukaryotes)	S8CJ07.1 PF01926.21;MMR_HSR1;
TRINITY_DN40579_c2_g2	309	TRINITY_DN40579_c2_g2_i1	-	-	-	-	-	-	-	-	-	-
TRINITY_DN30953_c2_g2	212	TRINITY_DN30953_c2_g2_i1	hypothetical protein MANES_06G012900 [Manihot esculenta]	-	-	-	ENOG4112BMQ(TMV resistance protein N-like)	-	-	-	-	-
TRINITY_DN30285_c0_g1	225	TRINITY_DN30285_c0_g1_i1	-	-	-	-	-	-	-	-	-	-
TRINITY_DN26402_c0_g2	259	TRINITY_DN26402_c0_g2_i1;TRINITY_DN26402_c0_g2_i2;TRINITY_DN26402_c0_g2_i3	-	-	-	-	-	-	-	-	-	-
TRINITY_DN45458_c5_g5	224	TRINITY_DN45458_c5_g5_i1	-	-	-	-	-	-	-	-	-	-
TRINITY_DN41236_c0_g3	203	TRINITY_DN41236_c0_g3_i1	-	-	-	-	-	-	-	-	-	-
TRINITY_DN39797_c1_g5	402	TRINITY_DN39797_c1_g5_i1;TRINITY_DN39797_c1_g5_i2	-	-	-	-	-	-	-	-	-	-
TRINITY_DN45040_c0_g3	316	TRINITY_DN45040_c0_g3_i1	-	-	-	-	-	-	-	-	-	-
TRINITY_DN34635_c0_g2	911	TRINITY_DN34635_c0_g2_i1;TRINITY_DN34635_c0_g2_i2	PREDICTED: uncharacterized protein At5g08430-like isoform X1 [Nelumbo nucifera]	At3g51120	Zinc finger CCCH domain-containing protein 44 OS=Arabidopsis thaliana GN=At3g51120 PE=2 SV=3	GO:0003676(nucleic acid binding);GO:0003677(DNA binding);GO:0005634(nucleus);GO:0006352(DNA-templated transcription, initiation);GO:0008270(zinc ion binding);GO:0016570(histone modification)	COG5531(SWI SNF related, matrix associated, actin dependent regulator of chromatin, subfamily d, member)	K01062	platelet-activating factor acetylhydrolase	EC:3.1.1.47	smo00565(Ether lipid metabolism)	A0A087GDX0.1 PF13771.4;zf-HC5HC2H;
TRINITY_DN49461_c0_g1	237	TRINITY_DN49461_c0_g1_i1	BnaC06g15850D [Brassica napus]	CCH	Copper transport protein CCH OS=Arabidopsis thaliana GN=CCH PE=1 SV=1	GO:0000302(response to reactive oxygen species);GO:0006825(copper ion transport);GO:0006827(high-affinity iron ion transmembrane transport);GO:0006878(cellular copper ion homeostasis);GO:0007568(aging);GO:0009507(chloroplast);GO:0009651(response to salt stress);GO:0016531(copper chaperone activity);GO:0046686(response to cadmium ion);GO:0046914(transition metal ion binding);GO:0048046(apoplast)	COG2608(heavy metal transport detoxification protein)	K18081	myotubularin-related protein 1/2	EC:3.1.3.64 3.1.3.95	smo00562(Inositol phosphate metabolism);smo04070(Phosphatidylinositol signaling system)	M4CSN8.1 PF00403.24;HMA;
TRINITY_DN26532_c1_g2	220	TRINITY_DN26532_c1_g2_i1;TRINITY_DN26532_c1_g2_i2	-	-	-	-	-	-	-	-	-	-
TRINITY_DN42444_c1_g1	286	TRINITY_DN42444_c1_g1_i1	PREDICTED: uncharacterized protein LOC107611571 [Arachis ipaensis]	At1g65750	Putative ribonuclease H protein At1g65750 OS=Arabidopsis thaliana GN=At1g65750 PE=3 SV=1	-	ENOG410Y65V(Retrotransposon protein)	K10592	E3 ubiquitin-protein ligase HUWE1	EC:2.3.2.26	gmx04120(Ubiquitin mediated proteolysis)	-
TRINITY_DN7238_c0_g1	621	TRINITY_DN7238_c0_g1_i1	hypothetical protein OsI_23874 [Oryza sativa Indica Group]	At4g32130	ER membrane protein complex subunit 7 homolog OS=Arabidopsis thaliana GN=At4g32130 PE=2 SV=1	GO:0005783(endoplasmic reticulum);GO:0008150(biological_process);GO:0009507(chloroplast);GO:0016021(integral component of membrane);GO:0030246(carbohydrate binding)	ENOG4111IA7(ER membrane protein complex subunit 7)	-	-	-	-	A0A0E0LDX3.1 PF09430.8;DUF2012;
TRINITY_DN25656_c1_g2	311	TRINITY_DN25656_c1_g2_i1	nucleotide-binding site leucine-rich repeat protein, partial [Rhododendron formosanum]	At4g27190	Disease resistance protein At4g27190 OS=Arabidopsis thaliana GN=At4g27190 PE=2 SV=1	GO:0005524(ATP binding);GO:0005739(mitochondrion);GO:0006952(defense response);GO:0043531(ADP binding)	ENOG41106C2(response regulator aspartate phosphatase)	K13459	disease resistance protein RPS2	-	egu04626(Plant-pathogen interaction)	F6H5Y2.1 PF00931.20;NB-ARC;
TRINITY_DN48082_c0_g1	259	TRINITY_DN48082_c0_g1_i1	-	-	-	-	-	-	-	-	-	-
TRINITY_DN44742_c1_g3	657	TRINITY_DN44742_c1_g3_i1;TRINITY_DN44742_c1_g3_i2;TRINITY_DN44742_c1_g3_i3;TRINITY_DN44742_c1_g3_i4;TRINITY_DN44742_c1_g3_i5;TRINITY_DN44742_c1_g3_i6	PREDICTED: NAC domain-containing protein 91-like isoform X1 [Ziziphus jujuba]	NTL9	Protein NTM1-like 9 OS=Arabidopsis thaliana GN=NTL9 PE=1 SV=1	GO:0003677(DNA binding);GO:0003700(transcription factor activity, sequence-specific DNA binding);GO:0005515(protein binding);GO:0005516(calmodulin binding);GO:0005634(nucleus);GO:0005789(endoplasmic reticulum membrane);GO:0005886(plasma membrane);GO:0006351(transcription, DNA-templated);GO:0006355(regulation of transcription, DNA-templated);GO:0016021(integral component of membrane);GO:0031347(re…	ENOG410ZJIT(nac domain)	K12581	CCR4-NOT transcription complex subunit 7/8	-	bna03018(RNA degradation)	A0A0A0L0H2.1 PF02365.13;NAM;
TRINITY_DN35929_c3_g1	1210	TRINITY_DN35929_c3_g1_i1;TRINITY_DN35929_c3_g1_i2	PREDICTED: ubiquitin carboxyl-terminal hydrolase 12 [Juglans regia]	UBP12	Ubiquitin carboxyl-terminal hydrolase 12 OS=Arabidopsis thaliana GN=UBP12 PE=2 SV=2	GO:0004843(thiol-dependent ubiquitin-specific protease activity);GO:0005634(nucleus);GO:0005829(cytosol);GO:0006511(ubiquitin-dependent protein catabolic process);GO:0016579(protein deubiquitination);GO:0036459(thiol-dependent ubiquitinyl hydrolase activity)	COG5077(ubiquitin carboxyl-terminal hydrolase)	-	-	-	-	D7U8M2.1 PF12436.6;USP7_ICP0_bdg;
TRINITY_DN27834_c1_g3	362	TRINITY_DN27834_c1_g3_i1	-	-	-	-	-	-	-	-	-	-
TRINITY_DN47266_c0_g1	236	TRINITY_DN47266_c0_g1_i1	-	-	-	-	-	-	-	-	-	-
TRINITY_DN32556_c4_g1	256	TRINITY_DN32556_c4_g1_i1	-	-	-	-	-	-	-	-	-	-
TRINITY_DN11216_c0_g2	248	TRINITY_DN11216_c0_g2_i1	-	-	-	-	-	-	-	-	-	-
TRINITY_DN22867_c0_g1	216	TRINITY_DN22867_c0_g1_i1	-	-	-	-	-	-	-	-	-	-
TRINITY_DN47138_c2_g2	309	TRINITY_DN47138_c2_g2_i1	-	-	-	-	-	-	-	-	-	-
TRINITY_DN1437_c0_g1	234	TRINITY_DN1437_c0_g1_i1	PREDICTED: eukaryotic translation initiation factor 3 subunit K [Oryza brachyantha]	CG10306	Eukaryotic translation initiation factor 3 subunit K OS=Drosophila melanogaster GN=CG10306 PE=2 SV=1	GO:0003674(molecular_function);GO:0003743(translation initiation factor activity);GO:0005575(cellular_component);GO:0005852(eukaryotic translation initiation factor 3 complex);GO:0006446(regulation of translational initiation);GO:0008150(biological_process);GO:0043022(ribosome binding)	ENOG410ZSE4(Component of the eukaryotic translation initiation factor 3 (eIF-3) complex, which is involved in protein synthesis and, together with other initiation factors, stimulates binding of mRNA and methionyl-tRNAi to the 40S ribosome (By similarity))	-	-	-	-	-
TRINITY_DN28319_c0_g1	469	TRINITY_DN28319_c0_g1_i1	-	-	-	-	-	-	-	-	-	-
TRINITY_DN30769_c5_g3	216	TRINITY_DN30769_c5_g3_i1	-	-	-	-	-	-	-	-	-	-
TRINITY_DN31141_c3_g2	428	TRINITY_DN31141_c3_g2_i1	-	-	-	-	-	-	-	-	-	-
TRINITY_DN31243_c2_g1	2588	TRINITY_DN31243_c2_g1_i1;TRINITY_DN31243_c2_g1_i2;TRINITY_DN31243_c2_g1_i3;TRINITY_DN31243_c2_g1_i4;TRINITY_DN31243_c2_g1_i5;TRINITY_DN31243_c2_g1_i6;TRINITY_DN31243_c2_g1_i7	unnamed protein product [Coffea canephora]	ET1	Protein EFFECTOR OF TRANSCRIPTION 1 OS=Arabidopsis thaliana GN=ET1 PE=2 SV=1	GO:0003674(molecular_function);GO:0003677(DNA binding);GO:0005576(extracellular region);GO:0005634(nucleus);GO:0005737(cytoplasm);GO:0006351(transcription, DNA-templated);GO:0006355(regulation of transcription, DNA-templated);GO:0008150(biological_process)	ENOG4111SNT(NA)	-	-	-	-	-
TRINITY_DN30275_c0_g3	255	TRINITY_DN30275_c0_g3_i1	-	-	-	-	-	-	-	-	-	-
TRINITY_DN43664_c0_g1	287	TRINITY_DN43664_c0_g1_i1	-	-	-	-	-	-	-	-	-	-
TRINITY_DN35141_c4_g2	230	TRINITY_DN35141_c4_g2_i1	-	-	-	-	-	-	-	-	-	-
TRINITY_DN13086_c0_g1	265	TRINITY_DN13086_c0_g1_i1	-	-	-	-	-	-	-	-	-	-
TRINITY_DN30467_c5_g1	2453	TRINITY_DN30467_c5_g1_i1;TRINITY_DN30467_c5_g1_i10;TRINITY_DN30467_c5_g1_i2;TRINITY_DN30467_c5_g1_i3;TRINITY_DN30467_c5_g1_i4;TRINITY_DN30467_c5_g1_i5;TRINITY_DN30467_c5_g1_i6;TRINITY_DN30467_c5_g1_i7;TRINITY_DN30467_c5_g1_i8;TRINITY_DN30467_c5_g1_i9	-	-	-	-	-	-	-	-	-	-
TRINITY_DN25479_c0_g2	1005	TRINITY_DN25479_c0_g2_i1	PREDICTED: protein PNS1-like [Populus euphratica]	-	-	GO:0005886(plasma membrane);GO:0008150(biological_process);GO:0016021(integral component of membrane)	ENOG410XS0P(Solute carrier family 44 member)	-	-	-	-	V4T8Z9.1 PF04515.10;Choline_transpo;
TRINITY_DN30038_c1_g3	619	TRINITY_DN30038_c1_g3_i1	PREDICTED: protein NRT1/ PTR FAMILY 8.3-like [Populus euphratica]	NPF8.3	Protein NRT1/ PTR FAMILY 8.3 OS=Arabidopsis thaliana GN=NPF8.3 PE=1 SV=1	GO:0000325(plant-type vacuole);GO:0005215(transporter activity);GO:0005773(vacuole);GO:0005774(vacuolar membrane);GO:0005794(Golgi apparatus);GO:0005886(plasma membrane);GO:0009705(plant-type vacuole membrane);GO:0015031(protein transport);GO:0015112(nitrate transmembrane transporter activity);GO:0015197(peptide transporter activity);GO:0015334(high-affinity oligopeptide transporter activity);GO:…	COG3104(transporter)	-	-	-	-	F6HEU1.1 PF00854.19;PTR2;
TRINITY_DN27348_c0_g1	931	TRINITY_DN27348_c0_g1_i1;TRINITY_DN27348_c0_g1_i10;TRINITY_DN27348_c0_g1_i11;TRINITY_DN27348_c0_g1_i12;TRINITY_DN27348_c0_g1_i2;TRINITY_DN27348_c0_g1_i3;TRINITY_DN27348_c0_g1_i4;TRINITY_DN27348_c0_g1_i5;TRINITY_DN27348_c0_g1_i6;TRINITY_DN27348_c0_g1_i7;TRINITY_DN27348_c0_g1_i8;TRINITY_DN27348_c0_g1_i9	hypothetical protein MANES_16G009500 [Manihot esculenta]	At4g27190	Disease resistance protein At4g27190 OS=Arabidopsis thaliana GN=At4g27190 PE=2 SV=1	GO:0005524(ATP binding);GO:0005739(mitochondrion);GO:0006952(defense response);GO:0043531(ADP binding)	COG4886(leucine Rich Repeat)	K13459	disease resistance protein RPS2	-	egu04626(Plant-pathogen interaction)	U5GCE5.1 PF00931.20;NB-ARC;
TRINITY_DN30666_c1_g7	233	TRINITY_DN30666_c1_g7_i1	PREDICTED: interaptin isoform X1 [Juglans regia]	-	-	GO:0004526(ribonuclease P activity);GO:0005655(nucleolar ribonuclease P complex);GO:0090502(RNA phosphodiester bond hydrolysis, endonucleolytic)	ENOG410YFEM(NA)	-	-	-	-	-
TRINITY_DN42807_c1_g2	277	TRINITY_DN42807_c1_g2_i1	-	-	-	-	-	-	-	-	-	-
TRINITY_DN40662_c3_g2	1071	TRINITY_DN40662_c3_g2_i1;TRINITY_DN40662_c3_g2_i2;TRINITY_DN40662_c3_g2_i3;TRINITY_DN40662_c3_g2_i4	PREDICTED: ORM1-like protein 2 [Ipomoea nil]	SPBC119.09c	Uncharacterized protein C119.09c OS=Schizosaccharomyces pombe (strain 972 / ATCC 24843) GN=SPBC119.09c PE=2 SV=3	GO:0003674(molecular_function);GO:0005739(mitochondrion);GO:0005783(endoplasmic reticulum);GO:0005789(endoplasmic reticulum membrane);GO:0006457(protein folding);GO:0016021(integral component of membrane)	COG5081(S. cerevisiae)	-	-	-	-	A0A061DTH4.1 PF04061.12;ORMDL;
TRINITY_DN31383_c0_g2	2010	TRINITY_DN31383_c0_g2_i1;TRINITY_DN31383_c0_g2_i10;TRINITY_DN31383_c0_g2_i11;TRINITY_DN31383_c0_g2_i12;TRINITY_DN31383_c0_g2_i13;TRINITY_DN31383_c0_g2_i2;TRINITY_DN31383_c0_g2_i3;TRINITY_DN31383_c0_g2_i4;TRINITY_DN31383_c0_g2_i5;TRINITY_DN31383_c0_g2_i6;TRINITY_DN31383_c0_g2_i7;TRINITY_DN31383_c0_g2_i8;TRINITY_DN31383_c0_g2_i9	PREDICTED: U5 small nuclear ribonucleoprotein 40 kDa protein [Citrus sinensis]	-	-	GO:0005737(cytoplasm);GO:0008150(biological_process)	ENOG410XQ72(WD domain, G-beta repeat)	-	-	-	-	M4E1U9.1 PF00400.30;WD40;
TRINITY_DN30566_c1_g4	203	TRINITY_DN30566_c1_g4_i1	PREDICTED: phosphate transporter PHO1 homolog 1 [Sesamum indicum]	PHO1-1	Phosphate transporter PHO1-1 OS=Oryza sativa subsp. japonica GN=PHO1-1 PE=2 SV=2	GO:0005802(trans-Golgi network);GO:0005886(plasma membrane)	COG5409(Xenotropic and polytropic retrovirus receptor 1)	-	-	-	-	A0A061EIV3.1 PF03105.17;SPX;
TRINITY_DN25339_c0_g1	776	TRINITY_DN25339_c0_g1_i1	-	-	-	-	-	-	-	-	-	-
TRINITY_DN27920_c1_g3	380	TRINITY_DN27920_c1_g3_i1	-	-	-	-	-	-	-	-	-	-
TRINITY_DN37544_c1_g2	285	TRINITY_DN37544_c1_g2_i1	-	-	-	-	-	-	-	-	-	-
TRINITY_DN44306_c0_g3	493	TRINITY_DN44306_c0_g3_i1	PREDICTED: putative disease resistance protein At1g50180 [Theobroma cacao]	At1g50180	Putative disease resistance protein At1g50180 OS=Arabidopsis thaliana GN=At1g50180 PE=3 SV=2	GO:0005524(ATP binding);GO:0006952(defense response);GO:0009506(plasmodesma);GO:0043531(ADP binding)	COG4886(leucine Rich Repeat)	K13457	disease resistance protein RPM1	-	cic04626(Plant-pathogen interaction)	W9QNV9.1 PF00931.20;NB-ARC;
TRINITY_DN27750_c0_g2	430	TRINITY_DN27750_c0_g2_i1;TRINITY_DN27750_c0_g2_i2	-	-	-	-	-	-	-	-	-	-
TRINITY_DN30593_c2_g1	309	TRINITY_DN30593_c2_g1_i1	-	-	-	-	-	-	-	-	-	-
TRINITY_DN40089_c2_g3	262	TRINITY_DN40089_c2_g3_i1	-	-	-	-	-	-	-	-	-	-
TRINITY_DN30279_c1_g1	208	TRINITY_DN30279_c1_g1_i1	-	-	-	-	-	-	-	-	-	-
TRINITY_DN28395_c0_g3	935	TRINITY_DN28395_c0_g3_i1	F-box domain, cyclin-like protein [Cynara cardunculus var. scolymus]	At1g55000	F-box protein At1g55000 OS=Arabidopsis thaliana GN=At1g55000 PE=1 SV=1	GO:0003674(molecular_function);GO:0016567(protein ubiquitination);GO:0016998(cell wall macromolecule catabolic process)	ENOG4112BYV(peptidoglycan-binding, domain containing)	-	-	-	-	B9RF66.1 PF01476.18;LysM;
TRINITY_DN43708_c6_g1	205	TRINITY_DN43708_c6_g1_i1	putative methyltransferase [Catharanthus roseus]	COMT	Caffeic acid 3-O-methyltransferase OS=Capsicum chinense GN=COMT PE=2 SV=1	GO:0005829(cytosol);GO:0008171(O-methyltransferase activity);GO:0008757(S-adenosylmethionine-dependent methyltransferase activity);GO:0019438(aromatic compound biosynthetic process)	ENOG410XS7T(o-methyltransferase)	K13066	caffeic acid 3-O-methyltransferase	EC:2.1.1.68	vra00940(Phenylpropanoid biosynthesis)	K7LQI4.1 PF00891.16;Methyltransf_2;
TRINITY_DN43547_c0_g1	333	TRINITY_DN43547_c0_g1_i1	-	-	-	-	-	-	-	-	-	-
TRINITY_DN41576_c3_g1	790	TRINITY_DN41576_c3_g1_i1;TRINITY_DN41576_c3_g1_i10;TRINITY_DN41576_c3_g1_i2;TRINITY_DN41576_c3_g1_i3;TRINITY_DN41576_c3_g1_i4;TRINITY_DN41576_c3_g1_i5;TRINITY_DN41576_c3_g1_i6;TRINITY_DN41576_c3_g1_i7;TRINITY_DN41576_c3_g1_i8;TRINITY_DN41576_c3_g1_i9	hypothetical protein PHAVU_010G041000g [Phaseolus vulgaris]	-	NAD-dependent malic enzyme 62 kDa isoform, mitochondrial OS=Solanum tuberosum PE=1 SV=1	GO:0004470(malic enzyme activity);GO:0004471(malate dehydrogenase (decarboxylating) (NAD+) activity);GO:0005515(protein binding);GO:0005524(ATP binding);GO:0005739(mitochondrion);GO:0006108(malate metabolic process);GO:0008270(zinc ion binding);GO:0008948(oxaloacetate decarboxylase activity);GO:0009507(chloroplast);GO:0009651(response to salt stress);GO:0016652(oxidoreductase activity, acting on …	COG0281(malic enzyme)	K00028	malate dehydrogenase (decarboxylating)	EC:1.1.1.39	pvu01200(Carbon metabolism);pvu00620(Pyruvate metabolism);pvu00710(Carbon fixation in photosynthetic organisms)	A0A061FSN0.1 PF00390.17;malic;
TRINITY_DN40892_c0_g1	2315	TRINITY_DN40892_c0_g1_i1;TRINITY_DN40892_c0_g1_i10;TRINITY_DN40892_c0_g1_i11;TRINITY_DN40892_c0_g1_i12;TRINITY_DN40892_c0_g1_i13;TRINITY_DN40892_c0_g1_i14;TRINITY_DN40892_c0_g1_i15;TRINITY_DN40892_c0_g1_i16;TRINITY_DN40892_c0_g1_i17;TRINITY_DN40892_c0_g1_i18;TRINITY_DN40892_c0_g1_i19;TRINITY_DN40892_c0_g1_i2;TRINITY_DN40892_c0_g1_i20;TRINITY_DN40892_c0_g1_i21;TRINITY_DN40892_c0_g1_i22;TRINITY_DN4…	PREDICTED: phosphatidylserine decarboxylase proenzyme 1, mitochondrial [Musa acuminata subsp. malaccensis]	PSD1	Phosphatidylserine decarboxylase proenzyme 1, mitochondrial OS=Oryza sativa subsp. japonica GN=PSD1 PE=2 SV=1	GO:0004609(phosphatidylserine decarboxylase activity);GO:0005739(mitochondrion);GO:0005743(mitochondrial inner membrane);GO:0006646(phosphatidylethanolamine biosynthetic process);GO:0016021(integral component of membrane)	COG0688(Phosphatidylserine decarboxylase)	K01613	phosphatidylserine decarboxylase	EC:4.1.1.65	mus00564(Glycerophospholipid metabolism)	A0A067KUS0.1 PF02666.13;PS_Dcarbxylase;
TRINITY_DN44932_c1_g1	612	TRINITY_DN44932_c1_g1_i1;TRINITY_DN44932_c1_g1_i2;TRINITY_DN44932_c1_g1_i3	hypothetical protein JCGZ_20185 [Jatropha curcas]	-	-	-	-	-	-	-	-	-
TRINITY_DN28583_c0_g3	2667	TRINITY_DN28583_c0_g3_i1;TRINITY_DN28583_c0_g3_i2	PREDICTED: synaptotagmin-2 [Nelumbo nucifera]	-	-	GO:0005886(plasma membrane);GO:0008150(biological_process);GO:0016021(integral component of membrane)	ENOG410XS4J(Putative integral membrane protein conserved region (DUF2404))	K12486	stromal membrane-associated protein	-	brp04144(Endocytosis)	D7TAD6.1 PF00168.28;C2;
TRINITY_DN36258_c1_g1	324	TRINITY_DN36258_c1_g1_i1;TRINITY_DN36258_c1_g1_i2	-	-	-	-	-	-	-	-	-	-
TRINITY_DN43611_c1_g3	231	TRINITY_DN43611_c1_g3_i1	-	-	-	-	-	-	-	-	-	-
TRINITY_DN44966_c0_g2	301	TRINITY_DN44966_c0_g2_i1	PREDICTED: calcium-transporting ATPase 2, plasma membrane-type-like [Capsicum annuum]	Os12g0586600	Calcium-transporting ATPase 1, plasma membrane-type OS=Oryza sativa subsp. japonica GN=Os12g0586600 PE=2 SV=1	GO:0005388(calcium-transporting ATPase activity);GO:0005887(integral component of plasma membrane);GO:0043231(intracellular membrane-bounded organelle)	ENOG410XNNC(ATPase, Ca transporting, plasma membrane)	K01535	H+-transporting ATPase	EC:3.6.3.6	cre00190(Oxidative phosphorylation)	A0A067KN01.1 PF00702.24;Hydrolase;
TRINITY_DN30869_c0_g2	783	TRINITY_DN30869_c0_g2_i1;TRINITY_DN30869_c0_g2_i2;TRINITY_DN30869_c0_g2_i3;TRINITY_DN30869_c0_g2_i4	-	-	-	-	-	-	-	-	-	-
TRINITY_DN33447_c0_g3	626	TRINITY_DN33447_c0_g3_i1;TRINITY_DN33447_c0_g3_i2;TRINITY_DN33447_c0_g3_i3;TRINITY_DN33447_c0_g3_i4;TRINITY_DN33447_c0_g3_i5;TRINITY_DN33447_c0_g3_i6;TRINITY_DN33447_c0_g3_i7	-	-	-	-	-	-	-	-	-	-
TRINITY_DN42839_c0_g1	705	TRINITY_DN42839_c0_g1_i1;TRINITY_DN42839_c0_g1_i10;TRINITY_DN42839_c0_g1_i11;TRINITY_DN42839_c0_g1_i12;TRINITY_DN42839_c0_g1_i13;TRINITY_DN42839_c0_g1_i14;TRINITY_DN42839_c0_g1_i15;TRINITY_DN42839_c0_g1_i16;TRINITY_DN42839_c0_g1_i17;TRINITY_DN42839_c0_g1_i18;TRINITY_DN42839_c0_g1_i19;TRINITY_DN42839_c0_g1_i2;TRINITY_DN42839_c0_g1_i20;TRINITY_DN42839_c0_g1_i3;TRINITY_DN42839_c0_g1_i4;TRINITY_DN428…	serine/threonine-protein kinase 2.5 [Camellia sinensis]	SAPK10	Serine/threonine-protein kinase SAPK10 OS=Oryza sativa subsp. japonica GN=SAPK10 PE=2 SV=1	GO:0004674(protein serine/threonine kinase activity);GO:0005634(nucleus);GO:0005737(cytoplasm);GO:0006468(protein phosphorylation);GO:0035556(intracellular signal transduction)	COG0515(Serine Threonine protein kinase)	K14498	serine/threonine-protein kinase SRK2	EC:2.7.11.1	tcc04075(Plant hormone signal transduction)	W9SE84.1 PF00069.23;Pkinase;
TRINITY_DN26403_c4_g1	270	TRINITY_DN26403_c4_g1_i1	-	-	-	-	-	-	-	-	-	-
TRINITY_DN47898_c3_g4	250	TRINITY_DN47898_c3_g4_i1	-	-	-	-	-	-	-	-	-	-
TRINITY_DN27468_c1_g2	580	TRINITY_DN27468_c1_g2_i1	PREDICTED: uncharacterized protein LOC108947539 [Nicotiana tomentosiformis]	-	-	-	COG0285(Folylpolyglutamate synthase);COG0708(Exodeoxyribonuclease III);COG1186(Peptide chain release factor 2 directs the termination of translation in response to the peptide chain termination codons UGA and UAA (By similarity))	-	-	-	-	-
TRINITY_DN32477_c0_g5	1665	TRINITY_DN32477_c0_g5_i1;TRINITY_DN32477_c0_g5_i2;TRINITY_DN32477_c0_g5_i3;TRINITY_DN32477_c0_g5_i4	PREDICTED: HVA22-like protein k [Vitis vinifera]	HVA22K	HVA22-like protein k OS=Arabidopsis thaliana GN=HVA22K PE=2 SV=1	GO:0003674(molecular_function);GO:0005575(cellular_component);GO:0008150(biological_process)	COG5052(receptor accessory protein)	-	-	-	-	D7TPY5.1 PF03134.17;TB2_DP1_HVA22;
TRINITY_DN39222_c0_g4	245	TRINITY_DN39222_c0_g4_i1;TRINITY_DN39222_c0_g4_i2;TRINITY_DN39222_c0_g4_i3;TRINITY_DN39222_c0_g4_i4	-	-	-	-	-	-	-	-	-	-
TRINITY_DN29389_c4_g2	272	TRINITY_DN29389_c4_g2_i1	-	-	-	-	-	-	-	-	-	-
TRINITY_DN38123_c1_g3	1502	TRINITY_DN38123_c1_g3_i1	PREDICTED: subtilisin-like protease [Sesamum indicum]	SBT1.6	Subtilisin-like protease SBT1.6 OS=Arabidopsis thaliana GN=SBT1.6 PE=2 SV=1	GO:0004252(serine-type endopeptidase activity);GO:0005618(cell wall)	COG1404(peptidase (S8 and S53, subtilisin, kexin, sedolisin)	K18443	golgi-specific brefeldin A-resistance guanine nucleotide exchange factor 1	-	rcu04144(Endocytosis)	B9HR73.1 PF00082.20;Peptidase_S8;
TRINITY_DN47731_c2_g1	314	TRINITY_DN47731_c2_g1_i1;TRINITY_DN47731_c2_g1_i2;TRINITY_DN47731_c2_g1_i3;TRINITY_DN47731_c2_g1_i4	-	-	-	-	-	-	-	-	-	-
TRINITY_DN44220_c0_g2	1049	TRINITY_DN44220_c0_g2_i1;TRINITY_DN44220_c0_g2_i2;TRINITY_DN44220_c0_g2_i3;TRINITY_DN44220_c0_g2_i4;TRINITY_DN44220_c0_g2_i5;TRINITY_DN44220_c0_g2_i6	PREDICTED: chloroplast processing peptidase-like isoform X1 [Jatropha curcas]	PLSP1	Chloroplast processing peptidase OS=Arabidopsis thaliana GN=PLSP1 PE=2 SV=2	GO:0004252(serine-type endopeptidase activity);GO:0006465(signal peptide processing);GO:0006627(protein processing involved in protein targeting to mitochondrion);GO:0009535(chloroplast thylakoid membrane);GO:0010027(thylakoid membrane organization);GO:0033108(mitochondrial respiratory chain complex assembly);GO:0042720(mitochondrial inner membrane peptidase complex)	COG0681(Signal peptidase i)	K03100	signal peptidase I	EC:3.4.21.89	jcu03060(Protein export)	A0A067GYW2.1 PF00717.21;Peptidase_S24;
TRINITY_DN32259_c1_g2	509	TRINITY_DN32259_c1_g2_i1	-	-	-	-	-	-	-	-	-	-
TRINITY_DN33257_c1_g2	603	TRINITY_DN33257_c1_g2_i1;TRINITY_DN33257_c1_g2_i2;TRINITY_DN33257_c1_g2_i3	PREDICTED: conserved oligomeric Golgi complex subunit 8 [Juglans regia]	-	-	GO:0006891(intra-Golgi vesicle-mediated transport);GO:0017119(Golgi transport complex)	ENOG410XNZ7(Oligomeric golgi complex)	-	-	-	-	M4CPJ7.1 PF04124.10;Dor1;
[truncated: 112,148 more rows]
