# Supplementary material for: De novo transcriptome assembly of the cotyledon of Camellia oleifera for discovery of genes regulating seed germination
Source: BMC Plant Biol. 2022 May 28;22:265. doi: 10.1186/s12870-022-03651-4 (PMC9145465; doi:10.1186/s12870-022-03651-4)
Supplement: Supplementary file 6 — Additional file 6: Table S5. The annotation in the eggNOG database. [file 12870_2022_3651_MOESM6_ESM.xlsx]

## Sheet: Sheet1
Table S5 The annotation in eggNOG database
Query	eggNOG_hit	eggNOG_identity	eggNOG_evalue	NOG	COGFunctionalCategory	COGFunctionalCategoryDescription	NOGDescription
TRINITY_DN33448_c0_g1	29760.VIT_05s0020g01250.t01	77	0	ENOG4110Z5V	S	Function unknown	- Bric-a-Brac, Tramtrack, Broad Complex BTB domain with Meprin and TRAF Homology MATH domain, expressed
TRINITY_DN45437_c1_g7	29760.VIT_19s0014g05000.t01	79.2	5.4e-41	ENOG41122MS	S	Function unknown	- C2H2 zinc finger protein, expressed
TRINITY_DN38611_c0_g2	3847.GLYMA06G41530.1	74.4	1.3e-121	ENOG41122MS	S	Function unknown	- C2H2 zinc finger protein, expressed
TRINITY_DN38611_c0_g1	3694.POPTR_0011s13480.1	74.1	3.3e-124	ENOG41122MS	S	Function unknown	- C2H2 zinc finger protein, expressed
TRINITY_DN25871_c4_g1	3694.POPTR_0011s13480.1	87.2	1.4e-33	ENOG41122MS	S	Function unknown	- C2H2 zinc finger protein, expressed
TRINITY_DN25871_c3_g5	3847.GLYMA06G41530.1	87.8	1e-36	ENOG41122MS	S	Function unknown	- C2H2 zinc finger protein, expressed
TRINITY_DN25871_c3_g2	29760.VIT_19s0014g05000.t01	61.4	1.8e-27	ENOG41122MS	S	Function unknown	- C2H2 zinc finger protein, expressed
TRINITY_DN936_c0_g1	5306.JGI78623	52.2	2.2e-11	COG1132	V	Defense mechanisms	(ABC) transporter
TRINITY_DN9005_c0_g1	3694.POPTR_0001s25820.1	81.7	3.7e-46	COG0842	V	Defense mechanisms	(ABC) transporter
TRINITY_DN8634_c0_g1	5061.CADANGAP00005426	100	1.3e-36	COG0488	S	Function unknown	(ABC) transporter
TRINITY_DN8082_c0_g1	9601.ENSPPYP00000022201	100	8.6e-36	COG1131	V	Defense mechanisms	(ABC) transporter
TRINITY_DN770_c0_g1	4533.OB01G49550.1	59.6	3.7e-09	COG1132	V	Defense mechanisms	(ABC) transporter
TRINITY_DN5906_c0_g1	29760.VIT_04s0008g04230.t01	91.3	1e-27	COG0842	V	Defense mechanisms	(ABC) transporter
TRINITY_DN49582_c0_g1	9606.ENSP00000344155	100	4.5e-44	COG1131	V	Defense mechanisms	(ABC) transporter
TRINITY_DN49389_c0_g1	9606.ENSP00000313603	61.2	2.4e-13	COG0488	S	Function unknown	(ABC) transporter
TRINITY_DN49302_c0_g1	39946.BGIOSGA014328-PA	100	1.8e-46	COG1132	V	Defense mechanisms	(ABC) transporter
TRINITY_DN49271_c0_g1	30611.ENSOGAP00000015422	100	7.5e-34	COG0488	S	Function unknown	(ABC) transporter
TRINITY_DN48919_c0_g1	162425.CADANIAP00007487	87.8	2.5e-32	COG0488	S	Function unknown	(ABC) transporter
TRINITY_DN48896_c0_g1	5061.CADANGAP00005426	72.1	1.8e-43	COG0488	S	Function unknown	(ABC) transporter
TRINITY_DN48538_c0_g1	39946.BGIOSGA002489-PA	100	5.9e-34	COG1131	V	Defense mechanisms	(ABC) transporter
TRINITY_DN48080_c0_g1	3694.POPTR_0013s00630.1	89.8	2.6e-37	COG1131	V	Defense mechanisms	(ABC) transporter
TRINITY_DN47861_c0_g1	4641.GSMUA_Achr8P04700_001	49	2e-41	COG1131	V	Defense mechanisms	(ABC) transporter
TRINITY_DN47843_c2_g3	39947.LOC_Os11g39020.1	80.9	7.7e-204	COG0488	S	Function unknown	(ABC) transporter
TRINITY_DN47703_c5_g1	29760.VIT_14s0066g00550.t01	65.5	6.4e-89	COG1132	V	Defense mechanisms	(ABC) transporter
TRINITY_DN47682_c3_g2	29760.VIT_07s0005g04460.t01	73.1	3.3e-38	COG1132	V	Defense mechanisms	(ABC) transporter
TRINITY_DN47638_c2_g1	3847.GLYMA11G38160.1	76.3	0	COG4178	S	Function unknown	(ABC) transporter
TRINITY_DN47638_c1_g1	3847.GLYMA18G02110.1	68.8	4.8e-82	COG4178	S	Function unknown	(ABC) transporter
TRINITY_DN47628_c2_g3	29760.VIT_19s0015g00020.t01	80.5	0	COG1132	V	Defense mechanisms	(ABC) transporter
TRINITY_DN47628_c2_g2	29760.VIT_19s0015g00050.t01	60.6	1.1e-197	COG1132	V	Defense mechanisms	(ABC) transporter
TRINITY_DN47628_c2_g1	29760.VIT_19s0090g01870.t01	80.3	1.8e-76	COG1132	V	Defense mechanisms	(ABC) transporter
TRINITY_DN47621_c2_g2	4113.PGSC0003DMT400023487	83.9	1.4e-145	COG1132	V	Defense mechanisms	(ABC) transporter
TRINITY_DN47621_c2_g1	29760.VIT_16s0050g02480.t01	65.7	1.4e-149	COG1132	V	Defense mechanisms	(ABC) transporter
TRINITY_DN47621_c1_g2	29760.VIT_01s0010g02440.t01	87.1	1.2e-48	COG1132	V	Defense mechanisms	(ABC) transporter
TRINITY_DN47621_c1_g1	3847.GLYMA10G37160.1	75.7	1.1e-144	COG1132	V	Defense mechanisms	(ABC) transporter
TRINITY_DN47472_c1_g2	29760.VIT_10s0003g04390.t01	72	1.1e-187	COG1132	V	Defense mechanisms	(ABC) transporter
TRINITY_DN47472_c1_g1	29760.VIT_10s0003g04390.t01	81.6	0	COG1132	V	Defense mechanisms	(ABC) transporter
TRINITY_DN47429_c0_g4	29760.VIT_09s0018g00310.t01	50	4.1e-26	COG1132	V	Defense mechanisms	(ABC) transporter
TRINITY_DN47373_c1_g2	3702.AT1G66950.1	76.8	7e-25	COG0842	V	Defense mechanisms	(ABC) transporter
TRINITY_DN47371_c1_g5	29760.VIT_02s0012g01660.t01	77	1.6e-37	COG1132	V	Defense mechanisms	(ABC) transporter
TRINITY_DN47371_c1_g4	29760.VIT_02s0012g01660.t01	80.4	0	COG1132	V	Defense mechanisms	(ABC) transporter
TRINITY_DN47371_c1_g2	3847.GLYMA01G02060.1	85.1	1.8e-28	COG1132	V	Defense mechanisms	(ABC) transporter
TRINITY_DN47371_c1_g1	29760.VIT_02s0012g01660.t01	86.4	3.9e-99	COG1132	V	Defense mechanisms	(ABC) transporter
TRINITY_DN47371_c0_g1	3847.GLYMA08G36450.2	90.7	9e-30	COG1132	V	Defense mechanisms	(ABC) transporter
TRINITY_DN47338_c1_g2	29760.VIT_08s0007g08730.t01	74.9	0	COG1131	V	Defense mechanisms	(ABC) transporter
TRINITY_DN47216_c1_g1	29760.VIT_10s0003g02540.t01	77.7	0	COG1132	V	Defense mechanisms	(ABC) transporter
TRINITY_DN47159_c0_g4	4113.PGSC0003DMT400046986	77	1.6e-59	COG0842	V	Defense mechanisms	(ABC) transporter
TRINITY_DN47159_c0_g3	4577.GRMZM2G014282_P01	38.4	6.7e-17	COG0842	V	Defense mechanisms	(ABC) transporter
TRINITY_DN47159_c0_g2	29760.VIT_14s0060g00470.t01	79.5	9.2e-81	COG0842	V	Defense mechanisms	(ABC) transporter
TRINITY_DN47131_c3_g1	3847.GLYMA06G20370.2	73.5	1.2e-11	COG1131	V	Defense mechanisms	(ABC) transporter
TRINITY_DN47093_c1_g2	29760.VIT_14s0060g00470.t01	55.1	1.4e-14	COG0842	V	Defense mechanisms	(ABC) transporter
TRINITY_DN46970_c1_g1	4641.GSMUA_Achr11P02390_001	74.3	2.4e-05	COG1132	V	Defense mechanisms	(ABC) transporter
TRINITY_DN46766_c0_g3	29760.VIT_07s0005g02660.t01	70.6	0	COG1132	V	Defense mechanisms	(ABC) transporter
TRINITY_DN46766_c0_g2	29760.VIT_07s0005g02660.t01	78.5	1.7e-193	COG1132	V	Defense mechanisms	(ABC) transporter
TRINITY_DN46766_c0_g1	29760.VIT_07s0005g02660.t01	79.4	7.9e-133	COG1132	V	Defense mechanisms	(ABC) transporter
TRINITY_DN46762_c1_g1	29760.VIT_00s0291g00100.t01	50	5.7e-71	COG1132	V	Defense mechanisms	(ABC) transporter
TRINITY_DN46607_c1_g2	29760.VIT_10s0003g04470.t01	68	4.4e-58	COG1132	V	Defense mechanisms	(ABC) transporter
TRINITY_DN46444_c0_g2	29760.VIT_09s0002g02440.t01	66.3	3.7e-131	COG1132	V	Defense mechanisms	(ABC) transporter
TRINITY_DN46444_c0_g1	29760.VIT_09s0002g02430.t01	65.4	0	COG1132	V	Defense mechanisms	(ABC) transporter
TRINITY_DN46344_c0_g1	3847.GLYMA05G32620.2	62.1	2.5e-25	COG1131	V	Defense mechanisms	(ABC) transporter
TRINITY_DN46211_c2_g4	39946.BGIOSGA015902-PA	40	2.9e-06	COG0559	E	Amino acid transport and metabolism	(ABC) transporter
TRINITY_DN46211_c2_g4	39946.BGIOSGA015902-PA	40	2.9e-06	COG4177	E	Amino acid transport and metabolism	(ABC) transporter
TRINITY_DN46043_c1_g2	29760.VIT_11s0016g03160.t01	70.3	5.7e-52	COG1132	V	Defense mechanisms	(ABC) transporter
TRINITY_DN45954_c0_g3	29760.VIT_17s0000g05850.t01	69.5	0	ENOG410XXUP	S	Function unknown	(ABC) transporter
TRINITY_DN45954_c0_g2	4081.Solyc03g113080.2.1	63.2	5.3e-20	COG1131	V	Defense mechanisms	(ABC) transporter
TRINITY_DN45953_c0_g3	3694.POPTR_0002s20700.1	71	1.9e-149	COG1132	V	Defense mechanisms	(ABC) transporter
TRINITY_DN45953_c0_g2	4113.PGSC0003DMT400029581	60	5.2e-283	COG1132	V	Defense mechanisms	(ABC) transporter
TRINITY_DN45953_c0_g1	4113.PGSC0003DMT400029581	73.9	3.8e-237	COG1132	V	Defense mechanisms	(ABC) transporter
TRINITY_DN45719_c0_g5	4081.Solyc09g008000.2.1	72.5	1.6e-31	COG1131	V	Defense mechanisms	(ABC) transporter
TRINITY_DN45719_c0_g2	29760.VIT_13s0019g04600.t01	72.3	1.1e-121	COG1131	V	Defense mechanisms	(ABC) transporter
TRINITY_DN45701_c0_g2	29760.VIT_02s0025g02160.t01	84.1	0	COG0488	S	Function unknown	(ABC) transporter
TRINITY_DN45695_c0_g1	3694.POPTR_0010s21720.1	81.7	0	COG1132	V	Defense mechanisms	(ABC) transporter
TRINITY_DN45616_c0_g7	29760.VIT_07s0005g04460.t01	83.3	2e-81	COG1132	V	Defense mechanisms	(ABC) transporter
TRINITY_DN45616_c0_g6	4641.GSMUA_Achr8P12730_001	62.8	1.2e-37	COG1132	V	Defense mechanisms	(ABC) transporter
TRINITY_DN45616_c0_g4	29760.VIT_07s0005g04460.t01	94.4	7.1e-52	COG1132	V	Defense mechanisms	(ABC) transporter
TRINITY_DN45616_c0_g3	29760.VIT_07s0005g04460.t01	75	2.9e-07	COG1132	V	Defense mechanisms	(ABC) transporter
TRINITY_DN45616_c0_g2	4081.Solyc09g064440.2.1	88.4	1.4e-81	COG1132	V	Defense mechanisms	(ABC) transporter
TRINITY_DN45616_c0_g1	29760.VIT_07s0005g04460.t01	82.5	0	COG1132	V	Defense mechanisms	(ABC) transporter
TRINITY_DN45371_c0_g1	29760.VIT_08s0007g03710.t01	70.5	3.9e-24	COG0842	V	Defense mechanisms	(ABC) transporter
TRINITY_DN45333_c0_g3	29760.VIT_06s0061g01480.t01	72.7	3.5e-32	COG0842	V	Defense mechanisms	(ABC) transporter
TRINITY_DN45333_c0_g2	4081.Solyc11g067000.1.1	65.1	1.1e-52	COG0842	V	Defense mechanisms	(ABC) transporter
TRINITY_DN45252_c0_g1	29760.VIT_10s0003g04470.t01	74.4	0	COG1132	V	Defense mechanisms	(ABC) transporter
TRINITY_DN45100_c0_g1	29760.VIT_08s0007g03180.t01	77.1	1.5e-96	COG1132	V	Defense mechanisms	(ABC) transporter
TRINITY_DN44598_c2_g3	4081.Solyc09g008000.2.1	81.6	6.6e-34	COG1131	V	Defense mechanisms	(ABC) transporter
TRINITY_DN44598_c2_g2	29760.VIT_13s0019g04600.t01	74.3	5.6e-187	COG1131	V	Defense mechanisms	(ABC) transporter
TRINITY_DN44542_c0_g7	29760.VIT_17s0000g09760.t01	72.3	1.1e-292	COG1132	V	Defense mechanisms	(ABC) transporter
TRINITY_DN44542_c0_g6	29760.VIT_17s0000g09760.t01	87.5	4.1e-64	COG1132	V	Defense mechanisms	(ABC) transporter
TRINITY_DN44316_c0_g2	29760.VIT_09s0018g00310.t01	71.6	2.2e-24	COG1132	V	Defense mechanisms	(ABC) transporter
TRINITY_DN44242_c0_g1	3694.POPTR_0018s06370.1	82.1	0	COG0842	V	Defense mechanisms	(ABC) transporter
TRINITY_DN44218_c0_g1	39946.BGIOSGA020308-PA	52.1	2.8e-07	COG1132	V	Defense mechanisms	(ABC) transporter
TRINITY_DN44166_c1_g5	29760.VIT_17s0000g05120.t01	75.9	0.00044	COG1132	V	Defense mechanisms	(ABC) transporter
TRINITY_DN44166_c1_g1	29760.VIT_17s0000g05120.t01	73.3	1.3e-154	COG1132	V	Defense mechanisms	(ABC) transporter
TRINITY_DN44151_c0_g3	29760.VIT_04s0008g04230.t01	52.9	0.00013	COG0842	V	Defense mechanisms	(ABC) transporter
TRINITY_DN43981_c1_g2	29760.VIT_07s0005g04460.t01	88.5	4.5e-17	COG1132	V	Defense mechanisms	(ABC) transporter
TRINITY_DN43979_c0_g4	29760.VIT_04s0008g04840.t01	46.5	6.1e-21	COG0842	V	Defense mechanisms	(ABC) transporter
TRINITY_DN43979_c0_g3	29760.VIT_04s0008g04840.t01	44.2	5.6e-16	COG0842	V	Defense mechanisms	(ABC) transporter
TRINITY_DN43939_c2_g1	3847.GLYMA10G41110.1	85.3	9.4e-45	COG1131	V	Defense mechanisms	(ABC) transporter
TRINITY_DN43929_c2_g3	29760.VIT_16s0050g01620.t01	76	8.8e-244	COG1131	V	Defense mechanisms	(ABC) transporter
TRINITY_DN43707_c0_g1	29760.VIT_09s0018g00310.t01	52.3	2e-15	COG1132	V	Defense mechanisms	(ABC) transporter
TRINITY_DN43582_c1_g4	3847.GLYMA20G32210.1	67.3	1.6e-12	COG1131	V	Defense mechanisms	(ABC) transporter
TRINITY_DN43582_c1_g3	3694.POPTR_0003s16740.1	73.1	2.3e-28	COG1131	V	Defense mechanisms	(ABC) transporter
TRINITY_DN43427_c2_g2	4641.GSMUA_Achr3P19050_001	71.7	9.8e-10	COG4178	S	Function unknown	(ABC) transporter
TRINITY_DN43388_c2_g2	29760.VIT_09s0018g00310.t01	63.6	5e-18	COG1132	V	Defense mechanisms	(ABC) transporter
TRINITY_DN43368_c0_g5	4081.Solyc03g113060.2.1	85.2	3.5e-05	COG1131	V	Defense mechanisms	(ABC) transporter
TRINITY_DN43368_c0_g3	4081.Solyc03g113040.2.1	66.9	3.8e-63	COG1131	V	Defense mechanisms	(ABC) transporter
TRINITY_DN43368_c0_g1	4081.Solyc03g113060.2.1	66.3	3.7e-30	COG1131	V	Defense mechanisms	(ABC) transporter
TRINITY_DN43102_c1_g1	29760.VIT_07s0005g03680.t01	75.5	6.1e-120	COG4586	S	Function unknown	(ABC) transporter
TRINITY_DN43025_c1_g5	29760.VIT_14s0060g00470.t01	72.5	2.2e-18	COG0842	V	Defense mechanisms	(ABC) transporter
TRINITY_DN42942_c0_g2	4113.PGSC0003DMT400023487	87.3	5.3e-113	COG1132	V	Defense mechanisms	(ABC) transporter
TRINITY_DN42808_c0_g8	29760.VIT_15s0021g00220.t01	71.7	0	COG1132	V	Defense mechanisms	(ABC) transporter
TRINITY_DN42808_c0_g5	4113.PGSC0003DMT400080270	71.8	2e-156	COG1132	V	Defense mechanisms	(ABC) transporter
TRINITY_DN42796_c2_g1	29760.VIT_18s0076g00380.t01	79.3	0	COG0488	S	Function unknown	(ABC) transporter
TRINITY_DN42752_c0_g3	3847.GLYMA19G36820.1	60.7	2.4e-52	COG1132	V	Defense mechanisms	(ABC) transporter
TRINITY_DN42752_c0_g1	29760.VIT_08s0007g05060.t01	83.2	0	COG1132	V	Defense mechanisms	(ABC) transporter
TRINITY_DN42739_c0_g5	4081.Solyc09g091660.2.1	100	2.8e-34	COG0842	V	Defense mechanisms	(ABC) transporter
TRINITY_DN42739_c0_g5	4081.Solyc09g091660.2.1	100	2.8e-34	COG1131	V	Defense mechanisms	(ABC) transporter
TRINITY_DN42739_c0_g4	29760.VIT_13s0074g00660.t01	68.8	4.9e-56	COG0842	V	Defense mechanisms	(ABC) transporter
TRINITY_DN42739_c0_g3	4081.Solyc11g067000.1.1	74.1	3.1e-26	COG0842	V	Defense mechanisms	(ABC) transporter
TRINITY_DN42739_c0_g2	29760.VIT_08s0007g03710.t01	85.5	3.8e-307	COG0842	V	Defense mechanisms	(ABC) transporter
TRINITY_DN42739_c0_g1	29760.VIT_13s0074g00700.t01	70.1	2.9e-249	COG0842	V	Defense mechanisms	(ABC) transporter
TRINITY_DN42483_c2_g1	3694.POPTR_0001s25820.1	90.2	9.4e-45	COG0842	V	Defense mechanisms	(ABC) transporter
TRINITY_DN42483_c1_g4	3694.POPTR_0001s25820.1	89.8	5.1e-57	COG0842	V	Defense mechanisms	(ABC) transporter
TRINITY_DN42483_c1_g2	4081.Solyc02g081870.2.1	55.8	9.5e-48	COG0842	V	Defense mechanisms	(ABC) transporter
TRINITY_DN42483_c1_g1	3694.POPTR_0001s25820.1	74.7	3.4e-94	COG0842	V	Defense mechanisms	(ABC) transporter
TRINITY_DN42332_c1_g3	29760.VIT_04s0008g04790.t01	83.3	1.2e-42	COG0842	V	Defense mechanisms	(ABC) transporter
TRINITY_DN42332_c1_g2	29760.VIT_04s0008g04790.t01	81.1	4.5e-154	COG0842	V	Defense mechanisms	(ABC) transporter
TRINITY_DN42332_c1_g1	29760.VIT_04s0008g04790.t01	76.1	0	COG0842	V	Defense mechanisms	(ABC) transporter
TRINITY_DN41822_c1_g3	4081.Solyc04g015970.2.1	81.5	0.00099	COG1131	V	Defense mechanisms	(ABC) transporter
TRINITY_DN41799_c0_g2	29760.VIT_06s0009g03380.t01	72	7.8e-113	COG1131	V	Defense mechanisms	(ABC) transporter
TRINITY_DN41784_c1_g3	3694.POPTR_0001s14660.1	59.5	0.00079	COG1131	V	Defense mechanisms	(ABC) transporter
TRINITY_DN41784_c1_g1	4081.Solyc05g053610.2.1	71.8	6.4e-07	COG1131	V	Defense mechanisms	(ABC) transporter
TRINITY_DN41733_c2_g2	29760.VIT_06s0061g01490.t01	76.4	2.4e-69	COG0842	V	Defense mechanisms	(ABC) transporter
TRINITY_DN41733_c2_g1	29760.VIT_06s0061g01490.t01	73.3	6.7e-11	COG0842	V	Defense mechanisms	(ABC) transporter
TRINITY_DN41614_c1_g2	3694.POPTR_0014s18670.1	86.2	1.1e-101	COG1132	V	Defense mechanisms	(ABC) transporter
TRINITY_DN41471_c0_g6	3694.POPTR_0001s10240.1	50.7	2.9e-11	COG1132	V	Defense mechanisms	(ABC) transporter
TRINITY_DN41471_c0_g5	29760.VIT_02s0025g00990.t01	88.2	1.1e-54	COG1132	V	Defense mechanisms	(ABC) transporter
TRINITY_DN41471_c0_g4	3694.POPTR_0012s01210.1	77.2	1.5e-27	COG1132	V	Defense mechanisms	(ABC) transporter
TRINITY_DN41471_c0_g2	3694.POPTR_0001s10240.1	65.7	0	COG1132	V	Defense mechanisms	(ABC) transporter
TRINITY_DN41471_c0_g1	3694.POPTR_0003s13560.1	76.5	9.3e-85	COG1132	V	Defense mechanisms	(ABC) transporter
TRINITY_DN41173_c1_g1	4641.GSMUA_Achr4P17010_001	84.9	8.8e-43	COG1132	V	Defense mechanisms	(ABC) transporter
TRINITY_DN41024_c0_g1	29760.VIT_06s0061g00350.t01	73.6	8.3e-130	COG1131	V	Defense mechanisms	(ABC) transporter
TRINITY_DN40957_c1_g1	3847.GLYMA12G02300.3	77.2	2.4e-299	COG1131	V	Defense mechanisms	(ABC) transporter
TRINITY_DN40731_c0_g3	29760.VIT_16s0050g02480.t01	50.5	1.9e-71	COG1132	V	Defense mechanisms	(ABC) transporter
TRINITY_DN40710_c2_g2	29760.VIT_14s0108g00430.t01	88.5	0	COG1132	V	Defense mechanisms	(ABC) transporter
TRINITY_DN40678_c0_g1	29760.VIT_09s0018g00310.t01	60	1.3e-14	COG1132	V	Defense mechanisms	(ABC) transporter
TRINITY_DN40602_c1_g5	29760.VIT_06s0061g00410.t01	89	2.7e-271	COG0488	S	Function unknown	(ABC) transporter
TRINITY_DN40602_c1_g3	3694.POPTR_0004s22410.1	87.8	1.7e-285	COG0488	S	Function unknown	(ABC) transporter
TRINITY_DN40576_c0_g2	29760.VIT_18s0001g14660.t01	73.5	0	COG1132	V	Defense mechanisms	(ABC) transporter
TRINITY_DN40528_c0_g1	29760.VIT_04s0008g04840.t01	38.8	1.2e-09	COG0842	V	Defense mechanisms	(ABC) transporter
TRINITY_DN40436_c0_g2	29760.VIT_06s0061g01490.t01	71.6	2.6e-28	COG0842	V	Defense mechanisms	(ABC) transporter
TRINITY_DN40436_c0_g1	29760.VIT_06s0061g01490.t01	80	0	COG0842	V	Defense mechanisms	(ABC) transporter
TRINITY_DN40328_c0_g2	29760.VIT_09s0018g00310.t01	74.8	7.5e-284	COG1132	V	Defense mechanisms	(ABC) transporter
TRINITY_DN40328_c0_g1	3847.GLYMA13G44750.2	64.3	1.2e-226	COG1132	V	Defense mechanisms	(ABC) transporter
TRINITY_DN40111_c2_g1	29760.VIT_05s0020g00680.t01	74.5	0	COG0842	V	Defense mechanisms	(ABC) transporter
TRINITY_DN40111_c1_g1	4113.PGSC0003DMT400046986	72.3	6.6e-71	COG0842	V	Defense mechanisms	(ABC) transporter
TRINITY_DN39810_c0_g2	3694.POPTR_0010s14180.1	75.5	2.5e-59	COG1131	V	Defense mechanisms	(ABC) transporter
TRINITY_DN39660_c0_g4	29760.VIT_15s0021g00220.t01	75.1	2.9e-71	COG1132	V	Defense mechanisms	(ABC) transporter
TRINITY_DN39660_c0_g2	3847.GLYMA07G12680.2	64.8	1.7e-30	COG1132	V	Defense mechanisms	(ABC) transporter
TRINITY_DN3950_c0_g1	9606.ENSP00000344155	100	8.2e-36	COG1131	V	Defense mechanisms	(ABC) transporter
TRINITY_DN39430_c1_g3	3847.GLYMA06G20370.2	45.1	9.1e-31	COG1131	V	Defense mechanisms	(ABC) transporter
TRINITY_DN38824_c1_g3	29760.VIT_10s0003g04470.t01	76.2	5e-200	COG1132	V	Defense mechanisms	(ABC) transporter
TRINITY_DN38784_c2_g7	3847.GLYMA08G20770.1	63.3	1.4e-09	COG1132	V	Defense mechanisms	(ABC) transporter
TRINITY_DN38784_c2_g6	29760.VIT_09s0002g02440.t01	66.2	0	COG1132	V	Defense mechanisms	(ABC) transporter
TRINITY_DN38784_c1_g1	3694.POPTR_0012s01210.1	89	1e-34	COG1132	V	Defense mechanisms	(ABC) transporter
TRINITY_DN38745_c2_g1	29760.VIT_19s0085g01190.t01	68.8	4.5e-124	COG4178	S	Function unknown	(ABC) transporter
TRINITY_DN38686_c1_g1	3694.POPTR_0001s10240.1	60.4	1.7e-49	COG1132	V	Defense mechanisms	(ABC) transporter
TRINITY_DN38573_c2_g1	29760.VIT_10s0003g04390.t01	64.8	1.7e-27	COG1132	V	Defense mechanisms	(ABC) transporter
TRINITY_DN38429_c0_g5	3694.POPTR_0015s00250.1	73.8	0	COG1132	V	Defense mechanisms	(ABC) transporter
TRINITY_DN38366_c6_g2	3694.POPTR_0016s06620.1	90.3	7e-06	COG1131	V	Defense mechanisms	(ABC) transporter
TRINITY_DN38330_c0_g1	29760.VIT_09s0018g00310.t01	60	8e-40	COG1132	V	Defense mechanisms	(ABC) transporter
TRINITY_DN38216_c0_g2	29760.VIT_16s0100g00350.t01	79.4	1.9e-202	COG1132	V	Defense mechanisms	(ABC) transporter
TRINITY_DN38092_c0_g1	29760.VIT_14s0060g00720.t01	77.5	9.6e-139	COG4586	S	Function unknown	(ABC) transporter
TRINITY_DN38000_c2_g1	4113.PGSC0003DMT400046986	70.5	7.4e-89	COG0842	V	Defense mechanisms	(ABC) transporter
TRINITY_DN37679_c0_g3	29760.VIT_18s0166g00080.t01	51.6	6.2e-29	COG1131	V	Defense mechanisms	(ABC) transporter
TRINITY_DN37544_c1_g9	29760.VIT_01s0010g02440.t01	77.9	6.1e-41	COG1132	V	Defense mechanisms	(ABC) transporter
TRINITY_DN36799_c1_g3	3694.POPTR_0002s20700.1	71.7	0	COG1132	V	Defense mechanisms	(ABC) transporter
TRINITY_DN36799_c1_g2	4081.Solyc01g080640.2.1	75.7	1.7e-165	COG1132	V	Defense mechanisms	(ABC) transporter
TRINITY_DN36610_c1_g4	29760.VIT_13s0067g03750.t01	70.1	1.6e-287	COG1131	V	Defense mechanisms	(ABC) transporter
TRINITY_DN36353_c1_g1	3694.POPTR_0006s04780.1	75.1	9.6e-113	COG1131	V	Defense mechanisms	(ABC) transporter
TRINITY_DN35822_c1_g2	29760.VIT_17s0000g05850.t01	71.4	3.4e-80	ENOG410XXUP	S	Function unknown	(ABC) transporter
TRINITY_DN35565_c2_g4	29760.VIT_01s0011g02730.t01	88.3	2.5e-40	COG1131	V	Defense mechanisms	(ABC) transporter
TRINITY_DN35525_c2_g1	3694.POPTR_0017s13110.1	77.1	4.6e-273	COG1132	V	Defense mechanisms	(ABC) transporter
TRINITY_DN35493_c1_g5	3847.GLYMA19G37760.2	76.5	9.7e-17	COG0842	V	Defense mechanisms	(ABC) transporter
TRINITY_DN35493_c1_g4	29760.VIT_13s0074g00660.t01	71.1	5.6e-208	COG0842	V	Defense mechanisms	(ABC) transporter
TRINITY_DN35493_c1_g3	29760.VIT_08s0007g03710.t01	79.8	0	COG0842	V	Defense mechanisms	(ABC) transporter
TRINITY_DN35493_c1_g1	29760.VIT_06s0061g01490.t01	84.4	1.6e-155	COG0842	V	Defense mechanisms	(ABC) transporter
TRINITY_DN35493_c0_g1	29760.VIT_06s0061g01490.t01	84.2	7.7e-175	COG0842	V	Defense mechanisms	(ABC) transporter
TRINITY_DN34608_c1_g1	3694.POPTR_0006s12590.1	92.3	2.1e-05	COG1132	V	Defense mechanisms	(ABC) transporter
TRINITY_DN34603_c0_g2	4081.Solyc04g055120.2.1	79.4	8.6e-53	COG4178	S	Function unknown	(ABC) transporter
TRINITY_DN34555_c1_g2	29760.VIT_16s0100g00350.t01	69.7	5.5e-74	COG1132	V	Defense mechanisms	(ABC) transporter
TRINITY_DN34468_c0_g5	29760.VIT_01s0010g02440.t01	76.9	7.5e-207	COG1132	V	Defense mechanisms	(ABC) transporter
TRINITY_DN34468_c0_g1	4081.Solyc03g007530.2.1	88.8	1.9e-57	COG1132	V	Defense mechanisms	(ABC) transporter
TRINITY_DN34461_c0_g1	29760.VIT_18s0072g01220.t01	68.9	1.1e-263	COG1131	V	Defense mechanisms	(ABC) transporter
TRINITY_DN34233_c1_g2	3847.GLYMA05G31270.2	86.7	3.3e-06	COG4178	S	Function unknown	(ABC) transporter
TRINITY_DN34221_c0_g1	4113.PGSC0003DMT400029581	56.7	1.2e-106	COG1132	V	Defense mechanisms	(ABC) transporter
TRINITY_DN33763_c1_g2	4113.PGSC0003DMT400003546	75.9	0	COG1132	V	Defense mechanisms	(ABC) transporter
TRINITY_DN33383_c0_g4	4081.Solyc03g113070.2.1	59.2	5.1e-14	COG1131	V	Defense mechanisms	(ABC) transporter
TRINITY_DN33383_c0_g3	4641.GSMUA_Achr7P23880_001	73.9	5.9e-22	ENOG410XXUP	S	Function unknown	(ABC) transporter
TRINITY_DN33383_c0_g2	29760.VIT_17s0000g05850.t01	66.9	2.4e-65	ENOG410XXUP	S	Function unknown	(ABC) transporter
TRINITY_DN33383_c0_g1	3702.AT3G47730.1	63.3	1.2e-67	ENOG410XXUP	S	Function unknown	(ABC) transporter
TRINITY_DN33251_c1_g1	29760.VIT_01s0011g04670.t01	80.6	1.4e-126	COG1131	V	Defense mechanisms	(ABC) transporter
TRINITY_DN33195_c1_g2	3694.POPTR_0004s24450.1	67.6	4.3e-18	COG1131	V	Defense mechanisms	(ABC) transporter
TRINITY_DN32432_c0_g2	29760.VIT_16s0050g02480.t01	92.7	6.4e-44	COG1132	V	Defense mechanisms	(ABC) transporter
TRINITY_DN32415_c0_g5	4081.Solyc01g101070.2.1	47.1	1.6e-07	COG0842	V	Defense mechanisms	(ABC) transporter
TRINITY_DN32415_c0_g2	4113.PGSC0003DMT400046986	51.7	7.5e-17	COG0842	V	Defense mechanisms	(ABC) transporter
TRINITY_DN32382_c0_g1	4113.PGSC0003DMT400083884	81.7	3.4e-26	COG1132	V	Defense mechanisms	(ABC) transporter
TRINITY_DN32045_c5_g1	3694.POPTR_0008s05020.1	96	1.7e-05	COG1132	V	Defense mechanisms	(ABC) transporter
TRINITY_DN31900_c1_g3	29760.VIT_19s0015g00050.t01	87.3	1.5e-86	COG1132	V	Defense mechanisms	(ABC) transporter
TRINITY_DN31384_c0_g4	29760.VIT_06s0061g00350.t01	79.3	3.6e-105	COG1131	V	Defense mechanisms	(ABC) transporter
TRINITY_DN31384_c0_g2	29760.VIT_06s0061g00350.t01	80.4	4.7e-174	COG1131	V	Defense mechanisms	(ABC) transporter
TRINITY_DN31148_c2_g1	29760.VIT_07s0031g01640.t01	74.9	1.7e-294	COG0488	S	Function unknown	(ABC) transporter
TRINITY_DN30962_c3_g2	29760.VIT_14s0060g00470.t01	68	1.2e-47	COG0842	V	Defense mechanisms	(ABC) transporter
TRINITY_DN30962_c3_g1	3847.GLYMA17G04360.1	46.9	7.8e-08	COG0842	V	Defense mechanisms	(ABC) transporter
TRINITY_DN30959_c0_g1	3847.GLYMA03G32500.1	84.8	2e-07	COG1132	V	Defense mechanisms	(ABC) transporter
TRINITY_DN30380_c1_g1	29760.VIT_09s0018g00310.t01	60.3	1.6e-17	COG1132	V	Defense mechanisms	(ABC) transporter
TRINITY_DN30239_c1_g5	3694.POPTR_0014s12500.1	83.3	1.7e-95	COG1132	V	Defense mechanisms	(ABC) transporter
TRINITY_DN30239_c1_g2	4113.PGSC0003DMT400029581	69.6	1.8e-35	COG1132	V	Defense mechanisms	(ABC) transporter
TRINITY_DN30044_c1_g1	29760.VIT_09s0018g00310.t01	52.2	5.9e-23	COG1132	V	Defense mechanisms	(ABC) transporter
TRINITY_DN30026_c0_g1	3847.GLYMA06G20360.1	58.6	8.9e-70	ENOG410XXUP	S	Function unknown	(ABC) transporter
TRINITY_DN29642_c0_g1	29760.VIT_19s0014g03280.t01	74.2	1.7e-187	COG0842	V	Defense mechanisms	(ABC) transporter
TRINITY_DN29642_c0_g1	29760.VIT_19s0014g03280.t01	74.2	1.7e-187	COG1131	V	Defense mechanisms	(ABC) transporter
TRINITY_DN29630_c1_g2	29760.VIT_09s0002g03640.t01	71.3	7.1e-155	COG0842	V	Defense mechanisms	(ABC) transporter
TRINITY_DN29547_c0_g2	29760.VIT_16s0039g00010.t01	86	0	COG1131	V	Defense mechanisms	(ABC) transporter
TRINITY_DN29281_c1_g4	29760.VIT_01s0011g04670.t01	71.8	5.3e-43	COG1131	V	Defense mechanisms	(ABC) transporter
TRINITY_DN29281_c1_g1	29760.VIT_01s0011g04670.t01	81.2	2.4e-06	COG1131	V	Defense mechanisms	(ABC) transporter
TRINITY_DN29260_c2_g1	29760.VIT_09s0018g00310.t01	55.6	3.6e-15	COG1132	V	Defense mechanisms	(ABC) transporter
TRINITY_DN29244_c0_g2	29760.VIT_09s0018g00310.t01	45.6	3.3e-08	COG1132	V	Defense mechanisms	(ABC) transporter
TRINITY_DN29001_c0_g1	29760.VIT_02s0025g00970.t01	62.4	2e-274	COG1132	V	Defense mechanisms	(ABC) transporter
TRINITY_DN28846_c2_g1	29760.VIT_16s0050g02480.t01	85	3.6e-21	COG1132	V	Defense mechanisms	(ABC) transporter
TRINITY_DN28361_c1_g1	39946.BGIOSGA029962-PA	87.6	4.3e-40	COG0842	V	Defense mechanisms	(ABC) transporter
TRINITY_DN28361_c0_g2	39946.BGIOSGA006330-PA	37.3	2.6e-22	COG0842	V	Defense mechanisms	(ABC) transporter
TRINITY_DN28361_c0_g1	3847.GLYMA17G04360.1	49.2	3.9e-06	COG0842	V	Defense mechanisms	(ABC) transporter
TRINITY_DN27938_c0_g3	4113.PGSC0003DMT400023487	77.6	2.1e-190	COG1132	V	Defense mechanisms	(ABC) transporter
TRINITY_DN27899_c0_g4	59689.fgenesh2_kg.1__3317__AT1G31770.1	57.1	3.8e-26	COG1131	V	Defense mechanisms	(ABC) transporter
TRINITY_DN27899_c0_g3	3694.POPTR_0004s24450.1	52.1	8.5e-09	COG1131	V	Defense mechanisms	(ABC) transporter
TRINITY_DN27899_c0_g2	3847.GLYMA11G09560.1	81.6	3.9e-39	COG1131	V	Defense mechanisms	(ABC) transporter
TRINITY_DN27899_c0_g1	29760.VIT_02s0087g00840.t01	79.7	1.5e-201	COG1131	V	Defense mechanisms	(ABC) transporter
TRINITY_DN27713_c3_g1	29760.VIT_00s0291g00100.t01	79.9	0	COG1132	V	Defense mechanisms	(ABC) transporter
TRINITY_DN27634_c4_g1	3847.GLYMA05G31270.2	90	2.4e-111	COG4178	S	Function unknown	(ABC) transporter
TRINITY_DN27431_c0_g1	3694.POPTR_0016s06620.1	80	1.6e-69	COG1131	V	Defense mechanisms	(ABC) transporter
TRINITY_DN27397_c1_g1	4641.GSMUA_Achr8P32110_001	82.9	9.5e-07	COG1132	V	Defense mechanisms	(ABC) transporter
TRINITY_DN27341_c0_g4	4081.Solyc03g120980.2.1	53.8	8.3e-16	COG0842	V	Defense mechanisms	(ABC) transporter
TRINITY_DN27341_c0_g2	29760.VIT_09s0002g03640.t01	81.3	9.9e-26	COG0842	V	Defense mechanisms	(ABC) transporter
TRINITY_DN27341_c0_g1	29760.VIT_09s0002g03640.t01	89.7	1.3e-54	COG0842	V	Defense mechanisms	(ABC) transporter
TRINITY_DN27334_c1_g3	29760.VIT_09s0018g00310.t01	68.1	7.1e-48	COG1132	V	Defense mechanisms	(ABC) transporter
TRINITY_DN27164_c3_g4	3694.POPTR_0015s07470.1	43	1.6e-16	COG1131	V	Defense mechanisms	(ABC) transporter
TRINITY_DN27030_c1_g4	29760.VIT_06s0061g01470.t01	55.1	3.1e-05	COG0842	V	Defense mechanisms	(ABC) transporter
TRINITY_DN26795_c0_g2	3694.POPTR_0007s04270.1	83.4	3e-144	COG1131	V	Defense mechanisms	(ABC) transporter
TRINITY_DN26573_c0_g6	3847.GLYMA10G05420.1	73.1	9.1e-61	COG0390	S	Function unknown	(ABC) transporter
TRINITY_DN26573_c0_g3	3694.POPTR_0016s08290.1	97	8.2e-08	COG0390	S	Function unknown	(ABC) transporter
TRINITY_DN26573_c0_g1	3694.POPTR_0016s08290.1	84.2	4.1e-117	COG0390	S	Function unknown	(ABC) transporter
TRINITY_DN26493_c0_g4	29760.VIT_19s0014g05420.t01	48.5	6.4e-11	COG1132	V	Defense mechanisms	(ABC) transporter
TRINITY_DN26493_c0_g1	29760.VIT_17s0000g09760.t01	68.9	3.2e-40	COG1132	V	Defense mechanisms	(ABC) transporter
TRINITY_DN26475_c0_g1	29760.VIT_02s0025g00950.t01	84.5	9.3e-62	COG1132	V	Defense mechanisms	(ABC) transporter
TRINITY_DN26381_c1_g5	4081.Solyc08g076720.2.1	76.5	1.2e-19	COG1132	V	Defense mechanisms	(ABC) transporter
TRINITY_DN26363_c2_g2	29760.VIT_07s0005g02660.t01	78.7	5.2e-193	COG1132	V	Defense mechanisms	(ABC) transporter
TRINITY_DN26269_c2_g1	3847.GLYMA18G32860.1	76.9	2.3e-271	COG1132	V	Defense mechanisms	(ABC) transporter
TRINITY_DN26227_c2_g7	4081.Solyc05g054890.2.1	80.2	1.1e-227	COG1131	V	Defense mechanisms	(ABC) transporter
TRINITY_DN26226_c0_g2	4113.PGSC0003DMT400057099	62.4	1e-120	COG1132	V	Defense mechanisms	(ABC) transporter
TRINITY_DN25914_c1_g1	3694.POPTR_0003s09320.1	85.2	5.9e-234	COG1132	V	Defense mechanisms	(ABC) transporter
TRINITY_DN25914_c0_g1	29760.VIT_02s0012g01660.t01	83	4.9e-155	COG1132	V	Defense mechanisms	(ABC) transporter
TRINITY_DN25834_c1_g1	29760.VIT_09s0018g00310.t01	61.4	1.1e-18	COG1132	V	Defense mechanisms	(ABC) transporter
TRINITY_DN25703_c2_g5	3694.POPTR_0014s12500.1	55.6	5.9e-13	COG1132	V	Defense mechanisms	(ABC) transporter
TRINITY_DN25703_c2_g4	29760.VIT_07s0005g00260.t01	83.1	3.6e-61	COG1132	V	Defense mechanisms	(ABC) transporter
TRINITY_DN25703_c2_g3	3694.POPTR_0002s20700.1	60.8	2.9e-21	COG1132	V	Defense mechanisms	(ABC) transporter
TRINITY_DN25448_c2_g2	4081.Solyc04g055120.2.1	70	3.5e-81	COG4178	S	Function unknown	(ABC) transporter
TRINITY_DN25427_c1_g5	29760.VIT_04s0008g04840.t01	35.4	1.7e-25	COG0842	V	Defense mechanisms	(ABC) transporter
TRINITY_DN25310_c0_g1	3694.POPTR_0007s05540.1	58.3	3.6e-74	COG4178	S	Function unknown	(ABC) transporter
TRINITY_DN24926_c0_g1	29760.VIT_19s0015g00020.t01	75.6	2.1e-66	COG1132	V	Defense mechanisms	(ABC) transporter
TRINITY_DN24504_c0_g1	4113.PGSC0003DMT400023487	83.7	4e-131	COG1132	V	Defense mechanisms	(ABC) transporter
TRINITY_DN24395_c0_g1	3847.GLYMA11G38160.1	68.8	3.7e-154	COG4178	S	Function unknown	(ABC) transporter
TRINITY_DN24239_c0_g2	486041.XP_001878516.1	82.3	1.6e-102	COG0488	S	Function unknown	(ABC) transporter
TRINITY_DN24239_c0_g1	486041.XP_001878516.1	93.7	2.9e-110	COG0488	S	Function unknown	(ABC) transporter
TRINITY_DN24023_c0_g1	4081.Solyc08g076720.2.1	84.1	5e-35	COG1132	V	Defense mechanisms	(ABC) transporter
TRINITY_DN23690_c0_g4	240176.XP_001839900.1	65.7	1.5e-31	COG0488	S	Function unknown	(ABC) transporter
TRINITY_DN23690_c0_g3	486041.XP_001878516.1	66.7	2.5e-30	COG0488	S	Function unknown	(ABC) transporter
TRINITY_DN23690_c0_g1	486041.XP_001878516.1	89.4	1.3e-38	COG0488	S	Function unknown	(ABC) transporter
TRINITY_DN23483_c0_g1	3847.GLYMA10G37150.2	86.4	7.8e-35	COG1132	V	Defense mechanisms	(ABC) transporter
TRINITY_DN23432_c0_g1	29760.VIT_06s0061g01490.t01	76.2	8.1e-55	COG0842	V	Defense mechanisms	(ABC) transporter
TRINITY_DN23363_c0_g1	7260.FBpp0253598	100	2.2e-36	COG1131	V	Defense mechanisms	(ABC) transporter
TRINITY_DN22889_c0_g1	3847.GLYMA18G32860.1	96.2	5.9e-51	COG1132	V	Defense mechanisms	(ABC) transporter
TRINITY_DN22883_c0_g1	3847.GLYMA01G02060.1	87.1	9.3e-40	COG1132	V	Defense mechanisms	(ABC) transporter
TRINITY_DN22380_c0_g1	3694.POPTR_0011s11340.1	50.6	4.5e-10	COG1131	V	Defense mechanisms	(ABC) transporter
TRINITY_DN21612_c0_g1	29760.VIT_12s0028g02360.t01	76.4	5.2e-30	COG1131	V	Defense mechanisms	(ABC) transporter
TRINITY_DN19790_c0_g1	39947.LOC_Os01g25386.1	100	2.1e-76	COG1132	V	Defense mechanisms	(ABC) transporter
TRINITY_DN19642_c0_g1	29760.VIT_08s0032g00790.t01	72.7	2.2e-09	COG1131	V	Defense mechanisms	(ABC) transporter
TRINITY_DN18748_c0_g1	4081.Solyc05g018510.2.1	87.2	1e-31	COG0842	V	Defense mechanisms	(ABC) transporter
TRINITY_DN18582_c0_g2	4538.ORGLA10G0042600.1	84.2	6.8e-19	COG0842	V	Defense mechanisms	(ABC) transporter
TRINITY_DN18582_c0_g1	39946.BGIOSGA032666-PA	86.8	4.1e-11	COG0842	V	Defense mechanisms	(ABC) transporter
TRINITY_DN18277_c0_g1	4558.Sb03g027430.1	78.2	9.5e-30	COG0842	V	Defense mechanisms	(ABC) transporter
TRINITY_DN17862_c0_g1	29760.VIT_07s0191g00010.t01	88.7	4.8e-30	COG1131	V	Defense mechanisms	(ABC) transporter
TRINITY_DN17270_c0_g2	3694.POPTR_0013s12200.1	63.2	7e-21	COG1131	V	Defense mechanisms	(ABC) transporter
TRINITY_DN17270_c0_g1	29760.VIT_12s0028g02360.t01	85.5	2.3e-27	COG1131	V	Defense mechanisms	(ABC) transporter
TRINITY_DN16330_c0_g1	29760.VIT_09s0002g00750.t01	69.2	5e-111	COG1132	V	Defense mechanisms	(ABC) transporter
TRINITY_DN16090_c0_g1	4641.GSMUA_Achr6P34530_001	95.6	5.9e-28	COG1131	V	Defense mechanisms	(ABC) transporter
TRINITY_DN15883_c0_g1	39946.BGIOSGA011421-PA	83	3.3e-41	COG1131	V	Defense mechanisms	(ABC) transporter
TRINITY_DN15620_c0_g1	4533.OB08G30720.1	100	7.1e-48	COG0488	S	Function unknown	(ABC) transporter
TRINITY_DN14849_c0_g2	39946.BGIOSGA014328-PA	87	8.7e-155	COG1132	V	Defense mechanisms	(ABC) transporter
TRINITY_DN14849_c0_g1	39946.BGIOSGA014328-PA	100	6.6e-36	COG1132	V	Defense mechanisms	(ABC) transporter
TRINITY_DN14821_c0_g1	39946.BGIOSGA005326-PA	100	3.2e-35	COG0488	S	Function unknown	(ABC) transporter
TRINITY_DN12087_c0_g1	29760.VIT_02s0025g00970.t01	70.5	1.2e-28	COG1132	V	Defense mechanisms	(ABC) transporter
TRINITY_DN11504_c0_g1	39946.BGIOSGA019320-PA	100	1.3e-23	COG1132	V	Defense mechanisms	(ABC) transporter
TRINITY_DN10574_c0_g1	39946.BGIOSGA002120-PA	90.5	1.7e-47	COG4178	S	Function unknown	(ABC) transporter
TRINITY_DN10002_c0_g1	39947.LOC_Os04g52900.1	91	2.4e-56	COG1132	V	Defense mechanisms	(ABC) transporter
TRINITY_DN44495_c3_g1	3847.GLYMA02G14890.1	48.8	7.8e-36	ENOG410ZIMX	S	Function unknown	(Alpha (1,3) fucosyltransferase
TRINITY_DN43523_c0_g1	29760.VIT_03s0063g00360.t01	74.3	2.3e-207	ENOG410ZIMX	S	Function unknown	(Alpha (1,3) fucosyltransferase
TRINITY_DN36178_c1_g1	29760.VIT_18s0075g00120.t01	79.6	7.2e-190	ENOG410ZIMX	S	Function unknown	(Alpha (1,3) fucosyltransferase
TRINITY_DN47681_c1_g4	29760.VIT_18s0001g07680.t01	74.5	6.8e-36	COG5536	O	Posttranslational modification, protein turnover, chaperones	(alpha) subunit
TRINITY_DN47681_c1_g1	29760.VIT_18s0001g07680.t01	65.2	4.8e-156	COG5536	O	Posttranslational modification, protein turnover, chaperones	(alpha) subunit
TRINITY_DN43058_c1_g1	29760.VIT_14s0036g00700.t01	57.2	1.7e-126	COG5536	O	Posttranslational modification, protein turnover, chaperones	(alpha) subunit
TRINITY_DN34927_c0_g1	29760.VIT_05s0102g00230.t01	77.2	1.5e-150	COG5536	O	Posttranslational modification, protein turnover, chaperones	(alpha) subunit
TRINITY_DN28290_c2_g2	29760.VIT_18s0001g07680.t01	77.5	2.6e-31	COG5536	O	Posttranslational modification, protein turnover, chaperones	(alpha) subunit
TRINITY_DN25248_c1_g1	29760.VIT_18s0001g07680.t01	54.8	2.4e-29	COG5536	O	Posttranslational modification, protein turnover, chaperones	(alpha) subunit
TRINITY_DN25248_c0_g3	29760.VIT_18s0001g07680.t01	56	8.5e-37	COG5536	O	Posttranslational modification, protein turnover, chaperones	(alpha) subunit
TRINITY_DN44724_c0_g1	29760.VIT_07s0031g00200.t01	92.9	6e-36	ENOG4111TWY	S	Function unknown	(CBS) domain
TRINITY_DN41376_c2_g4	29760.VIT_07s0031g00200.t01	72.8	4.7e-28	ENOG4111TWY	S	Function unknown	(CBS) domain
TRINITY_DN40736_c1_g2	4081.Solyc01g107860.2.1	74.4	4.3e-08	ENOG4111TWY	S	Function unknown	(CBS) domain
TRINITY_DN35575_c4_g2	3694.POPTR_0007s10760.1	80	2.8e-09	ENOG4111TWY	S	Function unknown	(CBS) domain
TRINITY_DN35575_c4_g1	4081.Solyc01g107860.2.1	81.4	1e-38	ENOG4111TWY	S	Function unknown	(CBS) domain
TRINITY_DN33904_c1_g1	29760.VIT_07s0031g00200.t01	78.8	3.7e-30	ENOG4111TWY	S	Function unknown	(CBS) domain
TRINITY_DN31375_c3_g4	4081.Solyc02g093140.2.1	72.4	9.7e-37	ENOG4111TWY	S	Function unknown	(CBS) domain
TRINITY_DN31375_c3_g1	29760.VIT_07s0031g00200.t01	88.5	1.4e-47	ENOG4111TWY	S	Function unknown	(CBS) domain
TRINITY_DN19950_c0_g2	39946.BGIOSGA014003-PA	100	1.2e-24	ENOG4111TWY	S	Function unknown	(CBS) domain
TRINITY_DN19950_c0_g1	39946.BGIOSGA030223-PA	100	3.1e-88	ENOG4111TWY	S	Function unknown	(CBS) domain
TRINITY_DN49088_c0_g1	3702.AT4G34160.1	40.5	0.00031	ENOG410XRKC	D	Cell cycle control, cell division, chromosome partitioning	(DC) complex that phosphorylates and inhibits members of the retinoblastoma (RB) protein family including RB1 and regulates the cell-cycle during G(1) S transition. Phosphorylation of RB1 allows dissociation of the transcription factor E2F from the RB E2F complex and the subsequent transcription of E2F target genes which are responsible for the progression through the G(1) phase. Hypophosphorylat…
TRINITY_DN45096_c1_g2	29760.VIT_01s0026g00710.t01	69.2	1.1e-111	ENOG410XRKC	D	Cell cycle control, cell division, chromosome partitioning	(DC) complex that phosphorylates and inhibits members of the retinoblastoma (RB) protein family including RB1 and regulates the cell-cycle during G(1) S transition. Phosphorylation of RB1 allows dissociation of the transcription factor E2F from the RB E2F complex and the subsequent transcription of E2F target genes which are responsible for the progression through the G(1) phase. Hypophosphorylat…
TRINITY_DN45096_c1_g1	29760.VIT_01s0026g00710.t01	86.1	2.2e-107	ENOG410XRKC	D	Cell cycle control, cell division, chromosome partitioning	(DC) complex that phosphorylates and inhibits members of the retinoblastoma (RB) protein family including RB1 and regulates the cell-cycle during G(1) S transition. Phosphorylation of RB1 allows dissociation of the transcription factor E2F from the RB E2F complex and the subsequent transcription of E2F target genes which are responsible for the progression through the G(1) phase. Hypophosphorylat…
TRINITY_DN43122_c1_g2	3847.GLYMA20G27180.1	56.3	4.1e-11	ENOG410XRKC	D	Cell cycle control, cell division, chromosome partitioning	(DC) complex that phosphorylates and inhibits members of the retinoblastoma (RB) protein family including RB1 and regulates the cell-cycle during G(1) S transition. Phosphorylation of RB1 allows dissociation of the transcription factor E2F from the RB E2F complex and the subsequent transcription of E2F target genes which are responsible for the progression through the G(1) phase. Hypophosphorylat…
TRINITY_DN41776_c0_g1	29760.VIT_03s0091g01060.t01	63.4	1.3e-71	ENOG410XRKC	D	Cell cycle control, cell division, chromosome partitioning	(DC) complex that phosphorylates and inhibits members of the retinoblastoma (RB) protein family including RB1 and regulates the cell-cycle during G(1) S transition. Phosphorylation of RB1 allows dissociation of the transcription factor E2F from the RB E2F complex and the subsequent transcription of E2F target genes which are responsible for the progression through the G(1) phase. Hypophosphorylat…
TRINITY_DN40533_c2_g5	4081.Solyc05g051410.2.1	72.2	1.1e-13	ENOG410XRKC	D	Cell cycle control, cell division, chromosome partitioning	(DC) complex that phosphorylates and inhibits members of the retinoblastoma (RB) protein family including RB1 and regulates the cell-cycle during G(1) S transition. Phosphorylation of RB1 allows dissociation of the transcription factor E2F from the RB E2F complex and the subsequent transcription of E2F target genes which are responsible for the progression through the G(1) phase. Hypophosphorylat…
TRINITY_DN40533_c2_g3	29760.VIT_00s0199g00210.t01	70	3.8e-08	ENOG410XRKC	D	Cell cycle control, cell division, chromosome partitioning	(DC) complex that phosphorylates and inhibits members of the retinoblastoma (RB) protein family including RB1 and regulates the cell-cycle during G(1) S transition. Phosphorylation of RB1 allows dissociation of the transcription factor E2F from the RB E2F complex and the subsequent transcription of E2F target genes which are responsible for the progression through the G(1) phase. Hypophosphorylat…
TRINITY_DN40533_c2_g1	4081.Solyc05g051410.2.1	63.8	3.4e-37	ENOG410XRKC	D	Cell cycle control, cell division, chromosome partitioning	(DC) complex that phosphorylates and inhibits members of the retinoblastoma (RB) protein family including RB1 and regulates the cell-cycle during G(1) S transition. Phosphorylation of RB1 allows dissociation of the transcription factor E2F from the RB E2F complex and the subsequent transcription of E2F target genes which are responsible for the progression through the G(1) phase. Hypophosphorylat…
TRINITY_DN39231_c0_g1	29760.VIT_03s0091g01060.t01	60.1	8.5e-105	ENOG410XRKC	D	Cell cycle control, cell division, chromosome partitioning	(DC) complex that phosphorylates and inhibits members of the retinoblastoma (RB) protein family including RB1 and regulates the cell-cycle during G(1) S transition. Phosphorylation of RB1 allows dissociation of the transcription factor E2F from the RB E2F complex and the subsequent transcription of E2F target genes which are responsible for the progression through the G(1) phase. Hypophosphorylat…
TRINITY_DN38791_c0_g3	29760.VIT_18s0001g07220.t01	62.4	1.6e-114	ENOG410XRKC	D	Cell cycle control, cell division, chromosome partitioning	(DC) complex that phosphorylates and inhibits members of the retinoblastoma (RB) protein family including RB1 and regulates the cell-cycle during G(1) S transition. Phosphorylation of RB1 allows dissociation of the transcription factor E2F from the RB E2F complex and the subsequent transcription of E2F target genes which are responsible for the progression through the G(1) phase. Hypophosphorylat…
TRINITY_DN38791_c0_g2	3694.POPTR_0002s10370.1	72.9	2.5e-12	ENOG410XRKC	D	Cell cycle control, cell division, chromosome partitioning	(DC) complex that phosphorylates and inhibits members of the retinoblastoma (RB) protein family including RB1 and regulates the cell-cycle during G(1) S transition. Phosphorylation of RB1 allows dissociation of the transcription factor E2F from the RB E2F complex and the subsequent transcription of E2F target genes which are responsible for the progression through the G(1) phase. Hypophosphorylat…
TRINITY_DN36801_c1_g2	3694.POPTR_0019s14110.1	57.4	4.9e-93	ENOG410XRKC	D	Cell cycle control, cell division, chromosome partitioning	(DC) complex that phosphorylates and inhibits members of the retinoblastoma (RB) protein family including RB1 and regulates the cell-cycle during G(1) S transition. Phosphorylation of RB1 allows dissociation of the transcription factor E2F from the RB E2F complex and the subsequent transcription of E2F target genes which are responsible for the progression through the G(1) phase. Hypophosphorylat…
TRINITY_DN35850_c1_g3	29760.VIT_07s0129g01100.t01	63.2	5.5e-62	ENOG410XRKC	D	Cell cycle control, cell division, chromosome partitioning	(DC) complex that phosphorylates and inhibits members of the retinoblastoma (RB) protein family including RB1 and regulates the cell-cycle during G(1) S transition. Phosphorylation of RB1 allows dissociation of the transcription factor E2F from the RB E2F complex and the subsequent transcription of E2F target genes which are responsible for the progression through the G(1) phase. Hypophosphorylat…
TRINITY_DN35850_c1_g2	3847.GLYMA05G20990.1	75	6.8e-16	ENOG410XRKC	D	Cell cycle control, cell division, chromosome partitioning	(DC) complex that phosphorylates and inhibits members of the retinoblastoma (RB) protein family including RB1 and regulates the cell-cycle during G(1) S transition. Phosphorylation of RB1 allows dissociation of the transcription factor E2F from the RB E2F complex and the subsequent transcription of E2F target genes which are responsible for the progression through the G(1) phase. Hypophosphorylat…
TRINITY_DN35850_c1_g1	29760.VIT_07s0129g01100.t01	65.8	3.3e-80	ENOG410XRKC	D	Cell cycle control, cell division, chromosome partitioning	(DC) complex that phosphorylates and inhibits members of the retinoblastoma (RB) protein family including RB1 and regulates the cell-cycle during G(1) S transition. Phosphorylation of RB1 allows dissociation of the transcription factor E2F from the RB E2F complex and the subsequent transcription of E2F target genes which are responsible for the progression through the G(1) phase. Hypophosphorylat…
TRINITY_DN35432_c1_g4	29760.VIT_01s0026g00710.t01	61.9	7.2e-29	ENOG410XRKC	D	Cell cycle control, cell division, chromosome partitioning	(DC) complex that phosphorylates and inhibits members of the retinoblastoma (RB) protein family including RB1 and regulates the cell-cycle during G(1) S transition. Phosphorylation of RB1 allows dissociation of the transcription factor E2F from the RB E2F complex and the subsequent transcription of E2F target genes which are responsible for the progression through the G(1) phase. Hypophosphorylat…
TRINITY_DN35096_c1_g2	4113.PGSC0003DMT400064307	68.8	1.9e-68	ENOG410XRKC	D	Cell cycle control, cell division, chromosome partitioning	(DC) complex that phosphorylates and inhibits members of the retinoblastoma (RB) protein family including RB1 and regulates the cell-cycle during G(1) S transition. Phosphorylation of RB1 allows dissociation of the transcription factor E2F from the RB E2F complex and the subsequent transcription of E2F target genes which are responsible for the progression through the G(1) phase. Hypophosphorylat…
TRINITY_DN29235_c1_g2	29760.VIT_18s0001g07220.t01	52.6	5.4e-14	ENOG410XRKC	D	Cell cycle control, cell division, chromosome partitioning	(DC) complex that phosphorylates and inhibits members of the retinoblastoma (RB) protein family including RB1 and regulates the cell-cycle during G(1) S transition. Phosphorylation of RB1 allows dissociation of the transcription factor E2F from the RB E2F complex and the subsequent transcription of E2F target genes which are responsible for the progression through the G(1) phase. Hypophosphorylat…
TRINITY_DN29101_c1_g1	3694.POPTR_0004s03220.1	52.1	2.1e-47	ENOG410XRKC	D	Cell cycle control, cell division, chromosome partitioning	(DC) complex that phosphorylates and inhibits members of the retinoblastoma (RB) protein family including RB1 and regulates the cell-cycle during G(1) S transition. Phosphorylation of RB1 allows dissociation of the transcription factor E2F from the RB E2F complex and the subsequent transcription of E2F target genes which are responsible for the progression through the G(1) phase. Hypophosphorylat…
TRINITY_DN28036_c4_g1	29760.VIT_18s0001g09920.t01	63.6	2.8e-114	ENOG410XRKC	D	Cell cycle control, cell division, chromosome partitioning	(DC) complex that phosphorylates and inhibits members of the retinoblastoma (RB) protein family including RB1 and regulates the cell-cycle during G(1) S transition. Phosphorylation of RB1 allows dissociation of the transcription factor E2F from the RB E2F complex and the subsequent transcription of E2F target genes which are responsible for the progression through the G(1) phase. Hypophosphorylat…
TRINITY_DN27757_c4_g6	3694.POPTR_0005s18550.1	60.8	1.4e-44	ENOG410XRKC	D	Cell cycle control, cell division, chromosome partitioning	(DC) complex that phosphorylates and inhibits members of the retinoblastoma (RB) protein family including RB1 and regulates the cell-cycle during G(1) S transition. Phosphorylation of RB1 allows dissociation of the transcription factor E2F from the RB E2F complex and the subsequent transcription of E2F target genes which are responsible for the progression through the G(1) phase. Hypophosphorylat…
TRINITY_DN27757_c4_g1	29760.VIT_03s0180g00040.t01	69.7	4.1e-121	ENOG410XRKC	D	Cell cycle control, cell division, chromosome partitioning	(DC) complex that phosphorylates and inhibits members of the retinoblastoma (RB) protein family including RB1 and regulates the cell-cycle during G(1) S transition. Phosphorylation of RB1 allows dissociation of the transcription factor E2F from the RB E2F complex and the subsequent transcription of E2F target genes which are responsible for the progression through the G(1) phase. Hypophosphorylat…
TRINITY_DN27222_c2_g4	29760.VIT_18s0001g07220.t01	62.5	2.4e-113	ENOG410XRKC	D	Cell cycle control, cell division, chromosome partitioning	(DC) complex that phosphorylates and inhibits members of the retinoblastoma (RB) protein family including RB1 and regulates the cell-cycle during G(1) S transition. Phosphorylation of RB1 allows dissociation of the transcription factor E2F from the RB E2F complex and the subsequent transcription of E2F target genes which are responsible for the progression through the G(1) phase. Hypophosphorylat…
TRINITY_DN26113_c2_g3	3694.POPTR_0004s03220.1	66.4	1e-36	ENOG410XRKC	D	Cell cycle control, cell division, chromosome partitioning	(DC) complex that phosphorylates and inhibits members of the retinoblastoma (RB) protein family including RB1 and regulates the cell-cycle during G(1) S transition. Phosphorylation of RB1 allows dissociation of the transcription factor E2F from the RB E2F complex and the subsequent transcription of E2F target genes which are responsible for the progression through the G(1) phase. Hypophosphorylat…
TRINITY_DN21512_c0_g3	29760.VIT_18s0001g09160.t01	48.1	3e-15	ENOG410XRKC	D	Cell cycle control, cell division, chromosome partitioning	(DC) complex that phosphorylates and inhibits members of the retinoblastoma (RB) protein family including RB1 and regulates the cell-cycle during G(1) S transition. Phosphorylation of RB1 allows dissociation of the transcription factor E2F from the RB E2F complex and the subsequent transcription of E2F target genes which are responsible for the progression through the G(1) phase. Hypophosphorylat…
TRINITY_DN21512_c0_g2	29760.VIT_18s0001g09160.t01	58.1	7e-59	ENOG410XRKC	D	Cell cycle control, cell division, chromosome partitioning	(DC) complex that phosphorylates and inhibits members of the retinoblastoma (RB) protein family including RB1 and regulates the cell-cycle during G(1) S transition. Phosphorylation of RB1 allows dissociation of the transcription factor E2F from the RB E2F complex and the subsequent transcription of E2F target genes which are responsible for the progression through the G(1) phase. Hypophosphorylat…
TRINITY_DN10754_c0_g1	9606.ENSP00000362082	88.4	1.3e-106	ENOG410XRKC	D	Cell cycle control, cell division, chromosome partitioning	(DC) complex that phosphorylates and inhibits members of the retinoblastoma (RB) protein family including RB1 and regulates the cell-cycle during G(1) S transition. Phosphorylation of RB1 allows dissociation of the transcription factor E2F from the RB E2F complex and the subsequent transcription of E2F target genes which are responsible for the progression through the G(1) phase. Hypophosphorylat…
TRINITY_DN47126_c1_g2	29760.VIT_12s0055g00580.t01	65.3	9.4e-73	ENOG410XSG4	T	Signal transduction mechanisms	(E 0.0) leucine-rich repeat family protein protein kinase family protein
TRINITY_DN47126_c1_g1	29760.VIT_12s0055g00580.t01	83.8	3.5e-09	ENOG410XSG4	T	Signal transduction mechanisms	(E 0.0) leucine-rich repeat family protein protein kinase family protein
TRINITY_DN34656_c1_g3	29760.VIT_12s0055g00580.t01	64.7	7.5e-64	ENOG410XSG4	T	Signal transduction mechanisms	(E 0.0) leucine-rich repeat family protein protein kinase family protein
TRINITY_DN33774_c0_g1	3694.POPTR_0007s08160.1	62.4	1.4e-46	ENOG410XSG4	T	Signal transduction mechanisms	(E 0.0) leucine-rich repeat family protein protein kinase family protein
TRINITY_DN31489_c0_g1	3694.POPTR_0007s08160.1	61.6	1.8e-40	ENOG410XSG4	T	Signal transduction mechanisms	(E 0.0) leucine-rich repeat family protein protein kinase family protein
TRINITY_DN27780_c0_g1	29760.VIT_12s0055g00580.t01	62	4.7e-39	ENOG410XSG4	T	Signal transduction mechanisms	(E 0.0) leucine-rich repeat family protein protein kinase family protein
TRINITY_DN40466_c3_g1	29760.VIT_00s0361g00060.t01	44.4	3.8e-20	ENOG41115RY	O	Posttranslational modification, protein turnover, chaperones	(E,E)-alpha-farnesene synthase-like
TRINITY_DN44804_c0_g4	3694.POPTR_0010s05950.1	54.9	2.3e-09	ENOG410ZYM0	G	Carbohydrate transport and metabolism	(glycosyl hydrolase family 5) protein
TRINITY_DN44804_c0_g1	3694.POPTR_0008s18380.1	68.4	2.4e-195	ENOG410ZYM0	G	Carbohydrate transport and metabolism	(glycosyl hydrolase family 5) protein
TRINITY_DN27306_c1_g1	3694.POPTR_0008s18380.1	61.3	2.1e-28	ENOG410ZYM0	G	Carbohydrate transport and metabolism	(glycosyl hydrolase family 5) protein
TRINITY_DN45145_c0_g1	4641.GSMUA_Achr9P12720_001	69.8	1.3e-33	ENOG410YIWK	S	Function unknown	(GPI)-anchored protein
TRINITY_DN41748_c0_g1	3694.POPTR_0001s47550.1	75	2.3e-34	ENOG410YIWK	S	Function unknown	(GPI)-anchored protein
TRINITY_DN28887_c0_g1	3694.POPTR_0008s19950.1	65.6	1.3e-46	ENOG410YJI0	S	Function unknown	(GPI)-anchored protein
TRINITY_DN47486_c1_g2	29760.VIT_08s0040g01950.t01	52.1	7.2e-27	COG5183	O	Posttranslational modification, protein turnover, chaperones	(Membrane-Associated Ring finger (C3HC4))
TRINITY_DN47486_c1_g1	29760.VIT_08s0040g01950.t01	68.7	5.1e-120	COG5183	O	Posttranslational modification, protein turnover, chaperones	(Membrane-Associated Ring finger (C3HC4))
TRINITY_DN47486_c0_g1	3694.POPTR_0006s13100.1	87.3	4.3e-18	COG5183	O	Posttranslational modification, protein turnover, chaperones	(Membrane-Associated Ring finger (C3HC4))
TRINITY_DN46743_c0_g1	4113.PGSC0003DMT400078499	71.5	1.3e-47	COG5183	O	Posttranslational modification, protein turnover, chaperones	(Membrane-Associated Ring finger (C3HC4))
TRINITY_DN46352_c0_g2	3711.Bra031736.1-P	79.4	4.9e-40	COG5183	O	Posttranslational modification, protein turnover, chaperones	(Membrane-Associated Ring finger (C3HC4))
TRINITY_DN45845_c0_g1	29760.VIT_08s0007g01530.t01	49.5	1.3e-12	COG5183	O	Posttranslational modification, protein turnover, chaperones	(Membrane-Associated Ring finger (C3HC4))
TRINITY_DN45398_c1_g3	29760.VIT_08s0040g01950.t01	75.6	5.3e-74	COG5183	O	Posttranslational modification, protein turnover, chaperones	(Membrane-Associated Ring finger (C3HC4))
TRINITY_DN45268_c2_g1	3694.POPTR_0016s02320.1	81.1	2.1e-26	COG5183	O	Posttranslational modification, protein turnover, chaperones	(Membrane-Associated Ring finger (C3HC4))
TRINITY_DN44705_c5_g1	29760.VIT_08s0040g01950.t01	57.3	1.6e-12	COG5183	O	Posttranslational modification, protein turnover, chaperones	(Membrane-Associated Ring finger (C3HC4))
TRINITY_DN43395_c1_g3	29760.VIT_13s0019g03190.t01	74.8	5.2e-62	COG5183	O	Posttranslational modification, protein turnover, chaperones	(Membrane-Associated Ring finger (C3HC4))
TRINITY_DN42919_c1_g1	29760.VIT_03s0063g00080.t01	78.9	0	COG5183	O	Posttranslational modification, protein turnover, chaperones	(Membrane-Associated Ring finger (C3HC4))
TRINITY_DN41942_c4_g1	29760.VIT_07s0031g02640.t01	71.4	2.8e-144	COG5183	O	Posttranslational modification, protein turnover, chaperones	(Membrane-Associated Ring finger (C3HC4))
TRINITY_DN41844_c2_g2	29760.VIT_07s0031g01280.t01	84.2	3.9e-163	COG5183	O	Posttranslational modification, protein turnover, chaperones	(Membrane-Associated Ring finger (C3HC4))
TRINITY_DN40928_c1_g1	4081.Solyc09g007680.2.1	61.5	6e-08	COG5183	O	Posttranslational modification, protein turnover, chaperones	(Membrane-Associated Ring finger (C3HC4))
TRINITY_DN40710_c2_g1	29760.VIT_07s0005g01360.t01	65.3	2.2e-70	COG5183	O	Posttranslational modification, protein turnover, chaperones	(Membrane-Associated Ring finger (C3HC4))
TRINITY_DN40695_c3_g2	29760.VIT_17s0000g06230.t01	56.2	0.00022	COG5183	O	Posttranslational modification, protein turnover, chaperones	(Membrane-Associated Ring finger (C3HC4))
TRINITY_DN39667_c1_g1	3711.Bra040226.1-P	42.6	3.2e-12	COG5183	O	Posttranslational modification, protein turnover, chaperones	(Membrane-Associated Ring finger (C3HC4))
TRINITY_DN39472_c0_g1	29760.VIT_09s0054g00980.t01	96.1	2.8e-49	COG5183	O	Posttranslational modification, protein turnover, chaperones	(Membrane-Associated Ring finger (C3HC4))
TRINITY_DN39160_c1_g2	29760.VIT_05s0020g02080.t01	76.9	1.1e-96	COG5183	O	Posttranslational modification, protein turnover, chaperones	(Membrane-Associated Ring finger (C3HC4))
TRINITY_DN39160_c1_g1	3694.POPTR_0010s01880.1	36.8	3e-09	COG5183	O	Posttranslational modification, protein turnover, chaperones	(Membrane-Associated Ring finger (C3HC4))
TRINITY_DN38736_c4_g1	3694.POPTR_0008s08590.1	61.5	6e-43	COG5183	O	Posttranslational modification, protein turnover, chaperones	(Membrane-Associated Ring finger (C3HC4))
TRINITY_DN38421_c1_g2	4081.Solyc05g008390.2.1	83.3	4e-36	COG5183	O	Posttranslational modification, protein turnover, chaperones	(Membrane-Associated Ring finger (C3HC4))
TRINITY_DN38277_c2_g1	3694.POPTR_0009s01890.1	80.8	6e-40	COG5183	O	Posttranslational modification, protein turnover, chaperones	(Membrane-Associated Ring finger (C3HC4))
TRINITY_DN38212_c1_g1	29760.VIT_02s0025g03030.t01	56.2	4.5e-35	COG5183	O	Posttranslational modification, protein turnover, chaperones	(Membrane-Associated Ring finger (C3HC4))
TRINITY_DN38040_c0_g2	29760.VIT_10s0003g01500.t01	68.5	2.2e-22	COG5183	O	Posttranslational modification, protein turnover, chaperones	(Membrane-Associated Ring finger (C3HC4))
TRINITY_DN37924_c0_g4	29760.VIT_14s0006g01980.t01	73.5	1.7e-111	COG5183	O	Posttranslational modification, protein turnover, chaperones	(Membrane-Associated Ring finger (C3HC4))
TRINITY_DN37924_c0_g2	29760.VIT_14s0006g01980.t01	74.8	6.4e-108	COG5183	O	Posttranslational modification, protein turnover, chaperones	(Membrane-Associated Ring finger (C3HC4))
TRINITY_DN37611_c3_g3	29760.VIT_05s0020g02080.t01	34.3	4.3e-16	COG5183	O	Posttranslational modification, protein turnover, chaperones	(Membrane-Associated Ring finger (C3HC4))
TRINITY_DN37336_c0_g3	29760.VIT_06s0004g02930.t01	54.2	2.5e-65	COG5183	O	Posttranslational modification, protein turnover, chaperones	(Membrane-Associated Ring finger (C3HC4))
TRINITY_DN37336_c0_g1	29760.VIT_06s0004g02930.t01	60.8	2.5e-89	COG5183	O	Posttranslational modification, protein turnover, chaperones	(Membrane-Associated Ring finger (C3HC4))
TRINITY_DN37088_c0_g3	3847.GLYMA12G07290.1	36.2	0.0003	COG5183	O	Posttranslational modification, protein turnover, chaperones	(Membrane-Associated Ring finger (C3HC4))
TRINITY_DN36866_c0_g2	4113.PGSC0003DMT400053680	66.2	1.2e-50	COG5183	O	Posttranslational modification, protein turnover, chaperones	(Membrane-Associated Ring finger (C3HC4))
TRINITY_DN35781_c2_g6	4081.Solyc02g072270.2.1	63.3	3.1e-22	COG5183	O	Posttranslational modification, protein turnover, chaperones	(Membrane-Associated Ring finger (C3HC4))
TRINITY_DN35194_c0_g1	3694.POPTR_0187s00230.1	66.7	2.2e-40	COG5183	O	Posttranslational modification, protein turnover, chaperones	(Membrane-Associated Ring finger (C3HC4))
TRINITY_DN34974_c0_g1	3694.POPTR_0006s13100.1	45.8	5.7e-05	COG5183	O	Posttranslational modification, protein turnover, chaperones	(Membrane-Associated Ring finger (C3HC4))
TRINITY_DN34583_c1_g1	29760.VIT_05s0094g00470.t01	79.4	3.4e-19	COG5183	O	Posttranslational modification, protein turnover, chaperones	(Membrane-Associated Ring finger (C3HC4))
TRINITY_DN34347_c2_g2	4081.Solyc05g008390.2.1	82.9	2e-32	COG5183	O	Posttranslational modification, protein turnover, chaperones	(Membrane-Associated Ring finger (C3HC4))
TRINITY_DN34347_c2_g1	29760.VIT_01s0011g04590.t01	80	5.4e-05	COG5183	O	Posttranslational modification, protein turnover, chaperones	(Membrane-Associated Ring finger (C3HC4))
TRINITY_DN32563_c0_g3	29760.VIT_08s0007g01530.t01	82.8	1e-23	COG5183	O	Posttranslational modification, protein turnover, chaperones	(Membrane-Associated Ring finger (C3HC4))
TRINITY_DN32563_c0_g1	4081.Solyc09g011770.2.1	56.4	1.2e-64	COG5183	O	Posttranslational modification, protein turnover, chaperones	(Membrane-Associated Ring finger (C3HC4))
TRINITY_DN32511_c0_g1	29760.VIT_12s0028g01200.t01	73.1	2.9e-140	COG5183	O	Posttranslational modification, protein turnover, chaperones	(Membrane-Associated Ring finger (C3HC4))
TRINITY_DN31214_c1_g1	29760.VIT_17s0000g06230.t01	60.6	2.9e-94	COG5183	O	Posttranslational modification, protein turnover, chaperones	(Membrane-Associated Ring finger (C3HC4))
TRINITY_DN28044_c0_g1	29760.VIT_01s0011g04590.t01	64.9	6.7e-05	COG5183	O	Posttranslational modification, protein turnover, chaperones	(Membrane-Associated Ring finger (C3HC4))
TRINITY_DN27732_c0_g1	29760.VIT_03s0063g00080.t01	62	1.2e-36	COG5183	O	Posttranslational modification, protein turnover, chaperones	(Membrane-Associated Ring finger (C3HC4))
TRINITY_DN27052_c0_g3	3694.POPTR_0006s15970.1	84.3	5e-18	COG5183	O	Posttranslational modification, protein turnover, chaperones	(Membrane-Associated Ring finger (C3HC4))
TRINITY_DN27052_c0_g2	3847.GLYMA05G08220.2	68.7	3.1e-72	COG5183	O	Posttranslational modification, protein turnover, chaperones	(Membrane-Associated Ring finger (C3HC4))
TRINITY_DN25445_c0_g1	3847.GLYMA13G45010.1	95.6	2e-47	COG5183	O	Posttranslational modification, protein turnover, chaperones	(Membrane-Associated Ring finger (C3HC4))
TRINITY_DN21420_c0_g1	39946.BGIOSGA006187-PA	76.7	1.9e-29	COG5183	O	Posttranslational modification, protein turnover, chaperones	(Membrane-Associated Ring finger (C3HC4))
TRINITY_DN20030_c0_g1	29760.VIT_10s0003g01500.t01	48.1	3.1e-12	COG5183	O	Posttranslational modification, protein turnover, chaperones	(Membrane-Associated Ring finger (C3HC4))
TRINITY_DN15654_c0_g1	9606.ENSP00000274140	100	2.1e-37	COG5183	O	Posttranslational modification, protein turnover, chaperones	(Membrane-Associated Ring finger (C3HC4))
TRINITY_DN32185_c0_g6	29760.VIT_17s0000g01160.t01	70.5	3e-234	ENOG41105J2	S	Function unknown	(MFS) transporter
TRINITY_DN6721_c0_g1	39946.BGIOSGA009316-PA	100	7.1e-48	ENOG410YG99	S	Function unknown	(NAC) domain-containing protein
TRINITY_DN44082_c2_g2	29760.VIT_13s0019g05240.t01	58.4	9.9e-179	ENOG410YG99	S	Function unknown	(NAC) domain-containing protein
TRINITY_DN29524_c1_g1	29760.VIT_13s0019g05240.t01	49.6	5.8e-94	ENOG410YG99	S	Function unknown	(NAC) domain-containing protein
TRINITY_DN2771_c0_g1	39946.BGIOSGA026481-PA	100	2.9e-33	ENOG410YG99	S	Function unknown	(NAC) domain-containing protein
TRINITY_DN26861_c1_g1	3847.GLYMA15G05690.1	66.8	4.4e-72	ENOG410YHMV	S	Function unknown	(NAC) domain-containing protein
TRINITY_DN10590_c0_g1	9606.ENSP00000354855	100	2.5e-34	ENOG410ZGMS	K	Transcription	(Nuclear factor (Erythroid-derived 2)-like
TRINITY_DN8003_c0_g2	39946.BGIOSGA030162-PA	100	4.7e-13	ENOG410XQVI	T	Signal transduction mechanisms	(Regulatory) subunit
TRINITY_DN8003_c0_g1	4081.Solyc06g069180.2.1	100	6.9e-36	ENOG410XQVI	T	Signal transduction mechanisms	(Regulatory) subunit
TRINITY_DN38712_c1_g1	4558.Sb10g001960.1	95.9	1.6e-86	ENOG410XQVI	T	Signal transduction mechanisms	(Regulatory) subunit
TRINITY_DN38318_c0_g2	29760.VIT_17s0000g03870.t01	96	1.9e-290	ENOG410XQVI	T	Signal transduction mechanisms	(Regulatory) subunit
TRINITY_DN38318_c0_g1	59689.scaffold_500452.1	89.4	2.1e-64	ENOG410XQVI	T	Signal transduction mechanisms	(Regulatory) subunit
TRINITY_DN36654_c0_g1	4081.Solyc05g009600.2.1	96.8	2.5e-204	ENOG410XQVI	T	Signal transduction mechanisms	(Regulatory) subunit
TRINITY_DN32230_c2_g2	4555.Si038247m	100	7.6e-35	ENOG4111UAN	T	Signal transduction mechanisms	(Regulatory) subunit
TRINITY_DN32230_c2_g1	4113.PGSC0003DMT400001218	65.9	8e-08	ENOG4111UAN	T	Signal transduction mechanisms	(Regulatory) subunit
TRINITY_DN29407_c1_g1	4533.OB03G13700.1	100	7.6e-14	ENOG4111UAN	T	Signal transduction mechanisms	(Regulatory) subunit
TRINITY_DN22081_c0_g1	7260.FBpp0253302	86.2	7.1e-34	ENOG410XQVI	T	Signal transduction mechanisms	(Regulatory) subunit
TRINITY_DN16777_c0_g1	61853.ENSNLEP00000007292	100	6.2e-50	ENOG410XQVI	T	Signal transduction mechanisms	(Regulatory) subunit
TRINITY_DN13838_c0_g1	9606.ENSP00000324804	100	7.4e-54	ENOG410XQVI	T	Signal transduction mechanisms	(Regulatory) subunit
TRINITY_DN10124_c0_g1	59463.ENSMLUP00000002186	100	1.7e-33	ENOG4111UAN	T	Signal transduction mechanisms	(Regulatory) subunit
TRINITY_DN25703_c2_g2	29760.VIT_08s0105g00310.t01	64.9	6.7e-58	ENOG4111PM4	S	Function unknown	(Rhodanese)-like
TRINITY_DN9280_c0_g1	9615.ENSCAFP00000038384	83.5	1.2e-51	COG2097	J	Translation, ribosomal structure and biogenesis	(ribosomal) protein
TRINITY_DN7411_c0_g1	31033.ENSTRUP00000047075	97	3.3e-50	COG1358	J	Translation, ribosomal structure and biogenesis	(ribosomal) protein
TRINITY_DN6711_c0_g1	39946.BGIOSGA012208-PA	83.8	3e-25	COG1358	J	Translation, ribosomal structure and biogenesis	(ribosomal) protein
TRINITY_DN6090_c0_g1	7227.FBpp0081527	100	2.3e-18	COG2174	J	Translation, ribosomal structure and biogenesis	(ribosomal) protein
TRINITY_DN5943_c0_g1	5306.JGI63782	86.3	3.7e-28	COG2163	J	Translation, ribosomal structure and biogenesis	(ribosomal) protein
TRINITY_DN5841_c0_g1	500485.XP_002562829.1	75	1.7e-33	COG2139	J	Translation, ribosomal structure and biogenesis	(ribosomal) protein
TRINITY_DN5539_c0_g1	500485.XP_002568814.1	91.4	2.3e-48	COG1911	J	Translation, ribosomal structure and biogenesis	(ribosomal) protein
TRINITY_DN49395_c0_g1	7227.FBpp0291653	100	1.7e-54	COG1911	J	Translation, ribosomal structure and biogenesis	(ribosomal) protein
TRINITY_DN49364_c0_g1	7227.FBpp0303728	100	5e-87	COG2139	J	Translation, ribosomal structure and biogenesis	(ribosomal) protein
TRINITY_DN49056_c0_g1	9103.ENSMGAP00000010629	86.4	3.5e-33	COG1717	J	Translation, ribosomal structure and biogenesis	(ribosomal) protein
TRINITY_DN48771_c0_g1	9606.ENSP00000274606	100	5.2e-50	COG1358	J	Translation, ribosomal structure and biogenesis	(ribosomal) protein
TRINITY_DN48744_c0_g1	7227.FBpp0305289	78.1	5.6e-24	COG1358	J	Translation, ribosomal structure and biogenesis	(ribosomal) protein
TRINITY_DN48102_c0_g1	486041.XP_001888059.1	78.1	1.4e-20	COG2163	J	Translation, ribosomal structure and biogenesis	(ribosomal) protein
TRINITY_DN47965_c0_g1	39946.BGIOSGA014901-PA	100	2.1e-41	COG2163	J	Translation, ribosomal structure and biogenesis	(ribosomal) protein
TRINITY_DN4778_c0_g1	7955.ENSDARP00000091899	73.5	7.8e-38	COG2163	J	Translation, ribosomal structure and biogenesis	(ribosomal) protein
TRINITY_DN44942_c0_g1	29760.VIT_13s0019g02650.t01	87.5	7.7e-54	COG1358	J	Translation, ribosomal structure and biogenesis	(ribosomal) protein
TRINITY_DN43829_c1_g5	3847.GLYMA04G33930.1	94.4	2.3e-10	ENOG41121MX	J	Translation, ribosomal structure and biogenesis	(ribosomal) protein
TRINITY_DN4330_c0_g1	7227.FBpp0076359	100	1.6e-82	COG2163	J	Translation, ribosomal structure and biogenesis	(ribosomal) protein
TRINITY_DN42927_c0_g2	9031.ENSGALP00000036869	88.1	6.1e-45	COG2163	J	Translation, ribosomal structure and biogenesis	(ribosomal) protein
TRINITY_DN42927_c0_g1	61853.ENSNLEP00000006910	89.9	1.1e-59	COG2163	J	Translation, ribosomal structure and biogenesis	(ribosomal) protein
TRINITY_DN40861_c1_g5	4558.Sb02g029030.1	83.9	0.00019	COG1717	J	Translation, ribosomal structure and biogenesis	(ribosomal) protein
TRINITY_DN40861_c1_g4	3694.POPTR_0001s34370.1	90.2	1.7e-36	COG1717	J	Translation, ribosomal structure and biogenesis	(ribosomal) protein
TRINITY_DN40861_c1_g3	3847.GLYMA13G06920.1	75	3.6e-39	COG1717	J	Translation, ribosomal structure and biogenesis	(ribosomal) protein
TRINITY_DN40861_c1_g2	39946.BGIOSGA029026-PA	100	2.5e-31	COG1717	J	Translation, ribosomal structure and biogenesis	(ribosomal) protein
TRINITY_DN40861_c1_g1	39946.BGIOSGA029026-PA	81.4	5.3e-26	COG1717	J	Translation, ribosomal structure and biogenesis	(ribosomal) protein
TRINITY_DN40721_c0_g4	4081.Solyc06g073300.1.1	83	2e-57	COG2163	J	Translation, ribosomal structure and biogenesis	(ribosomal) protein
TRINITY_DN40721_c0_g2	4641.GSMUA_Achr4P10510_001	89.6	4.3e-63	COG2163	J	Translation, ribosomal structure and biogenesis	(ribosomal) protein
TRINITY_DN4061_c0_g1	9606.ENSP00000215956	100	1.9e-26	COG1358	J	Translation, ribosomal structure and biogenesis	(ribosomal) protein
TRINITY_DN40039_c0_g2	29760.VIT_13s0064g01390.t01	78.5	8.3e-31	COG2163	J	Translation, ribosomal structure and biogenesis	(ribosomal) protein
TRINITY_DN40039_c0_g1	29760.VIT_13s0064g01390.t01	73.5	1.8e-37	COG2163	J	Translation, ribosomal structure and biogenesis	(ribosomal) protein
TRINITY_DN39838_c1_g3	29760.VIT_17s0000g04640.t01	88.9	4.5e-62	COG1358	J	Translation, ribosomal structure and biogenesis	(ribosomal) protein
TRINITY_DN39838_c1_g1	3847.GLYMA17G09070.1	63.9	1.5e-17	COG1358	J	Translation, ribosomal structure and biogenesis	(ribosomal) protein
TRINITY_DN38698_c1_g5	4577.GRMZM2G177862_P01	90.9	0.0006	COG1471	J	Translation, ribosomal structure and biogenesis	(ribosomal) protein
TRINITY_DN38698_c1_g1	3847.GLYMA01G31270.1	88.8	1.5e-126	COG1471	J	Translation, ribosomal structure and biogenesis	(ribosomal) protein
TRINITY_DN38698_c0_g2	39946.BGIOSGA007295-PA	100	7.1e-70	COG1471	J	Translation, ribosomal structure and biogenesis	(ribosomal) protein
TRINITY_DN38698_c0_g1	39946.BGIOSGA007295-PA	100	2.2e-28	COG1471	J	Translation, ribosomal structure and biogenesis	(ribosomal) protein
TRINITY_DN38433_c1_g1	29760.VIT_08s0007g07010.t01	77.1	3.1e-57	COG2139	J	Translation, ribosomal structure and biogenesis	(ribosomal) protein
TRINITY_DN3824_c0_g1	486041.XP_001876873.1	87.8	2.6e-40	COG1358	J	Translation, ribosomal structure and biogenesis	(ribosomal) protein
TRINITY_DN3799_c0_g1	10090.ENSMUSP00000031617	88.8	8.1e-97	COG2163	J	Translation, ribosomal structure and biogenesis	(ribosomal) protein
TRINITY_DN37782_c1_g3	39946.BGIOSGA006015-PA	100	4e-49	COG2163	J	Translation, ribosomal structure and biogenesis	(ribosomal) protein
TRINITY_DN37782_c1_g2	29760.VIT_05s0049g01310.t01	87.3	6.2e-60	COG2163	J	Translation, ribosomal structure and biogenesis	(ribosomal) protein
TRINITY_DN37782_c1_g1	39946.BGIOSGA006015-PA	100	1.4e-07	COG2163	J	Translation, ribosomal structure and biogenesis	(ribosomal) protein
TRINITY_DN37782_c0_g1	29760.VIT_11s0118g00670.t01	87	6.5e-52	COG2163	J	Translation, ribosomal structure and biogenesis	(ribosomal) protein
TRINITY_DN37650_c2_g2	29760.VIT_05s0049g01310.t01	77.3	1.9e-11	COG2163	J	Translation, ribosomal structure and biogenesis	(ribosomal) protein
TRINITY_DN37419_c3_g1	29760.VIT_17s0000g03250.t01	79.8	1.8e-165	ENOG410ZX0Y	S	Function unknown	(ribosomal) protein
TRINITY_DN36204_c0_g3	3847.GLYMA04G33930.1	77.5	4.8e-50	ENOG41121MX	J	Translation, ribosomal structure and biogenesis	(ribosomal) protein
TRINITY_DN35752_c2_g1	29760.VIT_13s0064g01390.t01	71.8	2.4e-62	COG2163	J	Translation, ribosomal structure and biogenesis	(ribosomal) protein
TRINITY_DN357_c0_g1	9685.ENSFCAP00000012189	84.2	3.3e-27	COG2163	J	Translation, ribosomal structure and biogenesis	(ribosomal) protein
TRINITY_DN35352_c2_g3	3847.GLYMA02G00540.2	77.9	3.2e-97	COG1358	J	Translation, ribosomal structure and biogenesis	(ribosomal) protein
TRINITY_DN35352_c2_g2	3847.GLYMA02G00540.2	84	7.6e-109	COG1358	J	Translation, ribosomal structure and biogenesis	(ribosomal) protein
TRINITY_DN35309_c1_g2	4081.Solyc02g087930.2.1	80	1.7e-13	COG2174	J	Translation, ribosomal structure and biogenesis	(ribosomal) protein
TRINITY_DN35309_c1_g1	4081.Solyc06g069860.2.1	97.6	1.4e-14	COG2174	J	Translation, ribosomal structure and biogenesis	(ribosomal) protein
TRINITY_DN33992_c1_g1	3694.POPTR_0012s11020.1	95.1	1.7e-14	COG2174	J	Translation, ribosomal structure and biogenesis	(ribosomal) protein
TRINITY_DN33064_c0_g1	3847.GLYMA17G17980.1	70.3	9.2e-41	ENOG4111S17	S	Function unknown	(ribosomal) protein
TRINITY_DN32615_c0_g4	29760.VIT_01s0026g02410.t01	100	5.4e-06	COG2174	J	Translation, ribosomal structure and biogenesis	(ribosomal) protein
TRINITY_DN32615_c0_g3	4081.Solyc06g069860.2.1	95.1	3.8e-50	COG2174	J	Translation, ribosomal structure and biogenesis	(ribosomal) protein
TRINITY_DN32615_c0_g1	4081.Solyc06g069860.2.1	95.2	2.7e-26	COG2174	J	Translation, ribosomal structure and biogenesis	(ribosomal) protein
TRINITY_DN311_c0_g1	7227.FBpp0084959	100	2.2e-73	COG1717	J	Translation, ribosomal structure and biogenesis	(ribosomal) protein
TRINITY_DN31049_c2_g1	29760.VIT_15s0046g02140.t01	79	7.1e-103	ENOG4111HSF	S	Function unknown	(ribosomal) protein
TRINITY_DN30014_c2_g3	9483.ENSCJAP00000034828	98.6	1.1e-35	COG2139	J	Translation, ribosomal structure and biogenesis	(ribosomal) protein
TRINITY_DN30014_c2_g1	9483.ENSCJAP00000034828	100	4.6e-90	COG2139	J	Translation, ribosomal structure and biogenesis	(ribosomal) protein
TRINITY_DN29852_c1_g2	29760.VIT_11s0016g05140.t01	86.6	9.3e-53	COG1358	J	Translation, ribosomal structure and biogenesis	(ribosomal) protein
TRINITY_DN29027_c0_g2	3694.POPTR_0006s21010.1	95.5	1.4e-29	COG2139	J	Translation, ribosomal structure and biogenesis	(ribosomal) protein
TRINITY_DN29027_c0_g1	3847.GLYMA03G36560.1	87.5	2.1e-19	COG2139	J	Translation, ribosomal structure and biogenesis	(ribosomal) protein
TRINITY_DN28042_c0_g5	3694.POPTR_0004s20740.1	92	1.5e-53	COG1911	J	Translation, ribosomal structure and biogenesis	(ribosomal) protein
TRINITY_DN28042_c0_g2	3694.POPTR_0004s20740.1	91.7	1.1e-11	COG1911	J	Translation, ribosomal structure and biogenesis	(ribosomal) protein
TRINITY_DN27781_c2_g1	29760.VIT_00s0246g00240.t01	94.9	4.4e-55	ENOG410Y520	S	Function unknown	(ribosomal) protein
TRINITY_DN2778_c0_g1	7237.FBpp0275085	100	3.9e-65	COG1358	J	Translation, ribosomal structure and biogenesis	(ribosomal) protein
TRINITY_DN27779_c1_g2	29760.VIT_09s0070g00050.t01	93.9	2.3e-36	COG1358	J	Translation, ribosomal structure and biogenesis	(ribosomal) protein
TRINITY_DN2768_c0_g1	5061.CADANGAP00006537	90.8	2.3e-50	COG2163	J	Translation, ribosomal structure and biogenesis	(ribosomal) protein
TRINITY_DN27620_c6_g4	4555.Si020772m	58	9.3e-24	ENOG410Y520	S	Function unknown	(ribosomal) protein
TRINITY_DN27620_c2_g1	29760.VIT_00s0246g00240.t01	58.5	0.00019	ENOG410Y520	S	Function unknown	(ribosomal) protein
TRINITY_DN26449_c0_g1	4641.GSMUA_Achr4P26620_001	75.8	2.7e-64	COG2139	J	Translation, ribosomal structure and biogenesis	(ribosomal) protein
TRINITY_DN26417_c0_g1	39947.LOC_Os05g41110.1	62.8	9.8e-05	COG1911	J	Translation, ribosomal structure and biogenesis	(ribosomal) protein
TRINITY_DN26181_c0_g7	29760.VIT_17s0000g03250.t01	52.9	1.9e-23	ENOG410ZX0Y	S	Function unknown	(ribosomal) protein
TRINITY_DN25408_c3_g3	29760.VIT_09s0070g00050.t01	83.8	1.9e-41	COG1358	J	Translation, ribosomal structure and biogenesis	(ribosomal) protein
TRINITY_DN25408_c3_g2	4081.Solyc03g083290.2.1	89.9	4.2e-65	COG1358	J	Translation, ribosomal structure and biogenesis	(ribosomal) protein
TRINITY_DN2480_c0_g1	9606.ENSP00000361076	95	3.5e-124	COG1358	J	Translation, ribosomal structure and biogenesis	(ribosomal) protein
TRINITY_DN23641_c0_g3	9615.ENSCAFP00000041030	98.9	5.9e-151	COG1471	J	Translation, ribosomal structure and biogenesis	(ribosomal) protein
TRINITY_DN23641_c0_g2	9685.ENSFCAP00000011170	100	3.9e-115	COG1471	J	Translation, ribosomal structure and biogenesis	(ribosomal) protein
TRINITY_DN23641_c0_g1	9103.ENSMGAP00000016369	100	4.8e-98	COG1471	J	Translation, ribosomal structure and biogenesis	(ribosomal) protein
TRINITY_DN23231_c0_g1	39947.LOC_Os10g32820.1	100	9e-60	COG2139	J	Translation, ribosomal structure and biogenesis	(ribosomal) protein
TRINITY_DN2323_c0_g1	9593.ENSGGOP00000007482	100	9.4e-54	COG2174	J	Translation, ribosomal structure and biogenesis	(ribosomal) protein
TRINITY_DN227_c0_g1	7227.FBpp0070877	100	5.9e-131	COG1358	J	Translation, ribosomal structure and biogenesis	(ribosomal) protein
TRINITY_DN22654_c0_g1	39946.BGIOSGA027184-PA	75.7	1.9e-24	COG1358	J	Translation, ribosomal structure and biogenesis	(ribosomal) protein
TRINITY_DN2265_c0_g1	9796.ENSECAP00000019208	100	1e-27	COG1911	J	Translation, ribosomal structure and biogenesis	(ribosomal) protein
TRINITY_DN22422_c0_g1	7227.FBpp0075618	100	2.3e-147	COG1471	J	Translation, ribosomal structure and biogenesis	(ribosomal) protein
TRINITY_DN22402_c0_g1	29760.VIT_00s0742g00020.t01	62.9	4.9e-54	ENOG4111IAB	J	Translation, ribosomal structure and biogenesis	(ribosomal) protein
TRINITY_DN21080_c0_g1	7245.FBpp0268323	78.2	4.3e-107	COG2163	J	Translation, ribosomal structure and biogenesis	(ribosomal) protein
TRINITY_DN20372_c0_g4	9031.ENSGALP00000022626	100	7.7e-43	COG1358	J	Translation, ribosomal structure and biogenesis	(ribosomal) protein
TRINITY_DN20372_c0_g3	30611.ENSOGAP00000001167	100	9.4e-43	COG1358	J	Translation, ribosomal structure and biogenesis	(ribosomal) protein
TRINITY_DN20372_c0_g2	7955.ENSDARP00000053541	98.8	5.5e-37	COG1358	J	Translation, ribosomal structure and biogenesis	(ribosomal) protein
TRINITY_DN20372_c0_g1	9606.ENSP00000230050	100	6.3e-61	COG1358	J	Translation, ribosomal structure and biogenesis	(ribosomal) protein
TRINITY_DN20065_c0_g2	7227.FBpp0303780	83.7	2.1e-57	COG2163	J	Translation, ribosomal structure and biogenesis	(ribosomal) protein
TRINITY_DN20065_c0_g1	9685.ENSFCAP00000012189	90.4	1.5e-56	COG2163	J	Translation, ribosomal structure and biogenesis	(ribosomal) protein
TRINITY_DN19873_c1_g1	4558.Sb02g029380.1	100	3.6e-37	COG1358	J	Translation, ribosomal structure and biogenesis	(ribosomal) protein
TRINITY_DN19364_c0_g1	10090.ENSMUSP00000071166	100	3.5e-66	COG1358	J	Translation, ribosomal structure and biogenesis	(ribosomal) protein
TRINITY_DN18498_c0_g1	486041.XP_001874166.1	86.8	8.5e-30	COG2139	J	Translation, ribosomal structure and biogenesis	(ribosomal) protein
TRINITY_DN1580_c0_g1	7955.ENSDARP00000124804	98.6	1.9e-32	COG2097	J	Translation, ribosomal structure and biogenesis	(ribosomal) protein
TRINITY_DN15331_c0_g1	9103.ENSMGAP00000006462	100	1.5e-112	COG1358	J	Translation, ribosomal structure and biogenesis	(ribosomal) protein
TRINITY_DN14455_c0_g1	9796.ENSECAP00000019208	100	1.8e-58	COG1911	J	Translation, ribosomal structure and biogenesis	(ribosomal) protein
TRINITY_DN14055_c0_g1	4538.ORGLA05G0182600.1	100	5.7e-57	COG1911	J	Translation, ribosomal structure and biogenesis	(ribosomal) protein
TRINITY_DN13866_c0_g2	559298.XP_002626513.1	94.4	4.4e-34	COG1717	J	Translation, ribosomal structure and biogenesis	(ribosomal) protein
TRINITY_DN13866_c0_g1	441959.XP_002486975.1	93.5	9.8e-42	COG1717	J	Translation, ribosomal structure and biogenesis	(ribosomal) protein
TRINITY_DN1240_c0_g1	9606.ENSP00000380156	80	3.3e-27	COG1717	J	Translation, ribosomal structure and biogenesis	(ribosomal) protein
TRINITY_DN12124_c0_g1	9606.ENSP00000380156	91.3	5.9e-59	COG1717	J	Translation, ribosomal structure and biogenesis	(ribosomal) protein
TRINITY_DN11824_c0_g1	500485.XP_002564250.1	87.6	2.6e-56	COG1358	J	Translation, ribosomal structure and biogenesis	(ribosomal) protein
TRINITY_DN1182_c0_g1	7227.FBpp0087608	100	1.7e-64	COG2097	J	Translation, ribosomal structure and biogenesis	(ribosomal) protein
TRINITY_DN11494_c0_g1	500485.XP_002562844.1	97.2	8.9e-76	COG1471	J	Translation, ribosomal structure and biogenesis	(ribosomal) protein
TRINITY_DN10293_c0_g1	9606.ENSP00000202773	81.1	2.3e-115	COG2163	J	Translation, ribosomal structure and biogenesis	(ribosomal) protein
TRINITY_DN49410_c0_g1	7227.FBpp0081772	100	2.8e-19	COG0229	O	Posttranslational modification, protein turnover, chaperones	)-reductase
TRINITY_DN48348_c0_g1	39946.BGIOSGA019850-PA	100	2.2e-65	COG0229	O	Posttranslational modification, protein turnover, chaperones	)-reductase
TRINITY_DN46811_c0_g3	29760.VIT_04s0044g01740.t01	86.9	5.5e-118	COG1257	I	Lipid transport and metabolism	)-reductase
TRINITY_DN46811_c0_g2	3694.POPTR_0009s17090.1	70.1	1.3e-129	COG1257	I	Lipid transport and metabolism	)-reductase
TRINITY_DN46811_c0_g1	3694.POPTR_0001s46120.1	87.1	4.1e-78	COG1257	I	Lipid transport and metabolism	)-reductase
TRINITY_DN45286_c1_g2	4577.GRMZM2G027886_P01	77.5	1.1e-58	ENOG410XP67	I	Lipid transport and metabolism	)-reductase
TRINITY_DN45028_c1_g4	29760.VIT_18s0122g00610.t01	88	0.00048	COG1257	I	Lipid transport and metabolism	)-reductase
TRINITY_DN45028_c1_g2	29760.VIT_18s0122g00610.t01	62.4	2.9e-31	COG1257	I	Lipid transport and metabolism	)-reductase
TRINITY_DN44863_c0_g2	29760.VIT_19s0014g00170.t01	78.8	7.8e-77	COG0229	O	Posttranslational modification, protein turnover, chaperones	)-reductase
TRINITY_DN44651_c3_g2	29760.VIT_09s0054g00930.t01	87.8	1.7e-159	ENOG410XP67	I	Lipid transport and metabolism	)-reductase
TRINITY_DN41301_c2_g2	4113.PGSC0003DMT400025701	75	0.00081	COG1257	I	Lipid transport and metabolism	)-reductase
TRINITY_DN40803_c0_g1	4513.MLOC_60643.1	70.1	9.2e-20	ENOG410XP67	I	Lipid transport and metabolism	)-reductase
TRINITY_DN37884_c0_g1	29760.VIT_03s0038g04100.t01	83.5	3.9e-193	COG1257	I	Lipid transport and metabolism	)-reductase
TRINITY_DN36273_c1_g2	3847.GLYMA15G06650.1	89.4	7.3e-52	COG0229	O	Posttranslational modification, protein turnover, chaperones	)-reductase
TRINITY_DN36273_c1_g1	29760.VIT_00s0282g00010.t01	70.9	3.2e-79	COG0229	O	Posttranslational modification, protein turnover, chaperones	)-reductase
TRINITY_DN31979_c1_g6	3847.GLYMA02G44070.1	78	1.6e-50	COG1257	I	Lipid transport and metabolism	)-reductase
TRINITY_DN31979_c1_g4	4081.Solyc02g082260.2.1	78.3	2.9e-257	COG1257	I	Lipid transport and metabolism	)-reductase
TRINITY_DN31979_c1_g3	29760.VIT_18s0122g00610.t01	76.6	5.1e-135	COG1257	I	Lipid transport and metabolism	)-reductase
TRINITY_DN31979_c1_g2	3694.POPTR_0011s14810.1	46.9	3e-05	COG1257	I	Lipid transport and metabolism	)-reductase
TRINITY_DN31979_c1_g1	4113.PGSC0003DMT400025701	65.4	7.2e-116	COG1257	I	Lipid transport and metabolism	)-reductase
TRINITY_DN31498_c0_g1	4113.PGSC0003DMT400025701	97.9	7.1e-19	COG1257	I	Lipid transport and metabolism	)-reductase
TRINITY_DN27600_c0_g1	29760.VIT_08s0007g03930.t01	81.6	2.7e-178	ENOG410XP67	I	Lipid transport and metabolism	)-reductase
TRINITY_DN25352_c0_g1	29760.VIT_05s0020g02340.t01	88.4	3.7e-69	COG0229	O	Posttranslational modification, protein turnover, chaperones	)-reductase
TRINITY_DN23379_c0_g1	4113.PGSC0003DMT400048075	89.7	2.8e-30	COG1257	I	Lipid transport and metabolism	)-reductase
TRINITY_DN45930_c0_g1	3694.POPTR_0014s07610.1	85	1.6e-44	COG0561	S	Function unknown	,hydrolase
TRINITY_DN45797_c1_g1	4081.Solyc05g048760.2.1	96.4	1.6e-22	COG0561	S	Function unknown	,hydrolase
TRINITY_DN41393_c0_g2	3694.POPTR_0014s07630.1	91.9	5.9e-76	COG0561	S	Function unknown	,hydrolase
TRINITY_DN38005_c2_g1	29760.VIT_04s0008g00450.t01	72.5	5e-218	COG0561	S	Function unknown	,hydrolase
TRINITY_DN36428_c0_g1	29760.VIT_08s0032g00840.t01	73.6	7.7e-181	COG0561	S	Function unknown	,hydrolase
TRINITY_DN34841_c1_g2	3847.GLYMA18G46390.1	90.1	7.3e-67	COG0561	S	Function unknown	,hydrolase
TRINITY_DN25631_c2_g1	29760.VIT_15s0046g03520.t01	82.5	1.3e-43	COG0561	S	Function unknown	,hydrolase
TRINITY_DN47408_c0_g2	4113.PGSC0003DMT400032753	55.6	3.2e-06	COG1575	H	Coenzyme transport and metabolism	1,4-dihydroxy-2-naphthoate octaprenyltransferase
TRINITY_DN47408_c0_g1	4641.GSMUA_Achr11P12920_001	43	1.4e-21	COG1575	H	Coenzyme transport and metabolism	1,4-dihydroxy-2-naphthoate octaprenyltransferase
TRINITY_DN43210_c4_g2	3694.POPTR_0001s00410.1	61.9	8e-25	ENOG410YRRT	S	Function unknown	14 kDa proline-rich protein
TRINITY_DN36397_c2_g4	29760.VIT_02s0154g00300.t01	57.8	1.6e-34	ENOG410YRRT	S	Function unknown	14 kDa proline-rich protein
TRINITY_DN48503_c0_g1	29760.VIT_12s0035g02000.t01	36.6	6.2e-11	ENOG410ZMQE	S	Function unknown	14 kDa proline-rich protein DC2.15-like
TRINITY_DN36397_c1_g2	29760.VIT_02s0154g00320.t01	87.2	3.8e-12	ENOG410ZMQE	S	Function unknown	14 kDa proline-rich protein DC2.15-like
TRINITY_DN36397_c1_g1	29760.VIT_02s0154g00320.t01	83.9	3.9e-20	ENOG410ZMQE	S	Function unknown	14 kDa proline-rich protein DC2.15-like
TRINITY_DN1448_c0_g1	3702.AT2G45180.1	100	1.5e-22	ENOG410ZMQE	S	Function unknown	14 kDa proline-rich protein DC2.15-like
TRINITY_DN39935_c0_g1	4113.PGSC0003DMT400027151	53.9	3.6e-45	ENOG410XR27	S	Function unknown	15.0 kDa protein
TRINITY_DN45745_c1_g5	3847.GLYMA19G32920.1	69.8	2.5e-13	ENOG410YTH0	S	Function unknown	18 kDa seed maturation
TRINITY_DN49284_c0_g1	39946.BGIOSGA005518-PA	100	4.7e-40	COG2515	E	Amino acid transport and metabolism	1-aminocyclopropane-1-carboxylate deaminase
TRINITY_DN46830_c0_g2	3694.POPTR_0012s03600.1	73.6	4.6e-56	COG2515	E	Amino acid transport and metabolism	1-aminocyclopropane-1-carboxylate deaminase
TRINITY_DN28273_c6_g3	4113.PGSC0003DMT400079701	59.5	0.00034	COG2515	E	Amino acid transport and metabolism	1-aminocyclopropane-1-carboxylate deaminase
TRINITY_DN28273_c6_g2	29760.VIT_17s0000g00870.t01	80.9	2.1e-105	COG2515	E	Amino acid transport and metabolism	1-aminocyclopropane-1-carboxylate deaminase
TRINITY_DN41843_c0_g1	29760.VIT_19s0085g00840.t01	78.4	2.5e-60	COG1092	S	Function unknown	23S rRNA (guanine(2445)-N(2))-methyltransferase activity
TRINITY_DN41582_c0_g2	3694.POPTR_0010s18100.1	76.9	7e-132	COG1092	S	Function unknown	23S rRNA (guanine(2445)-N(2))-methyltransferase activity
TRINITY_DN41582_c0_g1	3694.POPTR_0010s18100.1	90	2.7e-11	COG1092	S	Function unknown	23S rRNA (guanine(2445)-N(2))-methyltransferase activity
TRINITY_DN9433_c0_g2	39946.BGIOSGA005415-PA	100	9.9e-31	COG1222	O	Posttranslational modification, protein turnover, chaperones	26S protease regulatory subunit
TRINITY_DN9433_c0_g1	4533.OB02G43030.1	100	1.5e-35	COG1222	O	Posttranslational modification, protein turnover, chaperones	26S protease regulatory subunit
TRINITY_DN9132_c0_g1	3702.AT2G39730.1	100	1.7e-158	COG1222	O	Posttranslational modification, protein turnover, chaperones	26S protease regulatory subunit
TRINITY_DN48479_c0_g1	30611.ENSOGAP00000004622	88.5	1e-42	COG1222	O	Posttranslational modification, protein turnover, chaperones	26S protease regulatory subunit
TRINITY_DN48125_c0_g1	3702.AT2G39730.1	88.9	1.2e-45	COG1222	O	Posttranslational modification, protein turnover, chaperones	26S protease regulatory subunit
TRINITY_DN45001_c0_g2	3702.AT5G19990.1	99.7	5.7e-163	COG1222	O	Posttranslational modification, protein turnover, chaperones	26S protease regulatory subunit
TRINITY_DN45001_c0_g1	3847.GLYMA07G00420.1	68.9	7.7e-73	COG1222	O	Posttranslational modification, protein turnover, chaperones	26S protease regulatory subunit
TRINITY_DN44830_c3_g4	3694.POPTR_0002s03280.1	87	2.5e-60	COG1222	O	Posttranslational modification, protein turnover, chaperones	26S protease regulatory subunit
TRINITY_DN44830_c3_g3	3702.AT1G45000.1	70.6	1.5e-16	COG1222	O	Posttranslational modification, protein turnover, chaperones	26S protease regulatory subunit
TRINITY_DN44830_c3_g2	3847.GLYMA04G03180.1	85.1	3.3e-60	COG1222	O	Posttranslational modification, protein turnover, chaperones	26S protease regulatory subunit
TRINITY_DN44830_c3_g1	3694.POPTR_0002s03280.1	93	7.8e-22	COG1222	O	Posttranslational modification, protein turnover, chaperones	26S protease regulatory subunit
TRINITY_DN44434_c0_g1	3847.GLYMA13G44940.1	84.7	2.1e-194	COG1222	O	Posttranslational modification, protein turnover, chaperones	26S protease regulatory subunit
TRINITY_DN43676_c1_g3	29760.VIT_08s0007g00840.t01	86.9	1.4e-244	COG1222	O	Posttranslational modification, protein turnover, chaperones	26S protease regulatory subunit
TRINITY_DN43676_c1_g2	29760.VIT_06s0004g05180.t01	92.5	8.6e-181	COG1222	O	Posttranslational modification, protein turnover, chaperones	26S protease regulatory subunit
TRINITY_DN43005_c1_g3	4081.Solyc01g109940.2.1	66.7	2.9e-08	COG1222	O	Posttranslational modification, protein turnover, chaperones	26S protease regulatory subunit
TRINITY_DN40677_c3_g3	29760.VIT_04s0008g04690.t01	85.3	1.9e-62	COG1222	O	Posttranslational modification, protein turnover, chaperones	26S protease regulatory subunit
TRINITY_DN40677_c3_g2	4577.GRMZM2G137528_P01	87.3	1.1e-162	COG1222	O	Posttranslational modification, protein turnover, chaperones	26S protease regulatory subunit
TRINITY_DN39184_c2_g1	3711.Bra020079.1-P	88.1	1.1e-37	COG1222	O	Posttranslational modification, protein turnover, chaperones	26S protease regulatory subunit
TRINITY_DN38843_c1_g1	3847.GLYMA10G04920.1	91	7.1e-225	COG1222	O	Posttranslational modification, protein turnover, chaperones	26S protease regulatory subunit
TRINITY_DN38843_c0_g1	39946.BGIOSGA012432-PA	100	1.9e-23	COG1222	O	Posttranslational modification, protein turnover, chaperones	26S protease regulatory subunit
TRINITY_DN38688_c0_g1	3847.GLYMA07G05220.1	98.6	8e-243	COG1222	O	Posttranslational modification, protein turnover, chaperones	26S protease regulatory subunit
TRINITY_DN37056_c6_g1	4081.Solyc06g082630.2.1	93.2	9.9e-218	COG1222	O	Posttranslational modification, protein turnover, chaperones	26S protease regulatory subunit
TRINITY_DN34035_c4_g1	3694.POPTR_0010s20810.1	86	2.5e-34	COG1222	O	Posttranslational modification, protein turnover, chaperones	26S protease regulatory subunit
TRINITY_DN33770_c1_g1	29760.VIT_13s0019g02050.t01	79.6	3.2e-40	COG1222	O	Posttranslational modification, protein turnover, chaperones	26S protease regulatory subunit
TRINITY_DN33677_c3_g1	59689.fgenesh2_kg.6__2031__AT5G20000.1	44.7	4.4e-10	COG1222	O	Posttranslational modification, protein turnover, chaperones	26S protease regulatory subunit
TRINITY_DN33337_c1_g3	4558.Sb01g013750.1	52.3	5.3e-10	COG1222	O	Posttranslational modification, protein turnover, chaperones	26S protease regulatory subunit
TRINITY_DN33337_c1_g1	3847.GLYMA18G05730.1	94.5	1.1e-108	COG1222	O	Posttranslational modification, protein turnover, chaperones	26S protease regulatory subunit
TRINITY_DN33230_c1_g1	3702.AT5G20000.1	96.9	5.5e-08	COG1222	O	Posttranslational modification, protein turnover, chaperones	26S protease regulatory subunit
TRINITY_DN32466_c2_g2	29760.VIT_03s0038g04350.t01	98.9	1.7e-202	COG1222	O	Posttranslational modification, protein turnover, chaperones	26S protease regulatory subunit
TRINITY_DN30602_c0_g5	589924.Ferp_0610	42.5	8.9e-05	COG1222	O	Posttranslational modification, protein turnover, chaperones	26S protease regulatory subunit
TRINITY_DN30602_c0_g4	589924.Ferp_0610	41.1	5.5e-05	COG1222	O	Posttranslational modification, protein turnover, chaperones	26S protease regulatory subunit
TRINITY_DN29556_c1_g2	4081.Solyc01g099760.2.1	82.4	1.3e-204	COG1222	O	Posttranslational modification, protein turnover, chaperones	26S protease regulatory subunit
TRINITY_DN28185_c3_g1	59689.fgenesh2_kg.8__518__AT5G43010.1	77.3	2.5e-09	COG1222	O	Posttranslational modification, protein turnover, chaperones	26S protease regulatory subunit
TRINITY_DN22279_c0_g2	4558.Sb04g006830.1	100	0.0005	COG1222	O	Posttranslational modification, protein turnover, chaperones	26S protease regulatory subunit
TRINITY_DN22279_c0_g1	4558.Sb04g006830.1	100	4.2e-35	COG1222	O	Posttranslational modification, protein turnover, chaperones	26S protease regulatory subunit
TRINITY_DN21902_c0_g1	39946.BGIOSGA033513-PA	100	1.5e-249	COG1222	O	Posttranslational modification, protein turnover, chaperones	26S protease regulatory subunit
TRINITY_DN1901_c0_g1	4533.OB02G17310.1	100	6.6e-28	COG1222	O	Posttranslational modification, protein turnover, chaperones	26S protease regulatory subunit
TRINITY_DN17060_c0_g1	4533.OB02G41860.1	100	3.9e-39	COG1222	O	Posttranslational modification, protein turnover, chaperones	26S protease regulatory subunit
TRINITY_DN1627_c0_g1	9606.ENSP00000298852	100	2e-114	COG1222	O	Posttranslational modification, protein turnover, chaperones	26S protease regulatory subunit
TRINITY_DN15113_c0_g1	30611.ENSOGAP00000013690	100	4.5e-57	COG1222	O	Posttranslational modification, protein turnover, chaperones	26S protease regulatory subunit
TRINITY_DN965_c0_g1	39946.BGIOSGA014383-PA	100	1.1e-55	COG5116	O	Posttranslational modification, protein turnover, chaperones	26s proteasome
TRINITY_DN46790_c0_g2	3694.POPTR_0001s32150.1	75.8	4.5e-20	COG5116	O	Posttranslational modification, protein turnover, chaperones	26s proteasome
TRINITY_DN42435_c0_g2	29760.VIT_10s0042g00800.t01	80.2	5.1e-247	COG5116	O	Posttranslational modification, protein turnover, chaperones	26s proteasome
TRINITY_DN35416_c2_g5	29760.VIT_00s0215g00040.t01	81.4	2.8e-174	COG5116	O	Posttranslational modification, protein turnover, chaperones	26s proteasome
TRINITY_DN35416_c2_g4	29760.VIT_00s0215g00040.t01	83	1.9e-175	COG5116	O	Posttranslational modification, protein turnover, chaperones	26s proteasome
TRINITY_DN7020_c0_g1	39946.BGIOSGA011130-PA	100	9.5e-15	COG5148	O	Posttranslational modification, protein turnover, chaperones	26S proteasome nonATPase regulatory subunit
TRINITY_DN47702_c1_g1	29760.VIT_02s0025g02010.t01	74.2	8.6e-30	ENOG410XXP2	O	Posttranslational modification, protein turnover, chaperones	26S proteasome nonATPase regulatory subunit
TRINITY_DN47367_c1_g5	3694.POPTR_0003s14270.1	93.6	1.3e-17	ENOG410XXP2	O	Posttranslational modification, protein turnover, chaperones	26S proteasome nonATPase regulatory subunit
TRINITY_DN47367_c1_g1	29760.VIT_02s0025g02010.t01	90.7	6.3e-31	ENOG410XXP2	O	Posttranslational modification, protein turnover, chaperones	26S proteasome nonATPase regulatory subunit
TRINITY_DN45335_c3_g8	3847.GLYMA08G08690.1	100	1e-05	ENOG410XXP2	O	Posttranslational modification, protein turnover, chaperones	26S proteasome nonATPase regulatory subunit
TRINITY_DN44637_c0_g1	3847.GLYMA08G08690.1	100	3.8e-10	ENOG410XXP2	O	Posttranslational modification, protein turnover, chaperones	26S proteasome nonATPase regulatory subunit
TRINITY_DN44588_c1_g3	29760.VIT_04s0023g03620.t01	70	6.3e-130	COG5148	O	Posttranslational modification, protein turnover, chaperones	26S proteasome nonATPase regulatory subunit
TRINITY_DN42779_c6_g1	4577.GRMZM2G121452_P01	71.9	0.00026	ENOG410XXP2	O	Posttranslational modification, protein turnover, chaperones	26S proteasome nonATPase regulatory subunit
TRINITY_DN39596_c0_g3	3847.GLYMA08G08690.1	75.8	8.4e-58	ENOG410XXP2	O	Posttranslational modification, protein turnover, chaperones	26S proteasome nonATPase regulatory subunit
TRINITY_DN39596_c0_g2	3847.GLYMA05G25730.1	59.6	5.6e-05	ENOG410XXP2	O	Posttranslational modification, protein turnover, chaperones	26S proteasome nonATPase regulatory subunit
TRINITY_DN33447_c0_g4	29760.VIT_03s0038g02590.t01	82.1	5.7e-82	ENOG410XS40	O	Posttranslational modification, protein turnover, chaperones	26S proteasome nonATPase regulatory subunit
TRINITY_DN33447_c0_g1	29760.VIT_03s0038g02590.t01	91.9	1.7e-09	ENOG410XS40	O	Posttranslational modification, protein turnover, chaperones	26S proteasome nonATPase regulatory subunit
TRINITY_DN33360_c2_g5	4113.PGSC0003DMT400015774	66	6.9e-09	ENOG410XS40	O	Posttranslational modification, protein turnover, chaperones	26S proteasome nonATPase regulatory subunit
TRINITY_DN33360_c2_g4	3711.Bra015799.1-P	100	1.9e-14	ENOG410XS40	O	Posttranslational modification, protein turnover, chaperones	26S proteasome nonATPase regulatory subunit
TRINITY_DN33360_c2_g3	29760.VIT_03s0038g02590.t01	82.7	3.1e-144	ENOG410XS40	O	Posttranslational modification, protein turnover, chaperones	26S proteasome nonATPase regulatory subunit
TRINITY_DN3004_c0_g1	9606.ENSP00000215071	100	1.1e-38	ENOG410XXP2	O	Posttranslational modification, protein turnover, chaperones	26S proteasome nonATPase regulatory subunit
TRINITY_DN21087_c1_g1	9601.ENSPPYP00000024378	100	2.9e-33	COG5148	O	Posttranslational modification, protein turnover, chaperones	26S proteasome nonATPase regulatory subunit
TRINITY_DN19233_c0_g4	9796.ENSECAP00000008838	88.1	5.7e-43	ENOG410XS40	O	Posttranslational modification, protein turnover, chaperones	26S proteasome nonATPase regulatory subunit
TRINITY_DN19233_c0_g3	30611.ENSOGAP00000009786	100	4.9e-30	ENOG410XS40	O	Posttranslational modification, protein turnover, chaperones	26S proteasome nonATPase regulatory subunit
TRINITY_DN19233_c0_g2	61853.ENSNLEP00000001750	100	1.2e-41	ENOG410XS40	O	Posttranslational modification, protein turnover, chaperones	26S proteasome nonATPase regulatory subunit
TRINITY_DN19233_c0_g1	9606.ENSP00000264639	100	2.4e-29	ENOG410XS40	O	Posttranslational modification, protein turnover, chaperones	26S proteasome nonATPase regulatory subunit
TRINITY_DN42224_c2_g1	29760.VIT_07s0031g01970.t01	92.3	5.3e-76	COG5071	O	Posttranslational modification, protein turnover, chaperones	26S proteasome non-ATPase regulatory subunit
TRINITY_DN41728_c0_g2	29760.VIT_02s0012g02660.t01	87.6	2.5e-190	ENOG410XPG9	O	Posttranslational modification, protein turnover, chaperones	26S proteasome non-ATPase regulatory subunit
TRINITY_DN41728_c0_g1	3847.GLYMA01G01460.1	86.8	3.6e-18	ENOG410XPG9	O	Posttranslational modification, protein turnover, chaperones	26S proteasome non-ATPase regulatory subunit
TRINITY_DN29048_c1_g1	29760.VIT_07s0031g01970.t01	88.1	8.1e-178	COG5071	O	Posttranslational modification, protein turnover, chaperones	26S proteasome non-ATPase regulatory subunit
TRINITY_DN18071_c0_g1	39946.BGIOSGA009427-PA	100	2.1e-34	COG5071	O	Posttranslational modification, protein turnover, chaperones	26S proteasome non-ATPase regulatory subunit
TRINITY_DN18007_c0_g1	39947.LOC_Os03g63430.1	100	9.6e-31	COG5071	O	Posttranslational modification, protein turnover, chaperones	26S proteasome non-ATPase regulatory subunit
TRINITY_DN47143_c0_g3	3847.GLYMA06G44340.1	50	1e-18	COG5110	O	Posttranslational modification, protein turnover, chaperones	26s proteasome regulatory subunit
TRINITY_DN47143_c0_g1	29760.VIT_12s0028g03130.t01	91.9	2.9e-268	COG5110	O	Posttranslational modification, protein turnover, chaperones	26s proteasome regulatory subunit
TRINITY_DN4377_c0_g2	30611.ENSOGAP00000013688	100	9.9e-102	COG5110	O	Posttranslational modification, protein turnover, chaperones	26s proteasome regulatory subunit
TRINITY_DN42773_c3_g2	29760.VIT_12s0028g03130.t01	71.5	3.6e-136	COG5110	O	Posttranslational modification, protein turnover, chaperones	26s proteasome regulatory subunit
TRINITY_DN34622_c2_g1	29760.VIT_12s0028g03130.t01	96	9.5e-05	COG5110	O	Posttranslational modification, protein turnover, chaperones	26s proteasome regulatory subunit
TRINITY_DN33614_c1_g3	4081.Solyc07g053650.2.1	69.8	1.2e-08	COG5110	O	Posttranslational modification, protein turnover, chaperones	26s proteasome regulatory subunit
TRINITY_DN33520_c1_g6	3702.AT4G28470.1	89.5	1.1e-09	COG5110	O	Posttranslational modification, protein turnover, chaperones	26s proteasome regulatory subunit
TRINITY_DN32692_c2_g1	29760.VIT_12s0028g03130.t01	83.1	8.7e-32	COG5110	O	Posttranslational modification, protein turnover, chaperones	26s proteasome regulatory subunit
TRINITY_DN3201_c0_g1	9606.ENSP00000310129	71.2	7.1e-17	COG5110	O	Posttranslational modification, protein turnover, chaperones	26s proteasome regulatory subunit
TRINITY_DN24671_c0_g1	3694.POPTR_0017s04660.1	86.1	1.3e-53	COG5110	O	Posttranslational modification, protein turnover, chaperones	26s proteasome regulatory subunit
TRINITY_DN20849_c0_g1	9606.ENSP00000310129	80.3	2.3e-46	COG5110	O	Posttranslational modification, protein turnover, chaperones	26s proteasome regulatory subunit
TRINITY_DN37317_c0_g1	29760.VIT_01s0011g00230.t01	80.3	8.3e-239	COG0801	H	Coenzyme transport and metabolism	2-Amino-4-hydroxy-6-hydroxymethyldihydropteridine pyrophosphokinase
TRINITY_DN45983_c0_g2	3847.GLYMA17G24120.1	72.1	1.3e-19	ENOG4111Y3H	S	Function unknown	2-aminoethanethiol
TRINITY_DN45983_c0_g1	29760.VIT_08s0056g01300.t01	71.5	5.2e-85	ENOG4111Y3H	S	Function unknown	2-aminoethanethiol
TRINITY_DN40047_c0_g1	4081.Solyc07g055150.2.1	77.3	1e-55	ENOG4111Y3H	S	Function unknown	2-aminoethanethiol
TRINITY_DN39419_c0_g2	29760.VIT_17s0000g04550.t01	81.3	1.2e-114	ENOG4111Y3H	S	Function unknown	2-aminoethanethiol
TRINITY_DN38031_c1_g3	29760.VIT_14s0108g00090.t01	63.2	2e-92	ENOG4111Y3H	S	Function unknown	2-aminoethanethiol
TRINITY_DN36041_c1_g1	3694.POPTR_0017s07870.1	77.6	1.7e-83	COG2070	S	Function unknown	2-Nitropropane dioxygenase
TRINITY_DN979_c0_g1	4538.ORGLA10G0119300.1	100	5.9e-20	COG3491	S	Function unknown	2OGFe(II) oxygenase
TRINITY_DN9129_c0_g1	29760.VIT_02s0012g00450.t01	54.1	7.2e-100	COG3491	S	Function unknown	2OGFe(II) oxygenase
TRINITY_DN5356_c0_g1	4533.OB06G14650.1	89.9	4.9e-30	COG3491	S	Function unknown	2OGFe(II) oxygenase
TRINITY_DN49122_c0_g1	3694.POPTR_0001s11690.1	53.2	1.4e-11	COG3491	S	Function unknown	2OGFe(II) oxygenase
TRINITY_DN47422_c1_g3	29760.VIT_03s0017g00830.t01	70.3	2e-31	COG3491	S	Function unknown	2OGFe(II) oxygenase
TRINITY_DN47422_c1_g2	3694.POPTR_0017s07600.1	78.1	3.9e-53	COG3491	S	Function unknown	2OGFe(II) oxygenase
TRINITY_DN47422_c1_g1	29760.VIT_03s0017g00620.t01	61.2	9.6e-22	COG3491	S	Function unknown	2OGFe(II) oxygenase
TRINITY_DN47288_c0_g1	29760.VIT_02s0025g04720.t01	79.9	1.3e-144	COG3491	S	Function unknown	2OGFe(II) oxygenase
TRINITY_DN47224_c3_g1	4081.Solyc10g005120.1.1	63.6	1.7e-15	COG3491	S	Function unknown	2OGFe(II) oxygenase
TRINITY_DN46572_c0_g2	29760.VIT_04s0008g04920.t01	48.2	9.5e-23	COG3491	S	Function unknown	2OGFe(II) oxygenase
TRINITY_DN46479_c0_g1	29760.VIT_05s0049g00390.t01	63	1.6e-68	COG3491	S	Function unknown	2OGFe(II) oxygenase
TRINITY_DN46316_c1_g5	29760.VIT_05s0049g00390.t01	70.8	5.6e-79	COG3491	S	Function unknown	2OGFe(II) oxygenase
TRINITY_DN46122_c2_g1	29760.VIT_09s0002g05290.t01	64.8	8.7e-57	COG3491	S	Function unknown	2OGFe(II) oxygenase
TRINITY_DN45897_c1_g1	29760.VIT_11s0016g03200.t01	80.8	5.6e-120	COG3491	S	Function unknown	2OGFe(II) oxygenase
TRINITY_DN45689_c1_g1	3847.GLYMA05G04960.1	70.1	2.3e-65	COG3491	S	Function unknown	2OGFe(II) oxygenase
TRINITY_DN45156_c1_g2	29760.VIT_04s0008g04920.t01	55.3	2.9e-17	COG3491	S	Function unknown	2OGFe(II) oxygenase
TRINITY_DN45156_c1_g1	29760.VIT_04s0008g04920.t01	48.7	3.2e-81	COG3491	S	Function unknown	2OGFe(II) oxygenase
TRINITY_DN44273_c2_g3	3694.POPTR_0025s00430.1	70	1e-24	COG3491	S	Function unknown	2OGFe(II) oxygenase
TRINITY_DN44273_c2_g2	39947.LOC_Os06g07932.1	100	1e-55	COG3491	S	Function unknown	2OGFe(II) oxygenase
TRINITY_DN44273_c2_g1	3694.POPTR_0025s00440.1	64	1.4e-92	COG3491	S	Function unknown	2OGFe(II) oxygenase
TRINITY_DN44267_c0_g3	4081.Solyc09g089730.2.1	54.8	5.2e-12	COG3491	S	Function unknown	2OGFe(II) oxygenase
TRINITY_DN44267_c0_g2	29760.VIT_05s0049g00280.t01	67.9	4.6e-99	COG3491	S	Function unknown	2OGFe(II) oxygenase
TRINITY_DN44267_c0_g1	29760.VIT_05s0049g00280.t01	64.7	2.4e-82	COG3491	S	Function unknown	2OGFe(II) oxygenase
TRINITY_DN44003_c1_g2	29760.VIT_08s0007g04540.t01	64.1	2.1e-138	COG3491	S	Function unknown	2OGFe(II) oxygenase
TRINITY_DN43892_c0_g1	29760.VIT_10s0003g02430.t01	69.3	9.9e-136	COG3491	S	Function unknown	2OGFe(II) oxygenase
TRINITY_DN43410_c3_g6	3694.POPTR_0012s07100.1	62.2	2.6e-21	COG3491	S	Function unknown	2OGFe(II) oxygenase
TRINITY_DN43264_c2_g1	29760.VIT_07s0005g03060.t01	65.4	1.4e-104	COG3491	S	Function unknown	2OGFe(II) oxygenase
TRINITY_DN43148_c0_g3	29760.VIT_04s0044g02010.t01	70.6	9.3e-117	COG3491	S	Function unknown	2OGFe(II) oxygenase
TRINITY_DN43088_c2_g4	29760.VIT_07s0005g03150.t01	53	6.9e-101	COG3491	S	Function unknown	2OGFe(II) oxygenase
TRINITY_DN42935_c0_g1	3694.POPTR_0004s15320.1	68.6	2.6e-142	COG3491	S	Function unknown	2OGFe(II) oxygenase
TRINITY_DN42652_c1_g2	29760.VIT_04s0044g02010.t01	40.4	3.1e-11	COG3491	S	Function unknown	2OGFe(II) oxygenase
TRINITY_DN42518_c0_g3	29760.VIT_03s0063g01150.t01	60.8	2.6e-101	COG3491	S	Function unknown	2OGFe(II) oxygenase
TRINITY_DN42464_c0_g9	3694.POPTR_0008s16530.1	55.3	6.3e-44	COG3491	S	Function unknown	2OGFe(II) oxygenase
TRINITY_DN42331_c0_g1	29760.VIT_04s0008g04920.t01	51	5.2e-07	COG3491	S	Function unknown	2OGFe(II) oxygenase
TRINITY_DN41877_c2_g2	29760.VIT_07s0005g03150.t01	56.1	6.1e-28	COG3491	S	Function unknown	2OGFe(II) oxygenase
TRINITY_DN41420_c0_g6	4081.Solyc07g054930.2.1	49.5	2.4e-16	COG3491	S	Function unknown	2OGFe(II) oxygenase
TRINITY_DN41420_c0_g5	4081.Solyc07g054930.2.1	64.3	1e-88	COG3491	S	Function unknown	2OGFe(II) oxygenase
TRINITY_DN40954_c1_g3	29760.VIT_11s0118g00390.t01	71.4	2.7e-06	COG3491	S	Function unknown	2OGFe(II) oxygenase
TRINITY_DN40954_c1_g1	29760.VIT_11s0118g00390.t01	58.1	1.7e-112	COG3491	S	Function unknown	2OGFe(II) oxygenase
TRINITY_DN40334_c1_g2	4081.Solyc01g067620.2.1	79.7	1.9e-143	COG3491	S	Function unknown	2OGFe(II) oxygenase
TRINITY_DN40324_c0_g1	3694.POPTR_0010s08380.1	78.5	2.8e-87	COG3491	S	Function unknown	2OGFe(II) oxygenase
TRINITY_DN40311_c2_g2	29760.VIT_07s0005g03150.t01	48.7	7e-34	COG3491	S	Function unknown	2OGFe(II) oxygenase
TRINITY_DN40247_c1_g1	29760.VIT_10s0003g02450.t01	70.2	1.7e-146	COG3491	S	Function unknown	2OGFe(II) oxygenase
TRINITY_DN39815_c1_g1	3847.GLYMA16G32220.1	66.7	8e-132	COG3491	S	Function unknown	2OGFe(II) oxygenase
TRINITY_DN39639_c0_g2	29760.VIT_18s0001g03430.t01	76.5	2e-150	COG3491	S	Function unknown	2OGFe(II) oxygenase
TRINITY_DN39432_c1_g2	29760.VIT_12s0059g01380.t01	74.8	5.1e-96	COG3491	S	Function unknown	2OGFe(II) oxygenase
TRINITY_DN39432_c1_g1	3694.POPTR_0004s00460.1	81	1.2e-132	COG3491	S	Function unknown	2OGFe(II) oxygenase
TRINITY_DN38821_c0_g1	3694.POPTR_0016s12440.1	73.3	6.6e-154	COG3491	S	Function unknown	2OGFe(II) oxygenase
TRINITY_DN38253_c0_g1	4081.Solyc02g093080.2.1	79	9.8e-42	COG3491	S	Function unknown	2OGFe(II) oxygenase
TRINITY_DN36777_c0_g1	3847.GLYMA04G42460.1	78.7	8.4e-141	COG3491	S	Function unknown	2OGFe(II) oxygenase
TRINITY_DN36550_c1_g2	3694.POPTR_0004s15320.1	65.4	6.2e-133	COG3491	S	Function unknown	2OGFe(II) oxygenase
TRINITY_DN36347_c0_g1	29760.VIT_04s0044g02010.t01	73.3	6.5e-117	COG3491	S	Function unknown	2OGFe(II) oxygenase
TRINITY_DN36066_c0_g1	29760.VIT_07s0005g03150.t01	57.3	5.5e-100	COG3491	S	Function unknown	2OGFe(II) oxygenase
TRINITY_DN35597_c4_g1	3847.GLYMA09G27490.1	77.8	1.4e-174	COG3491	S	Function unknown	2OGFe(II) oxygenase
TRINITY_DN35336_c2_g3	4081.Solyc03g080190.2.1	78.9	3.4e-162	COG3491	S	Function unknown	2OGFe(II) oxygenase
TRINITY_DN35195_c1_g2	29760.VIT_18s0001g14310.t01	98.1	8.1e-56	COG3491	S	Function unknown	2OGFe(II) oxygenase
TRINITY_DN35195_c1_g1	29760.VIT_18s0001g14310.t01	91.8	5.1e-173	COG3491	S	Function unknown	2OGFe(II) oxygenase
TRINITY_DN35143_c1_g5	3694.POPTR_0011s00610.1	84.6	3.2e-06	COG3491	S	Function unknown	2OGFe(II) oxygenase
TRINITY_DN34946_c1_g2	3694.POPTR_0001s28480.1	55.5	1.5e-101	COG3491	S	Function unknown	2OGFe(II) oxygenase
TRINITY_DN34907_c0_g1	4113.PGSC0003DMT400066716	72.2	4.6e-08	COG3491	S	Function unknown	2OGFe(II) oxygenase
TRINITY_DN34734_c0_g1	3694.POPTR_0017s07620.1	60.3	4.4e-13	COG3491	S	Function unknown	2OGFe(II) oxygenase
TRINITY_DN34615_c2_g3	29760.VIT_04s0008g04920.t01	61.2	9.5e-40	COG3491	S	Function unknown	2OGFe(II) oxygenase
TRINITY_DN34615_c2_g2	29760.VIT_04s0008g04920.t01	47.6	2.4e-18	COG3491	S	Function unknown	2OGFe(II) oxygenase
TRINITY_DN34366_c1_g5	3847.GLYMA01G03120.1	62.4	7.1e-122	COG3491	S	Function unknown	2OGFe(II) oxygenase
TRINITY_DN34219_c1_g2	29760.VIT_11s0118g00390.t01	69.5	2.9e-107	COG3491	S	Function unknown	2OGFe(II) oxygenase
TRINITY_DN34155_c0_g1	3694.POPTR_0011s15970.1	68.4	3.6e-34	COG3491	S	Function unknown	2OGFe(II) oxygenase
TRINITY_DN33710_c1_g1	4113.PGSC0003DMT400070556	78.8	4.5e-18	COG3491	S	Function unknown	2OGFe(II) oxygenase
TRINITY_DN33381_c0_g1	29760.VIT_05s0049g00310.t01	78.9	3.2e-61	COG3491	S	Function unknown	2OGFe(II) oxygenase
TRINITY_DN33275_c0_g1	29760.VIT_10s0003g02300.t01	68.8	1.4e-139	COG3491	S	Function unknown	2OGFe(II) oxygenase
TRINITY_DN33144_c0_g9	3694.POPTR_0001s38760.1	80.1	9.8e-155	COG3491	S	Function unknown	2OGFe(II) oxygenase
TRINITY_DN33144_c0_g1	3694.POPTR_0001s38760.1	80.5	4e-154	COG3491	S	Function unknown	2OGFe(II) oxygenase
TRINITY_DN33078_c2_g2	4081.Solyc04g007980.2.1	53.4	1e-99	COG3491	S	Function unknown	2OGFe(II) oxygenase
TRINITY_DN33078_c2_g1	4081.Solyc04g007980.2.1	56.8	2.8e-17	COG3491	S	Function unknown	2OGFe(II) oxygenase
TRINITY_DN33078_c1_g1	29760.VIT_08s0007g03050.t01	61.1	6.2e-122	COG3491	S	Function unknown	2OGFe(II) oxygenase
TRINITY_DN32929_c0_g1	3694.POPTR_0001s17640.1	77.8	8e-32	COG3491	S	Function unknown	2OGFe(II) oxygenase
TRINITY_DN32657_c0_g1	29760.VIT_18s0001g14310.t01	93.7	2e-174	COG3491	S	Function unknown	2OGFe(II) oxygenase
TRINITY_DN32222_c1_g1	4113.PGSC0003DMT400041796	54.3	2.4e-23	COG3491	S	Function unknown	2OGFe(II) oxygenase
TRINITY_DN32149_c7_g5	29760.VIT_05s0049g00390.t01	67.9	2e-52	COG3491	S	Function unknown	2OGFe(II) oxygenase
TRINITY_DN32149_c7_g3	29760.VIT_05s0049g00270.t01	52.3	5e-28	COG3491	S	Function unknown	2OGFe(II) oxygenase
TRINITY_DN32149_c7_g2	29760.VIT_05s0049g00360.t01	69.3	1e-26	COG3491	S	Function unknown	2OGFe(II) oxygenase
TRINITY_DN31111_c1_g1	29760.VIT_04s0008g04920.t01	55	2.4e-93	COG3491	S	Function unknown	2OGFe(II) oxygenase
TRINITY_DN30782_c0_g2	4081.Solyc11g072100.1.1	61.1	2.6e-128	COG3491	S	Function unknown	2OGFe(II) oxygenase
TRINITY_DN30268_c1_g2	4081.Solyc06g068270.2.1	68.2	3.9e-140	COG3491	S	Function unknown	2OGFe(II) oxygenase
TRINITY_DN30081_c1_g2	29760.VIT_11s0016g02380.t01	82.6	4.7e-127	COG3491	S	Function unknown	2OGFe(II) oxygenase
TRINITY_DN29837_c4_g1	3694.POPTR_0004s06380.1	75.4	2.2e-141	COG3491	S	Function unknown	2OGFe(II) oxygenase
TRINITY_DN29803_c0_g1	29760.VIT_07s0005g03150.t01	54.4	1.4e-100	COG3491	S	Function unknown	2OGFe(II) oxygenase
TRINITY_DN29475_c1_g1	29760.VIT_10s0003g02280.t01	67.1	1.4e-26	COG3491	S	Function unknown	2OGFe(II) oxygenase
TRINITY_DN29328_c3_g5	29760.VIT_12s0059g01380.t01	77	8.8e-140	COG3491	S	Function unknown	2OGFe(II) oxygenase
TRINITY_DN29328_c3_g4	29760.VIT_12s0059g01380.t01	81.6	1e-45	COG3491	S	Function unknown	2OGFe(II) oxygenase
TRINITY_DN29149_c3_g3	29760.VIT_03s0017g02350.t01	83.3	1.2e-112	COG3491	S	Function unknown	2OGFe(II) oxygenase
TRINITY_DN29054_c0_g2	3694.POPTR_0005s01660.1	60.8	8.8e-21	COG3491	S	Function unknown	2OGFe(II) oxygenase
TRINITY_DN29054_c0_g1	4081.Solyc11g010400.1.1	45.8	1.2e-30	COG3491	S	Function unknown	2OGFe(II) oxygenase
TRINITY_DN28661_c0_g1	4081.Solyc11g013110.1.1	70.9	1.5e-137	COG3491	S	Function unknown	2OGFe(II) oxygenase
TRINITY_DN27900_c1_g2	4081.Solyc01g090140.1.1	66.7	1.8e-51	COG3491	S	Function unknown	2OGFe(II) oxygenase
TRINITY_DN27768_c0_g1	3694.POPTR_0001s17680.1	73.1	2.3e-161	COG3491	S	Function unknown	2OGFe(II) oxygenase
TRINITY_DN27732_c3_g2	3694.POPTR_0001s11690.1	48.2	1.5e-80	COG3491	S	Function unknown	2OGFe(II) oxygenase
TRINITY_DN27513_c1_g5	3694.POPTR_0012s07100.1	61.8	4.8e-43	COG3491	S	Function unknown	2OGFe(II) oxygenase
TRINITY_DN27142_c5_g2	3847.GLYMA05G26830.1	66.7	3.4e-74	COG3491	S	Function unknown	2OGFe(II) oxygenase
TRINITY_DN27014_c2_g4	29760.VIT_12s0028g02430.t01	58.9	1.5e-29	COG3491	S	Function unknown	2OGFe(II) oxygenase
TRINITY_DN26847_c4_g1	3694.POPTR_0005s06660.1	71.2	1.6e-152	COG3491	S	Function unknown	2OGFe(II) oxygenase
TRINITY_DN26833_c1_g1	29760.VIT_05s0049g00430.t01	64.7	2.7e-133	COG3491	S	Function unknown	2OGFe(II) oxygenase
TRINITY_DN25744_c0_g1	29760.VIT_03s0091g01080.t01	58	1.5e-116	COG3491	S	Function unknown	2OGFe(II) oxygenase
TRINITY_DN25594_c0_g1	4081.Solyc02g068320.2.1	71.1	9.3e-08	COG3491	S	Function unknown	2OGFe(II) oxygenase
TRINITY_DN25468_c0_g1	29760.VIT_05s0049g00430.t01	57.9	1.4e-117	COG3491	S	Function unknown	2OGFe(II) oxygenase
TRINITY_DN25026_c0_g2	3694.POPTR_0001s17670.1	53.4	1.1e-98	COG3491	S	Function unknown	2OGFe(II) oxygenase
TRINITY_DN24443_c0_g1	3694.POPTR_0005s10070.1	68.4	6.3e-149	COG3491	S	Function unknown	2OGFe(II) oxygenase
TRINITY_DN24231_c0_g1	29760.VIT_03s0017g00710.t01	73	3.5e-09	COG3491	S	Function unknown	2OGFe(II) oxygenase
TRINITY_DN23653_c0_g3	3694.POPTR_0008s06930.1	76.7	1.9e-157	COG3491	S	Function unknown	2OGFe(II) oxygenase
TRINITY_DN23653_c0_g2	3694.POPTR_0008s06930.1	82.4	1.5e-110	COG3491	S	Function unknown	2OGFe(II) oxygenase
TRINITY_DN23653_c0_g1	3694.POPTR_0008s06930.1	62.2	2e-14	COG3491	S	Function unknown	2OGFe(II) oxygenase
TRINITY_DN22894_c0_g1	4538.ORGLA10G0134500.1	100	1.5e-64	COG3491	S	Function unknown	2OGFe(II) oxygenase
TRINITY_DN21448_c0_g1	4081.Solyc11g013110.1.1	77.8	3e-76	COG3491	S	Function unknown	2OGFe(II) oxygenase
TRINITY_DN12066_c0_g1	29760.VIT_08s0007g04540.t01	71.6	2.2e-30	COG3491	S	Function unknown	2OGFe(II) oxygenase
TRINITY_DN38919_c1_g2	3847.GLYMA02G16870.1	52.4	3.3e-63	ENOG410YEYR	S	Function unknown	2OG-Fe(II) oxygenase superfamily
TRINITY_DN33919_c3_g1	3847.GLYMA03G30640.1	67.6	8e-79	ENOG410YEYR	S	Function unknown	2OG-Fe(II) oxygenase superfamily
TRINITY_DN8464_c0_g1	30611.ENSOGAP00000002492	100	9.2e-67	COG0567	C	Energy production and conversion	2-oxoglutarate dehydrogenase, E1
TRINITY_DN35135_c1_g1	3694.POPTR_0008s05150.1	91.6	0	COG0567	C	Energy production and conversion	2-oxoglutarate dehydrogenase, E1
TRINITY_DN13050_c0_g2	9606.ENSP00000222673	100	3e-43	COG0567	C	Energy production and conversion	2-oxoglutarate dehydrogenase, E1
TRINITY_DN13050_c0_g1	9478.ENSTSYP00000009516	100	1.4e-52	COG0567	C	Energy production and conversion	2-oxoglutarate dehydrogenase, E1
TRINITY_DN12750_c0_g1	61853.ENSNLEP00000004855	100	4.2e-60	COG0567	C	Energy production and conversion	2-oxoglutarate dehydrogenase, E1
TRINITY_DN11845_c0_g1	9606.ENSP00000222673	100	2.8e-33	COG0567	C	Energy production and conversion	2-oxoglutarate dehydrogenase, E1
TRINITY_DN40442_c0_g1	29760.VIT_16s0013g02100.t01	77.4	1.8e-187	COG2074	G	Carbohydrate transport and metabolism	2-Phosphoglycerate kinase
TRINITY_DN32917_c0_g1	3694.POPTR_0009s01460.1	72.3	1e-173	COG2074	G	Carbohydrate transport and metabolism	2-Phosphoglycerate kinase
TRINITY_DN29878_c2_g2	29760.VIT_06s0061g00280.t01	61.5	5.2e-183	COG2074	G	Carbohydrate transport and metabolism	2-Phosphoglycerate kinase
TRINITY_DN44344_c0_g4	29760.VIT_19s0014g03380.t01	79	4.9e-178	COG1218	P	Inorganic ion transport and metabolism	3'(2'),5'bisphosphate nucleotidase
TRINITY_DN37824_c2_g2	3694.POPTR_0005s06490.1	92.7	9.3e-13	COG1218	P	Inorganic ion transport and metabolism	3'(2'),5'bisphosphate nucleotidase
TRINITY_DN37824_c2_g1	4081.Solyc05g056490.2.1	74.4	2.7e-81	COG1218	P	Inorganic ion transport and metabolism	3'(2'),5'bisphosphate nucleotidase
TRINITY_DN30958_c0_g2	29760.VIT_00s0203g00060.t01	68.6	1.1e-142	COG1218	P	Inorganic ion transport and metabolism	3'(2'),5'bisphosphate nucleotidase
TRINITY_DN24902_c1_g1	3694.POPTR_0011s04470.1	72.4	7e-192	COG1218	P	Inorganic ion transport and metabolism	3'(2'),5'bisphosphate nucleotidase
TRINITY_DN2118_c0_g2	5062.CADAORAP00011993	51.6	1.5e-28	COG1218	P	Inorganic ion transport and metabolism	3'(2'),5'bisphosphate nucleotidase
TRINITY_DN2118_c0_g1	117187.FVEG_04083T0	56.2	2.1e-11	COG1218	P	Inorganic ion transport and metabolism	3'(2'),5'bisphosphate nucleotidase
TRINITY_DN29446_c0_g3	4538.ORGLA03G0396200.1	92.3	1.9e-24	COG0228	J	Translation, ribosomal structure and biogenesis	30s ribosomal protein S16
TRINITY_DN26627_c3_g2	29760.VIT_11s0016g02040.t01	62.5	8.4e-16	COG0228	J	Translation, ribosomal structure and biogenesis	30s ribosomal protein S16
TRINITY_DN49202_c0_g1	240176.XP_001830732.1	79.7	1.9e-30	COG0052	J	Translation, ribosomal structure and biogenesis	30S ribosomal protein S2
TRINITY_DN48219_c0_g1	7227.FBpp0070279	92.8	5e-145	COG0052	J	Translation, ribosomal structure and biogenesis	30S ribosomal protein S2
TRINITY_DN43435_c0_g1	4113.PGSC0003DMT400079915	59.2	1.4e-128	COG0052	J	Translation, ribosomal structure and biogenesis	30S ribosomal protein S2
TRINITY_DN38371_c0_g1	4113.PGSC0003DMT400069333	78	8.4e-108	COG0052	J	Translation, ribosomal structure and biogenesis	30S ribosomal protein S2
TRINITY_DN2562_c0_g1	9606.ENSP00000241600	100	7.7e-21	COG0052	J	Translation, ribosomal structure and biogenesis	30S ribosomal protein S2
TRINITY_DN23766_c0_g3	13735.ENSPSIP00000004444	88.1	6e-118	COG0052	J	Translation, ribosomal structure and biogenesis	30S ribosomal protein S2
TRINITY_DN23766_c0_g2	13735.ENSPSIP00000004444	87.6	1.9e-119	COG0052	J	Translation, ribosomal structure and biogenesis	30S ribosomal protein S2
TRINITY_DN23766_c0_g1	9606.ENSP00000346067	93.6	1.7e-157	COG0052	J	Translation, ribosomal structure and biogenesis	30S ribosomal protein S2
TRINITY_DN41243_c0_g1	4081.Solyc12g099030.1.1	96.3	4.7e-35	COG1998	J	Translation, ribosomal structure and biogenesis	30S ribosomal protein S27Ae
TRINITY_DN33398_c3_g3	4081.Solyc12g098940.1.1	74.4	1e-28	COG1998	J	Translation, ribosomal structure and biogenesis	30S ribosomal protein S27Ae
TRINITY_DN33398_c3_g1	4081.Solyc12g098940.1.1	83.8	3.6e-58	COG1998	J	Translation, ribosomal structure and biogenesis	30S ribosomal protein S27Ae
TRINITY_DN47990_c0_g1	500485.XP_002563672.1	66.2	1.6e-18	COG0103	J	Translation, ribosomal structure and biogenesis	30S ribosomal protein S9
TRINITY_DN39317_c0_g2	4113.PGSC0003DMT400060895	54.5	4.1e-106	COG0103	J	Translation, ribosomal structure and biogenesis	30S ribosomal protein S9
TRINITY_DN35669_c2_g1	7227.FBpp0071766	89.2	8.5e-67	COG0103	J	Translation, ribosomal structure and biogenesis	30S ribosomal protein S9
TRINITY_DN35669_c1_g2	29760.VIT_05s0020g02990.t01	97.2	4.8e-74	COG0103	J	Translation, ribosomal structure and biogenesis	30S ribosomal protein S9
TRINITY_DN29381_c0_g1	29760.VIT_18s0001g11750.t01	92.6	2.2e-71	COG0103	J	Translation, ribosomal structure and biogenesis	30S ribosomal protein S9
TRINITY_DN17490_c0_g1	9685.ENSFCAP00000009979	96.8	1.9e-80	COG0103	J	Translation, ribosomal structure and biogenesis	30S ribosomal protein S9
TRINITY_DN11_c0_g1	3702.AT5G18380.1	100	2.6e-45	COG0103	J	Translation, ribosomal structure and biogenesis	30S ribosomal protein S9
TRINITY_DN38652_c1_g2	3847.GLYMA03G36130.1	70.3	2.6e-78	ENOG410YBZP	S	Function unknown	33 kDa ribonucleoprotein
TRINITY_DN47598_c1_g4	29760.VIT_18s0001g03370.t01	67.5	1e-210	COG0557	K	Transcription	3'-5' exoribonuclease that releases 5'-nucleoside monophosphates and is involved in maturation of structured RNAs (By similarity)
TRINITY_DN47598_c1_g3	29760.VIT_18s0001g03370.t01	64.6	3.6e-187	COG0557	K	Transcription	3'-5' exoribonuclease that releases 5'-nucleoside monophosphates and is involved in maturation of structured RNAs (By similarity)
TRINITY_DN47598_c1_g1	3847.GLYMA14G33170.1	86.7	2.9e-06	COG0557	K	Transcription	3'-5' exoribonuclease that releases 5'-nucleoside monophosphates and is involved in maturation of structured RNAs (By similarity)
TRINITY_DN47425_c1_g2	3711.Bra037267.1-P	85.9	4.8e-64	COG0557	K	Transcription	3'-5' exoribonuclease that releases 5'-nucleoside monophosphates and is involved in maturation of structured RNAs (By similarity)
TRINITY_DN47425_c1_g1	29760.VIT_07s0031g02190.t01	86.4	4.2e-296	COG0557	K	Transcription	3'-5' exoribonuclease that releases 5'-nucleoside monophosphates and is involved in maturation of structured RNAs (By similarity)
TRINITY_DN44777_c1_g3	29760.VIT_08s0007g00460.t01	78.5	1.5e-293	COG0557	K	Transcription	3'-5' exoribonuclease that releases 5'-nucleoside monophosphates and is involved in maturation of structured RNAs (By similarity)
TRINITY_DN39721_c0_g3	4081.Solyc02g082460.2.1	91.2	4e-09	COG0557	K	Transcription	3'-5' exoribonuclease that releases 5'-nucleoside monophosphates and is involved in maturation of structured RNAs (By similarity)
TRINITY_DN29461_c1_g2	29760.VIT_18s0001g03370.t01	74.7	4.6e-32	COG0557	K	Transcription	3'-5' exoribonuclease that releases 5'-nucleoside monophosphates and is involved in maturation of structured RNAs (By similarity)
TRINITY_DN29461_c1_g1	29760.VIT_18s0001g03370.t01	57.7	1.7e-176	COG0557	K	Transcription	3'-5' exoribonuclease that releases 5'-nucleoside monophosphates and is involved in maturation of structured RNAs (By similarity)
TRINITY_DN25904_c0_g1	3847.GLYMA14G33170.1	87.5	2.6e-07	COG0557	K	Transcription	3'-5' exoribonuclease that releases 5'-nucleoside monophosphates and is involved in maturation of structured RNAs (By similarity)
TRINITY_DN23950_c0_g1	29760.VIT_18s0001g03370.t01	71.8	9.1e-71	COG0557	K	Transcription	3'-5' exoribonuclease that releases 5'-nucleoside monophosphates and is involved in maturation of structured RNAs (By similarity)
TRINITY_DN22186_c0_g1	59689.fgenesh2_kg.3__3337__AT2G17510.1	87.5	5.7e-39	COG0557	K	Transcription	3'-5' exoribonuclease that releases 5'-nucleoside monophosphates and is involved in maturation of structured RNAs (By similarity)
TRINITY_DN39320_c0_g3	4113.PGSC0003DMT400031929	89.3	1.3e-06	COG5459	J	Translation, ribosomal structure and biogenesis	37S ribosomal protein RSM22
TRINITY_DN39320_c0_g1	29760.VIT_02s0025g02200.t01	81.9	1.3e-112	COG5459	J	Translation, ribosomal structure and biogenesis	37S ribosomal protein RSM22
TRINITY_DN32734_c2_g3	3847.GLYMA13G26100.2	41	2.5e-05	COG5459	J	Translation, ribosomal structure and biogenesis	37S ribosomal protein RSM22
TRINITY_DN32503_c4_g2	29760.VIT_02s0025g02200.t01	73.8	7e-120	COG5459	J	Translation, ribosomal structure and biogenesis	37S ribosomal protein RSM22
TRINITY_DN30478_c0_g3	4533.OB10G23150.1	86.2	3.4e-23	COG5459	J	Translation, ribosomal structure and biogenesis	37S ribosomal protein RSM22
TRINITY_DN26843_c1_g2	4081.Solyc08g082880.2.1	79.3	1.4e-06	COG5459	J	Translation, ribosomal structure and biogenesis	37S ribosomal protein RSM22
TRINITY_DN36125_c3_g5	4113.PGSC0003DMT400004142	79.9	2.9e-158	ENOG4111GM0	S	Function unknown	39 kDa EF-Hand containing protein
TRINITY_DN32554_c1_g6	3694.POPTR_0005s11300.1	73.8	7.4e-178	COG0337	E	Amino acid transport and metabolism	3-dehydroquinate synthase
TRINITY_DN44382_c0_g2	4113.PGSC0003DMT400072409	79.1	1.1e-32	COG1519	M	Cell wall/membrane/envelope biogenesis	3-Deoxy-D-manno-octulosonic-acid transferase
TRINITY_DN44382_c0_g1	3694.POPTR_0016s11040.1	71.7	2.8e-79	COG1519	M	Cell wall/membrane/envelope biogenesis	3-Deoxy-D-manno-octulosonic-acid transferase
TRINITY_DN42531_c2_g1	4113.PGSC0003DMT400072409	72.7	3.6e-86	COG1519	M	Cell wall/membrane/envelope biogenesis	3-Deoxy-D-manno-octulosonic-acid transferase
TRINITY_DN45293_c3_g1	29760.VIT_12s0034g01080.t01	81.8	3.1e-62	COG0473	E	Amino acid transport and metabolism	3-isopropylmalate dehydrogenase activity
TRINITY_DN43650_c4_g1	29760.VIT_04s0210g00180.t01	59.3	5.3e-40	COG0473	E	Amino acid transport and metabolism	3-isopropylmalate dehydrogenase activity
TRINITY_DN41554_c1_g1	29760.VIT_08s0040g01700.t01	90.7	4.4e-186	COG0473	E	Amino acid transport and metabolism	3-isopropylmalate dehydrogenase activity
TRINITY_DN40221_c0_g3	4081.Solyc05g009030.2.1	61.4	0.00044	COG0473	E	Amino acid transport and metabolism	3-isopropylmalate dehydrogenase activity
TRINITY_DN40221_c0_g1	4081.Solyc05g009030.2.1	91.1	2.2e-90	COG0473	E	Amino acid transport and metabolism	3-isopropylmalate dehydrogenase activity
TRINITY_DN39938_c1_g2	29760.VIT_12s0034g01080.t01	80.4	1.8e-106	COG0473	E	Amino acid transport and metabolism	3-isopropylmalate dehydrogenase activity
TRINITY_DN37251_c1_g1	3694.POPTR_0006s12860.1	98.7	1.1e-38	COG0473	E	Amino acid transport and metabolism	3-isopropylmalate dehydrogenase activity
TRINITY_DN26549_c0_g3	3847.GLYMA11G08920.1	80.9	1.6e-159	COG0473	E	Amino acid transport and metabolism	3-isopropylmalate dehydrogenase activity
TRINITY_DN26549_c0_g2	29760.VIT_04s0210g00180.t01	83.7	1.7e-174	COG0473	E	Amino acid transport and metabolism	3-isopropylmalate dehydrogenase activity
TRINITY_DN26549_c0_g1	4081.Solyc10g074500.1.1	85.7	3.7e-36	COG0473	E	Amino acid transport and metabolism	3-isopropylmalate dehydrogenase activity
TRINITY_DN48144_c0_g3	3847.GLYMA06G06110.1	78.3	1.4e-85	ENOG410YCWN	I	Lipid transport and metabolism	3-ketoacyl-coa synthase
TRINITY_DN44468_c2_g3	3847.GLYMA02G00380.1	94.7	9.5e-91	ENOG410Y5VH	I	Lipid transport and metabolism	3-ketoacyl-coa synthase
TRINITY_DN44468_c2_g2	29760.VIT_11s0016g04700.t01	81.2	1.7e-240	ENOG410Y5VH	I	Lipid transport and metabolism	3-ketoacyl-coa synthase
TRINITY_DN44468_c2_g1	3694.POPTR_0006s26530.1	88.1	7.4e-67	ENOG410Y5VH	I	Lipid transport and metabolism	3-ketoacyl-coa synthase
TRINITY_DN40536_c2_g3	4113.PGSC0003DMT400067205	82.7	6.9e-204	ENOG410Y5VH	I	Lipid transport and metabolism	3-ketoacyl-coa synthase
TRINITY_DN40536_c2_g2	4081.Solyc06g065560.1.1	87.1	1e-207	ENOG410Y5VH	I	Lipid transport and metabolism	3-ketoacyl-coa synthase
TRINITY_DN40536_c2_g1	29760.VIT_05s0020g04540.t01	86.1	3.6e-191	ENOG410Y5VH	I	Lipid transport and metabolism	3-ketoacyl-coa synthase
TRINITY_DN40536_c0_g1	29760.VIT_03s0063g02640.t01	77.1	2.8e-226	ENOG410Y5VH	I	Lipid transport and metabolism	3-ketoacyl-coa synthase
TRINITY_DN37462_c3_g2	4081.Solyc04g080450.1.1	86.6	1.9e-202	ENOG410Y5VH	I	Lipid transport and metabolism	3-ketoacyl-coa synthase
TRINITY_DN36065_c1_g2	29760.VIT_13s0067g03890.t01	71.6	7.6e-196	ENOG411183H	I	Lipid transport and metabolism	3-ketoacyl-coa synthase
TRINITY_DN36065_c1_g1	29760.VIT_13s0067g03890.t01	84.1	2e-59	ENOG411183H	I	Lipid transport and metabolism	3-ketoacyl-coa synthase
TRINITY_DN34849_c1_g1	29760.VIT_04s0008g02250.t01	81.7	1.1e-163	ENOG410YCWN	I	Lipid transport and metabolism	3-ketoacyl-coa synthase
TRINITY_DN32986_c4_g1	29760.VIT_16s0022g02190.t01	59	5.3e-159	ENOG4111B0J	U	Intracellular trafficking, secretion, and vesicular transport	3-ketoacyl-CoA synthase
TRINITY_DN29506_c1_g1	29760.VIT_18s0001g02720.t01	70.6	2.7e-168	ENOG410YG92	U	Intracellular trafficking, secretion, and vesicular transport	3-ketoacyl-CoA synthase
TRINITY_DN29058_c0_g5	29760.VIT_15s0048g02720.t01	84.1	1.1e-258	ENOG410Y5VH	I	Lipid transport and metabolism	3-ketoacyl-coa synthase
TRINITY_DN29058_c0_g4	3694.POPTR_0006s26530.1	90.9	8e-68	ENOG410Y5VH	I	Lipid transport and metabolism	3-ketoacyl-coa synthase
TRINITY_DN29058_c0_g3	3694.POPTR_0010s13510.1	82.5	2.8e-242	ENOG410Y5VH	I	Lipid transport and metabolism	3-ketoacyl-coa synthase
TRINITY_DN29058_c0_g2	3847.GLYMA10G42100.1	86.1	7.6e-256	ENOG410Y5VH	I	Lipid transport and metabolism	3-ketoacyl-coa synthase
TRINITY_DN29058_c0_g1	3694.POPTR_0010s13510.1	77.2	6e-227	ENOG410Y5VH	I	Lipid transport and metabolism	3-ketoacyl-coa synthase
TRINITY_DN26555_c1_g1	3847.GLYMA14G08080.1	88.5	1.5e-63	ENOG410Y5VH	I	Lipid transport and metabolism	3-ketoacyl-coa synthase
TRINITY_DN26555_c0_g1	29760.VIT_03s0063g02640.t01	87.9	1.3e-82	ENOG410Y5VH	I	Lipid transport and metabolism	3-ketoacyl-coa synthase
TRINITY_DN45684_c0_g1	3694.POPTR_0016s06000.1	72.7	6.9e-105	COG2094	L	Replication, recombination and repair	3-methyladenine DNA glycosylase
TRINITY_DN32078_c0_g4	29760.VIT_13s0067g01830.t01	61.8	1.8e-68	ENOG410XS6P	S	Function unknown	3-oxo-5-alpha-steroid 4-dehydrogenase activity
TRINITY_DN32078_c0_g2	3694.POPTR_0008s01340.1	45.7	4.1e-11	ENOG410XS6P	S	Function unknown	3-oxo-5-alpha-steroid 4-dehydrogenase activity
TRINITY_DN32078_c0_g1	4113.PGSC0003DMT400002570	71.8	2.5e-66	ENOG410XS6P	S	Function unknown	3-oxo-5-alpha-steroid 4-dehydrogenase activity
TRINITY_DN26211_c2_g1	29760.VIT_08s0007g01760.t01	68.9	5e-103	ENOG410XS6P	S	Function unknown	3-oxo-5-alpha-steroid 4-dehydrogenase activity
TRINITY_DN46329_c0_g1	29760.VIT_07s0130g00080.t01	58.7	3.8e-100	ENOG410YZ8D	S	Function unknown	3-phosphoinositide-dependent protein
TRINITY_DN33613_c1_g2	4081.Solyc12g017470.1.1	80	1.3e-08	ENOG410YZ8D	S	Function unknown	3-phosphoinositide-dependent protein
TRINITY_DN44569_c1_g2	4081.Solyc11g007760.1.1	91.8	9.9e-78	ENOG410XRT8	T	Signal transduction mechanisms	3phosphoinositidedependent protein kinase
TRINITY_DN35625_c0_g5	29760.VIT_13s0074g00100.t01	69.2	9.8e-15	ENOG410XRT8	T	Signal transduction mechanisms	3phosphoinositidedependent protein kinase
TRINITY_DN39757_c1_g1	29760.VIT_06s0009g01890.t01	76.2	9.3e-49	COG1949	A	RNA processing and modification	3'-to-5' exoribonuclease specific for small oligoribonucleotides (By similarity)
TRINITY_DN8898_c0_g1	9606.ENSP00000345957	100	1e-39	ENOG4112266	J	Translation, ribosomal structure and biogenesis	40S ribosomal protein S21
TRINITY_DN49372_c0_g1	7227.FBpp0077309	100	3e-39	ENOG4112266	J	Translation, ribosomal structure and biogenesis	40S ribosomal protein S21
TRINITY_DN28713_c1_g2	29760.VIT_14s0060g02110.t01	83.7	1.7e-38	ENOG4112266	J	Translation, ribosomal structure and biogenesis	40S ribosomal protein S21
TRINITY_DN27084_c1_g2	29760.VIT_14s0060g02110.t01	91.2	2.1e-28	ENOG4112266	J	Translation, ribosomal structure and biogenesis	40S ribosomal protein S21
TRINITY_DN15048_c0_g1	486041.XP_001876277.1	88.4	2.8e-37	ENOG4112266	J	Translation, ribosomal structure and biogenesis	40S ribosomal protein S21
TRINITY_DN8909_c0_g1	9606.ENSP00000414321	86.7	1.5e-50	COG2004	J	Translation, ribosomal structure and biogenesis	40S ribosomal protein S24
TRINITY_DN48253_c0_g1	7227.FBpp0071846	100	1.5e-49	COG2004	J	Translation, ribosomal structure and biogenesis	40S ribosomal protein S24
TRINITY_DN46487_c1_g1	4641.GSMUA_Achr2P15660_001	92.3	8e-12	COG2004	J	Translation, ribosomal structure and biogenesis	40S ribosomal protein S24
TRINITY_DN3960_c1_g1	9483.ENSCJAP00000040858	88	3.9e-58	COG2004	J	Translation, ribosomal structure and biogenesis	40S ribosomal protein S24
TRINITY_DN39187_c1_g5	4081.Solyc06g084230.2.1	96.7	2.4e-60	COG2004	J	Translation, ribosomal structure and biogenesis	40S ribosomal protein S24
TRINITY_DN39187_c1_g2	4081.Solyc06g084230.2.1	90	5.2e-06	COG2004	J	Translation, ribosomal structure and biogenesis	40S ribosomal protein S24
TRINITY_DN39187_c0_g1	39946.BGIOSGA006837-PA	100	8.3e-56	COG2004	J	Translation, ribosomal structure and biogenesis	40S ribosomal protein S24
TRINITY_DN37010_c2_g2	4081.Solyc06g084230.2.1	85.2	0.00039	COG2004	J	Translation, ribosomal structure and biogenesis	40S ribosomal protein S24
TRINITY_DN34488_c0_g1	4081.Solyc06g084230.2.1	100	3.9e-25	COG2004	J	Translation, ribosomal structure and biogenesis	40S ribosomal protein S24
TRINITY_DN49243_c0_g1	7237.FBpp0279538	98.9	5e-45	COG2051	J	Translation, ribosomal structure and biogenesis	40s ribosomal protein S27
TRINITY_DN34986_c1_g8	4081.Solyc01g008080.2.1	100	1.3e-06	COG2051	J	Translation, ribosomal structure and biogenesis	40s ribosomal protein S27
TRINITY_DN34986_c1_g2	29760.VIT_01s0150g00310.t01	85.5	2.7e-34	COG2051	J	Translation, ribosomal structure and biogenesis	40s ribosomal protein S27
TRINITY_DN3171_c0_g1	8083.ENSXMAP00000014710	82.2	5.3e-26	COG2051	J	Translation, ribosomal structure and biogenesis	40s ribosomal protein S27
TRINITY_DN253_c0_g1	500485.XP_002562864.1	98.8	1.5e-40	COG2051	J	Translation, ribosomal structure and biogenesis	40s ribosomal protein S27
TRINITY_DN23795_c0_g1	4641.GSMUA_Achr11P15460_001	83	7.2e-35	COG2051	J	Translation, ribosomal structure and biogenesis	40s ribosomal protein S27
TRINITY_DN21593_c0_g1	9483.ENSCJAP00000004493	84.5	1.2e-34	COG2051	J	Translation, ribosomal structure and biogenesis	40s ribosomal protein S27
TRINITY_DN10453_c0_g1	240176.XP_001828417.1	92.7	4.5e-38	COG2051	J	Translation, ribosomal structure and biogenesis	40s ribosomal protein S27
TRINITY_DN49163_c0_g1	7227.FBpp0083376	90.8	3.8e-52	ENOG41123KC	J	Translation, ribosomal structure and biogenesis	40s ribosomal protein s30
TRINITY_DN44549_c1_g6	9606.ENSP00000431822	85.8	7e-52	ENOG41123KC	J	Translation, ribosomal structure and biogenesis	40s ribosomal protein s30
TRINITY_DN33574_c0_g4	29760.VIT_11s0016g02690.t01	90.7	2.5e-14	ENOG41123KC	J	Translation, ribosomal structure and biogenesis	40s ribosomal protein s30
TRINITY_DN33574_c0_g1	4555.Si008503m	80.6	9.6e-20	ENOG41123KC	J	Translation, ribosomal structure and biogenesis	40s ribosomal protein s30
TRINITY_DN11281_c0_g1	559305.XP_003238113.1	90.3	6.7e-25	ENOG41123KC	J	Translation, ribosomal structure and biogenesis	40s ribosomal protein s30
TRINITY_DN39710_c0_g3	578458.XP_003027700.1	83.8	2.9e-28	COG2125	J	Translation, ribosomal structure and biogenesis	40s ribosomal protein s6
TRINITY_DN39710_c0_g2	4641.GSMUA_Achr2P22280_001	80	1.7e-91	COG2125	J	Translation, ribosomal structure and biogenesis	40s ribosomal protein s6
TRINITY_DN36648_c0_g4	3694.POPTR_0001s31850.1	72.9	2e-09	COG2125	J	Translation, ribosomal structure and biogenesis	40s ribosomal protein s6
TRINITY_DN36648_c0_g3	3694.POPTR_0001s31850.1	63.5	1.8e-10	COG2125	J	Translation, ribosomal structure and biogenesis	40s ribosomal protein s6
TRINITY_DN35873_c1_g1	4081.Solyc08g006040.2.1	88.5	0.00081	COG2125	J	Translation, ribosomal structure and biogenesis	40s ribosomal protein s6
TRINITY_DN34929_c1_g2	4641.GSMUA_Achr2P22280_001	81.9	1.3e-106	COG2125	J	Translation, ribosomal structure and biogenesis	40s ribosomal protein s6
TRINITY_DN34929_c0_g1	4081.Solyc08g006040.2.1	95.1	7.2e-12	COG2125	J	Translation, ribosomal structure and biogenesis	40s ribosomal protein s6
TRINITY_DN22347_c0_g4	30611.ENSOGAP00000014549	92.7	3.5e-109	COG2125	J	Translation, ribosomal structure and biogenesis	40s ribosomal protein s6
TRINITY_DN22347_c0_g3	7955.ENSDARP00000011148	97.9	2.4e-43	COG2125	J	Translation, ribosomal structure and biogenesis	40s ribosomal protein s6
TRINITY_DN22347_c0_g2	7227.FBpp0071087	100	5.3e-118	COG2125	J	Translation, ribosomal structure and biogenesis	40s ribosomal protein s6
TRINITY_DN22347_c0_g1	7955.ENSDARP00000011148	100	3.8e-62	COG2125	J	Translation, ribosomal structure and biogenesis	40s ribosomal protein s6
TRINITY_DN11739_c0_g2	10141.ENSCPOP00000003387	100	9.4e-61	COG2125	J	Translation, ribosomal structure and biogenesis	40s ribosomal protein s6
TRINITY_DN11739_c0_g1	9103.ENSMGAP00000005552	100	3.5e-44	COG2125	J	Translation, ribosomal structure and biogenesis	40s ribosomal protein s6
TRINITY_DN9926_c0_g1	9601.ENSPPYP00000023551	83.8	5.1e-31	COG2007	J	Translation, ribosomal structure and biogenesis	40S ribosomal protein S8
TRINITY_DN49209_c0_g1	500485.XP_002563176.1	93.1	1e-40	COG2007	J	Translation, ribosomal structure and biogenesis	40S ribosomal protein S8
TRINITY_DN36939_c1_g1	29760.VIT_08s0105g00280.t01	85.4	3.8e-12	COG2007	J	Translation, ribosomal structure and biogenesis	40S ribosomal protein S8
TRINITY_DN30787_c1_g1	29760.VIT_08s0105g00280.t01	95	1.8e-141	COG2007	J	Translation, ribosomal structure and biogenesis	40S ribosomal protein S8
TRINITY_DN29610_c0_g2	29760.VIT_08s0105g00280.t01	80.5	3.8e-12	COG2007	J	Translation, ribosomal structure and biogenesis	40S ribosomal protein S8
TRINITY_DN28306_c3_g5	29760.VIT_19s0090g01570.t01	76.3	5.4e-84	COG2007	J	Translation, ribosomal structure and biogenesis	40S ribosomal protein S8
TRINITY_DN28306_c3_g4	3694.POPTR_0001s26950.1	79	2.8e-90	COG2007	J	Translation, ribosomal structure and biogenesis	40S ribosomal protein S8
TRINITY_DN28306_c3_g2	39947.LOC_Os04g28180.1	80.5	5.9e-92	COG2007	J	Translation, ribosomal structure and biogenesis	40S ribosomal protein S8
TRINITY_DN28306_c3_g1	39946.BGIOSGA008232-PA	89.3	6.8e-44	COG2007	J	Translation, ribosomal structure and biogenesis	40S ribosomal protein S8
TRINITY_DN2661_c0_g1	336963.XP_002583604.1	93.7	1.1e-44	COG2007	J	Translation, ribosomal structure and biogenesis	40S ribosomal protein S8
TRINITY_DN24634_c0_g1	4641.GSMUA_Achr9P07350_001	74.1	2.5e-83	COG2007	J	Translation, ribosomal structure and biogenesis	40S ribosomal protein S8
TRINITY_DN21502_c0_g1	9785.ENSLAFP00000025577	100	5.9e-119	COG2007	J	Translation, ribosomal structure and biogenesis	40S ribosomal protein S8
TRINITY_DN14933_c0_g1	9031.ENSGALP00000016447	100	9.9e-75	COG2007	J	Translation, ribosomal structure and biogenesis	40S ribosomal protein S8
TRINITY_DN1398_c0_g1	7425.NV13407-PA	75	1e-78	COG2007	J	Translation, ribosomal structure and biogenesis	40S ribosomal protein S8
TRINITY_DN10974_c0_g2	7217.FBpp0118974	100	2e-66	COG2007	J	Translation, ribosomal structure and biogenesis	40S ribosomal protein S8
TRINITY_DN10974_c0_g1	7227.FBpp0079607	87.7	4.4e-44	COG2007	J	Translation, ribosomal structure and biogenesis	40S ribosomal protein S8
TRINITY_DN47182_c2_g3	3694.POPTR_0006s03020.1	83	3.3e-290	COG1640	G	Carbohydrate transport and metabolism	4-alpha-glucanotransferase
TRINITY_DN47182_c2_g1	3694.POPTR_0016s02870.1	74.5	1.4e-178	COG1640	G	Carbohydrate transport and metabolism	4-alpha-glucanotransferase
TRINITY_DN38923_c2_g1	29760.VIT_07s0031g01540.t01	77.6	8.3e-246	COG1640	G	Carbohydrate transport and metabolism	4-alpha-glucanotransferase
TRINITY_DN31505_c0_g1	29760.VIT_08s0040g00670.t01	95.5	3e-05	COG1640	G	Carbohydrate transport and metabolism	4-alpha-glucanotransferase
TRINITY_DN22779_c0_g1	3694.POPTR_0016s02870.1	86.5	2.5e-42	COG1640	G	Carbohydrate transport and metabolism	4-alpha-glucanotransferase
TRINITY_DN17736_c0_g1	39946.BGIOSGA026328-PA	100	5e-39	COG1640	G	Carbohydrate transport and metabolism	4-alpha-glucanotransferase
TRINITY_DN14234_c0_g4	39946.BGIOSGA026328-PA	100	3.7e-56	COG1640	G	Carbohydrate transport and metabolism	4-alpha-glucanotransferase
TRINITY_DN14234_c0_g3	39946.BGIOSGA026328-PA	100	6.1e-36	COG1640	G	Carbohydrate transport and metabolism	4-alpha-glucanotransferase
TRINITY_DN14234_c0_g2	39946.BGIOSGA026328-PA	100	4.6e-50	COG1640	G	Carbohydrate transport and metabolism	4-alpha-glucanotransferase
TRINITY_DN33459_c1_g2	29760.VIT_10s0003g02770.t01	76.6	1.8e-36	COG2154	H	Coenzyme transport and metabolism	4-alpha-hydroxytetrahydrobiopterin dehydratase activity
TRINITY_DN16496_c0_g1	9606.ENSP00000299299	100	5.8e-46	COG2154	H	Coenzyme transport and metabolism	4-alpha-hydroxytetrahydrobiopterin dehydratase activity
TRINITY_DN43932_c3_g1	3847.GLYMA01G39935.1	89.7	8.2e-35	ENOG411250G	S	Function unknown	4F5 protein family
TRINITY_DN40572_c1_g1	4081.Solyc04g078070.2.1	96	2.6e-05	ENOG411250G	S	Function unknown	4F5 protein family
TRINITY_DN32799_c5_g2	3847.GLYMA01G39935.1	93.6	2e-36	ENOG411250G	S	Function unknown	4F5 protein family
TRINITY_DN41845_c0_g1	4113.PGSC0003DMT400011966	58.3	9.8e-23	COG1142	C	Energy production and conversion	4Fe-4S Ferredoxin iron-sulfur binding domain protein
TRINITY_DN34751_c1_g6	39947.LOC_Os06g46436.1	100	4.4e-38	COG1145	C	Energy production and conversion	4Fe-4S ferredoxin, iron-sulfur binding
TRINITY_DN34751_c1_g2	3702.ATCG01060.1	100	6.1e-43	COG1145	C	Energy production and conversion	4Fe-4S ferredoxin, iron-sulfur binding
TRINITY_DN48372_c0_g1	39946.BGIOSGA006093-PA	100	1e-42	COG0821	I	Lipid transport and metabolism	4-hydroxy-3-methylbut-2-en-1-yl diphosphate synthase activity
TRINITY_DN44300_c0_g3	39946.BGIOSGA006093-PA	95.5	0	COG0821	I	Lipid transport and metabolism	4-hydroxy-3-methylbut-2-en-1-yl diphosphate synthase activity
TRINITY_DN44300_c0_g1	3694.POPTR_0009s01900.1	83.7	4e-300	COG0821	I	Lipid transport and metabolism	4-hydroxy-3-methylbut-2-en-1-yl diphosphate synthase activity
TRINITY_DN37840_c3_g1	29760.VIT_06s0004g02900.t01	86.9	2.5e-130	COG0821	I	Lipid transport and metabolism	4-hydroxy-3-methylbut-2-en-1-yl diphosphate synthase activity
TRINITY_DN43403_c3_g1	3702.AT1G06570.1	67.7	1.2e-14	COG3185	E	Amino acid transport and metabolism	4-Hydroxyphenylpyruvate dioxygenase
TRINITY_DN33721_c4_g5	29760.VIT_12s0028g00710.t01	77.2	2.7e-184	COG3185	E	Amino acid transport and metabolism	4-Hydroxyphenylpyruvate dioxygenase
TRINITY_DN33491_c0_g1	29760.VIT_05s0051g00410.t01	75.5	3.4e-115	COG2145	H	Coenzyme transport and metabolism	4-methyl-5-beta-hydroxyethylthiazole kinase
TRINITY_DN37992_c0_g1	3694.POPTR_0010s24500.1	55.4	5.6e-39	COG2091	H	Coenzyme transport and metabolism	4'-phosphopantetheinyl transferase
TRINITY_DN37849_c4_g4	29760.VIT_09s0002g01470.t01	72.2	7.8e-05	COG2091	H	Coenzyme transport and metabolism	4'-phosphopantetheinyl transferase
TRINITY_DN37849_c4_g2	29760.VIT_09s0002g01470.t01	53.7	7.6e-92	COG2091	H	Coenzyme transport and metabolism	4'-phosphopantetheinyl transferase
TRINITY_DN47336_c1_g2	29760.VIT_11s0016g00260.t01	90	1.6e-07	ENOG41124W5	S	Function unknown	5' nucleotidase, deoxy (Pyrimidine), cytosolic type C protein (NT5C)
TRINITY_DN37838_c5_g1	29760.VIT_11s0016g00260.t01	88.4	1.2e-54	ENOG41124W5	S	Function unknown	5' nucleotidase, deoxy (Pyrimidine), cytosolic type C protein (NT5C)
TRINITY_DN29482_c3_g1	29760.VIT_11s0016g00260.t01	74.6	9.4e-39	ENOG41124W5	S	Function unknown	5' nucleotidase, deoxy (Pyrimidine), cytosolic type C protein (NT5C)
TRINITY_DN186_c0_g1	9606.ENSP00000245552	100	2.5e-34	ENOG410XQYS	F	Nucleotide transport and metabolism	5', 3'-nucleotidase, cytosolic
TRINITY_DN974_c0_g1	39946.BGIOSGA003257-PA	81.4	2.5e-17	ENOG410ZGCP	S	Function unknown	50S ribosomal protein 5
TRINITY_DN33028_c0_g1	3702.AT3G56910.1	100	4.1e-22	ENOG410ZGCP	S	Function unknown	50S ribosomal protein 5
TRINITY_DN27877_c1_g5	29760.VIT_08s0040g00300.t01	41	4.4e-11	ENOG410ZGCP	S	Function unknown	50S ribosomal protein 5
TRINITY_DN22398_c0_g1	3694.POPTR_0002s11310.1	56.6	3.9e-21	ENOG410Y35U	S	Function unknown	50S ribosomal protein 6
TRINITY_DN38320_c2_g6	3702.AT2G40010.1	65	0.00021	COG0244	J	Translation, ribosomal structure and biogenesis	50s ribosomal protein L10
TRINITY_DN35106_c0_g1	4113.PGSC0003DMT400082493	80.2	1e-88	COG0244	J	Translation, ribosomal structure and biogenesis	50s ribosomal protein L10
TRINITY_DN34253_c1_g2	39946.BGIOSGA027706-PA	87.8	7.2e-63	COG0244	J	Translation, ribosomal structure and biogenesis	50s ribosomal protein L10
TRINITY_DN34253_c1_g1	29760.VIT_13s0067g00270.t01	84.1	1.2e-145	COG0244	J	Translation, ribosomal structure and biogenesis	50s ribosomal protein L10
TRINITY_DN29164_c0_g4	29760.VIT_12s0034g01000.t01	64.2	6.5e-84	COG0244	J	Translation, ribosomal structure and biogenesis	50s ribosomal protein L10
TRINITY_DN24439_c0_g3	10090.ENSMUSP00000083705	99.2	8.3e-65	COG0244	J	Translation, ribosomal structure and biogenesis	50s ribosomal protein L10
TRINITY_DN24439_c0_g2	7227.FBpp0306232	89.9	2.5e-154	COG0244	J	Translation, ribosomal structure and biogenesis	50s ribosomal protein L10
TRINITY_DN24439_c0_g1	9601.ENSPPYP00000005724	96.7	1.6e-142	COG0244	J	Translation, ribosomal structure and biogenesis	50s ribosomal protein L10
TRINITY_DN1596_c0_g1	4533.OB03G23070.1	100	8.7e-32	COG0244	J	Translation, ribosomal structure and biogenesis	50s ribosomal protein L10
TRINITY_DN48556_c0_g1	39946.BGIOSGA013815-PA	100	1.5e-61	COG0203	J	Translation, ribosomal structure and biogenesis	50S ribosomal protein l17
TRINITY_DN46350_c0_g4	4081.Solyc06g082760.2.1	69.4	2e-71	COG0203	J	Translation, ribosomal structure and biogenesis	50S ribosomal protein l17
TRINITY_DN40856_c0_g2	39946.BGIOSGA017914-PA	56.5	1.9e-06	COG0203	J	Translation, ribosomal structure and biogenesis	50S ribosomal protein l17
TRINITY_DN40856_c0_g1	4081.Solyc08g067950.2.1	69.1	8.5e-18	COG0203	J	Translation, ribosomal structure and biogenesis	50S ribosomal protein l17
TRINITY_DN29387_c1_g1	4081.Solyc08g067950.2.1	62.2	5.1e-42	COG0203	J	Translation, ribosomal structure and biogenesis	50S ribosomal protein l17
TRINITY_DN1595_c0_g2	61853.ENSNLEP00000021205	100	2.6e-31	COG0203	J	Translation, ribosomal structure and biogenesis	50S ribosomal protein l17
TRINITY_DN1595_c0_g1	9606.ENSP00000288937	78.2	2.1e-30	COG0203	J	Translation, ribosomal structure and biogenesis	50S ribosomal protein l17
TRINITY_DN5567_c0_g1	39946.BGIOSGA005083-PA	100	1.8e-61	COG0211	J	Translation, ribosomal structure and biogenesis	50S ribosomal protein l27
TRINITY_DN40453_c2_g3	4113.PGSC0003DMT400037591	80.8	2.5e-64	COG0211	J	Translation, ribosomal structure and biogenesis	50S ribosomal protein l27
TRINITY_DN26537_c4_g1	4081.Solyc11g068820.1.1	60.7	4.8e-31	COG0211	J	Translation, ribosomal structure and biogenesis	50S ribosomal protein l27
TRINITY_DN39710_c0_g5	29760.VIT_18s0001g14510.t01	72.4	1.2e-55	COG0227	J	Translation, ribosomal structure and biogenesis	50s ribosomal protein L28
TRINITY_DN39710_c0_g1	3694.POPTR_0018s03610.1	61.2	8.5e-15	COG0227	J	Translation, ribosomal structure and biogenesis	50s ribosomal protein L28
TRINITY_DN35806_c0_g2	3694.POPTR_0010s07920.1	72.1	4.1e-48	COG0227	J	Translation, ribosomal structure and biogenesis	50s ribosomal protein L28
TRINITY_DN35806_c0_g1	3694.POPTR_0008s16970.1	80.6	7.5e-25	COG0227	J	Translation, ribosomal structure and biogenesis	50s ribosomal protein L28
TRINITY_DN1209_c0_g1	39946.BGIOSGA018986-PA	100	6e-29	COG0227	J	Translation, ribosomal structure and biogenesis	50s ribosomal protein L28
TRINITY_DN867_c0_g1	240176.XP_001837167.1	71.9	1.6e-27	COG0255	J	Translation, ribosomal structure and biogenesis	50s ribosomal protein l29
TRINITY_DN44_c0_g1	7227.FBpp0070766	88.6	6.2e-50	COG0255	J	Translation, ribosomal structure and biogenesis	50s ribosomal protein l29
TRINITY_DN40120_c2_g1	4081.Solyc05g054810.2.1	96	0.00021	COG0255	J	Translation, ribosomal structure and biogenesis	50s ribosomal protein l29
TRINITY_DN3598_c0_g1	9606.ENSP00000259469	100	9.3e-40	COG0255	J	Translation, ribosomal structure and biogenesis	50s ribosomal protein l29
TRINITY_DN34822_c3_g1	4081.Solyc06g072470.2.1	54.7	8.5e-08	COG0255	J	Translation, ribosomal structure and biogenesis	50s ribosomal protein l29
TRINITY_DN34279_c1_g2	4113.PGSC0003DMT400078146	94.2	3.5e-54	COG0255	J	Translation, ribosomal structure and biogenesis	50s ribosomal protein l29
TRINITY_DN27954_c1_g1	39946.BGIOSGA008264-PA	100	2.5e-46	COG0255	J	Translation, ribosomal structure and biogenesis	50s ribosomal protein l29
TRINITY_DN27695_c1_g1	4081.Solyc06g072470.2.1	82.8	2.6e-45	COG0255	J	Translation, ribosomal structure and biogenesis	50s ribosomal protein l29
TRINITY_DN7130_c0_g1	4533.OB01G33120.1	100	1.3e-30	COG0254	J	Translation, ribosomal structure and biogenesis	50S ribosomal protein L3-1
TRINITY_DN26803_c1_g1	29760.VIT_18s0001g12850.t01	75.8	1.5e-47	COG0254	J	Translation, ribosomal structure and biogenesis	50S ribosomal protein L3-1
TRINITY_DN27397_c1_g3	4113.PGSC0003DMT400002291	58.8	1.6e-05	ENOG411168D	J	Translation, ribosomal structure and biogenesis	50S ribosomal protein L3-2, chloroplastic
TRINITY_DN2395_c0_g1	4513.MLOC_5848.1	85.7	4e-08	ENOG41108U1	J	Translation, ribosomal structure and biogenesis	50S ribosomal protein L3-2, chloroplastic
TRINITY_DN26597_c1_g4	4513.MLOC_39636.1	86.2	3.8e-20	COG0267	J	Translation, ribosomal structure and biogenesis	50S ribosomal protein L33
TRINITY_DN41993_c0_g1	3702.AT2G24090.1	87.3	3e-27	COG0291	J	Translation, ribosomal structure and biogenesis	50s ribosomal protein L35
TRINITY_DN10273_c0_g1	39946.BGIOSGA023367-PA	100	1.8e-14	COG0291	J	Translation, ribosomal structure and biogenesis	50s ribosomal protein L35
TRINITY_DN32657_c1_g2	4641.GSMUA_Achr11P21400_001	95.9	6.7e-20	COG0257	J	Translation, ribosomal structure and biogenesis	50S ribosomal protein L36
TRINITY_DN48592_c0_g1	39946.BGIOSGA000413-PA	100	1.9e-10	COG5049	D	Cell cycle control, cell division, chromosome partitioning	5'-3' exoribonuclease
TRINITY_DN48592_c0_g1	39946.BGIOSGA000413-PA	100	1.9e-10	COG5049	L	Replication, recombination and repair	5'-3' exoribonuclease
TRINITY_DN48592_c0_g1	39946.BGIOSGA000413-PA	100	1.9e-10	COG5049	A	RNA processing and modification	5'-3' exoribonuclease
TRINITY_DN44854_c2_g1	29760.VIT_18s0001g14020.t01	41.2	1.7e-41	COG5049	D	Cell cycle control, cell division, chromosome partitioning	5'-3' exoribonuclease
TRINITY_DN44854_c2_g1	29760.VIT_18s0001g14020.t01	41.2	1.7e-41	COG5049	L	Replication, recombination and repair	5'-3' exoribonuclease
TRINITY_DN44854_c2_g1	29760.VIT_18s0001g14020.t01	41.2	1.7e-41	COG5049	A	RNA processing and modification	5'-3' exoribonuclease
TRINITY_DN44584_c1_g2	4081.Solyc04g049010.2.1	63.3	0	COG5049	D	Cell cycle control, cell division, chromosome partitioning	5'-3' exoribonuclease
TRINITY_DN44584_c1_g2	4081.Solyc04g049010.2.1	63.3	0	COG5049	L	Replication, recombination and repair	5'-3' exoribonuclease
TRINITY_DN44584_c1_g2	4081.Solyc04g049010.2.1	63.3	0	COG5049	A	RNA processing and modification	5'-3' exoribonuclease
TRINITY_DN42620_c0_g1	39947.LOC_Os11g05840.1	45.9	4.5e-49	COG5049	D	Cell cycle control, cell division, chromosome partitioning	5'-3' exoribonuclease
TRINITY_DN42620_c0_g1	39947.LOC_Os11g05840.1	45.9	4.5e-49	COG5049	L	Replication, recombination and repair	5'-3' exoribonuclease
TRINITY_DN42620_c0_g1	39947.LOC_Os11g05840.1	45.9	4.5e-49	COG5049	A	RNA processing and modification	5'-3' exoribonuclease
TRINITY_DN42089_c0_g1	4577.GRMZM2G064868_P03	63.5	1.4e-10	COG5049	D	Cell cycle control, cell division, chromosome partitioning	5'-3' exoribonuclease
TRINITY_DN42089_c0_g1	4577.GRMZM2G064868_P03	63.5	1.4e-10	COG5049	L	Replication, recombination and repair	5'-3' exoribonuclease
TRINITY_DN42089_c0_g1	4577.GRMZM2G064868_P03	63.5	1.4e-10	COG5049	A	RNA processing and modification	5'-3' exoribonuclease
TRINITY_DN39965_c1_g1	4113.PGSC0003DMT400009550	70.8	7.6e-115	COG5049	D	Cell cycle control, cell division, chromosome partitioning	5'-3' exoribonuclease
TRINITY_DN39965_c1_g1	4113.PGSC0003DMT400009550	70.8	7.6e-115	COG5049	L	Replication, recombination and repair	5'-3' exoribonuclease
TRINITY_DN39965_c1_g1	4113.PGSC0003DMT400009550	70.8	7.6e-115	COG5049	A	RNA processing and modification	5'-3' exoribonuclease
TRINITY_DN38085_c2_g4	29760.VIT_18s0001g14020.t01	77.2	3e-130	COG5049	D	Cell cycle control, cell division, chromosome partitioning	5'-3' exoribonuclease
TRINITY_DN38085_c2_g4	29760.VIT_18s0001g14020.t01	77.2	3e-130	COG5049	L	Replication, recombination and repair	5'-3' exoribonuclease
TRINITY_DN38085_c2_g4	29760.VIT_18s0001g14020.t01	77.2	3e-130	COG5049	A	RNA processing and modification	5'-3' exoribonuclease
TRINITY_DN37192_c1_g7	15368.BRADI1G05660.1	80	5.8e-11	COG5049	D	Cell cycle control, cell division, chromosome partitioning	5'-3' exoribonuclease
TRINITY_DN37192_c1_g7	15368.BRADI1G05660.1	80	5.8e-11	COG5049	L	Replication, recombination and repair	5'-3' exoribonuclease
TRINITY_DN37192_c1_g7	15368.BRADI1G05660.1	80	5.8e-11	COG5049	A	RNA processing and modification	5'-3' exoribonuclease
TRINITY_DN33453_c0_g1	29760.VIT_16s0039g02640.t01	69	6.8e-298	COG5049	D	Cell cycle control, cell division, chromosome partitioning	5'-3' exoribonuclease
TRINITY_DN33453_c0_g1	29760.VIT_16s0039g02640.t01	69	6.8e-298	COG5049	L	Replication, recombination and repair	5'-3' exoribonuclease
TRINITY_DN33453_c0_g1	29760.VIT_16s0039g02640.t01	69	6.8e-298	COG5049	A	RNA processing and modification	5'-3' exoribonuclease
TRINITY_DN29750_c7_g1	3694.POPTR_0030s00400.1	47.2	2.4e-100	COG5049	D	Cell cycle control, cell division, chromosome partitioning	5'-3' exoribonuclease
TRINITY_DN29750_c7_g1	3694.POPTR_0030s00400.1	47.2	2.4e-100	COG5049	L	Replication, recombination and repair	5'-3' exoribonuclease
TRINITY_DN29750_c7_g1	3694.POPTR_0030s00400.1	47.2	2.4e-100	COG5049	A	RNA processing and modification	5'-3' exoribonuclease
TRINITY_DN27956_c1_g4	39947.LOC_Os11g05840.1	44.5	3.1e-84	COG5049	D	Cell cycle control, cell division, chromosome partitioning	5'-3' exoribonuclease
TRINITY_DN27956_c1_g4	39947.LOC_Os11g05840.1	44.5	3.1e-84	COG5049	L	Replication, recombination and repair	5'-3' exoribonuclease
TRINITY_DN27956_c1_g4	39947.LOC_Os11g05840.1	44.5	3.1e-84	COG5049	A	RNA processing and modification	5'-3' exoribonuclease
TRINITY_DN25998_c1_g3	3702.AT1G75660.1	41.3	5.4e-05	COG5049	D	Cell cycle control, cell division, chromosome partitioning	5'-3' exoribonuclease
TRINITY_DN25998_c1_g3	3702.AT1G75660.1	41.3	5.4e-05	COG5049	L	Replication, recombination and repair	5'-3' exoribonuclease
TRINITY_DN25998_c1_g3	3702.AT1G75660.1	41.3	5.4e-05	COG5049	A	RNA processing and modification	5'-3' exoribonuclease
TRINITY_DN25998_c1_g1	29760.VIT_16s0039g02640.t01	44.8	4.2e-86	COG5049	D	Cell cycle control, cell division, chromosome partitioning	5'-3' exoribonuclease
TRINITY_DN25998_c1_g1	29760.VIT_16s0039g02640.t01	44.8	4.2e-86	COG5049	L	Replication, recombination and repair	5'-3' exoribonuclease
TRINITY_DN25998_c1_g1	29760.VIT_16s0039g02640.t01	44.8	4.2e-86	COG5049	A	RNA processing and modification	5'-3' exoribonuclease
TRINITY_DN25998_c0_g2	4113.PGSC0003DMT400009550	70.5	7.1e-49	COG5049	D	Cell cycle control, cell division, chromosome partitioning	5'-3' exoribonuclease
TRINITY_DN25998_c0_g2	4113.PGSC0003DMT400009550	70.5	7.1e-49	COG5049	L	Replication, recombination and repair	5'-3' exoribonuclease
TRINITY_DN25998_c0_g2	4113.PGSC0003DMT400009550	70.5	7.1e-49	COG5049	A	RNA processing and modification	5'-3' exoribonuclease
TRINITY_DN25998_c0_g1	4555.Si028178m	73.1	8.9e-43	COG5049	D	Cell cycle control, cell division, chromosome partitioning	5'-3' exoribonuclease
TRINITY_DN25998_c0_g1	4555.Si028178m	73.1	8.9e-43	COG5049	L	Replication, recombination and repair	5'-3' exoribonuclease
TRINITY_DN25998_c0_g1	4555.Si028178m	73.1	8.9e-43	COG5049	A	RNA processing and modification	5'-3' exoribonuclease
TRINITY_DN23107_c0_g1	39946.BGIOSGA000413-PA	100	2.4e-51	COG5049	D	Cell cycle control, cell division, chromosome partitioning	5'-3' exoribonuclease
TRINITY_DN23107_c0_g1	39946.BGIOSGA000413-PA	100	2.4e-51	COG5049	L	Replication, recombination and repair	5'-3' exoribonuclease
TRINITY_DN23107_c0_g1	39946.BGIOSGA000413-PA	100	2.4e-51	COG5049	A	RNA processing and modification	5'-3' exoribonuclease
TRINITY_DN40056_c0_g1	29760.VIT_13s0019g04190.t01	80.5	6.5e-198	COG0082	E	Amino acid transport and metabolism	5-enolpyruvylshikimate-3-phosphate phospholyase
TRINITY_DN46552_c0_g3	29760.VIT_15s0048g00350.t01	70.1	1.3e-192	COG0128	E	Amino acid transport and metabolism	5-enolpyruvylshikimate-3-phosphate synthase
TRINITY_DN46552_c0_g1	3694.POPTR_0002s14740.1	68.3	5.6e-07	COG0128	E	Amino acid transport and metabolism	5-enolpyruvylshikimate-3-phosphate synthase
TRINITY_DN49618_c0_g1	39946.BGIOSGA037057-PA	100	1e-49	COG0212	H	Coenzyme transport and metabolism	5-formyltetrahydrofolate cyclo-ligase
TRINITY_DN46356_c3_g1	3694.POPTR_0012s07480.1	72.5	4.5e-07	COG0212	H	Coenzyme transport and metabolism	5-formyltetrahydrofolate cyclo-ligase
TRINITY_DN42251_c3_g2	29760.VIT_18s0072g00300.t01	65.9	9.8e-05	COG0212	H	Coenzyme transport and metabolism	5-formyltetrahydrofolate cyclo-ligase
TRINITY_DN42251_c3_g1	3694.POPTR_0005s21670.1	86.6	1.7e-72	COG0212	H	Coenzyme transport and metabolism	5-formyltetrahydrofolate cyclo-ligase
TRINITY_DN41297_c0_g2	3694.POPTR_0012s07480.1	62.6	1.9e-27	COG0212	H	Coenzyme transport and metabolism	5-formyltetrahydrofolate cyclo-ligase
TRINITY_DN32517_c1_g3	29760.VIT_18s0072g00300.t01	92.9	3e-06	COG0212	H	Coenzyme transport and metabolism	5-formyltetrahydrofolate cyclo-ligase
TRINITY_DN32238_c0_g1	29760.VIT_17s0000g05350.t01	70.9	2.2e-92	COG0212	H	Coenzyme transport and metabolism	5-formyltetrahydrofolate cyclo-ligase
TRINITY_DN37723_c0_g1	29760.VIT_09s0018g01180.t01	71.5	4.7e-102	COG2351	S	Function unknown	5-hydroxyisourate hydrolase
TRINITY_DN47563_c2_g2	4081.Solyc04g080430.2.1	95	1.3e-13	ENOG410XQAV	S	Function unknown	5'-nucleotidase
TRINITY_DN41761_c0_g1	29760.VIT_05s0020g00880.t01	75.4	1.4e-71	ENOG410XQAV	S	Function unknown	5'-nucleotidase
TRINITY_DN40995_c0_g6	29760.VIT_18s0001g12510.t01	68.5	1.4e-38	ENOG410XQAV	S	Function unknown	5'-nucleotidase
TRINITY_DN40995_c0_g5	4113.PGSC0003DMT400009449	89.7	2e-06	ENOG410XQAV	S	Function unknown	5'-nucleotidase
TRINITY_DN40995_c0_g4	29760.VIT_18s0001g12510.t01	80.6	9.6e-06	ENOG410XQAV	S	Function unknown	5'-nucleotidase
TRINITY_DN39237_c0_g1	3702.AT1G75210.1	88.1	8.4e-14	ENOG410XQAV	S	Function unknown	5'-nucleotidase
TRINITY_DN37154_c2_g2	29760.VIT_18s0001g12510.t01	74.2	8.4e-32	ENOG410XQAV	S	Function unknown	5'-nucleotidase
TRINITY_DN37154_c2_g1	39946.BGIOSGA009736-PA	68.9	6.5e-35	ENOG410XQAV	S	Function unknown	5'-nucleotidase
TRINITY_DN36927_c1_g3	4081.Solyc04g080430.2.1	68.6	1.3e-61	ENOG410XQAV	S	Function unknown	5'-nucleotidase
TRINITY_DN36927_c1_g1	4081.Solyc04g080430.2.1	82.8	4.8e-111	ENOG410XQAV	S	Function unknown	5'-nucleotidase
TRINITY_DN36492_c2_g3	29760.VIT_18s0001g12510.t01	81.8	1.2e-18	ENOG410XQAV	S	Function unknown	5'-nucleotidase
TRINITY_DN34511_c0_g3	3694.POPTR_0010s00530.1	85.4	1.3e-158	ENOG410XQAV	S	Function unknown	5'-nucleotidase
TRINITY_DN29304_c1_g1	29760.VIT_18s0001g12510.t01	82.6	3.4e-59	ENOG410XQAV	S	Function unknown	5'-nucleotidase
TRINITY_DN39142_c2_g1	3694.POPTR_0018s10960.1	81.2	7.2e-127	ENOG410XT8W	S	Function unknown	5-nucleotidase domain containing
TRINITY_DN29928_c0_g1	29760.VIT_13s0073g00650.t01	74.6	2.5e-130	ENOG410ZQJ8	F	Nucleotide transport and metabolism	5'-nucleotidase, cytosolic
TRINITY_DN45772_c1_g1	29760.VIT_08s0007g00060.t01	88.5	0	COG0145	E	Amino acid transport and metabolism	5-oxoprolinase
TRINITY_DN45772_c1_g1	29760.VIT_08s0007g00060.t01	88.5	0	COG0146	E	Amino acid transport and metabolism	5-oxoprolinase
TRINITY_DN45772_c1_g1	29760.VIT_08s0007g00060.t01	88.5	0	COG0145	Q	Secondary metabolites biosynthesis, transport and catabolism	5-oxoprolinase
TRINITY_DN45772_c1_g1	29760.VIT_08s0007g00060.t01	88.5	0	COG0146	Q	Secondary metabolites biosynthesis, transport and catabolism	5-oxoprolinase
TRINITY_DN41459_c1_g3	29760.VIT_04s0043g00250.t01	87.7	8e-259	COG1499	J	Translation, ribosomal structure and biogenesis	60S ribosomal export protein Nmd3
TRINITY_DN11963_c0_g1	9606.ENSP00000307525	100	1.1e-35	COG1499	J	Translation, ribosomal structure and biogenesis	60S ribosomal export protein Nmd3
TRINITY_DN36664_c1_g3	4081.Solyc02g070630.2.1	58.5	3.3e-33	ENOG41122XG	S	Function unknown	60s ribosomal protein
TRINITY_DN33119_c0_g2	4577.GRMZM2G021877_P01	47.9	1.4e-05	ENOG41122XG	S	Function unknown	60s ribosomal protein
TRINITY_DN33119_c0_g1	3847.GLYMA13G33600.1	44.4	4.1e-13	ENOG41122XG	S	Function unknown	60s ribosomal protein
TRINITY_DN29204_c2_g1	29760.VIT_10s0003g03160.t01	46.3	4.6e-18	ENOG41122XG	S	Function unknown	60s ribosomal protein
TRINITY_DN656_c0_g1	36630.CADNFIAP00009644	73.8	3.6e-35	COG5051	J	Translation, ribosomal structure and biogenesis	60S ribosomal protein l36
TRINITY_DN49303_c0_g1	9315.ENSMEUP00000002505	98.7	7.9e-37	COG5051	J	Translation, ribosomal structure and biogenesis	60S ribosomal protein l36
TRINITY_DN48928_c0_g1	39946.BGIOSGA019990-PA	100	1.9e-55	COG5051	J	Translation, ribosomal structure and biogenesis	60S ribosomal protein l36
TRINITY_DN30773_c0_g8	3694.POPTR_0011s07390.1	95.5	1.1e-52	COG5051	J	Translation, ribosomal structure and biogenesis	60S ribosomal protein l36
TRINITY_DN3_c0_g1	9669.ENSMPUP00000006114	99	1e-47	COG5051	J	Translation, ribosomal structure and biogenesis	60S ribosomal protein l36
TRINITY_DN29444_c2_g1	4641.GSMUA_Achr10P03650_001	98.6	5.2e-29	COG5051	J	Translation, ribosomal structure and biogenesis	60S ribosomal protein l36
TRINITY_DN13522_c0_g2	7227.FBpp0070150	100	1.7e-57	COG5051	J	Translation, ribosomal structure and biogenesis	60S ribosomal protein l36
TRINITY_DN13522_c0_g1	8128.ENSONIP00000009751	97.5	9.6e-38	COG5051	J	Translation, ribosomal structure and biogenesis	60S ribosomal protein l36
TRINITY_DN47555_c1_g3	3847.GLYMA14G09380.1	85.2	1.2e-16	COG0156	H	Coenzyme transport and metabolism	8-Amino-7-oxononanoate synthase
TRINITY_DN47555_c1_g2	3847.GLYMA14G09380.1	78.4	6.7e-07	COG0156	H	Coenzyme transport and metabolism	8-Amino-7-oxononanoate synthase
TRINITY_DN47555_c1_g1	29760.VIT_07s0130g00350.t01	82.2	3e-201	COG0156	H	Coenzyme transport and metabolism	8-Amino-7-oxononanoate synthase
TRINITY_DN44773_c1_g2	4081.Solyc08g066020.1.1	75.4	1.4e-15	COG0156	H	Coenzyme transport and metabolism	8-Amino-7-oxononanoate synthase
TRINITY_DN44773_c1_g1	3694.POPTR_0012s04080.1	67.3	6.7e-10	COG0156	H	Coenzyme transport and metabolism	8-Amino-7-oxononanoate synthase
TRINITY_DN40776_c2_g2	29760.VIT_09s0002g08460.t01	69.1	2.4e-143	COG0156	H	Coenzyme transport and metabolism	8-Amino-7-oxononanoate synthase
TRINITY_DN38390_c0_g1	29760.VIT_07s0130g00350.t01	73	1.5e-14	COG0156	H	Coenzyme transport and metabolism	8-Amino-7-oxononanoate synthase
TRINITY_DN37646_c0_g1	3847.GLYMA17G35800.2	67.9	4.1e-11	COG0156	H	Coenzyme transport and metabolism	8-Amino-7-oxononanoate synthase
TRINITY_DN37263_c5_g3	3694.POPTR_0012s10630.1	98.1	5.1e-23	COG0156	H	Coenzyme transport and metabolism	8-Amino-7-oxononanoate synthase
TRINITY_DN37263_c5_g2	29760.VIT_17s0000g00500.t01	86.4	2.8e-255	COG0156	H	Coenzyme transport and metabolism	8-Amino-7-oxononanoate synthase
TRINITY_DN34215_c0_g6	3694.POPTR_0012s04080.1	96.3	2.2e-23	COG0156	H	Coenzyme transport and metabolism	8-Amino-7-oxononanoate synthase
TRINITY_DN28336_c3_g1	4113.PGSC0003DMT400071012	74	1.3e-65	COG0156	H	Coenzyme transport and metabolism	8-Amino-7-oxononanoate synthase
TRINITY_DN30560_c0_g2	4081.Solyc09g018850.2.1	66.7	5.7e-160	COG1194	L	Replication, recombination and repair	a g-specific adenine glycosylase
TRINITY_DN47511_c0_g1	3847.GLYMA14G09860.1	75.5	3.1e-62	ENOG410XQIN	S	Function unknown	A kinase (PRKA) anchor protein
TRINITY_DN35920_c0_g2	4081.Solyc04g077820.2.1	54.8	8.5e-29	ENOG410XQIN	S	Function unknown	A kinase (PRKA) anchor protein
TRINITY_DN697_c0_g1	4533.OB03G14080.1	100	7e-11	COG0464	O	Posttranslational modification, protein turnover, chaperones	Aaa atpase
TRINITY_DN6492_c0_g1	39946.BGIOSGA011435-PA	100	1.1e-49	COG0464	O	Posttranslational modification, protein turnover, chaperones	Aaa atpase
TRINITY_DN49294_c0_g1	4558.Sb05g026170.1	100	3.5e-34	COG0464	O	Posttranslational modification, protein turnover, chaperones	Aaa atpase
TRINITY_DN47857_c2_g6	29760.VIT_01s0010g02600.t01	85.1	1.5e-40	COG0464	O	Posttranslational modification, protein turnover, chaperones	Aaa atpase
TRINITY_DN47857_c2_g5	29760.VIT_01s0010g02600.t01	94.4	2.1e-60	COG0464	O	Posttranslational modification, protein turnover, chaperones	Aaa atpase
TRINITY_DN47857_c2_g4	4641.GSMUA_Achr4P03560_001	85.5	4.7e-21	COG0464	O	Posttranslational modification, protein turnover, chaperones	Aaa atpase
TRINITY_DN47857_c2_g2	4081.Solyc01g068330.2.1	100	1.8e-12	COG0464	O	Posttranslational modification, protein turnover, chaperones	Aaa atpase
TRINITY_DN47857_c2_g1	29760.VIT_01s0010g02600.t01	75.9	8.5e-43	COG0464	O	Posttranslational modification, protein turnover, chaperones	Aaa atpase
TRINITY_DN47644_c1_g7	29760.VIT_00s0125g00170.t01	72.5	4.8e-08	COG0464	O	Posttranslational modification, protein turnover, chaperones	Aaa atpase
TRINITY_DN47644_c1_g3	29760.VIT_00s0125g00170.t01	90	1.2e-16	COG0464	O	Posttranslational modification, protein turnover, chaperones	Aaa atpase
TRINITY_DN47644_c1_g1	29760.VIT_00s0125g00170.t01	65	0	COG0464	O	Posttranslational modification, protein turnover, chaperones	Aaa atpase
TRINITY_DN47608_c1_g5	3694.POPTR_0012s08830.1	84.4	1.9e-08	COG0464	O	Posttranslational modification, protein turnover, chaperones	Aaa atpase
TRINITY_DN47608_c1_g3	3694.POPTR_0012s08830.1	82.6	1.9e-34	COG0464	O	Posttranslational modification, protein turnover, chaperones	Aaa atpase
TRINITY_DN47107_c1_g1	3694.POPTR_0017s05960.1	70.8	0	COG0464	O	Posttranslational modification, protein turnover, chaperones	Aaa atpase
TRINITY_DN46802_c2_g5	4081.Solyc06g084530.2.1	93.3	4.5e-08	COG0464	O	Posttranslational modification, protein turnover, chaperones	Aaa atpase
TRINITY_DN46802_c2_g4	4081.Solyc06g084530.2.1	51.9	9.6e-17	COG0464	O	Posttranslational modification, protein turnover, chaperones	Aaa atpase
TRINITY_DN46802_c2_g3	29760.VIT_07s0005g00200.t01	75.8	3e-156	COG0464	O	Posttranslational modification, protein turnover, chaperones	Aaa atpase
TRINITY_DN46802_c2_g2	4081.Solyc06g084530.2.1	65.8	9.8e-192	COG0464	O	Posttranslational modification, protein turnover, chaperones	Aaa atpase
TRINITY_DN46800_c1_g1	6183.Smp_057320__mRNA	56.7	7e-57	COG0464	O	Posttranslational modification, protein turnover, chaperones	Aaa atpase
TRINITY_DN46655_c1_g1	59689.scaffold_603809.1	72.8	2.1e-26	COG0464	O	Posttranslational modification, protein turnover, chaperones	Aaa atpase
TRINITY_DN46260_c0_g1	3847.GLYMA08G19920.1	70.6	0.00024	COG0464	O	Posttranslational modification, protein turnover, chaperones	Aaa atpase
TRINITY_DN4585_c0_g1	4577.GRMZM2G398755_P01	72	5.1e-20	COG0464	O	Posttranslational modification, protein turnover, chaperones	Aaa atpase
TRINITY_DN45375_c3_g1	29760.VIT_17s0000g01550.t01	78	0	COG0464	O	Posttranslational modification, protein turnover, chaperones	Aaa atpase
TRINITY_DN45254_c0_g3	929439.XP_003875143.1	43.7	1.8e-07	COG0464	O	Posttranslational modification, protein turnover, chaperones	Aaa atpase
TRINITY_DN45084_c1_g1	29760.VIT_08s0040g00910.t01	63.2	0	COG0464	O	Posttranslational modification, protein turnover, chaperones	Aaa atpase
TRINITY_DN44351_c0_g1	4081.Solyc08g081740.2.1	84.8	6.1e-129	COG0464	O	Posttranslational modification, protein turnover, chaperones	Aaa atpase
TRINITY_DN43806_c0_g3	4081.Solyc06g074980.2.1	90.5	2.2e-35	COG0464	O	Posttranslational modification, protein turnover, chaperones	Aaa atpase
TRINITY_DN43806_c0_g2	4081.Solyc06g074980.2.1	92.2	0	COG0464	O	Posttranslational modification, protein turnover, chaperones	Aaa atpase
TRINITY_DN43806_c0_g1	4081.Solyc06g074980.2.1	96.6	6.2e-07	COG0464	O	Posttranslational modification, protein turnover, chaperones	Aaa atpase
TRINITY_DN43690_c2_g1	29760.VIT_16s0050g01850.t01	76	0	COG0464	O	Posttranslational modification, protein turnover, chaperones	Aaa atpase
TRINITY_DN43148_c0_g2	4081.Solyc05g012190.2.1	80.8	1.3e-191	COG0464	O	Posttranslational modification, protein turnover, chaperones	Aaa atpase
TRINITY_DN42713_c3_g1	29760.VIT_19s0014g02080.t01	63.3	0	COG0464	O	Posttranslational modification, protein turnover, chaperones	Aaa atpase
TRINITY_DN42402_c0_g1	3694.POPTR_0014s06760.1	87.3	5.4e-28	COG0464	O	Posttranslational modification, protein turnover, chaperones	Aaa atpase
TRINITY_DN42321_c1_g4	4641.GSMUA_Achr4P26800_001	55.8	1.3e-06	COG0464	O	Posttranslational modification, protein turnover, chaperones	Aaa atpase
TRINITY_DN42222_c0_g1	3847.GLYMA04G41040.1	74.4	2.3e-155	COG0464	O	Posttranslational modification, protein turnover, chaperones	Aaa atpase
TRINITY_DN41851_c0_g1	29760.VIT_19s0014g02750.t01	87.5	7.8e-297	COG0464	O	Posttranslational modification, protein turnover, chaperones	Aaa atpase
TRINITY_DN41779_c0_g5	29760.VIT_08s0040g01480.t01	92.6	1.4e-46	COG0464	O	Posttranslational modification, protein turnover, chaperones	Aaa atpase
TRINITY_DN41732_c2_g1	3694.POPTR_0004s00570.1	69.3	2.2e-218	COG0464	O	Posttranslational modification, protein turnover, chaperones	Aaa atpase
TRINITY_DN41185_c0_g2	29760.VIT_17s0000g08890.t01	85.6	8.3e-35	COG0464	O	Posttranslational modification, protein turnover, chaperones	Aaa atpase
TRINITY_DN41017_c3_g3	29760.VIT_17s0000g01550.t01	88.8	2.9e-79	COG0464	O	Posttranslational modification, protein turnover, chaperones	Aaa atpase
TRINITY_DN40806_c1_g2	3694.POPTR_0015s01010.1	93.4	3.4e-166	COG0464	O	Posttranslational modification, protein turnover, chaperones	Aaa atpase
TRINITY_DN40753_c4_g5	4081.Solyc06g084530.2.1	49	1.3e-09	COG0464	O	Posttranslational modification, protein turnover, chaperones	Aaa atpase
TRINITY_DN40753_c4_g4	29760.VIT_07s0005g00200.t01	63	2e-71	COG0464	O	Posttranslational modification, protein turnover, chaperones	Aaa atpase
TRINITY_DN40753_c4_g2	4081.Solyc06g084530.2.1	68.6	9.3e-33	COG0464	O	Posttranslational modification, protein turnover, chaperones	Aaa atpase
TRINITY_DN40325_c1_g1	29760.VIT_15s0048g01720.t01	94.3	3.2e-74	COG0464	O	Posttranslational modification, protein turnover, chaperones	Aaa atpase
TRINITY_DN39874_c0_g1	29760.VIT_02s0025g00650.t01	62.7	7.5e-96	COG0464	O	Posttranslational modification, protein turnover, chaperones	Aaa atpase
TRINITY_DN39604_c0_g1	29760.VIT_01s0011g02220.t01	66.2	0	COG0464	O	Posttranslational modification, protein turnover, chaperones	Aaa atpase
TRINITY_DN38806_c0_g1	29760.VIT_14s0068g02130.t01	79	1.2e-28	COG0464	O	Posttranslational modification, protein turnover, chaperones	Aaa atpase
TRINITY_DN38268_c1_g5	29760.VIT_11s0016g03900.t01	86.1	1.7e-234	COG0464	O	Posttranslational modification, protein turnover, chaperones	Aaa atpase
TRINITY_DN38268_c1_g3	29760.VIT_11s0016g03900.t01	83.5	1.8e-114	COG0464	O	Posttranslational modification, protein turnover, chaperones	Aaa atpase
TRINITY_DN38235_c1_g2	3694.POPTR_0012s08830.1	79.2	2.8e-175	COG0464	O	Posttranslational modification, protein turnover, chaperones	Aaa atpase
TRINITY_DN37892_c0_g3	4081.Solyc03g007760.2.1	86.8	1.3e-16	COG0464	O	Posttranslational modification, protein turnover, chaperones	Aaa atpase
TRINITY_DN36609_c2_g4	861557.XP_003305788.1	49.2	6.2e-09	COG0464	O	Posttranslational modification, protein turnover, chaperones	Aaa atpase
TRINITY_DN36609_c2_g3	426418.XP_001932584.1	76.3	7.5e-08	COG0464	O	Posttranslational modification, protein turnover, chaperones	Aaa atpase
TRINITY_DN36287_c0_g6	3694.POPTR_0015s09220.1	67.1	3.7e-15	COG0464	O	Posttranslational modification, protein turnover, chaperones	Aaa atpase
TRINITY_DN34952_c1_g1	3711.Bra000808.1-P	68.1	5.3e-08	COG0464	O	Posttranslational modification, protein turnover, chaperones	Aaa atpase
TRINITY_DN34885_c2_g1	39947.LOC_Os02g51400.1	43.9	4.8e-06	COG0464	O	Posttranslational modification, protein turnover, chaperones	Aaa atpase
TRINITY_DN34533_c1_g1	29760.VIT_11s0016g03900.t01	85.6	3.7e-88	COG0464	O	Posttranslational modification, protein turnover, chaperones	Aaa atpase
TRINITY_DN34236_c0_g1	4081.Solyc06g084530.2.1	91.9	7.7e-11	COG0464	O	Posttranslational modification, protein turnover, chaperones	Aaa atpase
TRINITY_DN34062_c1_g3	4113.PGSC0003DMT400055513	73.4	2.8e-69	COG0464	O	Posttranslational modification, protein turnover, chaperones	Aaa atpase
TRINITY_DN33422_c0_g1	4641.GSMUA_Achr4P03560_001	91.5	1.3e-22	COG0464	O	Posttranslational modification, protein turnover, chaperones	Aaa atpase
TRINITY_DN31931_c0_g6	4081.Solyc04g057960.2.1	66.7	9.1e-30	COG0464	O	Posttranslational modification, protein turnover, chaperones	Aaa atpase
TRINITY_DN31529_c1_g2	3694.POPTR_0013s14800.1	78.8	6.2e-05	COG0464	O	Posttranslational modification, protein turnover, chaperones	Aaa atpase
TRINITY_DN31477_c0_g1	3694.POPTR_0013s14800.1	76.9	2.2e-14	COG0464	O	Posttranslational modification, protein turnover, chaperones	Aaa atpase
TRINITY_DN30766_c1_g2	4113.PGSC0003DMT400031731	60.9	3e-58	COG0464	O	Posttranslational modification, protein turnover, chaperones	Aaa atpase
TRINITY_DN30738_c1_g1	4081.Solyc06g074980.2.1	96.2	6.1e-37	COG0464	O	Posttranslational modification, protein turnover, chaperones	Aaa atpase
TRINITY_DN30738_c0_g5	4558.Sb01g020910.1	100	4.4e-41	COG0464	O	Posttranslational modification, protein turnover, chaperones	Aaa atpase
TRINITY_DN30738_c0_g4	3694.POPTR_0015s09220.1	100	4.1e-32	COG0464	O	Posttranslational modification, protein turnover, chaperones	Aaa atpase
TRINITY_DN30738_c0_g3	29760.VIT_08s0040g01480.t01	88.6	1.9e-59	COG0464	O	Posttranslational modification, protein turnover, chaperones	Aaa atpase
TRINITY_DN30738_c0_g2	39946.BGIOSGA011435-PA	100	3.9e-46	COG0464	O	Posttranslational modification, protein turnover, chaperones	Aaa atpase
TRINITY_DN30738_c0_g1	29760.VIT_08s0040g01480.t01	96	0	COG0464	O	Posttranslational modification, protein turnover, chaperones	Aaa atpase
TRINITY_DN30735_c3_g1	29760.VIT_05s0102g00260.t01	76.6	4.7e-11	COG0464	O	Posttranslational modification, protein turnover, chaperones	Aaa atpase
TRINITY_DN29978_c2_g1	3847.GLYMA08G19920.1	40.1	3.8e-21	COG0464	O	Posttranslational modification, protein turnover, chaperones	Aaa atpase
TRINITY_DN29759_c0_g3	4081.Solyc12g007100.1.1	39.4	1.9e-39	COG0464	O	Posttranslational modification, protein turnover, chaperones	Aaa atpase
TRINITY_DN29417_c1_g5	4081.Solyc09g074950.2.1	78	2e-179	COG0464	O	Posttranslational modification, protein turnover, chaperones	Aaa atpase
TRINITY_DN28591_c3_g1	4081.Solyc03g110900.2.1	55.1	1.2e-10	COG0464	O	Posttranslational modification, protein turnover, chaperones	Aaa atpase
TRINITY_DN28422_c0_g1	29760.VIT_01s0010g02600.t01	85.5	1.6e-53	COG0464	O	Posttranslational modification, protein turnover, chaperones	Aaa atpase
TRINITY_DN27925_c2_g6	29760.VIT_16s0050g01850.t01	81.9	2e-24	COG0464	O	Posttranslational modification, protein turnover, chaperones	Aaa atpase
TRINITY_DN27925_c2_g5	3694.POPTR_0015s05720.1	64	3.9e-11	COG0464	O	Posttranslational modification, protein turnover, chaperones	Aaa atpase
TRINITY_DN26350_c1_g1	29760.VIT_01s0010g02600.t01	80.2	3.7e-130	COG0464	O	Posttranslational modification, protein turnover, chaperones	Aaa atpase
TRINITY_DN25381_c1_g2	10228.TriadP22168	57.3	1.7e-22	COG0464	O	Posttranslational modification, protein turnover, chaperones	Aaa atpase
TRINITY_DN25314_c0_g2	4081.Solyc01g104920.2.1	59.6	1.6e-06	COG0464	O	Posttranslational modification, protein turnover, chaperones	Aaa atpase
TRINITY_DN25271_c4_g1	4558.Sb01g014140.1	52.4	3.5e-24	COG0464	O	Posttranslational modification, protein turnover, chaperones	Aaa atpase
TRINITY_DN24348_c0_g1	4533.OB11G26530.1	93.5	1.9e-08	COG0464	O	Posttranslational modification, protein turnover, chaperones	Aaa atpase
TRINITY_DN22667_c0_g2	9478.ENSTSYP00000011728	100	4.3e-35	COG0464	O	Posttranslational modification, protein turnover, chaperones	Aaa atpase
TRINITY_DN22667_c0_g1	9606.ENSP00000166345	100	2.5e-31	COG0464	O	Posttranslational modification, protein turnover, chaperones	Aaa atpase
TRINITY_DN21345_c0_g1	9606.ENSP00000351777	100	3.2e-55	COG0464	O	Posttranslational modification, protein turnover, chaperones	Aaa atpase
TRINITY_DN1699_c0_g1	4558.Sb01g020910.1	100	6.8e-55	COG0464	O	Posttranslational modification, protein turnover, chaperones	Aaa atpase
TRINITY_DN1576_c0_g1	39946.BGIOSGA026370-PA	86.1	4.5e-26	COG0464	O	Posttranslational modification, protein turnover, chaperones	Aaa atpase
TRINITY_DN44918_c0_g2	3847.GLYMA13G22940.1	93.8	1.7e-37	ENOG410YKTH	S	Function unknown	AAI
TRINITY_DN42342_c0_g1	29760.VIT_11s0016g05840.t01	89.8	9.6e-41	ENOG410YKTH	S	Function unknown	AAI
TRINITY_DN41140_c1_g1	3711.Bra027040.1-P	73.2	2e-27	ENOG410Z089	S	Function unknown	AAI
TRINITY_DN31144_c0_g2	3694.POPTR_0005s14670.1	73.8	4.8e-18	ENOG410XSI4	S	Function unknown	AAR2 splicing factor homolog (S. cerevisiae)
TRINITY_DN30549_c0_g1	29760.VIT_14s0006g01740.t01	81.4	7.2e-73	ENOG410XSI4	S	Function unknown	AAR2 splicing factor homolog (S. cerevisiae)
TRINITY_DN7915_c0_g1	39947.LOC_Os01g73250.1	67	2.5e-59	ENOG41105PS	S	Function unknown	ABA/WDS induced protein
TRINITY_DN37341_c2_g4	4641.GSMUA_Achr11P12030_001	54.4	8.7e-12	ENOG410Y72U	S	Function unknown	ABA/WDS induced protein
TRINITY_DN38896_c1_g2	29760.VIT_05s0062g00940.t01	79.1	1.4e-152	COG0767	Q	Secondary metabolites biosynthesis, transport and catabolism	ABC transporter (permease)
TRINITY_DN24423_c0_g1	39946.BGIOSGA003449-PA	62.2	0.00027	ENOG411076M	V	Defense mechanisms	ABC-2 type transporter
TRINITY_DN45253_c0_g2	29760.VIT_00s0983g00010.t01	64.7	7.7e-38	ENOG410XZ30	S	Function unknown	abhydrolase domain containing 6
TRINITY_DN4375_c0_g1	4533.OB05G16630.1	100	8.5e-13	ENOG4111HU5	S	Function unknown	abscisic acid receptor
TRINITY_DN43085_c0_g2	29760.VIT_02s0025g01340.t01	82.9	7.2e-44	ENOG4111HU5	S	Function unknown	abscisic acid receptor
TRINITY_DN42979_c1_g3	29760.VIT_08s0058g00470.t01	73.1	8.6e-86	ENOG4111MYF	S	Function unknown	abscisic acid receptor
TRINITY_DN42979_c1_g2	3694.POPTR_0016s13320.1	70.4	6.3e-82	ENOG4111MYF	S	Function unknown	abscisic acid receptor
TRINITY_DN42979_c1_g1	4081.Solyc06g050500.2.1	57.5	9.2e-77	ENOG4111MYF	S	Function unknown	abscisic acid receptor
TRINITY_DN42937_c3_g2	4113.PGSC0003DMT400077008	83	1.1e-82	ENOG410YE0A	S	Function unknown	abscisic acid receptor
TRINITY_DN37879_c1_g2	29760.VIT_16s0050g02620.t01	89.5	6.3e-32	ENOG4111HU5	S	Function unknown	abscisic acid receptor
TRINITY_DN37879_c1_g1	3694.POPTR_0003s13900.1	96.9	1.5e-28	ENOG4111HU5	S	Function unknown	abscisic acid receptor
TRINITY_DN30522_c0_g3	3694.POPTR_0010s19120.1	87.9	8.7e-10	ENOG4111D40	S	Function unknown	abscisic acid receptor
TRINITY_DN29119_c2_g2	3694.POPTR_0001s02490.1	79.9	8.3e-80	ENOG410YDHK	S	Function unknown	abscisic acid receptor
TRINITY_DN29119_c2_g1	3694.POPTR_0001s02490.1	81.5	3.6e-76	ENOG410YDHK	S	Function unknown	abscisic acid receptor
TRINITY_DN28168_c2_g3	3847.GLYMA07G06270.3	85.2	1.2e-56	ENOG4111HU5	S	Function unknown	abscisic acid receptor
TRINITY_DN25423_c1_g1	3694.POPTR_0014s09280.1	85.7	4.3e-31	ENOG4111HU5	S	Function unknown	abscisic acid receptor
TRINITY_DN37687_c2_g6	4113.PGSC0003DMT400072260	74.4	6.4e-124	ENOG410YFZJ	K	Transcription	ABSCISIC ACID-INSENSITIVE 5-like protein
TRINITY_DN37687_c2_g5	4113.PGSC0003DMT400072260	69.8	2.7e-120	ENOG410YFZJ	K	Transcription	ABSCISIC ACID-INSENSITIVE 5-like protein
TRINITY_DN29398_c0_g1	3847.GLYMA13G03880.1	59.8	2.5e-74	ENOG41119PT	S	Function unknown	Abscisic acid-insensitive 5-like protein
TRINITY_DN47307_c1_g8	39946.BGIOSGA034434-PA	40.6	2.4e-16	ENOG410Y1IV	S	Function unknown	abscisic stress ripening protein
TRINITY_DN40234_c3_g1	4641.GSMUA_Achr6P25740_001	76.9	1.9e-09	ENOG410Z0MC	S	Function unknown	abscisic stress-ripening
TRINITY_DN46620_c3_g1	4081.Solyc08g015690.2.1	69.8	1.4e-77	ENOG410ZM32	S	Function unknown	abundant protein
TRINITY_DN35081_c0_g2	3694.POPTR_0007s00300.1	83.7	2.6e-54	ENOG410ZM32	S	Function unknown	abundant protein
TRINITY_DN31566_c1_g4	3694.POPTR_0003s15740.1	75.3	7.6e-35	ENOG41124JV	I	Lipid transport and metabolism	Accessory subunit of the mitochondrial membrane respiratory chain NADH dehydrogenase (Complex I), that is believed not to be involved in catalysis. Complex I functions in the transfer of electrons from NADH to the respiratory chain. The immediate electron acceptor for the enzyme is believed to be ubiquinone
TRINITY_DN48156_c0_g1	9593.ENSGGOP00000005070	100	2.2e-42	ENOG410Y341	C	Energy production and conversion	Accessory subunit of the mitochondrial membrane respiratory chain NADH dehydrogenase (Complex I), that is believed not to be involved in catalysis. Complex I functions in the transfer of electrons from NADH to the respiratory chain. The immediate electron acceptor for the enzyme is believed to be ubiquinone (By similarity)
TRINITY_DN25386_c1_g5	4555.Si003323m	75.2	4.4e-51	ENOG4111S2F	I	Lipid transport and metabolism	Accessory subunit of the mitochondrial membrane respiratory chain NADH dehydrogenase (Complex I), that is believed to be not involved in catalysis. Complex I functions in the transfer of electrons from NADH to the respiratory chain. The immediate electron acceptor for the enzyme is believed to be ubiquinone
TRINITY_DN38972_c2_g3	4577.GRMZM2G464260_P01	80	1.1e-10	COG0028	E	Amino acid transport and metabolism	acetolactate synthase
TRINITY_DN37282_c2_g6	4081.Solyc02g091100.2.1	84.8	1.9e-284	COG0028	E	Amino acid transport and metabolism	acetolactate synthase
TRINITY_DN36703_c0_g2	3694.POPTR_0015s10920.1	83.4	8.1e-304	COG0028	E	Amino acid transport and metabolism	acetolactate synthase
TRINITY_DN36703_c0_g1	4558.Sb04g020680.1	67.4	2e-45	COG0028	E	Amino acid transport and metabolism	acetolactate synthase
TRINITY_DN29530_c3_g1	3694.POPTR_0012s10030.1	84	6.2e-52	COG0028	E	Amino acid transport and metabolism	acetolactate synthase
TRINITY_DN14002_c0_g1	39946.BGIOSGA003605-PA	100	8.6e-80	COG0028	E	Amino acid transport and metabolism	acetolactate synthase
TRINITY_DN11156_c0_g1	39946.BGIOSGA008288-PA	100	8e-30	COG0028	E	Amino acid transport and metabolism	acetolactate synthase
TRINITY_DN30304_c3_g1	29760.VIT_00s0220g00110.t01	85.5	3e-193	COG0440	E	Amino acid transport and metabolism	Acetolactate synthase small subunit
TRINITY_DN8959_c0_g1	39946.BGIOSGA005359-PA	87.1	6.9e-178	COG0183	I	Lipid transport and metabolism	acetyl-coa acetyltransferase
TRINITY_DN46741_c1_g2	29760.VIT_05s0051g00720.t01	74.8	1.7e-52	COG0183	I	Lipid transport and metabolism	acetyl-coa acetyltransferase
TRINITY_DN46741_c1_g1	4081.Solyc09g091470.2.1	77.7	1.8e-64	COG0183	I	Lipid transport and metabolism	acetyl-coa acetyltransferase
TRINITY_DN44459_c0_g1	3694.POPTR_0006s00630.1	76.9	5.1e-90	COG0183	I	Lipid transport and metabolism	acetyl-coa acetyltransferase
TRINITY_DN42589_c1_g2	3702.AT2G33150.1	41.6	5.1e-06	COG0183	I	Lipid transport and metabolism	acetyl-coa acetyltransferase
TRINITY_DN42589_c1_g1	4113.PGSC0003DMT400076175	90	9e-55	COG0183	I	Lipid transport and metabolism	acetyl-coa acetyltransferase
TRINITY_DN39952_c0_g2	29760.VIT_12s0057g01200.t01	87.4	5.3e-103	COG0183	I	Lipid transport and metabolism	acetyl-coa acetyltransferase
TRINITY_DN39952_c0_g1	3694.POPTR_0014s16670.1	91.2	7.3e-102	COG0183	I	Lipid transport and metabolism	acetyl-coa acetyltransferase
TRINITY_DN39670_c0_g2	3694.POPTR_0006s00630.1	84.8	5.2e-06	COG0183	I	Lipid transport and metabolism	acetyl-coa acetyltransferase
TRINITY_DN39196_c4_g1	3694.POPTR_0014s16670.1	93.8	1.7e-34	COG0183	I	Lipid transport and metabolism	acetyl-coa acetyltransferase
TRINITY_DN38859_c0_g1	4081.Solyc09g091470.2.1	71.4	7.7e-08	COG0183	I	Lipid transport and metabolism	acetyl-coa acetyltransferase
TRINITY_DN34619_c1_g1	29760.VIT_05s0051g00720.t01	70.4	1.4e-35	COG0183	I	Lipid transport and metabolism	acetyl-coa acetyltransferase
TRINITY_DN34435_c4_g2	29760.VIT_05s0051g00720.t01	75	1.5e-55	COG0183	I	Lipid transport and metabolism	acetyl-coa acetyltransferase
TRINITY_DN34435_c4_g1	29760.VIT_05s0051g00720.t01	74.5	6.6e-37	COG0183	I	Lipid transport and metabolism	acetyl-coa acetyltransferase
TRINITY_DN33798_c1_g1	3694.POPTR_0006s00630.1	80.2	1.8e-79	COG0183	I	Lipid transport and metabolism	acetyl-coa acetyltransferase
TRINITY_DN32090_c1_g2	4113.PGSC0003DMT400040876	80.1	4e-206	COG0183	I	Lipid transport and metabolism	acetyl-coa acetyltransferase
TRINITY_DN32090_c1_g1	4081.Solyc09g061840.2.1	88.8	1.3e-34	COG0183	I	Lipid transport and metabolism	acetyl-coa acetyltransferase
TRINITY_DN31909_c1_g1	4113.PGSC0003DMT400040876	53.9	3e-13	COG0183	I	Lipid transport and metabolism	acetyl-coa acetyltransferase
TRINITY_DN29547_c0_g1	88036.EFJ29932	72.7	2.1e-08	COG0183	I	Lipid transport and metabolism	acetyl-coa acetyltransferase
TRINITY_DN2215_c0_g1	9606.ENSP00000285093	100	1.2e-50	COG0183	I	Lipid transport and metabolism	acetyl-coa acetyltransferase
TRINITY_DN47633_c1_g2	4113.PGSC0003DMT400022054	88.1	2e-188	COG0439	I	Lipid transport and metabolism	acetyl-CoA carboxylase biotin carboxylase
TRINITY_DN47633_c1_g1	3694.POPTR_0002s09330.1	91.5	0	COG0439	I	Lipid transport and metabolism	acetyl-CoA carboxylase biotin carboxylase
TRINITY_DN45437_c1_g2	29760.VIT_18s0001g04980.t01	95.5	1.8e-17	COG0439	I	Lipid transport and metabolism	acetyl-CoA carboxylase biotin carboxylase
TRINITY_DN44737_c0_g1	29760.VIT_18s0001g04980.t01	83.5	0	COG0439	I	Lipid transport and metabolism	acetyl-CoA carboxylase biotin carboxylase
TRINITY_DN42973_c0_g2	29760.VIT_11s0065g00360.t01	88.4	6.6e-271	COG0439	I	Lipid transport and metabolism	acetyl-CoA carboxylase biotin carboxylase
TRINITY_DN29299_c0_g2	4641.GSMUA_Achr10P19000_001	90.9	2.7e-09	COG0439	I	Lipid transport and metabolism	acetyl-CoA carboxylase biotin carboxylase
TRINITY_DN23770_c0_g1	3694.POPTR_0002s09330.1	85.7	5.5e-08	COG0439	I	Lipid transport and metabolism	acetyl-CoA carboxylase biotin carboxylase
TRINITY_DN47633_c1_g2	4113.PGSC0003DMT400022054	88.1	2e-188	COG0511	I	Lipid transport and metabolism	Acetyl-CoA carboxylase, biotin carboxyl carrier protein
TRINITY_DN47633_c1_g1	3694.POPTR_0002s09330.1	91.5	0	COG0511	I	Lipid transport and metabolism	Acetyl-CoA carboxylase, biotin carboxyl carrier protein
TRINITY_DN45795_c0_g4	3694.POPTR_0017s12810.1	49	2e-37	COG0511	I	Lipid transport and metabolism	Acetyl-CoA carboxylase, biotin carboxyl carrier protein
TRINITY_DN45795_c0_g1	29760.VIT_14s0108g01660.t01	59.1	1.5e-63	COG0511	I	Lipid transport and metabolism	Acetyl-CoA carboxylase, biotin carboxyl carrier protein
TRINITY_DN45437_c1_g2	29760.VIT_18s0001g04980.t01	95.5	1.8e-17	COG0511	I	Lipid transport and metabolism	Acetyl-CoA carboxylase, biotin carboxyl carrier protein
TRINITY_DN44737_c0_g1	29760.VIT_18s0001g04980.t01	83.5	0	COG0511	I	Lipid transport and metabolism	Acetyl-CoA carboxylase, biotin carboxyl carrier protein
TRINITY_DN44141_c0_g2	4081.Solyc06g069530.2.1	46.3	8e-15	COG0511	I	Lipid transport and metabolism	Acetyl-CoA carboxylase, biotin carboxyl carrier protein
TRINITY_DN29299_c0_g2	4641.GSMUA_Achr10P19000_001	90.9	2.7e-09	COG0511	I	Lipid transport and metabolism	Acetyl-CoA carboxylase, biotin carboxyl carrier protein
TRINITY_DN28704_c2_g1	29760.VIT_14s0108g01660.t01	50.9	1.6e-35	COG0511	I	Lipid transport and metabolism	Acetyl-CoA carboxylase, biotin carboxyl carrier protein
TRINITY_DN23770_c0_g1	3694.POPTR_0002s09330.1	85.7	5.5e-08	COG0511	I	Lipid transport and metabolism	Acetyl-CoA carboxylase, biotin carboxyl carrier protein
TRINITY_DN44788_c1_g3	4081.Solyc08g048450.2.1	78	8e-111	COG4992	E	Amino acid transport and metabolism	Acetylornithine aminotransferase
TRINITY_DN27358_c0_g1	29760.VIT_09s0002g08670.t01	77.1	1.8e-202	COG4992	E	Amino acid transport and metabolism	Acetylornithine aminotransferase
TRINITY_DN46961_c1_g2	29760.VIT_13s0019g04360.t01	58.5	3.3e-17	ENOG410XV22	S	Function unknown	acetyltransferase
TRINITY_DN46961_c1_g1	3847.GLYMA20G32020.1	86.7	1.6e-13	ENOG410XV22	S	Function unknown	acetyltransferase
TRINITY_DN46413_c0_g1	29760.VIT_04s0008g04740.t01	91.8	9.3e-80	COG0456	S	Function unknown	acetyltransferase
TRINITY_DN43082_c2_g1	4081.Solyc10g084640.1.1	64.3	9.4e-71	COG0454	K	Transcription	acetyltransferase
TRINITY_DN38252_c2_g4	3694.POPTR_0018s09350.1	83.8	1.4e-67	COG0454	K	Transcription	acetyltransferase
TRINITY_DN37042_c1_g4	29760.VIT_14s0068g01050.t01	88.8	6.2e-87	COG0456	S	Function unknown	acetyltransferase
TRINITY_DN3537_c0_g1	9606.ENSP00000417763	100	5.1e-49	COG0456	S	Function unknown	acetyltransferase
TRINITY_DN33568_c0_g8	29760.VIT_13s0064g00020.t01	83.8	1.4e-85	COG0456	S	Function unknown	acetyltransferase
TRINITY_DN31195_c1_g1	3694.POPTR_0008s03920.1	64.4	4.3e-101	ENOG410XV22	S	Function unknown	acetyltransferase
TRINITY_DN28589_c1_g1	59689.scaffold_100261.1	96.1	6.9e-20	COG0456	S	Function unknown	acetyltransferase
TRINITY_DN28383_c0_g1	29760.VIT_08s0056g00580.t01	83.9	5.2e-46	ENOG410ZGB6	S	Function unknown	acetyltransferase
TRINITY_DN27571_c0_g2	29760.VIT_12s0059g00170.t01	76.5	2.4e-22	COG0456	S	Function unknown	acetyltransferase
TRINITY_DN18114_c0_g1	9796.ENSECAP00000019569	100	2.5e-13	COG0454	K	Transcription	acetyltransferase
TRINITY_DN15674_c0_g1	30611.ENSOGAP00000010022	100	9.9e-31	COG0456	S	Function unknown	acetyltransferase
TRINITY_DN45549_c2_g3	29760.VIT_05s0020g03690.t01	72.9	2.3e-56	COG1670	J	Translation, ribosomal structure and biogenesis	-acetyltransferase
TRINITY_DN40193_c0_g1	29760.VIT_14s0030g01410.t01	79.9	1.5e-60	COG1670	J	Translation, ribosomal structure and biogenesis	-acetyltransferase
TRINITY_DN11484_c0_g1	29760.VIT_05s0020g03710.t01	68.3	4.9e-51	COG1670	J	Translation, ribosomal structure and biogenesis	-acetyltransferase
TRINITY_DN43404_c1_g2	29760.VIT_11s0037g01280.t01	75.6	2.5e-100	ENOG41124NQ	S	Function unknown	Acetyltransferase (GNAT) family
TRINITY_DN41554_c0_g2	29760.VIT_07s0129g00260.t01	83.8	2.3e-195	ENOG410YF8W	S	Function unknown	Acetyltransferase (GNAT) family
TRINITY_DN37141_c0_g4	4113.PGSC0003DMT400010577	58.6	2.3e-86	ENOG410XZGP	S	Function unknown	Acetyltransferase (GNAT) family
TRINITY_DN37141_c0_g3	4113.PGSC0003DMT400010577	68.2	2.9e-83	ENOG410XZGP	S	Function unknown	Acetyltransferase (GNAT) family
TRINITY_DN35049_c3_g1	3694.POPTR_0001s03570.1	69.2	1.6e-161	ENOG410XX6A	S	Function unknown	Acetyltransferase (GNAT) family
TRINITY_DN33843_c2_g1	29760.VIT_18s0041g01220.t01	55.9	3.7e-53	ENOG4111M9W	S	Function unknown	Acetyltransferase (GNAT) family
TRINITY_DN23804_c0_g2	4113.PGSC0003DMT400064582	91.8	5.8e-45	ENOG4111JMV	S	Function unknown	Acetyltransferase (GNAT) family
TRINITY_DN44032_c0_g3	3847.GLYMA19G30500.1	86.5	7.2e-41	ENOG410XNTD	S	Function unknown	Achalasia, adrenocortical insufficiency, alacrimia
TRINITY_DN41846_c0_g2	3694.POPTR_0016s03020.1	73.8	9e-11	ENOG410XNTD	S	Function unknown	Achalasia, adrenocortical insufficiency, alacrimia
TRINITY_DN41846_c0_g1	29760.VIT_08s0040g00280.t01	65.9	2.2e-40	ENOG410XNTD	S	Function unknown	Achalasia, adrenocortical insufficiency, alacrimia
TRINITY_DN48533_c0_g1	10090.ENSMUSP00000029046	85	2.5e-31	ENOG4111US8	I	Lipid transport and metabolism	acid binding protein
TRINITY_DN38489_c1_g2	4113.PGSC0003DMT400055610	68	6.8e-64	ENOG410YBHH	S	Function unknown	Acid phosphatase
TRINITY_DN35459_c0_g1	4081.Solyc03g093470.2.1	70.1	9.9e-28	ENOG4111X3R	S	Function unknown	Acid phosphatase
TRINITY_DN33337_c1_g4	3694.POPTR_0016s14650.1	71.7	1.7e-99	ENOG4111MGT	S	Function unknown	Acid phosphatase
TRINITY_DN32699_c2_g1	3694.POPTR_0002s25950.1	60	4.5e-91	ENOG410Y9AU	S	Function unknown	Acid phosphatase
TRINITY_DN32699_c1_g4	3694.POPTR_0010s07700.1	70.6	9.6e-88	ENOG410Y9AU	S	Function unknown	Acid phosphatase
TRINITY_DN32699_c1_g3	3694.POPTR_0010s07700.1	55.6	4.3e-06	ENOG410Y9AU	S	Function unknown	Acid phosphatase
TRINITY_DN31202_c3_g1	4081.Solyc08g066530.2.1	68	7.7e-86	ENOG410YCRN	S	Function unknown	Acid phosphatase
TRINITY_DN28012_c2_g3	3694.POPTR_0016s14650.1	63.3	9.1e-71	ENOG4111MGT	S	Function unknown	Acid phosphatase
TRINITY_DN44299_c4_g2	3694.POPTR_0014s15420.1	84	8.3e-53	COG1963	S	Function unknown	Acid phosphatase vanadium-dependent haloperoxidase related
TRINITY_DN42086_c0_g1	3694.POPTR_0010s18370.1	53.5	3.6e-32	COG1963	S	Function unknown	Acid phosphatase vanadium-dependent haloperoxidase related
TRINITY_DN41057_c1_g1	4113.PGSC0003DMT400000335	57.3	9.9e-79	COG1963	S	Function unknown	Acid phosphatase vanadium-dependent haloperoxidase related
TRINITY_DN40314_c2_g3	29760.VIT_19s0090g00990.t01	75.5	3.2e-33	COG1963	S	Function unknown	Acid phosphatase vanadium-dependent haloperoxidase related
TRINITY_DN29500_c1_g2	3847.GLYMA18G01250.1	82	1.2e-15	COG1963	S	Function unknown	Acid phosphatase vanadium-dependent haloperoxidase related
TRINITY_DN29500_c1_g1	3847.GLYMA18G01250.1	84.8	2.8e-65	COG1963	S	Function unknown	Acid phosphatase vanadium-dependent haloperoxidase related
TRINITY_DN29145_c0_g3	3694.POPTR_0010s06670.1	84.3	9e-36	COG1963	S	Function unknown	Acid phosphatase vanadium-dependent haloperoxidase related
TRINITY_DN27267_c4_g1	4113.PGSC0003DMT400037281	40	3.6e-14	COG1963	S	Function unknown	Acid phosphatase vanadium-dependent haloperoxidase related
TRINITY_DN47642_c2_g1	29760.VIT_04s0023g01540.t01	84.6	5.1e-30	ENOG4111HZT	S	Function unknown	Acidic leucine-rich nuclear phosphoprotein 32 family member
TRINITY_DN37730_c2_g3	3847.GLYMA02G06440.1	73.5	1e-30	ENOG4111HZT	S	Function unknown	Acidic leucine-rich nuclear phosphoprotein 32 family member
TRINITY_DN37730_c2_g1	29760.VIT_04s0023g01540.t01	53.8	5.1e-56	ENOG4111HZT	S	Function unknown	Acidic leucine-rich nuclear phosphoprotein 32 family member
TRINITY_DN31916_c0_g1	61853.ENSNLEP00000020576	88.5	9.7e-66	ENOG4111HZT	S	Function unknown	Acidic leucine-rich nuclear phosphoprotein 32 family member
TRINITY_DN3037_c0_g1	39946.BGIOSGA026104-PA	63.9	2e-11	ENOG4111HZT	S	Function unknown	Acidic leucine-rich nuclear phosphoprotein 32 family member
TRINITY_DN23194_c0_g1	9606.ENSP00000324074	100	1.5e-38	ENOG4111HZT	S	Function unknown	Acidic leucine-rich nuclear phosphoprotein 32 family member
TRINITY_DN13550_c0_g1	9606.ENSP00000417864	92.5	2.3e-69	ENOG4111HZT	S	Function unknown	Acidic leucine-rich nuclear phosphoprotein 32 family member
TRINITY_DN41273_c6_g1	29760.VIT_02s0154g00230.t01	52.8	1.6e-49	ENOG4111U51	S	Function unknown	acidPPc
TRINITY_DN48769_c0_g1	39946.BGIOSGA027522-PA	100	6.4e-52	COG1048	C	Energy production and conversion	aconitate hydratase
TRINITY_DN47563_c2_g3	29760.VIT_12s0059g02150.t01	95.1	2.2e-50	COG1048	C	Energy production and conversion	aconitate hydratase
TRINITY_DN47563_c2_g1	3694.POPTR_0012s06320.1	90.7	1.3e-139	COG1048	C	Energy production and conversion	aconitate hydratase
TRINITY_DN47563_c1_g1	3847.GLYMA06G46190.2	91.1	6e-143	COG1048	C	Energy production and conversion	aconitate hydratase
TRINITY_DN46250_c2_g4	29760.VIT_19s0090g00460.t01	88.8	2.7e-52	COG1048	C	Energy production and conversion	aconitate hydratase
TRINITY_DN46250_c2_g3	4641.GSMUA_Achr5P00710_001	90.3	1.8e-54	COG1048	C	Energy production and conversion	aconitate hydratase
TRINITY_DN46250_c2_g2	3702.AT2G05710.1	97.7	9.2e-16	COG1048	C	Energy production and conversion	aconitate hydratase
TRINITY_DN46250_c2_g1	4113.PGSC0003DMT400022547	86.6	3.1e-32	COG1048	C	Energy production and conversion	aconitate hydratase
TRINITY_DN46250_c1_g1	4558.Sb02g034590.1	58.7	5.7e-05	COG1048	C	Energy production and conversion	aconitate hydratase
TRINITY_DN46056_c0_g2	4533.OB08G15410.1	73.8	1.2e-16	COG1048	C	Energy production and conversion	aconitate hydratase
TRINITY_DN46056_c0_g1	3847.GLYMA01G36750.1	93.8	2.2e-08	COG1048	C	Energy production and conversion	aconitate hydratase
TRINITY_DN44398_c3_g4	4558.Sb07g005390.1	93.8	1.8e-46	COG1048	C	Energy production and conversion	aconitate hydratase
TRINITY_DN39810_c0_g4	3702.AT2G05710.1	64.7	9.5e-10	COG1048	C	Energy production and conversion	aconitate hydratase
TRINITY_DN39296_c0_g1	29760.VIT_19s0090g00460.t01	84	2.9e-98	COG1048	C	Energy production and conversion	aconitate hydratase
TRINITY_DN38115_c3_g2	3694.POPTR_0014s15170.1	84.8	2.1e-112	COG1048	C	Energy production and conversion	aconitate hydratase
TRINITY_DN38115_c3_g1	3694.POPTR_0012s06320.1	75.3	6.7e-27	COG1048	C	Energy production and conversion	aconitate hydratase
TRINITY_DN36038_c1_g2	29760.VIT_12s0059g02150.t01	93.1	6.3e-23	COG1048	C	Energy production and conversion	aconitate hydratase
TRINITY_DN36038_c1_g1	29760.VIT_19s0090g00460.t01	80.6	3.7e-08	COG1048	C	Energy production and conversion	aconitate hydratase
TRINITY_DN36038_c0_g1	59689.Al_scaffold_0007_3138	92.5	7.6e-27	COG1048	C	Energy production and conversion	aconitate hydratase
TRINITY_DN34046_c1_g4	4113.PGSC0003DMT400022547	88.6	1.3e-09	COG1048	C	Energy production and conversion	aconitate hydratase
TRINITY_DN34046_c1_g2	3694.POPTR_0014s15170.1	76.7	7.1e-161	COG1048	C	Energy production and conversion	aconitate hydratase
TRINITY_DN30406_c1_g2	3694.POPTR_0012s06320.1	90.9	2.5e-58	COG1048	C	Energy production and conversion	aconitate hydratase
TRINITY_DN29974_c1_g1	3702.AT4G35830.1	96.9	3e-09	COG1048	C	Energy production and conversion	aconitate hydratase
TRINITY_DN2939_c0_g1	39946.BGIOSGA011492-PA	100	6.7e-35	COG1048	C	Energy production and conversion	aconitate hydratase
TRINITY_DN2887_c0_g1	39946.BGIOSGA027522-PA	100	5.9e-40	COG1048	C	Energy production and conversion	aconitate hydratase
TRINITY_DN26635_c1_g1	3694.POPTR_0014s15170.1	94.2	2.5e-18	COG1048	C	Energy production and conversion	aconitate hydratase
TRINITY_DN24188_c0_g1	3847.GLYMA12G10580.1	89	1.1e-63	COG1048	C	Energy production and conversion	aconitate hydratase
TRINITY_DN11328_c0_g3	7227.FBpp0289654	83.7	8.8e-41	COG1048	C	Energy production and conversion	aconitate hydratase
TRINITY_DN11328_c0_g2	7227.FBpp0289654	100	1.4e-49	COG1048	C	Energy production and conversion	aconitate hydratase
TRINITY_DN26411_c2_g2	4641.GSMUA_Achr5P28180_001	73.4	4.9e-17	ENOG410YPWX	S	Function unknown	acquisition of desiccation tolerance in seed
TRINITY_DN45235_c2_g2	4113.PGSC0003DMT400010014	86.2	3.4e-88	ENOG410YBXD	S	Function unknown	ACT domain
TRINITY_DN45235_c2_g1	29760.VIT_02s0025g05120.t01	80.3	2e-200	ENOG410YBXD	S	Function unknown	ACT domain
TRINITY_DN42069_c1_g4	29760.VIT_14s0068g01670.t01	82.5	1.3e-179	ENOG410YF4V	S	Function unknown	ACT domain
TRINITY_DN42069_c1_g1	4113.PGSC0003DMT400052201	58.8	5.7e-08	ENOG410YF4V	S	Function unknown	ACT domain
TRINITY_DN41932_c1_g2	4113.PGSC0003DMT400052201	82.4	3.2e-08	ENOG410YF4V	S	Function unknown	ACT domain
TRINITY_DN41381_c2_g1	4081.Solyc05g011920.2.1	82.1	1.7e-213	ENOG410Y95G	S	Function unknown	ACT domain
TRINITY_DN35505_c0_g1	29760.VIT_01s0146g00100.t01	86.6	1e-214	ENOG410ZR0Z	S	Function unknown	ACT domain
TRINITY_DN32194_c0_g2	4081.Solyc06g011520.2.1	76.5	3.7e-71	ENOG410Y9WU	S	Function unknown	ACT domain
TRINITY_DN30947_c1_g1	29760.VIT_18s0001g15000.t01	83.2	6.1e-217	ENOG410ZR0Z	S	Function unknown	ACT domain
TRINITY_DN30084_c2_g1	29760.VIT_00s1430g00010.t01	75	7.7e-35	ENOG410YE8B	T	Signal transduction mechanisms	ACT domain
TRINITY_DN42458_c2_g2	4081.Solyc05g054620.2.1	71	9.9e-153	ENOG410YUMM	S	Function unknown	ACT domain containing protein, expressed
TRINITY_DN41062_c1_g1	3847.GLYMA10G06630.1	78.6	3.5e-191	ENOG410YUMM	S	Function unknown	ACT domain containing protein, expressed
TRINITY_DN39001_c0_g1	3694.POPTR_0011s15790.1	84.2	2.7e-40	ENOG410YUMM	S	Function unknown	ACT domain containing protein, expressed
TRINITY_DN38294_c1_g2	3694.POPTR_0010s23520.1	78.5	1.6e-187	ENOG410YUMM	S	Function unknown	ACT domain containing protein, expressed
TRINITY_DN32308_c2_g6	3694.POPTR_0001s24370.1	73.9	9.4e-182	ENOG410YUMM	S	Function unknown	ACT domain containing protein, expressed
TRINITY_DN46073_c0_g1	4081.Solyc07g005500.2.1	78	4.8e-190	ENOG410XT5Z	S	Function unknown	actin cytoskeleton organization
TRINITY_DN45403_c1_g2	4081.Solyc08g075670.1.1	80.1	1.1e-223	ENOG410XT5Z	S	Function unknown	actin cytoskeleton organization
TRINITY_DN44765_c2_g3	29760.VIT_02s0033g01360.t01	90.1	1.7e-33	ENOG410XT5Z	S	Function unknown	actin cytoskeleton organization
TRINITY_DN44614_c1_g1	3847.GLYMA04G14770.1	93.5	9.5e-41	ENOG410XT5Z	S	Function unknown	actin cytoskeleton organization
TRINITY_DN41650_c0_g3	3694.POPTR_0003s10280.1	76.2	8.8e-58	ENOG410XT5Z	S	Function unknown	actin cytoskeleton organization
TRINITY_DN41650_c0_g2	3847.GLYMA04G14770.1	57.4	1.4e-18	ENOG410XT5Z	S	Function unknown	actin cytoskeleton organization
TRINITY_DN39910_c0_g6	3694.POPTR_0018s11740.1	79.4	3.6e-06	ENOG410XT5Z	S	Function unknown	actin cytoskeleton organization
TRINITY_DN39910_c0_g2	29760.VIT_04s0008g06530.t01	72.2	9.5e-102	ENOG410XT5Z	S	Function unknown	actin cytoskeleton organization
TRINITY_DN38565_c0_g2	4081.Solyc08g075650.2.1	92.3	0.00031	ENOG410XT5Z	S	Function unknown	actin cytoskeleton organization
TRINITY_DN28607_c1_g5	3694.POPTR_0006s27960.1	86.9	5.6e-36	ENOG410XT5Z	S	Function unknown	actin cytoskeleton organization
TRINITY_DN13887_c0_g2	29760.VIT_04s0008g06530.t01	91.1	6.2e-21	ENOG410XT5Z	S	Function unknown	actin cytoskeleton organization
TRINITY_DN13887_c0_g1	3847.GLYMA17G33930.1	100	4.8e-30	ENOG410XT5Z	S	Function unknown	actin cytoskeleton organization
TRINITY_DN35621_c0_g5	29760.VIT_02s0012g01860.t01	71.6	1.8e-102	ENOG4111ICI	S	Function unknown	actin cytoskeleton protein
TRINITY_DN35621_c0_g3	3694.POPTR_0001s02090.1	78.7	1.8e-112	ENOG4111ICI	S	Function unknown	actin cytoskeleton protein
TRINITY_DN6083_c0_g1	9669.ENSMPUP00000007991	99.4	8.9e-97	ENOG410XQN1	S	Function unknown	actin filament depolymerization
TRINITY_DN4879_c0_g2	9785.ENSLAFP00000021530	100	1.1e-41	ENOG410XQN1	S	Function unknown	actin filament depolymerization
TRINITY_DN35970_c3_g3	29760.VIT_17s0000g02670.t01	86.9	0	ENOG410XQN1	S	Function unknown	actin filament depolymerization
TRINITY_DN26189_c0_g1	3694.POPTR_0007s03140.1	81	1.7e-26	ENOG410XR7V	S	Function unknown	actin-binding Rho activating protein
TRINITY_DN9921_c0_g1	39947.LOC_Os12g43340.1	100	1.3e-30	ENOG41122P5	S	Function unknown	actin-depolymerizing factor
TRINITY_DN49492_c0_g1	39946.BGIOSGA013834-PA	100	8.1e-64	ENOG41122P5	S	Function unknown	actin-depolymerizing factor
TRINITY_DN49220_c0_g1	3702.AT2G16700.1	100	1.5e-20	ENOG41122P5	S	Function unknown	actin-depolymerizing factor
TRINITY_DN48782_c0_g1	7217.FBpp0116676	100	1e-79	ENOG41122P5	S	Function unknown	actin-depolymerizing factor
TRINITY_DN45895_c0_g1	29760.VIT_03s0038g02220.t01	88.2	3.2e-60	ENOG41122P5	S	Function unknown	actin-depolymerizing factor
TRINITY_DN42114_c2_g3	29760.VIT_05s0049g00980.t01	86.2	4.7e-63	ENOG41122P5	S	Function unknown	actin-depolymerizing factor
TRINITY_DN38561_c0_g7	39946.BGIOSGA009717-PA	100	1.5e-76	ENOG41122P5	S	Function unknown	actin-depolymerizing factor
TRINITY_DN38561_c0_g6	3694.POPTR_0474s00200.1	83.9	4.7e-57	ENOG41122P5	S	Function unknown	actin-depolymerizing factor
TRINITY_DN38561_c0_g2	29760.VIT_08s0040g03360.t01	91.3	7.8e-71	ENOG41122P5	S	Function unknown	actin-depolymerizing factor
TRINITY_DN38561_c0_g1	29760.VIT_08s0040g03360.t01	96.7	5.8e-44	ENOG41122P5	S	Function unknown	actin-depolymerizing factor
TRINITY_DN33651_c2_g3	3847.GLYMA09G02241.1	92.8	3.3e-67	ENOG41122P5	S	Function unknown	actin-depolymerizing factor
TRINITY_DN33651_c2_g1	3702.AT4G25590.1	87.9	2.6e-58	ENOG41122P5	S	Function unknown	actin-depolymerizing factor
TRINITY_DN31449_c2_g3	29760.VIT_03s0038g02220.t01	89.4	1.8e-65	ENOG41122P5	S	Function unknown	actin-depolymerizing factor
TRINITY_DN31449_c0_g1	3847.GLYMA12G03560.1	100	1e-05	ENOG41122P5	S	Function unknown	actin-depolymerizing factor
TRINITY_DN27198_c2_g2	4081.Solyc09g072590.2.1	88.3	1e-70	ENOG41122P5	S	Function unknown	actin-depolymerizing factor
TRINITY_DN27174_c2_g1	3694.POPTR_0015s13080.1	89.7	1.5e-63	ENOG41122P5	S	Function unknown	actin-depolymerizing factor
TRINITY_DN26235_c4_g1	4641.GSMUA_Achr11P04040_001	89.8	1.4e-16	ENOG41122P5	S	Function unknown	actin-depolymerizing factor
TRINITY_DN24688_c0_g1	43179.ENSSTOP00000016998	85	3.1e-101	ENOG41122P5	S	Function unknown	actin-depolymerizing factor
TRINITY_DN6806_c0_g1	9606.ENSP00000331514	100	4.3e-30	COG5277	Z	Cytoskeleton	Actin-related protein
TRINITY_DN47667_c1_g2	4081.Solyc02g094320.2.1	96.4	2.6e-07	COG5277	Z	Cytoskeleton	Actin-related protein
TRINITY_DN46998_c1_g3	4081.Solyc00g017210.1.1	100	7.5e-26	COG5277	Z	Cytoskeleton	Actin-related protein
TRINITY_DN46998_c1_g2	29760.VIT_11s0016g00770.t01	78	3.8e-141	COG5277	Z	Cytoskeleton	Actin-related protein
TRINITY_DN46998_c1_g1	29760.VIT_12s0178g00200.t01	99.4	3.6e-92	COG5277	Z	Cytoskeleton	Actin-related protein
TRINITY_DN45186_c0_g2	29760.VIT_11s0016g05490.t01	76.7	1.8e-187	COG5277	Z	Cytoskeleton	Actin-related protein
TRINITY_DN44969_c1_g1	29760.VIT_01s0137g00280.t01	84.6	4.9e-132	COG5277	Z	Cytoskeleton	Actin-related protein
TRINITY_DN44869_c0_g8	4081.Solyc02g094320.2.1	96.2	2.3e-132	COG5277	Z	Cytoskeleton	Actin-related protein
TRINITY_DN44869_c0_g6	4081.Solyc02g094320.2.1	77.4	0.00022	COG5277	Z	Cytoskeleton	Actin-related protein
TRINITY_DN44869_c0_g4	4081.Solyc02g094320.2.1	88.2	1.6e-19	COG5277	Z	Cytoskeleton	Actin-related protein
TRINITY_DN44869_c0_g11	29760.VIT_14s0068g01630.t01	92.3	7.3e-06	COG5277	Z	Cytoskeleton	Actin-related protein
TRINITY_DN44451_c0_g1	3847.GLYMA05G30630.1	71.1	1.1e-06	COG5277	Z	Cytoskeleton	Actin-related protein
TRINITY_DN43885_c2_g1	3694.POPTR_0010s06140.1	81.6	6e-11	COG5277	Z	Cytoskeleton	Actin-related protein
TRINITY_DN43678_c0_g2	3694.POPTR_0001s33420.1	95.2	9.8e-101	COG5277	Z	Cytoskeleton	Actin-related protein
TRINITY_DN43264_c3_g2	3847.GLYMA07G13230.1	70.2	6.7e-25	COG5277	Z	Cytoskeleton	Actin-related protein
TRINITY_DN43264_c3_g1	3847.GLYMA03G25550.1	86.5	3.4e-152	COG5277	Z	Cytoskeleton	Actin-related protein
TRINITY_DN42100_c1_g5	30611.ENSOGAP00000016558	100	6.3e-107	COG5277	Z	Cytoskeleton	Actin-related protein
TRINITY_DN42100_c1_g3	7237.FBpp0276529	100	1.2e-16	COG5277	Z	Cytoskeleton	Actin-related protein
TRINITY_DN42100_c1_g2	7029.ACYPI000064-PA	100	8.5e-71	COG5277	Z	Cytoskeleton	Actin-related protein
TRINITY_DN42100_c1_g1	61853.ENSNLEP00000023255	100	1.3e-217	COG5277	Z	Cytoskeleton	Actin-related protein
TRINITY_DN41355_c1_g1	39946.BGIOSGA018964-PA	98.6	2e-35	COG5277	Z	Cytoskeleton	Actin-related protein
TRINITY_DN41355_c0_g6	3847.GLYMA15G04360.1	98.9	1.2e-214	COG5277	Z	Cytoskeleton	Actin-related protein
TRINITY_DN41355_c0_g3	9739.ENSTTRP00000003836	100	5e-116	COG5277	Z	Cytoskeleton	Actin-related protein
TRINITY_DN41355_c0_g2	29760.VIT_04s0044g00580.t01	71.4	1.4e-11	COG5277	Z	Cytoskeleton	Actin-related protein
TRINITY_DN41355_c0_g1	4081.Solyc04g011500.2.1	95.6	9.6e-185	COG5277	Z	Cytoskeleton	Actin-related protein
TRINITY_DN40474_c1_g2	4081.Solyc03g078400.2.1	68.3	6.7e-06	COG5277	Z	Cytoskeleton	Actin-related protein
TRINITY_DN39502_c0_g3	29760.VIT_13s0064g00730.t01	89.5	6.9e-183	COG5277	Z	Cytoskeleton	Actin-related protein
TRINITY_DN38360_c0_g1	3694.POPTR_0001s33420.1	91.4	9.7e-10	COG5277	Z	Cytoskeleton	Actin-related protein
TRINITY_DN36334_c0_g2	29760.VIT_05s0049g00190.t01	85.8	6.7e-142	COG5277	Z	Cytoskeleton	Actin-related protein
TRINITY_DN36101_c1_g1	4081.Solyc05g013940.2.1	92.3	1.9e-48	COG5277	Z	Cytoskeleton	Actin-related protein
TRINITY_DN34243_c0_g1	3694.POPTR_0001s31700.1	100	1e-210	COG5277	Z	Cytoskeleton	Actin-related protein
TRINITY_DN32064_c0_g2	29760.VIT_11s0016g00770.t01	80	2.3e-22	COG5277	Z	Cytoskeleton	Actin-related protein
TRINITY_DN30113_c1_g2	29760.VIT_01s0137g00280.t01	76.8	2.3e-25	COG5277	Z	Cytoskeleton	Actin-related protein
TRINITY_DN29220_c1_g2	3694.POPTR_0001s47570.1	73.7	8.8e-69	COG5277	Z	Cytoskeleton	Actin-related protein
TRINITY_DN28769_c4_g3	4081.Solyc02g094320.2.1	92.3	0.00034	COG5277	Z	Cytoskeleton	Actin-related protein
TRINITY_DN28303_c0_g9	7237.FBpp0287004	100	1.3e-72	COG5277	Z	Cytoskeleton	Actin-related protein
TRINITY_DN28303_c0_g8	7227.FBpp0085365	100	2.9e-83	COG5277	Z	Cytoskeleton	Actin-related protein
TRINITY_DN28303_c0_g7	7029.ACYPI000064-PA	100	3.5e-75	COG5277	Z	Cytoskeleton	Actin-related protein
TRINITY_DN28303_c0_g6	4558.Sb01g017380.1	89.4	1.1e-47	COG5277	Z	Cytoskeleton	Actin-related protein
TRINITY_DN28303_c0_g4	4533.OB11G13390.1	100	2.4e-64	COG5277	Z	Cytoskeleton	Actin-related protein
TRINITY_DN28303_c0_g3	7029.ACYPI000064-PA	99	3.8e-164	COG5277	Z	Cytoskeleton	Actin-related protein
TRINITY_DN28303_c0_g2	39946.BGIOSGA004862-PA	100	3.7e-59	COG5277	Z	Cytoskeleton	Actin-related protein
TRINITY_DN28303_c0_g10	39946.BGIOSGA004862-PA	100	3.5e-37	COG5277	Z	Cytoskeleton	Actin-related protein
TRINITY_DN28303_c0_g1	5786.XP_003285742.1	98.8	6e-40	COG5277	Z	Cytoskeleton	Actin-related protein
TRINITY_DN27985_c0_g3	9606.ENSP00000331514	100	5.4e-73	COG5277	Z	Cytoskeleton	Actin-related protein
TRINITY_DN27985_c0_g2	29760.VIT_12s0178g00200.t01	98	1.5e-170	COG5277	Z	Cytoskeleton	Actin-related protein
TRINITY_DN26851_c0_g4	29760.VIT_08s0007g06520.t01	75.3	2.8e-161	COG5277	Z	Cytoskeleton	Actin-related protein
TRINITY_DN20294_c0_g3	9606.ENSP00000367220	100	1.1e-63	COG5277	Z	Cytoskeleton	Actin-related protein
TRINITY_DN20294_c0_g2	9785.ENSLAFP00000008604	100	1.8e-63	COG5277	Z	Cytoskeleton	Actin-related protein
TRINITY_DN20294_c0_g1	9606.ENSP00000367220	86.2	3.8e-45	COG5277	Z	Cytoskeleton	Actin-related protein
TRINITY_DN19668_c0_g2	9606.ENSP00000263238	100	1.3e-87	COG5277	Z	Cytoskeleton	Actin-related protein
TRINITY_DN19668_c0_g1	13616.ENSMODP00000000734	99.2	1.9e-143	COG5277	Z	Cytoskeleton	Actin-related protein
TRINITY_DN1515_c0_g1	7955.ENSDARP00000054986	100	6.9e-34	COG5277	Z	Cytoskeleton	Actin-related protein
TRINITY_DN36294_c3_g1	29760.VIT_00s0265g00030.t01	93.3	2.8e-93	COG1212	M	Cell wall/membrane/envelope biogenesis	Activates KDO (a required 8-carbon sugar) for incorporation into bacterial lipopolysaccharide in Gram-negative bacteria (By similarity)
TRINITY_DN34495_c5_g1	4113.PGSC0003DMT400064435	83.4	2.8e-118	COG1212	M	Cell wall/membrane/envelope biogenesis	Activates KDO (a required 8-carbon sugar) for incorporation into bacterial lipopolysaccharide in Gram-negative bacteria (By similarity)
TRINITY_DN38873_c1_g3	4113.PGSC0003DMT400001539	63.1	4.5e-13	ENOG410Y4BP	U	Intracellular trafficking, secretion, and vesicular transport	Activates the ATG1 kinase in a nutritional condition dependent manner through the TOR pathway, leading to autophagy. Also invoved in cytoplasm to vacuole transport (Cvt) and more specifically in Cvt vesicle formation. Seems to play a role in the switching machinery regulating the conversion between the Cvt pathway and autophagy. Finally, ATG13 is also required for glycogen storage during stationa…
TRINITY_DN38873_c1_g1	4113.PGSC0003DMT400001539	61.6	1.7e-195	ENOG410Y4BP	U	Intracellular trafficking, secretion, and vesicular transport	Activates the ATG1 kinase in a nutritional condition dependent manner through the TOR pathway, leading to autophagy. Also invoved in cytoplasm to vacuole transport (Cvt) and more specifically in Cvt vesicle formation. Seems to play a role in the switching machinery regulating the conversion between the Cvt pathway and autophagy. Finally, ATG13 is also required for glycogen storage during stationa…
TRINITY_DN43239_c0_g2	29760.VIT_09s0002g04060.t01	64.9	1e-166	ENOG4111FMP	S	Function unknown	activating signal cointegrator 1 complex subunit
TRINITY_DN38663_c3_g2	4081.Solyc04g077930.2.1	60.7	1e-262	ENOG410XSUE	S	Function unknown	activating signal cointegrator 1 complex subunit 2
TRINITY_DN33617_c0_g1	3694.POPTR_0014s01720.1	73.5	6.3e-69	ENOG410XSUE	S	Function unknown	activating signal cointegrator 1 complex subunit 2
TRINITY_DN19164_c0_g2	9606.ENSP00000336790	82.9	9.8e-48	ENOG4111ZXT	K	Transcription	Activating transcription factor
TRINITY_DN19164_c0_g1	9785.ENSLAFP00000010042	78.8	3e-06	ENOG4111ZXT	K	Transcription	Activating transcription factor
TRINITY_DN15350_c0_g3	7227.FBpp0081040	83.5	2e-37	ENOG4111ZXT	K	Transcription	Activating transcription factor
TRINITY_DN15350_c0_g2	7227.FBpp0081040	97.6	9.8e-15	ENOG4111ZXT	K	Transcription	Activating transcription factor
TRINITY_DN15350_c0_g1	7227.FBpp0081040	71.7	1.1e-33	ENOG4111ZXT	K	Transcription	Activating transcription factor
TRINITY_DN3422_c0_g1	9606.ENSP00000293709	68.3	1e-21	ENOG410ZAAP	K	Transcription	activating transcription factor 6
TRINITY_DN6884_c0_g1	9606.ENSP00000225525	100	1.1e-23	ENOG4111IK0	S	Function unknown	activation of Cdc42 GTPase activity
TRINITY_DN44894_c0_g1	29760.VIT_17s0000g00140.t01	86.5	3e-19	ENOG4111JJV	K	Transcription	Activator of basal transcription
TRINITY_DN19721_c0_g1	3694.POPTR_0005s10040.1	47.9	1.1e-26	ENOG411197P	S	Function unknown	activator of spomin luc2
TRINITY_DN2550_c0_g1	9606.ENSP00000342905	51.1	5.5e-13	ENOG410XYDF	K	Transcription	Activity-dependent neuroprotector homeobox
TRINITY_DN9914_c0_g2	39946.BGIOSGA020508-PA	90.8	4.7e-52	COG0465	O	Posttranslational modification, protein turnover, chaperones	Acts as a processive, ATP-dependent zinc metallopeptidase for both cytoplasmic and membrane proteins. Plays a role in the quality control of integral membrane proteins (By similarity)
TRINITY_DN9914_c0_g1	39947.LOC_Os06g51029.1	100	5e-165	COG0465	O	Posttranslational modification, protein turnover, chaperones	Acts as a processive, ATP-dependent zinc metallopeptidase for both cytoplasmic and membrane proteins. Plays a role in the quality control of integral membrane proteins (By similarity)
TRINITY_DN47784_c1_g3	3847.GLYMA13G43180.1	97.1	4e-09	COG0465	O	Posttranslational modification, protein turnover, chaperones	Acts as a processive, ATP-dependent zinc metallopeptidase for both cytoplasmic and membrane proteins. Plays a role in the quality control of integral membrane proteins (By similarity)
TRINITY_DN47784_c1_g1	29760.VIT_09s0002g03880.t01	67	7.4e-235	COG0465	O	Posttranslational modification, protein turnover, chaperones	Acts as a processive, ATP-dependent zinc metallopeptidase for both cytoplasmic and membrane proteins. Plays a role in the quality control of integral membrane proteins (By similarity)
TRINITY_DN46828_c1_g6	3694.POPTR_0004s10620.1	69.8	9.1e-215	COG0465	O	Posttranslational modification, protein turnover, chaperones	Acts as a processive, ATP-dependent zinc metallopeptidase for both cytoplasmic and membrane proteins. Plays a role in the quality control of integral membrane proteins (By similarity)
TRINITY_DN46404_c1_g4	3847.GLYMA02G06020.1	52.3	8.4e-09	COG0465	O	Posttranslational modification, protein turnover, chaperones	Acts as a processive, ATP-dependent zinc metallopeptidase for both cytoplasmic and membrane proteins. Plays a role in the quality control of integral membrane proteins (By similarity)
TRINITY_DN46404_c1_g3	29760.VIT_04s0023g02360.t01	81.5	3.5e-71	COG0465	O	Posttranslational modification, protein turnover, chaperones	Acts as a processive, ATP-dependent zinc metallopeptidase for both cytoplasmic and membrane proteins. Plays a role in the quality control of integral membrane proteins (By similarity)
TRINITY_DN46404_c1_g1	3694.POPTR_0009s12190.1	61.4	2.1e-153	COG0465	O	Posttranslational modification, protein turnover, chaperones	Acts as a processive, ATP-dependent zinc metallopeptidase for both cytoplasmic and membrane proteins. Plays a role in the quality control of integral membrane proteins (By similarity)
TRINITY_DN45924_c1_g6	3847.GLYMA14G29736.1	97.1	3.2e-11	COG0465	O	Posttranslational modification, protein turnover, chaperones	Acts as a processive, ATP-dependent zinc metallopeptidase for both cytoplasmic and membrane proteins. Plays a role in the quality control of integral membrane proteins (By similarity)
TRINITY_DN45924_c1_g5	59689.fgenesh2_kg.8__1205__AT5G53170.1	69.2	0.00029	COG0465	O	Posttranslational modification, protein turnover, chaperones	Acts as a processive, ATP-dependent zinc metallopeptidase for both cytoplasmic and membrane proteins. Plays a role in the quality control of integral membrane proteins (By similarity)
TRINITY_DN45924_c1_g2	3694.POPTR_0012s01540.1	95.8	0.00071	COG0465	O	Posttranslational modification, protein turnover, chaperones	Acts as a processive, ATP-dependent zinc metallopeptidase for both cytoplasmic and membrane proteins. Plays a role in the quality control of integral membrane proteins (By similarity)
TRINITY_DN45924_c1_g1	3847.GLYMA13G08155.1	95.9	4.2e-194	COG0465	O	Posttranslational modification, protein turnover, chaperones	Acts as a processive, ATP-dependent zinc metallopeptidase for both cytoplasmic and membrane proteins. Plays a role in the quality control of integral membrane proteins (By similarity)
TRINITY_DN45257_c1_g3	4081.Solyc02g079000.2.1	80.6	1e-07	COG0465	O	Posttranslational modification, protein turnover, chaperones	Acts as a processive, ATP-dependent zinc metallopeptidase for both cytoplasmic and membrane proteins. Plays a role in the quality control of integral membrane proteins (By similarity)
TRINITY_DN45257_c1_g2	29760.VIT_19s0085g00490.t01	82.1	0	COG0465	O	Posttranslational modification, protein turnover, chaperones	Acts as a processive, ATP-dependent zinc metallopeptidase for both cytoplasmic and membrane proteins. Plays a role in the quality control of integral membrane proteins (By similarity)
TRINITY_DN45018_c0_g1	29760.VIT_06s0004g05030.t01	80.2	0	COG0465	O	Posttranslational modification, protein turnover, chaperones	Acts as a processive, ATP-dependent zinc metallopeptidase for both cytoplasmic and membrane proteins. Plays a role in the quality control of integral membrane proteins (By similarity)
TRINITY_DN44786_c0_g1	4081.Solyc08g082530.2.1	71.3	0	COG0465	O	Posttranslational modification, protein turnover, chaperones	Acts as a processive, ATP-dependent zinc metallopeptidase for both cytoplasmic and membrane proteins. Plays a role in the quality control of integral membrane proteins (By similarity)
TRINITY_DN44526_c0_g1	29760.VIT_06s0004g06120.t01	82.4	7.4e-104	COG0465	O	Posttranslational modification, protein turnover, chaperones	Acts as a processive, ATP-dependent zinc metallopeptidase for both cytoplasmic and membrane proteins. Plays a role in the quality control of integral membrane proteins (By similarity)
TRINITY_DN44038_c1_g4	3847.GLYMA13G43180.1	75.6	2.1e-07	COG0465	O	Posttranslational modification, protein turnover, chaperones	Acts as a processive, ATP-dependent zinc metallopeptidase for both cytoplasmic and membrane proteins. Plays a role in the quality control of integral membrane proteins (By similarity)
TRINITY_DN43919_c1_g1	29760.VIT_14s0066g02100.t01	48.2	6.2e-57	COG0465	O	Posttranslational modification, protein turnover, chaperones	Acts as a processive, ATP-dependent zinc metallopeptidase for both cytoplasmic and membrane proteins. Plays a role in the quality control of integral membrane proteins (By similarity)
TRINITY_DN42966_c1_g1	29760.VIT_12s0028g01600.t01	82.5	2.4e-277	COG0465	O	Posttranslational modification, protein turnover, chaperones	Acts as a processive, ATP-dependent zinc metallopeptidase for both cytoplasmic and membrane proteins. Plays a role in the quality control of integral membrane proteins (By similarity)
TRINITY_DN42892_c5_g5	3694.POPTR_0007s13330.1	42.2	8.9e-10	COG0465	O	Posttranslational modification, protein turnover, chaperones	Acts as a processive, ATP-dependent zinc metallopeptidase for both cytoplasmic and membrane proteins. Plays a role in the quality control of integral membrane proteins (By similarity)
TRINITY_DN42892_c5_g1	29760.VIT_01s0010g02730.t01	74.2	5.8e-122	COG0465	O	Posttranslational modification, protein turnover, chaperones	Acts as a processive, ATP-dependent zinc metallopeptidase for both cytoplasmic and membrane proteins. Plays a role in the quality control of integral membrane proteins (By similarity)
TRINITY_DN42730_c3_g2	3847.GLYMA10G30720.2	81.9	2.9e-33	COG0465	O	Posttranslational modification, protein turnover, chaperones	Acts as a processive, ATP-dependent zinc metallopeptidase for both cytoplasmic and membrane proteins. Plays a role in the quality control of integral membrane proteins (By similarity)
TRINITY_DN42730_c3_g1	29760.VIT_14s0030g02190.t01	72.6	0	COG0465	O	Posttranslational modification, protein turnover, chaperones	Acts as a processive, ATP-dependent zinc metallopeptidase for both cytoplasmic and membrane proteins. Plays a role in the quality control of integral membrane proteins (By similarity)
TRINITY_DN42687_c0_g1	3694.POPTR_0006s24420.1	75.6	4.6e-246	COG0465	O	Posttranslational modification, protein turnover, chaperones	Acts as a processive, ATP-dependent zinc metallopeptidase for both cytoplasmic and membrane proteins. Plays a role in the quality control of integral membrane proteins (By similarity)
TRINITY_DN42649_c4_g3	3694.POPTR_0018s10140.1	74.3	6.1e-214	COG0465	O	Posttranslational modification, protein turnover, chaperones	Acts as a processive, ATP-dependent zinc metallopeptidase for both cytoplasmic and membrane proteins. Plays a role in the quality control of integral membrane proteins (By similarity)
TRINITY_DN42572_c1_g5	4081.Solyc03g007330.2.1	65.1	8.3e-25	COG0465	O	Posttranslational modification, protein turnover, chaperones	Acts as a processive, ATP-dependent zinc metallopeptidase for both cytoplasmic and membrane proteins. Plays a role in the quality control of integral membrane proteins (By similarity)
TRINITY_DN42224_c0_g3	29760.VIT_18s0001g00190.t01	93.9	3.1e-52	COG0465	O	Posttranslational modification, protein turnover, chaperones	Acts as a processive, ATP-dependent zinc metallopeptidase for both cytoplasmic and membrane proteins. Plays a role in the quality control of integral membrane proteins (By similarity)
TRINITY_DN40487_c0_g2	4558.Sb04g033360.1	100	2.1e-44	COG0465	O	Posttranslational modification, protein turnover, chaperones	Acts as a processive, ATP-dependent zinc metallopeptidase for both cytoplasmic and membrane proteins. Plays a role in the quality control of integral membrane proteins (By similarity)
TRINITY_DN40487_c0_g1	29760.VIT_06s0004g06120.t01	89.7	4.1e-271	COG0465	O	Posttranslational modification, protein turnover, chaperones	Acts as a processive, ATP-dependent zinc metallopeptidase for both cytoplasmic and membrane proteins. Plays a role in the quality control of integral membrane proteins (By similarity)
TRINITY_DN40480_c0_g3	29760.VIT_13s0156g00110.t01	85.5	3.3e-57	COG0465	O	Posttranslational modification, protein turnover, chaperones	Acts as a processive, ATP-dependent zinc metallopeptidase for both cytoplasmic and membrane proteins. Plays a role in the quality control of integral membrane proteins (By similarity)
TRINITY_DN40480_c0_g2	29760.VIT_13s0156g00110.t01	68.1	1e-194	COG0465	O	Posttranslational modification, protein turnover, chaperones	Acts as a processive, ATP-dependent zinc metallopeptidase for both cytoplasmic and membrane proteins. Plays a role in the quality control of integral membrane proteins (By similarity)
TRINITY_DN40480_c0_g1	29760.VIT_13s0156g00110.t01	80.6	2.1e-165	COG0465	O	Posttranslational modification, protein turnover, chaperones	Acts as a processive, ATP-dependent zinc metallopeptidase for both cytoplasmic and membrane proteins. Plays a role in the quality control of integral membrane proteins (By similarity)
TRINITY_DN40238_c2_g1	4081.Solyc06g005950.2.1	53.7	1.7e-05	COG0465	O	Posttranslational modification, protein turnover, chaperones	Acts as a processive, ATP-dependent zinc metallopeptidase for both cytoplasmic and membrane proteins. Plays a role in the quality control of integral membrane proteins (By similarity)
TRINITY_DN38303_c1_g1	29760.VIT_14s0030g02190.t01	71.9	2.6e-29	COG0465	O	Posttranslational modification, protein turnover, chaperones	Acts as a processive, ATP-dependent zinc metallopeptidase for both cytoplasmic and membrane proteins. Plays a role in the quality control of integral membrane proteins (By similarity)
TRINITY_DN37552_c0_g1	29760.VIT_04s0044g01180.t01	64.5	1.4e-89	COG0465	O	Posttranslational modification, protein turnover, chaperones	Acts as a processive, ATP-dependent zinc metallopeptidase for both cytoplasmic and membrane proteins. Plays a role in the quality control of integral membrane proteins (By similarity)
TRINITY_DN37362_c0_g3	3694.POPTR_0013s04520.1	68.7	1.4e-142	COG0465	O	Posttranslational modification, protein turnover, chaperones	Acts as a processive, ATP-dependent zinc metallopeptidase for both cytoplasmic and membrane proteins. Plays a role in the quality control of integral membrane proteins (By similarity)
TRINITY_DN37362_c0_g2	29760.VIT_14s0066g02060.t01	65	1e-173	COG0465	O	Posttranslational modification, protein turnover, chaperones	Acts as a processive, ATP-dependent zinc metallopeptidase for both cytoplasmic and membrane proteins. Plays a role in the quality control of integral membrane proteins (By similarity)
TRINITY_DN37362_c0_g1	29760.VIT_14s0066g02050.t01	71.4	1.4e-30	COG0465	O	Posttranslational modification, protein turnover, chaperones	Acts as a processive, ATP-dependent zinc metallopeptidase for both cytoplasmic and membrane proteins. Plays a role in the quality control of integral membrane proteins (By similarity)
TRINITY_DN36704_c1_g2	4081.Solyc04g082250.2.1	74	2.3e-140	COG0465	O	Posttranslational modification, protein turnover, chaperones	Acts as a processive, ATP-dependent zinc metallopeptidase for both cytoplasmic and membrane proteins. Plays a role in the quality control of integral membrane proteins (By similarity)
TRINITY_DN36704_c1_g1	4113.PGSC0003DMT400025632	79.1	3.2e-301	COG0465	O	Posttranslational modification, protein turnover, chaperones	Acts as a processive, ATP-dependent zinc metallopeptidase for both cytoplasmic and membrane proteins. Plays a role in the quality control of integral membrane proteins (By similarity)
TRINITY_DN36599_c0_g8	4113.PGSC0003DMT400009489	67.5	6.5e-167	COG0465	O	Posttranslational modification, protein turnover, chaperones	Acts as a processive, ATP-dependent zinc metallopeptidase for both cytoplasmic and membrane proteins. Plays a role in the quality control of integral membrane proteins (By similarity)
TRINITY_DN34837_c1_g6	4081.Solyc09g010950.2.1	88.3	3.1e-119	COG0465	O	Posttranslational modification, protein turnover, chaperones	Acts as a processive, ATP-dependent zinc metallopeptidase for both cytoplasmic and membrane proteins. Plays a role in the quality control of integral membrane proteins (By similarity)
TRINITY_DN34175_c1_g5	29760.VIT_15s0048g02990.t01	50	8.8e-06	COG0465	O	Posttranslational modification, protein turnover, chaperones	Acts as a processive, ATP-dependent zinc metallopeptidase for both cytoplasmic and membrane proteins. Plays a role in the quality control of integral membrane proteins (By similarity)
TRINITY_DN33651_c2_g2	29760.VIT_15s0048g02990.t01	82.4	2.7e-77	COG0465	O	Posttranslational modification, protein turnover, chaperones	Acts as a processive, ATP-dependent zinc metallopeptidase for both cytoplasmic and membrane proteins. Plays a role in the quality control of integral membrane proteins (By similarity)
TRINITY_DN33401_c0_g2	3694.POPTR_0008s17720.1	64.8	2.6e-16	COG0465	O	Posttranslational modification, protein turnover, chaperones	Acts as a processive, ATP-dependent zinc metallopeptidase for both cytoplasmic and membrane proteins. Plays a role in the quality control of integral membrane proteins (By similarity)
TRINITY_DN3334_c0_g1	3847.GLYMA19G02180.1	75.6	1.3e-47	COG0465	O	Posttranslational modification, protein turnover, chaperones	Acts as a processive, ATP-dependent zinc metallopeptidase for both cytoplasmic and membrane proteins. Plays a role in the quality control of integral membrane proteins (By similarity)
TRINITY_DN33104_c2_g3	4081.Solyc03g007330.2.1	98	4.1e-20	COG0465	O	Posttranslational modification, protein turnover, chaperones	Acts as a processive, ATP-dependent zinc metallopeptidase for both cytoplasmic and membrane proteins. Plays a role in the quality control of integral membrane proteins (By similarity)
TRINITY_DN31644_c0_g1	3847.GLYMA14G29736.1	62.5	8.8e-11	COG0465	O	Posttranslational modification, protein turnover, chaperones	Acts as a processive, ATP-dependent zinc metallopeptidase for both cytoplasmic and membrane proteins. Plays a role in the quality control of integral membrane proteins (By similarity)
TRINITY_DN31205_c1_g2	29760.VIT_14s0108g00590.t01	81.2	0	COG0465	O	Posttranslational modification, protein turnover, chaperones	Acts as a processive, ATP-dependent zinc metallopeptidase for both cytoplasmic and membrane proteins. Plays a role in the quality control of integral membrane proteins (By similarity)
TRINITY_DN29222_c0_g1	29760.VIT_09s0002g03880.t01	83.6	3.7e-66	COG0465	O	Posttranslational modification, protein turnover, chaperones	Acts as a processive, ATP-dependent zinc metallopeptidase for both cytoplasmic and membrane proteins. Plays a role in the quality control of integral membrane proteins (By similarity)
TRINITY_DN28220_c4_g1	29760.VIT_04s0044g01180.t01	92.8	8e-308	COG0465	O	Posttranslational modification, protein turnover, chaperones	Acts as a processive, ATP-dependent zinc metallopeptidase for both cytoplasmic and membrane proteins. Plays a role in the quality control of integral membrane proteins (By similarity)
TRINITY_DN27653_c0_g3	3847.GLYMA13G05010.2	70.5	1.1e-43	COG0465	O	Posttranslational modification, protein turnover, chaperones	Acts as a processive, ATP-dependent zinc metallopeptidase for both cytoplasmic and membrane proteins. Plays a role in the quality control of integral membrane proteins (By similarity)
TRINITY_DN27653_c0_g2	29760.VIT_14s0066g02060.t01	50.6	9.8e-115	COG0465	O	Posttranslational modification, protein turnover, chaperones	Acts as a processive, ATP-dependent zinc metallopeptidase for both cytoplasmic and membrane proteins. Plays a role in the quality control of integral membrane proteins (By similarity)
TRINITY_DN27653_c0_g1	3694.POPTR_0004s09040.1	45.6	1.9e-15	COG0465	O	Posttranslational modification, protein turnover, chaperones	Acts as a processive, ATP-dependent zinc metallopeptidase for both cytoplasmic and membrane proteins. Plays a role in the quality control of integral membrane proteins (By similarity)
TRINITY_DN26735_c1_g2	4081.Solyc02g084900.2.1	69	2e-185	COG0465	O	Posttranslational modification, protein turnover, chaperones	Acts as a processive, ATP-dependent zinc metallopeptidase for both cytoplasmic and membrane proteins. Plays a role in the quality control of integral membrane proteins (By similarity)
TRINITY_DN26059_c0_g5	3694.POPTR_0015s01020.1	65	7.4e-177	COG0465	O	Posttranslational modification, protein turnover, chaperones	Acts as a processive, ATP-dependent zinc metallopeptidase for both cytoplasmic and membrane proteins. Plays a role in the quality control of integral membrane proteins (By similarity)
TRINITY_DN26059_c0_g4	4081.Solyc01g096230.2.1	61.7	1.3e-76	COG0465	O	Posttranslational modification, protein turnover, chaperones	Acts as a processive, ATP-dependent zinc metallopeptidase for both cytoplasmic and membrane proteins. Plays a role in the quality control of integral membrane proteins (By similarity)
TRINITY_DN26059_c0_g3	4081.Solyc01g096230.2.1	61	1.4e-161	COG0465	O	Posttranslational modification, protein turnover, chaperones	Acts as a processive, ATP-dependent zinc metallopeptidase for both cytoplasmic and membrane proteins. Plays a role in the quality control of integral membrane proteins (By similarity)
TRINITY_DN26059_c0_g1	29760.VIT_15s0048g02990.t01	58.6	9.8e-155	COG0465	O	Posttranslational modification, protein turnover, chaperones	Acts as a processive, ATP-dependent zinc metallopeptidase for both cytoplasmic and membrane proteins. Plays a role in the quality control of integral membrane proteins (By similarity)
TRINITY_DN24942_c0_g1	3847.GLYMA17G10350.1	71.3	1.1e-191	COG0465	O	Posttranslational modification, protein turnover, chaperones	Acts as a processive, ATP-dependent zinc metallopeptidase for both cytoplasmic and membrane proteins. Plays a role in the quality control of integral membrane proteins (By similarity)
TRINITY_DN24716_c0_g1	3694.POPTR_0009s12190.1	71	9.9e-50	COG0465	O	Posttranslational modification, protein turnover, chaperones	Acts as a processive, ATP-dependent zinc metallopeptidase for both cytoplasmic and membrane proteins. Plays a role in the quality control of integral membrane proteins (By similarity)
TRINITY_DN21903_c0_g3	4558.Sb03g028120.1	100	4.5e-41	COG0465	O	Posttranslational modification, protein turnover, chaperones	Acts as a processive, ATP-dependent zinc metallopeptidase for both cytoplasmic and membrane proteins. Plays a role in the quality control of integral membrane proteins (By similarity)
TRINITY_DN21903_c0_g2	39946.BGIOSGA001195-PA	100	2.2e-34	COG0465	O	Posttranslational modification, protein turnover, chaperones	Acts as a processive, ATP-dependent zinc metallopeptidase for both cytoplasmic and membrane proteins. Plays a role in the quality control of integral membrane proteins (By similarity)
TRINITY_DN21903_c0_g1	39946.BGIOSGA001195-PA	100	6.6e-40	COG0465	O	Posttranslational modification, protein turnover, chaperones	Acts as a processive, ATP-dependent zinc metallopeptidase for both cytoplasmic and membrane proteins. Plays a role in the quality control of integral membrane proteins (By similarity)
TRINITY_DN21898_c0_g3	39946.BGIOSGA020710-PA	100	3.8e-76	COG0465	O	Posttranslational modification, protein turnover, chaperones	Acts as a processive, ATP-dependent zinc metallopeptidase for both cytoplasmic and membrane proteins. Plays a role in the quality control of integral membrane proteins (By similarity)
TRINITY_DN21898_c0_g1	39946.BGIOSGA020710-PA	91.7	1.7e-247	COG0465	O	Posttranslational modification, protein turnover, chaperones	Acts as a processive, ATP-dependent zinc metallopeptidase for both cytoplasmic and membrane proteins. Plays a role in the quality control of integral membrane proteins (By similarity)
TRINITY_DN20801_c0_g3	4081.Solyc12g055810.1.1	61.8	3.7e-30	COG0465	O	Posttranslational modification, protein turnover, chaperones	Acts as a processive, ATP-dependent zinc metallopeptidase for both cytoplasmic and membrane proteins. Plays a role in the quality control of integral membrane proteins (By similarity)
TRINITY_DN20801_c0_g2	3694.POPTR_0018s10140.1	65	2.9e-52	COG0465	O	Posttranslational modification, protein turnover, chaperones	Acts as a processive, ATP-dependent zinc metallopeptidase for both cytoplasmic and membrane proteins. Plays a role in the quality control of integral membrane proteins (By similarity)
TRINITY_DN20801_c0_g1	3847.GLYMA13G01020.1	96.7	9.1e-25	COG0465	O	Posttranslational modification, protein turnover, chaperones	Acts as a processive, ATP-dependent zinc metallopeptidase for both cytoplasmic and membrane proteins. Plays a role in the quality control of integral membrane proteins (By similarity)
TRINITY_DN16172_c0_g2	39946.BGIOSGA003812-PA	68.7	1.9e-15	COG0465	O	Posttranslational modification, protein turnover, chaperones	Acts as a processive, ATP-dependent zinc metallopeptidase for both cytoplasmic and membrane proteins. Plays a role in the quality control of integral membrane proteins (By similarity)
TRINITY_DN16172_c0_g1	39946.BGIOSGA003812-PA	100	9.4e-45	COG0465	O	Posttranslational modification, protein turnover, chaperones	Acts as a processive, ATP-dependent zinc metallopeptidase for both cytoplasmic and membrane proteins. Plays a role in the quality control of integral membrane proteins (By similarity)
TRINITY_DN15318_c0_g1	39946.BGIOSGA001195-PA	100	1.7e-57	COG0465	O	Posttranslational modification, protein turnover, chaperones	Acts as a processive, ATP-dependent zinc metallopeptidase for both cytoplasmic and membrane proteins. Plays a role in the quality control of integral membrane proteins (By similarity)
TRINITY_DN15056_c0_g1	39946.BGIOSGA008721-PA	86	6e-76	COG0465	O	Posttranslational modification, protein turnover, chaperones	Acts as a processive, ATP-dependent zinc metallopeptidase for both cytoplasmic and membrane proteins. Plays a role in the quality control of integral membrane proteins (By similarity)
TRINITY_DN11530_c0_g1	9606.ENSP00000318480	100	7.8e-84	COG0465	O	Posttranslational modification, protein turnover, chaperones	Acts as a processive, ATP-dependent zinc metallopeptidase for both cytoplasmic and membrane proteins. Plays a role in the quality control of integral membrane proteins (By similarity)
TRINITY_DN40897_c1_g3	29760.VIT_18s0001g03550.t01	76.2	3.7e-33	ENOG410XUS9	H	Coenzyme transport and metabolism	Acts as a sulfur carrier required for molybdopterin biosynthesis. Component of the molybdopterin synthase complex that catalyzes the conversion of precursor Z into molybdopterin by mediating the incorporation of 2 sulfur atoms into precursor Z to generate a dithiolene group. In the complex, serves as sulfur donor by being thiocarboxylated (-COSH) at its C-terminus by MOCS3. After interaction with…
TRINITY_DN46290_c1_g3	3847.GLYMA04G21910.1	94.1	1.1e-20	COG3884	I	Lipid transport and metabolism	acyl-ACP thioesterase
TRINITY_DN46290_c1_g2	4113.PGSC0003DMT400002762	71.1	2e-41	COG3884	I	Lipid transport and metabolism	acyl-ACP thioesterase
TRINITY_DN46290_c1_g1	4081.Solyc12g006930.1.1	62.1	1.8e-10	COG3884	I	Lipid transport and metabolism	acyl-ACP thioesterase
TRINITY_DN45140_c1_g1	29760.VIT_11s0016g04480.t01	68.5	6.8e-27	COG3884	I	Lipid transport and metabolism	acyl-ACP thioesterase
TRINITY_DN41310_c2_g3	4081.Solyc12g006930.1.1	73.5	3.4e-104	COG3884	I	Lipid transport and metabolism	acyl-ACP thioesterase
TRINITY_DN41310_c2_g1	29760.VIT_11s0016g04480.t01	80	1e-18	COG3884	I	Lipid transport and metabolism	acyl-ACP thioesterase
TRINITY_DN37593_c1_g2	3847.GLYMA05G08060.1	53.2	6.5e-08	COG3884	I	Lipid transport and metabolism	acyl-ACP thioesterase
TRINITY_DN37593_c1_g1	3847.GLYMA17G12940.3	60.4	6.7e-09	COG3884	I	Lipid transport and metabolism	acyl-ACP thioesterase
TRINITY_DN36554_c0_g3	29760.VIT_11s0016g04480.t01	55.2	7.2e-25	COG3884	I	Lipid transport and metabolism	acyl-ACP thioesterase
TRINITY_DN36554_c0_g2	29760.VIT_11s0016g04480.t01	70.6	1.5e-41	COG3884	I	Lipid transport and metabolism	acyl-ACP thioesterase
TRINITY_DN34594_c0_g5	29760.VIT_01s0011g04380.t01	78.3	1.1e-17	COG3884	I	Lipid transport and metabolism	acyl-ACP thioesterase
TRINITY_DN34594_c0_g3	29760.VIT_01s0011g04380.t01	80.1	5.6e-131	COG3884	I	Lipid transport and metabolism	acyl-ACP thioesterase
TRINITY_DN27536_c2_g2	29760.VIT_00s0245g00050.t01	78	1.9e-144	COG3884	I	Lipid transport and metabolism	acyl-ACP thioesterase
TRINITY_DN17487_c0_g1	39946.BGIOSGA005941-PA	100	1.2e-37	COG3884	I	Lipid transport and metabolism	acyl-ACP thioesterase
TRINITY_DN6495_c0_g1	240176.XP_001836410.1	69.6	1e-22	COG4281	I	Lipid transport and metabolism	Acyl-CoA binding domain containing
TRINITY_DN48811_c0_g1	39946.BGIOSGA022061-PA	100	1.7e-40	COG4281	I	Lipid transport and metabolism	Acyl-CoA binding domain containing
TRINITY_DN48288_c0_g1	9593.ENSGGOP00000010119	96.6	7.5e-43	COG4281	I	Lipid transport and metabolism	Acyl-CoA binding domain containing
TRINITY_DN47728_c2_g2	29760.VIT_16s0098g01570.t01	58.6	1.4e-63	COG4281	I	Lipid transport and metabolism	Acyl-CoA binding domain containing
TRINITY_DN37648_c0_g6	29760.VIT_18s0001g09340.t01	47.2	2.7e-15	COG4281	I	Lipid transport and metabolism	Acyl-CoA binding domain containing
TRINITY_DN37648_c0_g2	29760.VIT_07s0129g00430.t01	68.9	3.8e-35	COG4281	I	Lipid transport and metabolism	Acyl-CoA binding domain containing
TRINITY_DN34724_c3_g3	29760.VIT_07s0129g00430.t01	43.5	1.4e-32	COG4281	I	Lipid transport and metabolism	Acyl-CoA binding domain containing
TRINITY_DN30269_c2_g1	4641.GSMUA_Achr1P10780_001	91.2	2.4e-35	COG4281	I	Lipid transport and metabolism	Acyl-CoA binding domain containing
TRINITY_DN1481_c0_g1	39946.BGIOSGA027603-PA	100	6.4e-33	COG4281	I	Lipid transport and metabolism	Acyl-CoA binding domain containing
TRINITY_DN49015_c0_g1	9601.ENSPPYP00000008886	100	2.5e-34	COG1960	I	Lipid transport and metabolism	acyl-CoA dehydrogenase
TRINITY_DN46814_c1_g6	3694.POPTR_0016s12540.1	86.1	1.9e-71	COG1960	I	Lipid transport and metabolism	acyl-CoA dehydrogenase
TRINITY_DN46814_c1_g4	4081.Solyc10g076600.1.1	82.5	1e-17	COG1960	I	Lipid transport and metabolism	acyl-CoA dehydrogenase
TRINITY_DN46814_c1_g2	3847.GLYMA03G07540.1	82.5	6.8e-18	COG1960	I	Lipid transport and metabolism	acyl-CoA dehydrogenase
TRINITY_DN46814_c1_g1	29760.VIT_08s0105g00460.t01	82.5	1.4e-82	COG1960	I	Lipid transport and metabolism	acyl-CoA dehydrogenase
TRINITY_DN46681_c0_g1	4081.Solyc08g078390.2.1	87.4	4.6e-247	COG1960	I	Lipid transport and metabolism	acyl-CoA dehydrogenase
TRINITY_DN46296_c1_g4	39946.BGIOSGA026381-PA	76.4	1.9e-24	ENOG410XNTS	I	Lipid transport and metabolism	acyl-CoA dehydrogenase
TRINITY_DN46296_c1_g3	4513.MLOC_61917.1	68.4	4.2e-06	ENOG410XNTS	I	Lipid transport and metabolism	acyl-CoA dehydrogenase
TRINITY_DN46296_c1_g2	29760.VIT_05s0077g01940.t01	77.7	0	ENOG410XNTS	I	Lipid transport and metabolism	acyl-CoA dehydrogenase
TRINITY_DN46296_c1_g1	4081.Solyc05g054370.2.1	57	1.4e-14	ENOG410XNTS	I	Lipid transport and metabolism	acyl-CoA dehydrogenase
TRINITY_DN46236_c1_g1	4113.PGSC0003DMT400053145	84.1	0	COG1960	I	Lipid transport and metabolism	acyl-CoA dehydrogenase
TRINITY_DN41754_c2_g1	3694.POPTR_0016s12540.1	84.1	9.3e-62	COG1960	I	Lipid transport and metabolism	acyl-CoA dehydrogenase
TRINITY_DN41377_c1_g1	29760.VIT_08s0105g00460.t01	83.7	6.2e-12	COG1960	I	Lipid transport and metabolism	acyl-CoA dehydrogenase
TRINITY_DN34398_c1_g1	3847.GLYMA07G18370.2	71.9	0.00041	COG1960	I	Lipid transport and metabolism	acyl-CoA dehydrogenase
TRINITY_DN33481_c0_g5	3702.AT3G51840.1	92.5	1.6e-13	COG1960	I	Lipid transport and metabolism	acyl-CoA dehydrogenase
TRINITY_DN33481_c0_g3	4081.Solyc10g085200.1.1	82.2	9.2e-41	COG1960	I	Lipid transport and metabolism	acyl-CoA dehydrogenase
TRINITY_DN33481_c0_g2	4113.PGSC0003DMT400049359	88.2	3.5e-28	COG1960	I	Lipid transport and metabolism	acyl-CoA dehydrogenase
TRINITY_DN33481_c0_g1	4641.GSMUA_Achr8P21130_001	94.4	1.6e-09	COG1960	I	Lipid transport and metabolism	acyl-CoA dehydrogenase
TRINITY_DN31905_c1_g2	29760.VIT_12s0028g02660.t01	81.8	0	COG1960	I	Lipid transport and metabolism	acyl-CoA dehydrogenase
TRINITY_DN30677_c1_g2	29760.VIT_00s0389g00020.t01	81.5	2.3e-05	COG1960	I	Lipid transport and metabolism	acyl-CoA dehydrogenase
TRINITY_DN27685_c1_g2	4113.PGSC0003DMT400028641	79.8	7.5e-114	COG1960	I	Lipid transport and metabolism	acyl-CoA dehydrogenase
TRINITY_DN24506_c0_g1	29760.VIT_00s0662g00010.t01	37.6	2.2e-05	COG1960	I	Lipid transport and metabolism	acyl-CoA dehydrogenase
TRINITY_DN23976_c0_g1	29760.VIT_00s0389g00020.t01	85.8	5.2e-147	COG1960	I	Lipid transport and metabolism	acyl-CoA dehydrogenase
TRINITY_DN21895_c1_g1	39946.BGIOSGA022130-PA	100	9e-55	COG1960	I	Lipid transport and metabolism	acyl-CoA dehydrogenase
TRINITY_DN19884_c0_g4	9606.ENSP00000349297	100	1.4e-55	COG1960	I	Lipid transport and metabolism	acyl-CoA dehydrogenase
TRINITY_DN19884_c0_g3	9606.ENSP00000349297	88.3	4.3e-37	COG1960	I	Lipid transport and metabolism	acyl-CoA dehydrogenase
TRINITY_DN19884_c0_g2	9606.ENSP00000349297	85.5	9.7e-33	COG1960	I	Lipid transport and metabolism	acyl-CoA dehydrogenase
TRINITY_DN19884_c0_g1	9606.ENSP00000349297	100	1.8e-52	COG1960	I	Lipid transport and metabolism	acyl-CoA dehydrogenase
TRINITY_DN12787_c1_g1	4558.Sb06g001260.1	88.6	1.7e-57	COG1960	I	Lipid transport and metabolism	acyl-CoA dehydrogenase
TRINITY_DN12787_c0_g1	39947.LOC_Os06g23780.1	73.7	7.2e-30	COG1960	I	Lipid transport and metabolism	acyl-CoA dehydrogenase
TRINITY_DN47717_c0_g4	3694.POPTR_0004s22720.1	73.2	7.6e-24	ENOG410Y9P5	S	Function unknown	acyl-CoA N-acyltransferase with RING FYVE PHD-type zinc finger domain-containing protein
TRINITY_DN47717_c0_g2	4081.Solyc11g066480.1.1	93.1	1.3e-08	ENOG410Y9P5	S	Function unknown	acyl-CoA N-acyltransferase with RING FYVE PHD-type zinc finger domain-containing protein
TRINITY_DN47717_c0_g1	4081.Solyc11g066480.1.1	77.8	7.6e-08	ENOG410Y9P5	S	Function unknown	acyl-CoA N-acyltransferase with RING FYVE PHD-type zinc finger domain-containing protein
TRINITY_DN47696_c1_g1	4081.Solyc10g084650.1.1	81.8	1e-46	ENOG410Y9P5	S	Function unknown	acyl-CoA N-acyltransferase with RING FYVE PHD-type zinc finger domain-containing protein
TRINITY_DN47696_c0_g3	29760.VIT_08s0040g03340.t01	71.3	5.2e-112	ENOG410Y9P5	S	Function unknown	acyl-CoA N-acyltransferase with RING FYVE PHD-type zinc finger domain-containing protein
TRINITY_DN47696_c0_g2	29760.VIT_08s0040g03340.t01	75.7	1.1e-38	ENOG410Y9P5	S	Function unknown	acyl-CoA N-acyltransferase with RING FYVE PHD-type zinc finger domain-containing protein
TRINITY_DN47696_c0_g1	3847.GLYMA10G05080.2	79.8	2.4e-30	ENOG410Y9P5	S	Function unknown	acyl-CoA N-acyltransferase with RING FYVE PHD-type zinc finger domain-containing protein
TRINITY_DN47346_c2_g4	4081.Solyc09g008520.2.1	67.2	9.2e-49	ENOG410Y9P5	S	Function unknown	acyl-CoA N-acyltransferase with RING FYVE PHD-type zinc finger domain-containing protein
TRINITY_DN47346_c2_g3	4081.Solyc09g008520.2.1	72	1.6e-113	ENOG410Y9P5	S	Function unknown	acyl-CoA N-acyltransferase with RING FYVE PHD-type zinc finger domain-containing protein
TRINITY_DN43035_c3_g1	3847.GLYMA10G05080.2	82.5	5.9e-36	ENOG410Y9P5	S	Function unknown	acyl-CoA N-acyltransferase with RING FYVE PHD-type zinc finger domain-containing protein
TRINITY_DN42148_c1_g2	4081.Solyc11g066480.1.1	66.7	7.9e-24	ENOG410Y9P5	S	Function unknown	acyl-CoA N-acyltransferase with RING FYVE PHD-type zinc finger domain-containing protein
TRINITY_DN40176_c2_g2	3694.POPTR_0006s08370.1	78.7	1.5e-24	ENOG410Y9P5	S	Function unknown	acyl-CoA N-acyltransferase with RING FYVE PHD-type zinc finger domain-containing protein
TRINITY_DN39154_c2_g1	3694.POPTR_0004s22720.1	62.5	4.8e-07	ENOG410Y9P5	S	Function unknown	acyl-CoA N-acyltransferase with RING FYVE PHD-type zinc finger domain-containing protein
TRINITY_DN38182_c0_g1	29760.VIT_08s0040g03340.t01	71.2	1.1e-100	ENOG410Y9P5	S	Function unknown	acyl-CoA N-acyltransferase with RING FYVE PHD-type zinc finger domain-containing protein
TRINITY_DN37354_c1_g1	4081.Solyc10g084650.1.1	73.5	7.6e-15	ENOG410Y9P5	S	Function unknown	acyl-CoA N-acyltransferase with RING FYVE PHD-type zinc finger domain-containing protein
TRINITY_DN33614_c0_g1	4081.Solyc10g084650.1.1	41.4	1.2e-13	ENOG410Y9P5	S	Function unknown	acyl-CoA N-acyltransferase with RING FYVE PHD-type zinc finger domain-containing protein
TRINITY_DN30604_c0_g1	3847.GLYMA12G30320.3	35.3	7.6e-54	ENOG410Y9P5	S	Function unknown	acyl-CoA N-acyltransferase with RING FYVE PHD-type zinc finger domain-containing protein
TRINITY_DN29964_c0_g2	4113.PGSC0003DMT400072425	53	8.2e-129	ENOG410Y9P5	S	Function unknown	acyl-CoA N-acyltransferase with RING FYVE PHD-type zinc finger domain-containing protein
TRINITY_DN29964_c0_g1	4113.PGSC0003DMT400072425	54.6	1.3e-55	ENOG410Y9P5	S	Function unknown	acyl-CoA N-acyltransferase with RING FYVE PHD-type zinc finger domain-containing protein
TRINITY_DN27295_c1_g6	29760.VIT_08s0040g03340.t01	81.5	2.6e-17	ENOG410Y9P5	S	Function unknown	acyl-CoA N-acyltransferase with RING FYVE PHD-type zinc finger domain-containing protein
TRINITY_DN27295_c1_g2	4081.Solyc10g084650.1.1	58.5	7.9e-98	ENOG410Y9P5	S	Function unknown	acyl-CoA N-acyltransferase with RING FYVE PHD-type zinc finger domain-containing protein
TRINITY_DN24565_c0_g1	3694.POPTR_0006s12180.1	75.2	2.2e-51	ENOG410Y9P5	S	Function unknown	acyl-CoA N-acyltransferase with RING FYVE PHD-type zinc finger domain-containing protein
TRINITY_DN47632_c1_g2	3711.Bra033240.1-P	86.1	3.5e-11	COG1946	I	Lipid transport and metabolism	acyl-CoA thioesterase
TRINITY_DN47632_c1_g1	29760.VIT_15s0046g02700.t01	76.8	1.5e-174	COG1946	I	Lipid transport and metabolism	acyl-CoA thioesterase
TRINITY_DN42482_c0_g3	29760.VIT_15s0046g02700.t01	88.6	6e-09	COG1946	I	Lipid transport and metabolism	acyl-CoA thioesterase
TRINITY_DN42400_c4_g5	4081.Solyc01g094550.2.1	85.4	2.4e-14	COG1946	I	Lipid transport and metabolism	acyl-CoA thioesterase
TRINITY_DN35346_c0_g1	4113.PGSC0003DMT400013729	68.6	2.6e-79	ENOG410XSYM	S	Function unknown	Acyl-CoA thioesterase
TRINITY_DN26884_c5_g1	29760.VIT_15s0046g02700.t01	80	2.2e-12	COG1946	I	Lipid transport and metabolism	acyl-CoA thioesterase
TRINITY_DN27813_c3_g6	29760.VIT_08s0040g01380.t01	85.5	3.5e-32	ENOG41126ER	O	Posttranslational modification, protein turnover, chaperones	acylphosphatase
TRINITY_DN48025_c0_g1	4558.Sb02g035260.1	100	1.8e-38	COG0204	I	Lipid transport and metabolism	Acyltransferase
TRINITY_DN47748_c2_g1	3847.GLYMA07G08810.1	80	2.5e-16	COG0204	I	Lipid transport and metabolism	Acyltransferase
TRINITY_DN47748_c0_g1	29760.VIT_15s0048g01230.t01	76.4	1.7e-15	COG0204	I	Lipid transport and metabolism	Acyltransferase
TRINITY_DN46245_c2_g5	4113.PGSC0003DMT400032020	89.9	2.1e-114	COG0204	I	Lipid transport and metabolism	Acyltransferase
TRINITY_DN46148_c0_g5	29760.VIT_08s0007g08110.t01	73	1.4e-05	COG0204	I	Lipid transport and metabolism	Acyltransferase
TRINITY_DN46148_c0_g4	3847.GLYMA10G12560.1	89.1	1.4e-40	COG0204	I	Lipid transport and metabolism	Acyltransferase
TRINITY_DN46148_c0_g3	3847.GLYMA02G31320.1	85.7	9.8e-10	COG0204	I	Lipid transport and metabolism	Acyltransferase
TRINITY_DN46148_c0_g2	29760.VIT_08s0007g08110.t01	77.9	1e-54	COG0204	I	Lipid transport and metabolism	Acyltransferase
TRINITY_DN46148_c0_g1	4641.GSMUA_AchrUn_randomP16290_001	52.2	3.5e-22	COG0204	I	Lipid transport and metabolism	Acyltransferase
TRINITY_DN46120_c1_g1	29760.VIT_11s0037g00250.t01	70	2.3e-115	COG0204	I	Lipid transport and metabolism	Acyltransferase
TRINITY_DN46071_c1_g2	3694.POPTR_0002s15320.1	63.2	3.4e-06	COG0204	I	Lipid transport and metabolism	Acyltransferase
TRINITY_DN46071_c1_g1	3694.POPTR_0002s15320.1	52.6	3.6e-28	COG0204	I	Lipid transport and metabolism	Acyltransferase
TRINITY_DN44991_c2_g2	4113.PGSC0003DMT400052040	72	3.9e-49	COG0204	I	Lipid transport and metabolism	Acyltransferase
TRINITY_DN44991_c2_g1	4113.PGSC0003DMT400052040	55.7	2.4e-51	COG0204	I	Lipid transport and metabolism	Acyltransferase
TRINITY_DN44862_c0_g4	4081.Solyc02g094430.2.1	84.6	6.2e-12	COG0204	I	Lipid transport and metabolism	Acyltransferase
TRINITY_DN44862_c0_g1	3847.GLYMA19G27200.2	73.8	2.2e-96	COG0204	I	Lipid transport and metabolism	Acyltransferase
TRINITY_DN44648_c0_g1	29760.VIT_15s0048g01230.t01	73.3	4.5e-09	COG0204	I	Lipid transport and metabolism	Acyltransferase
TRINITY_DN44612_c0_g6	3847.GLYMA03G02171.1	57.9	3.4e-09	COG0204	I	Lipid transport and metabolism	Acyltransferase
TRINITY_DN44612_c0_g5	29760.VIT_15s0048g01230.t01	36.2	5.7e-10	COG0204	I	Lipid transport and metabolism	Acyltransferase
TRINITY_DN44612_c0_g4	29760.VIT_15s0048g01230.t01	66.2	4.4e-17	COG0204	I	Lipid transport and metabolism	Acyltransferase
TRINITY_DN44385_c1_g1	29760.VIT_14s0030g01340.t01	71.8	5.5e-243	COG0204	I	Lipid transport and metabolism	Acyltransferase
TRINITY_DN41620_c1_g2	29760.VIT_15s0048g01230.t01	78.7	6.8e-12	COG0204	I	Lipid transport and metabolism	Acyltransferase
TRINITY_DN40482_c0_g1	4113.PGSC0003DMT400052040	68.3	1.6e-15	COG0204	I	Lipid transport and metabolism	Acyltransferase
TRINITY_DN39422_c0_g6	3847.GLYMA16G05580.1	70	3.2e-22	COG0204	I	Lipid transport and metabolism	Acyltransferase
TRINITY_DN39422_c0_g5	29760.VIT_14s0068g01440.t01	70.3	1.4e-46	COG0204	I	Lipid transport and metabolism	Acyltransferase
TRINITY_DN39422_c0_g2	29760.VIT_14s0068g01440.t01	82.8	7.1e-39	COG0204	I	Lipid transport and metabolism	Acyltransferase
TRINITY_DN39422_c0_g1	29760.VIT_14s0068g01440.t01	67	6.1e-148	COG0204	I	Lipid transport and metabolism	Acyltransferase
TRINITY_DN38690_c1_g5	29760.VIT_14s0068g01440.t01	65.3	2e-36	COG0204	I	Lipid transport and metabolism	Acyltransferase
TRINITY_DN38690_c1_g2	29760.VIT_14s0068g01430.t01	61.4	3.8e-36	COG0204	I	Lipid transport and metabolism	Acyltransferase
TRINITY_DN37940_c3_g4	29760.VIT_15s0048g01230.t01	75.7	5.2e-117	COG0204	I	Lipid transport and metabolism	Acyltransferase
TRINITY_DN37009_c1_g3	29760.VIT_08s0007g08110.t01	83.9	3e-08	COG0204	I	Lipid transport and metabolism	Acyltransferase
TRINITY_DN36370_c0_g3	3847.GLYMA09G21150.1	94.5	8.8e-88	COG0204	I	Lipid transport and metabolism	Acyltransferase
TRINITY_DN35733_c0_g1	29760.VIT_15s0048g01230.t01	81.7	2.8e-80	COG0204	I	Lipid transport and metabolism	Acyltransferase
TRINITY_DN35076_c1_g10	3694.POPTR_0005s04820.1	65.8	2.5e-05	COG0204	I	Lipid transport and metabolism	Acyltransferase
TRINITY_DN34880_c2_g1	3847.GLYMA10G12560.1	78.8	2.7e-103	COG0204	I	Lipid transport and metabolism	Acyltransferase
TRINITY_DN34578_c1_g1	3847.GLYMA19G32420.1	56	1.8e-13	COG0204	I	Lipid transport and metabolism	Acyltransferase
TRINITY_DN34397_c2_g1	29760.VIT_15s0048g01230.t01	82.1	1.1e-08	COG0204	I	Lipid transport and metabolism	Acyltransferase
TRINITY_DN33808_c1_g8	29760.VIT_03s0063g02080.t01	76.2	1.1e-164	COG0204	I	Lipid transport and metabolism	Acyltransferase
TRINITY_DN33756_c0_g1	29760.VIT_15s0048g01230.t01	67.1	3e-23	COG0204	I	Lipid transport and metabolism	Acyltransferase
TRINITY_DN31954_c0_g5	29760.VIT_15s0048g01230.t01	53.8	9.1e-14	COG0204	I	Lipid transport and metabolism	Acyltransferase
TRINITY_DN31954_c0_g2	3847.GLYMA03G02171.1	75	9.9e-26	COG0204	I	Lipid transport and metabolism	Acyltransferase
TRINITY_DN31954_c0_g1	29760.VIT_15s0048g01230.t01	77.4	1.1e-58	COG0204	I	Lipid transport and metabolism	Acyltransferase
TRINITY_DN31576_c0_g3	29760.VIT_15s0048g01230.t01	69.6	4.5e-23	COG0204	I	Lipid transport and metabolism	Acyltransferase
TRINITY_DN31438_c2_g2	59689.fgenesh2_kg.4__2763__AT2G45670.1	81.2	2.1e-05	COG0204	I	Lipid transport and metabolism	Acyltransferase
TRINITY_DN31051_c6_g1	9606.ENSP00000355963	100	6.2e-43	COG0204	I	Lipid transport and metabolism	Acyltransferase
TRINITY_DN30961_c0_g2	3694.POPTR_0002s15320.1	70.6	7.6e-13	COG0204	I	Lipid transport and metabolism	Acyltransferase
TRINITY_DN30961_c0_g1	3694.POPTR_0002s15320.1	64	1.9e-23	COG0204	I	Lipid transport and metabolism	Acyltransferase
TRINITY_DN30522_c1_g1	29760.VIT_08s0007g08110.t01	77.8	9.2e-33	COG0204	I	Lipid transport and metabolism	Acyltransferase
TRINITY_DN29451_c1_g2	29760.VIT_14s0068g01430.t01	63.1	1.5e-59	COG0204	I	Lipid transport and metabolism	Acyltransferase
TRINITY_DN28123_c2_g1	3694.POPTR_0002s15320.1	32.4	3.6e-16	COG0204	I	Lipid transport and metabolism	Acyltransferase
TRINITY_DN27745_c2_g3	3694.POPTR_0002s13420.1	70.5	4.2e-158	COG0204	I	Lipid transport and metabolism	Acyltransferase
TRINITY_DN27732_c2_g1	3694.POPTR_0013s03340.1	65.8	5.2e-54	COG0204	I	Lipid transport and metabolism	Acyltransferase
TRINITY_DN19332_c0_g1	39946.BGIOSGA001661-PA	100	6.8e-45	COG0204	I	Lipid transport and metabolism	Acyltransferase
TRINITY_DN45372_c2_g2	29760.VIT_04s0023g00940.t01	74.3	4.2e-172	ENOG410Y9CF	S	Function unknown	Acyl-transferase
TRINITY_DN45171_c1_g1	29760.VIT_07s0005g03910.t01	80.9	1.5e-271	ENOG410Y9CF	S	Function unknown	Acyl-transferase
TRINITY_DN44163_c2_g5	4081.Solyc07g041210.2.1	95.2	5.5e-64	ENOG410Y9CF	S	Function unknown	Acyl-transferase
TRINITY_DN44163_c2_g3	29760.VIT_11s0016g01470.t01	85.5	4.1e-267	ENOG410Y9CF	S	Function unknown	Acyl-transferase
TRINITY_DN43277_c2_g4	29760.VIT_11s0016g01470.t01	51.1	6.8e-17	ENOG410Y9CF	S	Function unknown	Acyl-transferase
TRINITY_DN43277_c2_g3	3694.POPTR_0003s06140.1	83.6	8.6e-297	ENOG410Y9CF	S	Function unknown	Acyl-transferase
TRINITY_DN43277_c2_g1	3847.GLYMA17G05910.2	86	6.4e-26	ENOG410Y9CF	S	Function unknown	Acyl-transferase
TRINITY_DN41618_c0_g1	4538.ORGLA02G0322600.1	88.9	8.5e-11	ENOG410Y9CF	S	Function unknown	Acyl-transferase
TRINITY_DN39324_c2_g3	3694.POPTR_0008s07600.1	73.3	1.3e-30	ENOG410Y9CF	S	Function unknown	Acyl-transferase
TRINITY_DN33819_c0_g1	29760.VIT_06s0061g01110.t01	77.7	0	ENOG410Y9CF	S	Function unknown	Acyl-transferase
TRINITY_DN33653_c0_g1	29760.VIT_01s0011g01830.t01	76.2	3.7e-244	ENOG410Y9CF	S	Function unknown	Acyl-transferase
TRINITY_DN33287_c0_g2	29760.VIT_18s0001g08800.t01	69.9	2.3e-156	ENOG410Y9CF	S	Function unknown	Acyl-transferase
TRINITY_DN33287_c0_g1	29760.VIT_18s0001g08800.t01	66.7	3.7e-167	ENOG410Y9CF	S	Function unknown	Acyl-transferase
TRINITY_DN49509_c0_g1	61853.ENSNLEP00000015064	100	4.8e-48	ENOG410XX2M	S	Function unknown	ADAM metallopeptidase domain
TRINITY_DN6055_c0_g1	9606.ENSP00000292807	100	1.6e-249	ENOG410XPFS	U	Intracellular trafficking, secretion, and vesicular transport	Adaptor-related protein complex
TRINITY_DN46951_c2_g1	29760.VIT_18s0001g14240.t01	80.4	8.1e-77	COG5030	U	Intracellular trafficking, secretion, and vesicular transport	Adaptor-related protein complex
TRINITY_DN46079_c1_g2	3694.POPTR_0006s09390.1	81.9	0	ENOG410XPKK	U	Intracellular trafficking, secretion, and vesicular transport	Adaptor-related protein complex
TRINITY_DN46079_c1_g1	29760.VIT_01s0026g00310.t01	69	2.3e-76	ENOG410XPKK	U	Intracellular trafficking, secretion, and vesicular transport	Adaptor-related protein complex
TRINITY_DN45592_c0_g1	29760.VIT_00s0225g00220.t01	93.7	2.3e-231	ENOG410XPFS	U	Intracellular trafficking, secretion, and vesicular transport	Adaptor-related protein complex
TRINITY_DN44309_c2_g4	4081.Solyc05g026130.2.1	95.8	8.7e-73	COG5030	U	Intracellular trafficking, secretion, and vesicular transport	Adaptor-related protein complex
TRINITY_DN43531_c0_g3	4513.MLOC_34660.2	97.3	5.6e-12	ENOG410XPFS	U	Intracellular trafficking, secretion, and vesicular transport	Adaptor-related protein complex
TRINITY_DN43531_c0_g2	4641.GSMUA_Achr2P12100_001	84.1	8.9e-235	ENOG410XPFS	U	Intracellular trafficking, secretion, and vesicular transport	Adaptor-related protein complex
TRINITY_DN43352_c1_g4	5811.TGME49_089770	75.8	0.00015	ENOG410XPFS	U	Intracellular trafficking, secretion, and vesicular transport	Adaptor-related protein complex
TRINITY_DN43294_c1_g3	3694.POPTR_0010s05470.1	93.8	1.3e-26	ENOG410XPFS	U	Intracellular trafficking, secretion, and vesicular transport	Adaptor-related protein complex
TRINITY_DN4270_c0_g1	39946.BGIOSGA022382-PA	100	9.9e-38	ENOG410XPKK	U	Intracellular trafficking, secretion, and vesicular transport	Adaptor-related protein complex
TRINITY_DN42538_c0_g2	29760.VIT_02s0087g00690.t01	47.9	2.2e-81	ENOG410XPKK	U	Intracellular trafficking, secretion, and vesicular transport	Adaptor-related protein complex
TRINITY_DN42538_c0_g1	29760.VIT_02s0087g00690.t01	54.2	2.8e-70	ENOG410XPKK	U	Intracellular trafficking, secretion, and vesicular transport	Adaptor-related protein complex
TRINITY_DN41291_c1_g2	4641.GSMUA_Achr3P24130_001	95.8	1.9e-29	COG5030	U	Intracellular trafficking, secretion, and vesicular transport	Adaptor-related protein complex
TRINITY_DN41291_c1_g1	29760.VIT_16s0050g00660.t01	88.7	2.4e-80	COG5030	U	Intracellular trafficking, secretion, and vesicular transport	Adaptor-related protein complex
TRINITY_DN40726_c1_g1	4081.Solyc04g076230.2.1	87.3	2.7e-120	ENOG410XPFS	U	Intracellular trafficking, secretion, and vesicular transport	Adaptor-related protein complex
TRINITY_DN39492_c1_g1	29760.VIT_04s0023g01770.t01	80.6	1.7e-71	COG5030	U	Intracellular trafficking, secretion, and vesicular transport	Adaptor-related protein complex
TRINITY_DN37804_c1_g2	29760.VIT_01s0127g00810.t01	72.6	9.8e-27	COG5030	U	Intracellular trafficking, secretion, and vesicular transport	Adaptor-related protein complex
TRINITY_DN37505_c1_g1	3694.POPTR_0004s24340.1	79.1	9.1e-30	ENOG410XPKK	U	Intracellular trafficking, secretion, and vesicular transport	Adaptor-related protein complex
TRINITY_DN35453_c0_g3	3694.POPTR_0004s24340.1	89	1.6e-61	ENOG410XPKK	U	Intracellular trafficking, secretion, and vesicular transport	Adaptor-related protein complex
TRINITY_DN35453_c0_g1	3694.POPTR_0004s24340.1	91.9	0	ENOG410XPKK	U	Intracellular trafficking, secretion, and vesicular transport	Adaptor-related protein complex
TRINITY_DN30541_c6_g1	3694.POPTR_0016s10100.1	59.2	1.8e-55	ENOG410XPKK	U	Intracellular trafficking, secretion, and vesicular transport	Adaptor-related protein complex
TRINITY_DN28695_c2_g1	29760.VIT_00s0225g00220.t01	94.8	6e-188	ENOG410XPFS	U	Intracellular trafficking, secretion, and vesicular transport	Adaptor-related protein complex
TRINITY_DN28554_c0_g1	29760.VIT_05s0020g02390.t01	74	1.5e-191	ENOG410XPFS	U	Intracellular trafficking, secretion, and vesicular transport	Adaptor-related protein complex
TRINITY_DN28141_c0_g7	4533.OB12G15610.1	80	0.00046	COG5030	U	Intracellular trafficking, secretion, and vesicular transport	Adaptor-related protein complex
TRINITY_DN27381_c0_g1	29760.VIT_01s0026g00310.t01	78.8	7.2e-149	ENOG410XPKK	U	Intracellular trafficking, secretion, and vesicular transport	Adaptor-related protein complex
TRINITY_DN2650_c0_g1	9606.ENSP00000336666	100	2.8e-53	COG5030	U	Intracellular trafficking, secretion, and vesicular transport	Adaptor-related protein complex
TRINITY_DN24788_c0_g1	4081.Solyc06g061150.2.1	89.3	4.3e-07	ENOG410XPFS	U	Intracellular trafficking, secretion, and vesicular transport	Adaptor-related protein complex
TRINITY_DN47323_c2_g2	59689.fgenesh1_pg.C_scaffold_6002948	90.2	8.7e-12	ENOG410XNQE	U	Intracellular trafficking, secretion, and vesicular transport	Adaptor-related protein complex 2, alpha
TRINITY_DN47323_c2_g1	4081.Solyc06g074650.2.1	78.7	2.6e-99	ENOG410XNQE	U	Intracellular trafficking, secretion, and vesicular transport	Adaptor-related protein complex 2, alpha
TRINITY_DN44979_c2_g3	29760.VIT_06s0061g01170.t01	90.9	3.2e-24	ENOG410XNQE	U	Intracellular trafficking, secretion, and vesicular transport	Adaptor-related protein complex 2, alpha
TRINITY_DN44979_c2_g1	29760.VIT_06s0061g01170.t01	94.7	2e-108	ENOG410XNQE	U	Intracellular trafficking, secretion, and vesicular transport	Adaptor-related protein complex 2, alpha
TRINITY_DN39510_c0_g2	3847.GLYMA12G30520.1	93.1	3.2e-54	ENOG410XNQE	U	Intracellular trafficking, secretion, and vesicular transport	Adaptor-related protein complex 2, alpha
TRINITY_DN39020_c2_g1	4081.Solyc06g074650.2.1	86.6	9.8e-54	ENOG410XNQE	U	Intracellular trafficking, secretion, and vesicular transport	Adaptor-related protein complex 2, alpha
TRINITY_DN37971_c2_g1	29760.VIT_06s0061g01170.t01	66.7	1.1e-14	ENOG410XNQE	U	Intracellular trafficking, secretion, and vesicular transport	Adaptor-related protein complex 2, alpha
TRINITY_DN34595_c0_g2	59689.fgenesh1_pg.C_scaffold_6002948	53	2e-06	ENOG410XNQE	U	Intracellular trafficking, secretion, and vesicular transport	Adaptor-related protein complex 2, alpha
TRINITY_DN34595_c0_g1	4558.Sb01g049780.1	78.6	1.3e-08	ENOG410XNQE	U	Intracellular trafficking, secretion, and vesicular transport	Adaptor-related protein complex 2, alpha
TRINITY_DN45076_c0_g1	29760.VIT_17s0000g03430.t01	62.6	0	ENOG410XQFB	U	Intracellular trafficking, secretion, and vesicular transport	Adaptor-related protein complex 3, delta 1 subunit
TRINITY_DN21192_c0_g1	29760.VIT_17s0000g03430.t01	51.4	2e-17	ENOG410XQFB	U	Intracellular trafficking, secretion, and vesicular transport	Adaptor-related protein complex 3, delta 1 subunit
TRINITY_DN43568_c1_g3	59689.fgenesh2_kg.1__4772__AT1G56590.1	88.2	2e-09	ENOG410XT7B	U	Intracellular trafficking, secretion, and vesicular transport	adaptor-related protein complex 3, mu
TRINITY_DN43568_c1_g2	29760.VIT_14s0060g00840.t01	80.8	0.00025	ENOG410XT7B	U	Intracellular trafficking, secretion, and vesicular transport	adaptor-related protein complex 3, mu
TRINITY_DN43568_c1_g1	4081.Solyc01g100820.2.1	85	2.1e-152	ENOG410XT7B	U	Intracellular trafficking, secretion, and vesicular transport	adaptor-related protein complex 3, mu
TRINITY_DN46915_c0_g2	3702.AT3G15160.1	49	0.00013	ENOG410XQTJ	S	Function unknown	adaptor-related protein complex 5, zeta 1 subunit
TRINITY_DN45942_c0_g5	29760.VIT_19s0177g00260.t01	73.2	6.9e-46	ENOG410XQTJ	S	Function unknown	adaptor-related protein complex 5, zeta 1 subunit
TRINITY_DN45724_c2_g2	3694.POPTR_0011s13910.1	76.7	5e-71	ENOG410XQTJ	S	Function unknown	adaptor-related protein complex 5, zeta 1 subunit
TRINITY_DN44735_c0_g3	3694.POPTR_0011s13910.1	84.4	1e-06	ENOG410XQTJ	S	Function unknown	adaptor-related protein complex 5, zeta 1 subunit
TRINITY_DN42097_c3_g3	4081.Solyc10g006410.2.1	72.4	1.6e-40	ENOG410XQTJ	S	Function unknown	adaptor-related protein complex 5, zeta 1 subunit
TRINITY_DN35010_c2_g2	29760.VIT_19s0177g00260.t01	78.1	1.2e-35	ENOG410XQTJ	S	Function unknown	adaptor-related protein complex 5, zeta 1 subunit
TRINITY_DN33378_c0_g4	29760.VIT_19s0177g00260.t01	50.7	1.4e-08	ENOG410XQTJ	S	Function unknown	adaptor-related protein complex 5, zeta 1 subunit
TRINITY_DN40410_c0_g1	3847.GLYMA08G20290.1	84.6	1.1e-219	COG5092	I	Lipid transport and metabolism	Adds a myristoyl group to the N-terminal glycine residue of certain cellular proteins (By similarity)
TRINITY_DN27410_c0_g2	29760.VIT_08s0007g00280.t01	80	4.8e-14	ENOG410YGXE	S	Function unknown	adds the third glucose residue to the lipid-linked oligosaccharide precursor for N-linked glycosylation. Transfers glucose from dolichyl phosphate glucose (Dol-P-Glc) onto the lipid-linked oligosaccharide Glc(2)Man(9)GlcNAc(2)-PP-Dol
TRINITY_DN27410_c0_g1	29760.VIT_08s0007g00280.t01	73.6	2.2e-177	ENOG410YGXE	S	Function unknown	adds the third glucose residue to the lipid-linked oligosaccharide precursor for N-linked glycosylation. Transfers glucose from dolichyl phosphate glucose (Dol-P-Glc) onto the lipid-linked oligosaccharide Glc(2)Man(9)GlcNAc(2)-PP-Dol
TRINITY_DN47599_c2_g3	4081.Solyc09g014770.2.1	95.6	1e-30	COG1816	F	Nucleotide transport and metabolism	adenosine deaminase
TRINITY_DN47599_c2_g2	39947.LOC_Os05g28180.1	62.7	2.9e-09	COG1816	F	Nucleotide transport and metabolism	adenosine deaminase
TRINITY_DN47599_c2_g1	4081.Solyc09g014770.2.1	94.6	2.4e-298	COG1816	F	Nucleotide transport and metabolism	adenosine deaminase
TRINITY_DN47565_c1_g1	4113.PGSC0003DMT400055757	53.6	2.3e-117	ENOG410XT0Z	S	Function unknown	adenosine deaminase
TRINITY_DN46847_c3_g1	29760.VIT_10s0116g00820.t01	76.1	4.5e-80	COG1816	F	Nucleotide transport and metabolism	adenosine deaminase
TRINITY_DN43687_c2_g6	3694.POPTR_0006s10290.1	86.2	5e-08	COG1816	F	Nucleotide transport and metabolism	adenosine deaminase
TRINITY_DN43687_c2_g5	29760.VIT_08s0105g00570.t01	74.8	4.6e-65	COG1816	F	Nucleotide transport and metabolism	adenosine deaminase
TRINITY_DN43687_c2_g3	29760.VIT_08s0105g00570.t01	70.5	1.3e-135	COG1816	F	Nucleotide transport and metabolism	adenosine deaminase
TRINITY_DN42749_c2_g1	3847.GLYMA07G07991.1	72.3	2.4e-10	ENOG410XT0Z	S	Function unknown	adenosine deaminase
TRINITY_DN40428_c1_g2	4081.Solyc05g006910.2.1	74.2	3.1e-05	COG1816	F	Nucleotide transport and metabolism	adenosine deaminase
TRINITY_DN38829_c1_g3	4081.Solyc09g014770.2.1	45.4	2.5e-11	COG1816	F	Nucleotide transport and metabolism	adenosine deaminase
TRINITY_DN38778_c0_g2	29760.VIT_01s0026g01480.t01	91.7	1e-43	COG1816	F	Nucleotide transport and metabolism	adenosine deaminase
TRINITY_DN38778_c0_g1	29760.VIT_01s0026g01480.t01	51.9	1.9e-82	COG1816	F	Nucleotide transport and metabolism	adenosine deaminase
TRINITY_DN37893_c1_g1	4081.Solyc05g006910.2.1	82.9	3.3e-64	COG1816	F	Nucleotide transport and metabolism	adenosine deaminase
TRINITY_DN37270_c3_g4	88036.EFJ17267	88.3	1.8e-31	COG1816	F	Nucleotide transport and metabolism	adenosine deaminase
TRINITY_DN37270_c3_g1	4081.Solyc05g006910.2.1	88.5	0.00025	COG1816	F	Nucleotide transport and metabolism	adenosine deaminase
TRINITY_DN34063_c0_g2	3694.POPTR_0006s10290.1	96.6	6.4e-98	COG1816	F	Nucleotide transport and metabolism	adenosine deaminase
TRINITY_DN33223_c2_g2	4533.OB05G20990.1	70.6	4.4e-18	COG1816	F	Nucleotide transport and metabolism	adenosine deaminase
TRINITY_DN31698_c0_g2	3694.POPTR_0021s01090.1	76	1.3e-71	COG1816	F	Nucleotide transport and metabolism	adenosine deaminase
TRINITY_DN31505_c3_g1	4081.Solyc09g014770.2.1	70	6.1e-08	COG1816	F	Nucleotide transport and metabolism	adenosine deaminase
TRINITY_DN27425_c4_g1	4081.Solyc09g014770.2.1	89.9	2.8e-52	COG1816	F	Nucleotide transport and metabolism	adenosine deaminase
TRINITY_DN21802_c0_g5	13684.SNOT_10346	42.9	2.7e-08	COG1816	F	Nucleotide transport and metabolism	adenosine deaminase
TRINITY_DN38711_c0_g2	3847.GLYMA17G11620.1	54.3	1e-23	ENOG4111IHI	S	Function unknown	Adenylate cyclase
TRINITY_DN38711_c0_g1	29760.VIT_11s0118g00440.t01	69.3	9.4e-71	ENOG4111IHI	S	Function unknown	Adenylate cyclase
TRINITY_DN23087_c0_g1	4081.Solyc06g068290.1.1	74	3.9e-82	ENOG4111IHI	S	Function unknown	Adenylate cyclase
TRINITY_DN42001_c1_g1	29760.VIT_06s0004g03280.t01	86.2	4.1e-50	COG1936	F	Nucleotide transport and metabolism	adenylate kinase activity
TRINITY_DN44362_c1_g4	29760.VIT_13s0019g03330.t01	88.2	4.9e-43	COG0015	F	Nucleotide transport and metabolism	adenylosuccinate lyase
TRINITY_DN44362_c1_g3	4081.Solyc07g006530.2.1	82.9	1.9e-07	COG0015	F	Nucleotide transport and metabolism	adenylosuccinate lyase
TRINITY_DN44362_c1_g1	29760.VIT_13s0019g03330.t01	90.8	9.4e-70	COG0015	F	Nucleotide transport and metabolism	adenylosuccinate lyase
TRINITY_DN37648_c0_g1	29760.VIT_13s0019g03330.t01	73.3	1.7e-83	COG0015	F	Nucleotide transport and metabolism	adenylosuccinate lyase
TRINITY_DN35192_c2_g1	29760.VIT_13s0019g03330.t01	88.7	3.2e-19	COG0015	F	Nucleotide transport and metabolism	adenylosuccinate lyase
TRINITY_DN34866_c0_g1	29760.VIT_13s0019g03330.t01	93.1	2.7e-07	COG0015	F	Nucleotide transport and metabolism	adenylosuccinate lyase
TRINITY_DN39867_c0_g1	29760.VIT_03s0063g02500.t01	75.3	3.8e-201	ENOG410XPXJ	S	Function unknown	adenylyl cyclase-associated protein
TRINITY_DN20888_c0_g4	61853.ENSNLEP00000014711	100	3.8e-35	ENOG410XPXJ	S	Function unknown	adenylyl cyclase-associated protein
TRINITY_DN20888_c0_g2	9593.ENSGGOP00000024931	100	5.2e-32	ENOG410XPXJ	S	Function unknown	adenylyl cyclase-associated protein
TRINITY_DN20888_c0_g1	9606.ENSP00000361878	100	1.6e-44	ENOG410XPXJ	S	Function unknown	adenylyl cyclase-associated protein
TRINITY_DN15605_c0_g1	9606.ENSP00000361878	100	9.6e-88	ENOG410XPXJ	S	Function unknown	adenylyl cyclase-associated protein
TRINITY_DN10821_c0_g1	10116.ENSRNOP00000018711	100	1.9e-67	ENOG410XPXJ	S	Function unknown	adenylyl cyclase-associated protein
TRINITY_DN43361_c1_g2	29760.VIT_11s0065g00450.t01	79.1	1.6e-86	ENOG410XSJJ	O	Posttranslational modification, protein turnover, chaperones	Adhesion regulating molecule
TRINITY_DN31430_c1_g1	29760.VIT_00s0531g00030.t01	80.2	2.2e-69	ENOG410YGAU	S	Function unknown	ADP-ribosylation factor GTPase-activating protein
TRINITY_DN30096_c0_g1	3694.POPTR_0012s13470.1	88.2	9e-101	ENOG410ZMDV	S	Function unknown	ADP-ribosylation factor related protein 1
TRINITY_DN47301_c0_g2	4641.GSMUA_Achr8P30960_001	92.4	2e-72	ENOG410XNUK	S	Function unknown	ADP-ribosylation factor-like
TRINITY_DN32522_c2_g1	4113.PGSC0003DMT400008577	94.4	3.2e-93	ENOG410XNUK	S	Function unknown	ADP-ribosylation factor-like
TRINITY_DN28331_c0_g1	3694.POPTR_0007s12900.1	85.9	1.5e-85	ENOG410XRG9	S	Function unknown	ADP-ribosylation factor-like
TRINITY_DN25775_c0_g1	4555.Si018040m	95.8	4.1e-46	ENOG410XNUK	S	Function unknown	ADP-ribosylation factor-like
TRINITY_DN20181_c0_g3	9258.ENSOANP00000019349	98.4	4e-65	ENOG410Z6SH	U	Intracellular trafficking, secretion, and vesicular transport	ADP-ribosylation factor-like 6 interacting protein 1
TRINITY_DN47294_c1_g1	29760.VIT_11s0037g00990.t01	84.8	1.2e-74	COG1485	S	Function unknown	AFG1 family ATPase
TRINITY_DN47294_c0_g1	4113.PGSC0003DMT400029004	92.5	1.8e-19	COG1485	S	Function unknown	AFG1 family ATPase
TRINITY_DN47083_c3_g1	29760.VIT_11s0037g00990.t01	74.5	5.1e-120	COG1485	S	Function unknown	AFG1 family ATPase
TRINITY_DN46338_c1_g2	29760.VIT_11s0037g00990.t01	53.2	1.5e-17	COG1485	S	Function unknown	AFG1 family ATPase
TRINITY_DN46338_c1_g1	29760.VIT_11s0037g00990.t01	93.6	6e-54	COG1485	S	Function unknown	AFG1 family ATPase
TRINITY_DN45832_c1_g1	3694.POPTR_0018s10990.1	87	1.1e-89	COG1485	S	Function unknown	AFG1 family ATPase
TRINITY_DN45435_c0_g3	29760.VIT_04s0008g05270.t01	75.3	3.8e-168	COG1485	S	Function unknown	AFG1 family ATPase
TRINITY_DN45435_c0_g1	4081.Solyc06g066090.2.1	45.5	0.00013	COG1485	S	Function unknown	AFG1 family ATPase
TRINITY_DN41705_c0_g2	29760.VIT_11s0037g00990.t01	65.8	1.4e-15	COG1485	S	Function unknown	AFG1 family ATPase
TRINITY_DN35282_c0_g1	4081.Solyc07g006160.2.1	88.2	4.2e-31	COG1485	S	Function unknown	AFG1 family ATPase
TRINITY_DN32890_c2_g6	29760.VIT_11s0037g00990.t01	79.5	1.1e-31	COG1485	S	Function unknown	AFG1 family ATPase
TRINITY_DN32890_c2_g5	3694.POPTR_0018s10990.1	85.7	7.6e-55	COG1485	S	Function unknown	AFG1 family ATPase
TRINITY_DN30090_c1_g1	29760.VIT_04s0008g05270.t01	85.5	2.7e-99	COG1485	S	Function unknown	AFG1 family ATPase
TRINITY_DN5527_c0_g1	39947.LOC_Os10g41030.1	100	3.3e-61	ENOG410YJ5A	S	Function unknown	Agenet domain
TRINITY_DN48955_c0_g1	39946.BGIOSGA031412-PA	100	2e-34	ENOG410YJ5A	S	Function unknown	Agenet domain
TRINITY_DN48064_c0_g1	29760.VIT_19s0014g01400.t01	57.1	1.4e-42	ENOG410YVCW	S	Function unknown	Agenet domain
TRINITY_DN46401_c1_g3	29760.VIT_00s0229g00110.t01	65.5	8.3e-97	ENOG410YJ5A	S	Function unknown	Agenet domain
TRINITY_DN46401_c1_g1	29760.VIT_00s0229g00110.t01	54.4	0	ENOG410YJ5A	S	Function unknown	Agenet domain
TRINITY_DN46401_c0_g1	29760.VIT_00s0229g00110.t01	35.1	4.6e-93	ENOG410YJ5A	S	Function unknown	Agenet domain
TRINITY_DN43875_c1_g2	29760.VIT_14s0060g00890.t01	53	2.7e-40	ENOG410YHUE	S	Function unknown	Agenet domain
TRINITY_DN41495_c0_g4	3694.POPTR_0001s15740.1	45.9	1.8e-36	ENOG410YJ5A	S	Function unknown	Agenet domain
TRINITY_DN40583_c3_g3	29760.VIT_19s0014g01400.t01	40.9	3.4e-25	ENOG410YVCW	S	Function unknown	Agenet domain
TRINITY_DN32842_c0_g2	4113.PGSC0003DMT400041251	56.1	1.8e-197	ENOG410YHUE	S	Function unknown	Agenet domain
TRINITY_DN29303_c1_g3	29760.VIT_14s0060g00890.t01	54.4	2.1e-42	ENOG410YHUE	S	Function unknown	Agenet domain
TRINITY_DN27849_c1_g2	4113.PGSC0003DMT400034851	44.3	4.4e-80	ENOG410Y6CZ	S	Function unknown	Agenet domain
TRINITY_DN24354_c0_g1	29760.VIT_00s0229g00110.t01	32.4	1.3e-51	ENOG410YJ5A	S	Function unknown	Agenet domain
TRINITY_DN8686_c0_g1	39946.BGIOSGA028713-PA	100	1.5e-48	ENOG410YG0Z	S	Function unknown	Agenet domain-containing protein bromo-adjacent homology (BAH) domain-containing protein
TRINITY_DN643_c0_g2	39946.BGIOSGA028713-PA	100	2.1e-19	ENOG410YG0Z	S	Function unknown	Agenet domain-containing protein bromo-adjacent homology (BAH) domain-containing protein
TRINITY_DN643_c0_g1	39947.LOC_Os08g33420.1	100	2.5e-12	ENOG410YG0Z	S	Function unknown	Agenet domain-containing protein bromo-adjacent homology (BAH) domain-containing protein
TRINITY_DN47106_c0_g6	3694.POPTR_0001s37450.1	84	3.8e-41	ENOG410YDA7	S	Function unknown	Agenet domain-containing protein bromo-adjacent homology (BAH) domain-containing protein
TRINITY_DN47106_c0_g4	29760.VIT_19s0015g00160.t01	75.6	8.8e-82	ENOG410YDA7	S	Function unknown	Agenet domain-containing protein bromo-adjacent homology (BAH) domain-containing protein
TRINITY_DN47106_c0_g2	29760.VIT_19s0015g00160.t01	64.7	6e-137	ENOG410YDA7	S	Function unknown	Agenet domain-containing protein bromo-adjacent homology (BAH) domain-containing protein
TRINITY_DN47106_c0_g1	29760.VIT_19s0015g00160.t01	42.2	1.8e-43	ENOG410YDA7	S	Function unknown	Agenet domain-containing protein bromo-adjacent homology (BAH) domain-containing protein
TRINITY_DN45586_c1_g2	29760.VIT_01s0011g03370.t01	73.5	6.2e-26	ENOG410YG0Z	S	Function unknown	Agenet domain-containing protein bromo-adjacent homology (BAH) domain-containing protein
TRINITY_DN45586_c1_g1	29760.VIT_01s0011g03370.t01	61.5	5.2e-200	ENOG410YG0Z	S	Function unknown	Agenet domain-containing protein bromo-adjacent homology (BAH) domain-containing protein
TRINITY_DN35993_c0_g1	3694.POPTR_0006s01840.1	61.8	4.2e-178	ENOG410YDA7	S	Function unknown	Agenet domain-containing protein bromo-adjacent homology (BAH) domain-containing protein
TRINITY_DN28640_c1_g1	29760.VIT_19s0015g00160.t01	47.1	7.6e-56	ENOG410YDA7	S	Function unknown	Agenet domain-containing protein bromo-adjacent homology (BAH) domain-containing protein
TRINITY_DN25505_c0_g1	4113.PGSC0003DMT400057092	84.2	1.5e-39	ENOG410YDA7	S	Function unknown	Agenet domain-containing protein bromo-adjacent homology (BAH) domain-containing protein
TRINITY_DN24610_c0_g1	29760.VIT_19s0015g00160.t01	47.1	2e-32	ENOG410YDA7	S	Function unknown	Agenet domain-containing protein bromo-adjacent homology (BAH) domain-containing protein
TRINITY_DN24265_c0_g1	29760.VIT_19s0015g00160.t01	66.7	2e-24	ENOG410YDA7	S	Function unknown	Agenet domain-containing protein bromo-adjacent homology (BAH) domain-containing protein
TRINITY_DN46166_c0_g3	3694.POPTR_0015s06560.1	81.7	6.9e-50	COG2957	E	Amino acid transport and metabolism	Agmatine deiminase
TRINITY_DN46166_c0_g1	29760.VIT_17s0000g04660.t01	63.3	7.7e-37	COG2957	E	Amino acid transport and metabolism	Agmatine deiminase
TRINITY_DN48370_c0_g1	3702.AT3G12050.1	100	9.4e-23	COG5580	O	Posttranslational modification, protein turnover, chaperones	AHA1, activator of heat shock 90kDa protein ATPase homolog
TRINITY_DN44378_c1_g2	29760.VIT_09s0070g00380.t01	77.5	1.5e-30	COG5580	O	Posttranslational modification, protein turnover, chaperones	AHA1, activator of heat shock 90kDa protein ATPase homolog
TRINITY_DN32400_c3_g1	29760.VIT_09s0070g00380.t01	74.6	1.3e-45	COG5580	O	Posttranslational modification, protein turnover, chaperones	AHA1, activator of heat shock 90kDa protein ATPase homolog
TRINITY_DN27650_c2_g3	29760.VIT_08s0007g06710.t01	69.9	1.7e-139	COG5580	O	Posttranslational modification, protein turnover, chaperones	AHA1, activator of heat shock 90kDa protein ATPase homolog
TRINITY_DN45178_c1_g1	4081.Solyc12g087970.1.1	48.2	5.3e-113	ENOG410XQS3	S	Function unknown	AHNAK nucleoprotein
TRINITY_DN29555_c4_g1	4113.PGSC0003DMT400024325	71.2	1.1e-80	ENOG410XQS3	S	Function unknown	AHNAK nucleoprotein
TRINITY_DN28111_c0_g1	29760.VIT_12s0028g02580.t01	42.4	1.6e-75	ENOG410XQS3	S	Function unknown	AHNAK nucleoprotein
TRINITY_DN27391_c0_g2	10090.ENSMUSP00000090633	100	8e-62	ENOG410XQS3	S	Function unknown	AHNAK nucleoprotein
TRINITY_DN27391_c0_g1	9483.ENSCJAP00000035319	86.3	7.8e-100	ENOG410XQS3	S	Function unknown	AHNAK nucleoprotein
TRINITY_DN40444_c2_g2	3694.POPTR_0014s01240.1	64.7	8.9e-27	ENOG4111JPR	O	Posttranslational modification, protein turnover, chaperones	AhpC/TSA family
TRINITY_DN2702_c0_g1	39946.BGIOSGA009875-PA	100	1.2e-66	ENOG4111JPR	O	Posttranslational modification, protein turnover, chaperones	AhpC/TSA family
TRINITY_DN24322_c0_g1	3694.POPTR_0006s13540.1	86.2	1.6e-91	ENOG4111FTR	O	Posttranslational modification, protein turnover, chaperones	AhpC/TSA family
TRINITY_DN1621_c0_g1	39946.BGIOSGA012367-PA	100	8.6e-49	ENOG410XVW9	O	Posttranslational modification, protein turnover, chaperones	AhpC/TSA family
TRINITY_DN13510_c0_g1	7227.FBpp0076560	88.1	3.5e-46	ENOG4111J00	S	Function unknown	Akirin 2
TRINITY_DN34169_c0_g1	29760.VIT_10s0116g01000.t01	89.2	1.8e-108	COG0325	S	Function unknown	alanine racemase domain protein
TRINITY_DN30275_c0_g1	29760.VIT_19s0090g00910.t01	85.6	6.1e-107	COG0325	S	Function unknown	alanine racemase domain protein
TRINITY_DN44824_c0_g2	3702.AT2G34160.1	89.5	8e-29	ENOG41121TC	S	Function unknown	Alba
TRINITY_DN44824_c0_g1	29760.VIT_09s0002g06460.t01	87.2	1.5e-47	ENOG41121TC	S	Function unknown	Alba
TRINITY_DN40880_c1_g1	29760.VIT_11s0016g05100.t01	92.7	3.2e-49	ENOG41121TC	S	Function unknown	Alba
TRINITY_DN28748_c4_g1	4081.Solyc06g065980.2.1	82.6	2.6e-48	ENOG41121TC	S	Function unknown	Alba
TRINITY_DN47709_c1_g1	29760.VIT_18s0001g06360.t01	65.4	5.6e-75	COG1062	C	Energy production and conversion	alcohol dehydrogenase
TRINITY_DN47171_c0_g3	3847.GLYMA08G46150.1	66.3	1.4e-26	COG0604	C	Energy production and conversion	alcohol dehydrogenase
TRINITY_DN47171_c0_g1	3694.POPTR_0001s35600.1	79.5	8.1e-111	COG0604	C	Energy production and conversion	alcohol dehydrogenase
TRINITY_DN47048_c1_g2	29760.VIT_19s0014g01890.t01	82.1	4.3e-27	COG0604	C	Energy production and conversion	alcohol dehydrogenase
TRINITY_DN47048_c1_g1	4113.PGSC0003DMT400039777	78.1	2.7e-46	COG0604	C	Energy production and conversion	alcohol dehydrogenase
TRINITY_DN46680_c1_g3	3694.POPTR_0002s07290.1	88.1	1.9e-14	COG1062	C	Energy production and conversion	alcohol dehydrogenase
TRINITY_DN46680_c1_g2	4533.OB11G15070.1	90.6	7.4e-57	COG1062	C	Energy production and conversion	alcohol dehydrogenase
TRINITY_DN46680_c1_g1	3694.POPTR_0007s03900.1	87.7	1.9e-30	COG1062	C	Energy production and conversion	alcohol dehydrogenase
TRINITY_DN46497_c2_g1	29760.VIT_03s0063g00610.t01	83.3	1.4e-266	COG2130	S	Function unknown	alcohol dehydrogenase
TRINITY_DN46125_c2_g1	29760.VIT_11s0016g05230.t01	74.6	4.8e-147	COG2130	S	Function unknown	alcohol dehydrogenase
TRINITY_DN46035_c2_g1	29760.VIT_05s0094g01120.t01	82.2	2.3e-161	COG2130	S	Function unknown	alcohol dehydrogenase
TRINITY_DN45702_c1_g2	3694.POPTR_0006s02530.1	63.8	1.6e-33	COG1064	C	Energy production and conversion	alcohol dehydrogenase
TRINITY_DN45702_c1_g1	29760.VIT_02s0025g03100.t01	67.5	2.3e-53	COG1064	C	Energy production and conversion	alcohol dehydrogenase
TRINITY_DN44776_c1_g3	29760.VIT_00s0371g00100.t01	83.7	2.2e-43	COG1064	C	Energy production and conversion	alcohol dehydrogenase
TRINITY_DN44776_c1_g1	29760.VIT_00s0371g00100.t01	77.4	8.4e-24	COG1064	C	Energy production and conversion	alcohol dehydrogenase
TRINITY_DN44243_c0_g1	4113.PGSC0003DMT400038526	62.3	1.4e-37	COG1062	C	Energy production and conversion	alcohol dehydrogenase
TRINITY_DN43980_c0_g2	29760.VIT_04s0044g00190.t01	72.6	2.1e-149	COG1064	C	Energy production and conversion	alcohol dehydrogenase
TRINITY_DN43282_c0_g3	29760.VIT_00s0346g00110.t01	68.7	3.3e-75	COG1064	C	Energy production and conversion	alcohol dehydrogenase
TRINITY_DN43282_c0_g2	29760.VIT_00s0615g00030.t01	81.9	4.2e-38	COG1064	C	Energy production and conversion	alcohol dehydrogenase
TRINITY_DN43282_c0_g1	29760.VIT_00s0615g00020.t01	74.2	1e-77	COG1064	C	Energy production and conversion	alcohol dehydrogenase
TRINITY_DN42735_c0_g3	4081.Solyc12g014050.1.1	79.5	1.4e-24	COG0604	C	Energy production and conversion	alcohol dehydrogenase
TRINITY_DN41862_c0_g5	4113.PGSC0003DMT400062565	62.8	5.5e-36	COG0604	C	Energy production and conversion	alcohol dehydrogenase
TRINITY_DN41862_c0_g4	29760.VIT_07s0151g00090.t01	72.5	6.7e-97	COG0604	C	Energy production and conversion	alcohol dehydrogenase
TRINITY_DN41623_c0_g1	4113.PGSC0003DMT400039777	61.2	2.3e-21	COG0604	C	Energy production and conversion	alcohol dehydrogenase
TRINITY_DN41044_c2_g1	3694.POPTR_0001s27550.1	49.3	4.9e-06	COG1064	C	Energy production and conversion	alcohol dehydrogenase
TRINITY_DN40688_c0_g1	3694.POPTR_0004s06560.1	81.8	3.1e-75	COG1062	C	Energy production and conversion	alcohol dehydrogenase
TRINITY_DN39808_c0_g2	29760.VIT_03s0180g00260.t01	80	2.4e-66	COG1064	C	Energy production and conversion	alcohol dehydrogenase
TRINITY_DN39808_c0_g1	29760.VIT_03s0180g00260.t01	72.8	1.2e-147	COG1064	C	Energy production and conversion	alcohol dehydrogenase
TRINITY_DN39283_c0_g1	29760.VIT_15s0048g01710.t01	70	7.9e-80	COG0604	C	Energy production and conversion	alcohol dehydrogenase
TRINITY_DN37967_c1_g3	29760.VIT_06s0004g03640.t01	79.2	3.4e-154	COG0604	C	Energy production and conversion	alcohol dehydrogenase
TRINITY_DN37967_c1_g2	15368.BRADI1G02350.1	63	2.3e-15	COG0604	C	Energy production and conversion	alcohol dehydrogenase
TRINITY_DN37573_c2_g3	3694.POPTR_0011s15120.1	83.6	6.4e-22	COG1064	C	Energy production and conversion	alcohol dehydrogenase
TRINITY_DN37573_c2_g2	3694.POPTR_0011s15120.1	83.3	1.2e-17	COG1064	C	Energy production and conversion	alcohol dehydrogenase
TRINITY_DN37520_c0_g1	3694.POPTR_0016s14310.1	77.5	3.3e-93	COG0604	C	Energy production and conversion	alcohol dehydrogenase
TRINITY_DN37217_c3_g1	4081.Solyc06g072160.2.1	84.3	3.1e-36	COG1062	C	Energy production and conversion	alcohol dehydrogenase
TRINITY_DN36834_c0_g3	29760.VIT_00s0346g00110.t01	68.2	4.4e-67	COG1064	C	Energy production and conversion	alcohol dehydrogenase
TRINITY_DN36834_c0_g2	29760.VIT_00s0615g00030.t01	79.7	1.1e-21	COG1064	C	Energy production and conversion	alcohol dehydrogenase
TRINITY_DN36487_c0_g4	29760.VIT_09s0002g08480.t01	83.1	3.2e-151	COG0604	C	Energy production and conversion	alcohol dehydrogenase
TRINITY_DN36487_c0_g1	29760.VIT_09s0002g08470.t01	89.7	1.5e-07	COG0604	C	Energy production and conversion	alcohol dehydrogenase
TRINITY_DN36004_c1_g1	29760.VIT_02s0025g02730.t01	79.2	9e-94	COG1062	C	Energy production and conversion	alcohol dehydrogenase
TRINITY_DN34592_c0_g1	4113.PGSC0003DMT400060048	77.3	2e-157	COG2130	S	Function unknown	alcohol dehydrogenase
TRINITY_DN34493_c1_g1	4113.PGSC0003DMT400059936	80.1	6.6e-70	COG1062	C	Energy production and conversion	alcohol dehydrogenase
TRINITY_DN34025_c4_g1	3694.POPTR_0004s14590.1	93.8	1.4e-07	COG1062	C	Energy production and conversion	alcohol dehydrogenase
TRINITY_DN33996_c1_g1	3694.POPTR_0004s03620.1	84	2.6e-156	COG0604	C	Energy production and conversion	alcohol dehydrogenase
TRINITY_DN33449_c1_g2	29760.VIT_05s0094g01120.t01	71.1	2.2e-49	COG2130	S	Function unknown	alcohol dehydrogenase
TRINITY_DN33266_c1_g1	29760.VIT_02s0025g02730.t01	84.3	2.4e-56	COG1062	C	Energy production and conversion	alcohol dehydrogenase
TRINITY_DN32750_c1_g3	4081.Solyc03g095360.2.1	76.4	4.1e-151	COG0604	C	Energy production and conversion	alcohol dehydrogenase
TRINITY_DN32565_c2_g1	29760.VIT_00s0174g00220.t01	64.3	1.1e-09	COG1064	C	Energy production and conversion	alcohol dehydrogenase
TRINITY_DN32465_c0_g1	29760.VIT_19s0014g01890.t01	71	2e-16	COG0604	C	Energy production and conversion	alcohol dehydrogenase
TRINITY_DN31849_c0_g1	29760.VIT_18s0001g06360.t01	76.9	1.6e-82	COG1062	C	Energy production and conversion	alcohol dehydrogenase
TRINITY_DN31479_c1_g2	3694.POPTR_0019s00830.1	71.1	7.1e-09	COG1062	C	Energy production and conversion	alcohol dehydrogenase
TRINITY_DN31479_c1_g1	29760.VIT_07s0031g03150.t01	49.6	8.1e-20	COG1062	C	Energy production and conversion	alcohol dehydrogenase
TRINITY_DN31287_c1_g1	3694.POPTR_0007s03890.1	80.4	1.1e-103	COG1062	C	Energy production and conversion	alcohol dehydrogenase
TRINITY_DN31144_c1_g1	29760.VIT_05s0094g01120.t01	87	1.3e-73	COG2130	S	Function unknown	alcohol dehydrogenase
TRINITY_DN29667_c0_g4	4113.PGSC0003DMT400075618	73.5	7.3e-05	COG1062	C	Energy production and conversion	alcohol dehydrogenase
TRINITY_DN29667_c0_g1	29760.VIT_18s0001g00380.t01	78.3	9.1e-179	COG1062	C	Energy production and conversion	alcohol dehydrogenase
TRINITY_DN28476_c0_g2	4113.PGSC0003DMT400079071	79.3	6.9e-79	COG1062	C	Energy production and conversion	alcohol dehydrogenase
TRINITY_DN28371_c1_g2	4113.PGSC0003DMT400079071	89	3.9e-47	COG1062	C	Energy production and conversion	alcohol dehydrogenase
TRINITY_DN28147_c1_g2	3694.POPTR_0016s06540.1	72	4.2e-146	COG1064	C	Energy production and conversion	alcohol dehydrogenase
TRINITY_DN28147_c1_g1	3694.POPTR_0016s06540.1	73.4	1.5e-145	COG1064	C	Energy production and conversion	alcohol dehydrogenase
TRINITY_DN27573_c1_g2	29760.VIT_00s0615g00020.t01	66	3e-133	COG1064	C	Energy production and conversion	alcohol dehydrogenase
TRINITY_DN27573_c1_g1	29760.VIT_00s0615g00020.t01	67.7	2e-136	COG1064	C	Energy production and conversion	alcohol dehydrogenase
TRINITY_DN27573_c0_g1	29760.VIT_00s0615g00010.t01	81.4	5.2e-34	COG1064	C	Energy production and conversion	alcohol dehydrogenase
TRINITY_DN27503_c2_g3	3694.POPTR_0002s25620.1	88.5	1.8e-165	COG1062	C	Energy production and conversion	alcohol dehydrogenase
TRINITY_DN27503_c2_g1	39946.BGIOSGA009283-PA	100	3.3e-34	COG1062	C	Energy production and conversion	alcohol dehydrogenase
TRINITY_DN27429_c0_g4	3694.POPTR_0001s35600.1	66.3	1.8e-30	COG0604	C	Energy production and conversion	alcohol dehydrogenase
TRINITY_DN27429_c0_g2	4081.Solyc09g059030.2.1	56	4.7e-41	COG0604	C	Energy production and conversion	alcohol dehydrogenase
TRINITY_DN27429_c0_g1	3694.POPTR_0001s35600.1	77.9	1.6e-60	COG0604	C	Energy production and conversion	alcohol dehydrogenase
TRINITY_DN27101_c1_g4	29760.VIT_00s0371g00100.t01	77.1	2.4e-13	COG1064	C	Energy production and conversion	alcohol dehydrogenase
TRINITY_DN27101_c1_g2	29760.VIT_00s0218g00010.t01	71.1	1.7e-13	COG1064	C	Energy production and conversion	alcohol dehydrogenase
TRINITY_DN27101_c1_g1	3694.POPTR_0009s06740.1	77	1.3e-159	COG1064	C	Energy production and conversion	alcohol dehydrogenase
TRINITY_DN26456_c1_g1	29760.VIT_02s0025g03100.t01	61.8	5.4e-80	COG1064	C	Energy production and conversion	alcohol dehydrogenase
TRINITY_DN26357_c3_g1	29760.VIT_18s0001g14910.t01	81.7	3e-170	COG1064	C	Energy production and conversion	alcohol dehydrogenase
TRINITY_DN23541_c0_g1	29760.VIT_18s0001g06360.t01	67.9	1e-37	COG1062	C	Energy production and conversion	alcohol dehydrogenase
TRINITY_DN22334_c0_g1	5270.UM01984P0	60	8.9e-21	COG1064	C	Energy production and conversion	alcohol dehydrogenase
TRINITY_DN21823_c0_g2	39946.BGIOSGA030724-PA	100	5e-06	COG1064	C	Energy production and conversion	alcohol dehydrogenase
TRINITY_DN21823_c0_g1	39946.BGIOSGA030724-PA	100	9.2e-38	COG1064	C	Energy production and conversion	alcohol dehydrogenase
TRINITY_DN21323_c0_g2	9601.ENSPPYP00000009406	86.9	5.2e-34	COG0604	C	Energy production and conversion	alcohol dehydrogenase
TRINITY_DN21323_c0_g1	61853.ENSNLEP00000014495	100	6.6e-49	COG0604	C	Energy production and conversion	alcohol dehydrogenase
TRINITY_DN21314_c0_g1	39947.LOC_Os12g12560.1	100	6.8e-32	COG2130	S	Function unknown	alcohol dehydrogenase
TRINITY_DN18383_c0_g1	61853.ENSNLEP00000016973	100	3.5e-39	COG1062	C	Energy production and conversion	alcohol dehydrogenase
TRINITY_DN17255_c0_g1	29760.VIT_12s0059g00670.t01	65.5	2.3e-14	COG2130	S	Function unknown	alcohol dehydrogenase
TRINITY_DN14514_c0_g2	9606.ENSP00000311572	100	9.5e-55	COG2130	S	Function unknown	alcohol dehydrogenase
TRINITY_DN13432_c0_g2	39946.BGIOSGA019599-PA	100	1e-39	COG0604	C	Energy production and conversion	alcohol dehydrogenase
TRINITY_DN13196_c0_g1	39946.BGIOSGA029798-PA	77.5	1.4e-29	COG1064	C	Energy production and conversion	alcohol dehydrogenase
TRINITY_DN12775_c0_g1	39946.BGIOSGA011308-PA	98.6	4.5e-31	COG1062	C	Energy production and conversion	alcohol dehydrogenase
TRINITY_DN11594_c0_g1	39946.BGIOSGA027051-PA	78.9	3.9e-32	COG0604	C	Energy production and conversion	alcohol dehydrogenase
TRINITY_DN11262_c0_g1	39946.BGIOSGA036833-PA	100	3e-56	COG0604	C	Energy production and conversion	alcohol dehydrogenase
TRINITY_DN44137_c0_g1	29760.VIT_15s0021g01220.t01	53.3	5.6e-51	ENOG410YMN5	S	Function unknown	Alcohol dehydrogenase transcription factor Myb/SANT-like
TRINITY_DN43615_c3_g2	29760.VIT_15s0021g01220.t01	51.3	2e-19	ENOG410YMN5	S	Function unknown	Alcohol dehydrogenase transcription factor Myb/SANT-like
TRINITY_DN37960_c3_g3	29760.VIT_15s0021g01220.t01	46.4	2.3e-26	ENOG410YMN5	S	Function unknown	Alcohol dehydrogenase transcription factor Myb/SANT-like
TRINITY_DN37545_c0_g2	29760.VIT_15s0021g01220.t01	53.1	4.4e-43	ENOG410YMN5	S	Function unknown	Alcohol dehydrogenase transcription factor Myb/SANT-like
TRINITY_DN32405_c3_g1	4081.Solyc06g083430.1.1	65	1.9e-52	ENOG410YJU4	S	Function unknown	Alcohol dehydrogenase transcription factor Myb/SANT-like
TRINITY_DN27126_c0_g1	4081.Solyc01g088820.2.1	52	4e-11	ENOG410YMN5	S	Function unknown	Alcohol dehydrogenase transcription factor Myb/SANT-like
TRINITY_DN47891_c1_g1	3847.GLYMA10G30360.1	57.4	5.9e-10	COG0667	C	Energy production and conversion	Aldo keto reductase
TRINITY_DN47672_c1_g1	4113.PGSC0003DMT400043415	63.8	4e-09	COG0667	C	Energy production and conversion	Aldo keto reductase
TRINITY_DN46021_c0_g1	3702.AT1G60730.3	58.8	1.5e-45	COG0667	C	Energy production and conversion	Aldo keto reductase
TRINITY_DN45829_c1_g4	3847.GLYMA05G29830.1	78.9	2e-08	COG0667	C	Energy production and conversion	Aldo keto reductase
TRINITY_DN45829_c1_g3	3694.POPTR_0015s04190.1	85.6	3.2e-53	COG0667	C	Energy production and conversion	Aldo keto reductase
TRINITY_DN45829_c1_g1	3847.GLYMA05G29830.1	81.1	7.8e-18	COG0667	C	Energy production and conversion	Aldo keto reductase
TRINITY_DN44436_c1_g3	3694.POPTR_0002s23530.1	75.2	1.7e-57	COG0667	C	Energy production and conversion	Aldo keto reductase
TRINITY_DN44436_c1_g1	4081.Solyc09g097960.2.1	87.2	7.8e-85	COG0667	C	Energy production and conversion	Aldo keto reductase
TRINITY_DN44436_c0_g1	4081.Solyc09g097970.2.1	86.1	4.3e-33	COG0667	C	Energy production and conversion	Aldo keto reductase
TRINITY_DN44222_c1_g3	39946.BGIOSGA001198-PA	100	1.3e-97	COG0667	C	Energy production and conversion	Aldo keto reductase
TRINITY_DN44222_c1_g1	4081.Solyc01g097380.1.1	72.4	1.1e-98	COG0667	C	Energy production and conversion	Aldo keto reductase
[truncated: 43,796 more rows]
