# Supplementary material for: De novo transcriptome assembly of the cotyledon of Camellia oleifera for discovery of genes regulating seed germination
Source: BMC Plant Biol. 2022 May 28;22:265. doi: 10.1186/s12870-022-03651-4 (PMC9145465; doi:10.1186/s12870-022-03651-4)
Supplement: Supplementary file 7 — Additional file 7: Table S6. The different genes in each comparison. [file 12870_2022_3651_MOESM7_ESM.xlsx]

## Sheet: CAM2 VS CAM0
Table S6 The different genes in each comparison
Gene_ID	Length	Trans_ID	Annotation	Name	swissprot_description	GO_Term	NOG	KOEntry	KODescription	EC	KEGG_Pathway	Pfam_description	CAM2_1_count	CAM2_2_count	CAM2_3_count	CAM0_1_count	CAM0_2_count	CAM0_3_count	CAM2_1_TPM	CAM2_2_TPM	CAM2_3_TPM	CAM0_1_TPM	CAM0_2_TPM	CAM0_3_TPM	CAM2_mean_TPM	CAM0_mean_TPM		log2FC	regulation	pvalue	FDR	significant
TRINITY_DN28674_c3_g3	1234	TRINITY_DN28674_c3_g3_i1;TRINITY_DN28674_c3_g3_i2;TRINITY_DN28674_c3_g3_i3;TRINITY_DN28674_c3_g3_i4	PREDICTED: probable WRKY transcription factor 17 [Nelumbo nucifera]	WRKY17	Probable WRKY transcription factor 17 OS=Arabidopsis thaliana GN=WRKY17 PE=2 SV=2	GO:0003700(transcription factor activity, sequence-specific DNA binding);GO:0005516(calmodulin binding);GO:0005634(nucleus);GO:0006351(transcription, DNA-templated);GO:0006355(regulation of transcription, DNA-templated);GO:0010200(response to chitin);GO:0042742(defense response to bacterium);GO:0043565(sequence-specific DNA binding)	ENOG410YD1E(WRKY transcription factor)	K18835	WRKY transcription factor 2	-	zma04626(Plant-pathogen interaction)	A0A061GLF9.1 PF03106.13;WRKY;	409	879	855	200	73	68	17	28.44	37.76	9.16	4.98	2.76	27.73	5.63	2.30024	3.30494	up	2.50016e-06	0.000345977	yes
TRINITY_DN28944_c0_g5	628	TRINITY_DN28944_c0_g5_i1	Wall-associated kinase 2, putative [Theobroma cacao]	WAK4	Wall-associated receptor kinase 4 OS=Arabidopsis thaliana GN=WAK4 PE=2 SV=1	GO:0004674(protein serine/threonine kinase activity);GO:0005886(plasma membrane);GO:0007166(cell surface receptor signaling pathway)	COG0515(Serine Threonine protein kinase)	K13436	pto-interacting protein 1	EC:2.7.11.1	mus04626(Plant-pathogen interaction)	B9S2R0.1 PF00069.23;Pkinase;	390	146	343	0	22	16	25.14	8.85	27.08	0	1.53	1.09	20.36	0.87	4.54858	4.71317	up	1.77448e-06	0.000262405	yes
TRINITY_DN29053_c0_g4	1842	TRINITY_DN29053_c0_g4_i1;TRINITY_DN29053_c0_g4_i2	Leucine-rich repeat protein kinase family protein [Theobroma cacao]	IRK	Probable LRR receptor-like serine/threonine-protein kinase IRK OS=Arabidopsis thaliana GN=IRK PE=1 SV=1	GO:0004674(protein serine/threonine kinase activity);GO:0005886(plasma membrane)	COG0515(Serine Threonine protein kinase)	K13415	protein brassinosteroid insensitive 1	EC:2.7.10.1 2.7.11.1	pxb04075(Plant hormone signal transduction)	A0A0D2R7Y3.1 PF07714.15;Pkinase_Tyr;	272	69	126	15	13	21	9.31	2.51	6.11	0.22	0.23	0.36	5.98	0.27	4.46911	3.48615	up	1.40805e-05	0.00126193	yes
TRINITY_DN29332_c2_g1	853	TRINITY_DN29332_c2_g1_i1	PREDICTED: ethylene-responsive transcription factor 4-like [Ziziphus jujuba]	ERF3	Ethylene-responsive transcription factor 3 OS=Nicotiana tabacum GN=ERF3 PE=2 SV=1	GO:0003677(DNA binding);GO:0003700(transcription factor activity, sequence-specific DNA binding);GO:0005515(protein binding);GO:0005634(nucleus);GO:0006351(transcription, DNA-templated);GO:0006355(regulation of transcription, DNA-templated);GO:0006952(defense response);GO:0009873(ethylene-activated signaling pathway);GO:0010105(negative regulation of ethylene-activated signaling pathway);GO:00458…	ENOG41123N5(Transcription factor)	K13434	pathogenesis-related genes transcriptional activator PTI6	-	fve04626(Plant-pathogen interaction)	V7CWJ3.1 PF00847.18;AP2;	113	157	227	59.27	5	16	4.42	6.18	11.57	2.32	0.22	0.7	7.39	1.08	2.77454	3.29914	up	0.000278522	0.0108296	yes
TRINITY_DN29600_c2_g4	1275	TRINITY_DN29600_c2_g4_i1;TRINITY_DN29600_c2_g4_i2;TRINITY_DN29600_c2_g4_i3;TRINITY_DN29600_c2_g4_i4;TRINITY_DN29600_c2_g4_i5;TRINITY_DN29600_c2_g4_i6	PREDICTED: zinc finger CCCH domain-containing protein 31 isoform X1 [Populus euphratica]	At2g47680	DExH-box ATP-dependent RNA helicase DExH8 OS=Arabidopsis thaliana GN=At2g47680 PE=2 SV=2	GO:0004004(ATP-dependent RNA helicase activity);GO:0005634(nucleus);GO:0005737(cytoplasm);GO:0006396(RNA processing);GO:0044822(poly(A) RNA binding)	COG1643(helicase)	K05754	actin related protein 2/3 complex, subunit 5	-	egr04144(Endocytosis)	G1L7I6.1 PF15663.3;zf-CCCH_3;	299	97	170.16	3911	2263	3370	7.81	4.19	7.62	89.25	62	90.7	6.54	80.65	-3.62431	-3.76124	down	4.47648e-12	7.80876e-09	yes
TRINITY_DN29606_c2_g2	711	TRINITY_DN29606_c2_g2_i1;TRINITY_DN29606_c2_g2_i2	unnamed protein product [Coffea canephora]	LBD16	LOB domain-containing protein 16 OS=Arabidopsis thaliana GN=LBD16 PE=1 SV=1	GO:0005634(nucleus);GO:0010311(lateral root formation)	ENOG410YA3N(lob domain-containing protein)	K01227	mannosyl-glycoprotein endo-beta-N-acetylglucosaminidase	EC:3.2.1.96	obr00511(Other glycan degradation)	W9SXL7.1 PF03195.12;DUF260;	49	12	31	1	0	1	3.36	0.61	2.04	0.08	0	0.08	2	0.05	5.32193	5.56931	up	5.77659e-05	0.00361136	yes
TRINITY_DN30160_c0_g2	723	TRINITY_DN30160_c0_g2_i1;TRINITY_DN30160_c0_g2_i2;TRINITY_DN30160_c0_g2_i3;TRINITY_DN30160_c0_g2_i4	putative cold-inducible protein [Camellia sinensis]	ZAT12	Zinc finger protein ZAT12 OS=Arabidopsis thaliana GN=ZAT12 PE=2 SV=1	GO:0003700(transcription factor activity, sequence-specific DNA binding);GO:0005634(nucleus);GO:0010200(response to chitin);GO:0043565(sequence-specific DNA binding);GO:0044212(transcription regulatory region DNA binding)	COG5048(Zinc finger protein)	-	-	-	-	S8D056.1 PF13912.4;zf-C2H2_6;	132	1581	2073	170	107	228	9.67	126.19	211.8	8.74	7.35	16.09	115.89	10.73	3.43303	3.63455	up	3.93262e-05	0.00268564	yes
TRINITY_DN30478_c0_g2	1679	TRINITY_DN30478_c0_g2_i1;TRINITY_DN30478_c0_g2_i2;TRINITY_DN30478_c0_g2_i3;TRINITY_DN30478_c0_g2_i4;TRINITY_DN30478_c0_g2_i5;TRINITY_DN30478_c0_g2_i6;TRINITY_DN30478_c0_g2_i7	PREDICTED: protein SHOOT GRAVITROPISM 5 [Vitis vinifera]	SGR5	Protein SHOOT GRAVITROPISM 5 OS=Arabidopsis thaliana GN=SGR5 PE=1 SV=1	GO:0003676(nucleic acid binding);GO:0003677(DNA binding);GO:0003700(transcription factor activity, sequence-specific DNA binding);GO:0005634(nucleus);GO:0006351(transcription, DNA-templated);GO:0006355(regulation of transcription, DNA-templated);GO:0008270(zinc ion binding);GO:0009590(detection of gravity);GO:0009630(gravitropism);GO:0009958(positive gravitropism);GO:0009959(negative gravitropism…	COG5048(Zinc finger protein)	K12309	beta-galactosidase	EC:3.2.1.23	tcc00052(Galactose metabolism);tcc00600(Sphingolipid metabolism);tcc00531(Glycosaminoglycan degradation);tcc00604(Glycosphingolipid biosynthesis - ganglio series);tcc00511(Other glycan degradation)	K4AS73.1 PF13912.4;zf-C2H2_6;	666	87	70	18	35	77	12.89	1.68	2.55	0.3	0.91	2.17	5.71	1.13	2.33717	2.70346	up	0.00170689	0.0395818	yes
TRINITY_DN30564_c3_g1	1083	TRINITY_DN30564_c3_g1_i1;TRINITY_DN30564_c3_g1_i2;TRINITY_DN30564_c3_g1_i3	PREDICTED: homeobox-leucine zipper protein ATHB-12-like [Theobroma cacao]	ATHB-12	Homeobox-leucine zipper protein ATHB-12 OS=Arabidopsis thaliana GN=ATHB-12 PE=1 SV=1	GO:0003700(transcription factor activity, sequence-specific DNA binding);GO:0005634(nucleus);GO:0006351(transcription, DNA-templated);GO:0006355(regulation of transcription, DNA-templated);GO:0006970(response to osmotic stress);GO:0007275(multicellular organism development);GO:0009414(response to water deprivation);GO:0009615(response to virus);GO:0009651(response to salt stress);GO:0009737(respo…	ENOG410Z2UE(homeobox-leucine zipper protein)	K05275	pyridoxine 4-dehydrogenase	EC:1.1.1.65	tcc00750(Vitamin B6 metabolism)	W9QLX9.1 PF00046.27;Homeobox;	32	1.1	1.07	107.61	157.12	118.81	0.94	0.03	0.04	3.33	5.74	4.25	0.34	4.44	-3.70695	-3.59702	down	0.000867756	0.0244063	yes
TRINITY_DN30697_c1_g1	2361	TRINITY_DN30697_c1_g1_i1;TRINITY_DN30697_c1_g1_i2;TRINITY_DN30697_c1_g1_i3	PREDICTED: serine/threonine-protein kinase Nek2 [Vitis vinifera]	NEK2	Serine/threonine-protein kinase Nek2 OS=Oryza sativa subsp. indica GN=NEK2 PE=3 SV=1	GO:0006468(protein phosphorylation)	ENOG410Y7JF(NIMA-related kinase)	K08269	serine/threonine-protein kinase ULK/ATG1	EC:2.7.11.1	gra04140(Regulation of autophagy)	A0A0D2VGA4.1 PF00069.23;Pkinase;	974	59	126	21	25	56	10.89	0.8	1.9	0.27	0.5	0.77	4.53	0.51	3.15094	3.49601	up	6.88135e-05	0.00406412	yes
TRINITY_DN30937_c1_g2	1452	TRINITY_DN30937_c1_g2_i1;TRINITY_DN30937_c1_g2_i2;TRINITY_DN30937_c1_g2_i3;TRINITY_DN30937_c1_g2_i4;TRINITY_DN30937_c1_g2_i5;TRINITY_DN30937_c1_g2_i6	PREDICTED: serine/threonine-protein kinase UCNL [Vitis vinifera]	UCNL	Serine/threonine-protein kinase UCNL OS=Arabidopsis thaliana GN=UCNL PE=2 SV=1	GO:0004674(protein serine/threonine kinase activity);GO:0005634(nucleus);GO:0005737(cytoplasm);GO:0005886(plasma membrane);GO:0035556(intracellular signal transduction)	ENOG410XQ0C(serine threonine-protein kinase)	K03103	multiple inositol-polyphosphate phosphatase / 2,3-bisphosphoglycerate 3-phosphatase	EC:3.1.3.62 3.1.3.80	vcn00010(Glycolysis / Gluconeogenesis);vcn00562(Inositol phosphate metabolism)	A0A078G8R4.1 PF00069.23;Pkinase;	169	39	48	527	261	543	5.11	1.69	3.3	14.24	9.19	16.65	3.37	13.36	-1.9871	-2.13657	down	0.000754112	0.0220153	yes
TRINITY_DN30952_c0_g3	2450	TRINITY_DN30952_c0_g3_i1	PREDICTED: probable receptor protein kinase TMK1 [Sesamum indicum]	TMK1	Receptor protein kinase TMK1 OS=Arabidopsis thaliana GN=TMK1 PE=1 SV=1	GO:0004675(transmembrane receptor protein serine/threonine kinase activity);GO:0005524(ATP binding);GO:0005576(extracellular region);GO:0005886(plasma membrane);GO:0006468(protein phosphorylation);GO:0007165(signal transduction);GO:0016021(integral component of membrane)	ENOG41102Z7(receptor protein kinase)	K13415	protein brassinosteroid insensitive 1	EC:2.7.10.1 2.7.11.1	tcc04075(Plant hormone signal transduction)	M5X3P9.1 PF00069.23;Pkinase;	430	5	17	0	4	11	4.42	0.06	0.25	0	0.05	0.14	1.58	0.06	4.71882	4.73118	up	0.00114861	0.0298867	yes
TRINITY_DN30958_c0_g3	1606	TRINITY_DN30958_c0_g3_i1	PREDICTED: dehydration-responsive element-binding protein 2C-like [Nicotiana tomentosiformis]	DREB2A	Dehydration-responsive element-binding protein 2A OS=Oryza sativa subsp. indica GN=DREB2A PE=3 SV=2	GO:0003700(transcription factor activity, sequence-specific DNA binding);GO:0005634(nucleus);GO:0043565(sequence-specific DNA binding);GO:0044212(transcription regulatory region DNA binding);GO:0045893(positive regulation of transcription, DNA-templated)	ENOG410YKCQ(dehydration-responsive element-binding protein)	K13434	pathogenesis-related genes transcriptional activator PTI6	-	cam04626(Plant-pathogen interaction)	K4D1X9.1 PF00847.18;AP2;	49	12	22	370	207	481	0.83	0.22	0.51	6.36	4.24	9.7	0.52	6.77	-3.70257	-3.37784	down	1.63347e-06	0.000244372	yes
TRINITY_DN31261_c1_g2	1738	TRINITY_DN31261_c1_g2_i1;TRINITY_DN31261_c1_g2_i2;TRINITY_DN31261_c1_g2_i3;TRINITY_DN31261_c1_g2_i4;TRINITY_DN31261_c1_g2_i5	PREDICTED: GATA transcription factor 5-like [Sesamum indicum]	GATA6	GATA transcription factor 6 OS=Arabidopsis thaliana GN=GATA6 PE=2 SV=1	GO:0000977(RNA polymerase II regulatory region sequence-specific DNA binding);GO:0001085(RNA polymerase II transcription factor binding);GO:0001228(transcriptional activator activity, RNA polymerase II transcription regulatory region sequence-specific binding);GO:0003682(chromatin binding);GO:0005634(nucleus);GO:0005667(transcription factor complex);GO:0030154(cell differentiation)	COG5641(Transcription factor)	-	-	-	-	V4RVJ4.1 PF00320.25;GATA;	847	517	663	166	127	155	14.57	8.72	14.36	2.65	2.41	2.93	12.55	2.66	2.23819	2.57923	up	1.7499e-06	0.000259769	yes
TRINITY_DN31596_c2_g1	1230	TRINITY_DN31596_c2_g1_i1	PREDICTED: GATA transcription factor 21 [Vitis vinifera]	GATA22	Putative GATA transcription factor 22 OS=Arabidopsis thaliana GN=GATA22 PE=3 SV=1	GO:0000977(RNA polymerase II regulatory region sequence-specific DNA binding);GO:0001085(RNA polymerase II transcription factor binding);GO:0001228(transcriptional activator activity, RNA polymerase II transcription regulatory region sequence-specific binding);GO:0003682(chromatin binding);GO:0005634(nucleus);GO:0005667(transcription factor complex);GO:0030154(cell differentiation)	COG5641(Transcription factor)	-	-	-	-	A0A067GKC8.1 PF00320.25;GATA;	61	5	2	83	276	385	1.44	0.12	0.06	1.98	7.76	10.65	0.54	6.8	-3.6545	-3.51504	down	0.000577977	0.0181906	yes
TRINITY_DN31635_c0_g4	1865	TRINITY_DN31635_c0_g4_i1	PREDICTED: growth-regulating factor 1 [Theobroma cacao]	GRF6	Growth-regulating factor 6 OS=Oryza sativa subsp. japonica GN=GRF6 PE=2 SV=2	GO:0005515(protein binding);GO:0005524(ATP binding);GO:0005634(nucleus);GO:0006351(transcription, DNA-templated);GO:0006355(regulation of transcription, DNA-templated);GO:0009624(response to nematode);GO:0048364(root development);GO:0048366(leaf development);GO:0061062(regulation of nematode larval development)	ENOG4111S3M(growth-regulating factor)	-	-	-	-	K4GWY8.1 PF08879.8;WRC;	2743	347	620	71	94	250	38.65	5.29	12.19	1.02	1.62	4.25	18.71	2.3	3.0241	3.2698	up	3.00919e-06	0.000400337	yes
TRINITY_DN31728_c1_g5	1123	TRINITY_DN31728_c1_g5_i1;TRINITY_DN31728_c1_g5_i2	transcription factor MYB4, partial [Vaccinium corymbosum]	MYB330	Myb-related protein 330 OS=Antirrhinum majus GN=MYB330 PE=2 SV=1	GO:0003677(DNA binding);GO:0003700(transcription factor activity, sequence-specific DNA binding);GO:0005634(nucleus);GO:0006351(transcription, DNA-templated);GO:0006355(regulation of transcription, DNA-templated);GO:0009611(response to wounding);GO:0009651(response to salt stress);GO:0009737(response to abscisic acid);GO:0009751(response to salicylic acid);GO:0009800(cinnamic acid biosynthetic pr…	COG5147(Myblike DNAbinding domain containing protein)	K02259	cytochrome c oxidase assembly protein subunit 15	-	aly00190(Oxidative phosphorylation);aly00860(Porphyrin and chlorophyll metabolism)	A0A0D2QUZ7.1 PF00249.29;Myb_DNA-binding;	192	197	229	34	35	63	6.86	7.86	9.93	1.6	1.34	2.51	8.22	1.82	2.1752	2.7263	up	0.000137383	0.00673735	yes
TRINITY_DN31740_c3_g3	1652	TRINITY_DN31740_c3_g3_i1	PREDICTED: nodulation receptor kinase [Vitis vinifera]	NORK	Nodulation receptor kinase OS=Pisum sativum GN=NORK PE=1 SV=1	GO:0042802(identical protein binding)	ENOG4111F5Q(nodulation receptor)	K13430	serine/threonine-protein kinase PBS1	EC:2.7.11.1	gra04626(Plant-pathogen interaction)	A0A067GG96.1 PF07714.15;Pkinase_Tyr;	1122	342	421.72	17	13.25	26.1	18.27	5.99	9.52	0.28	0.26	0.51	11.26	0.35	5.00771	5.33346	up	3.18561e-15	1.36089e-11	yes
TRINITY_DN32182_c1_g2	922	TRINITY_DN32182_c1_g2_i1;TRINITY_DN32182_c1_g2_i10;TRINITY_DN32182_c1_g2_i2;TRINITY_DN32182_c1_g2_i3;TRINITY_DN32182_c1_g2_i4;TRINITY_DN32182_c1_g2_i5;TRINITY_DN32182_c1_g2_i6;TRINITY_DN32182_c1_g2_i7;TRINITY_DN32182_c1_g2_i8;TRINITY_DN32182_c1_g2_i9	homeobox-leucine zipper protein HAT22 [Capsicum annuum]	HAT9	Homeobox-leucine zipper protein HAT9 OS=Arabidopsis thaliana GN=HAT9 PE=2 SV=2	GO:0003677(DNA binding);GO:0003700(transcription factor activity, sequence-specific DNA binding);GO:0005634(nucleus);GO:0006351(transcription, DNA-templated);GO:0006355(regulation of transcription, DNA-templated);GO:0043565(sequence-specific DNA binding)	ENOG410Z2UE(homeobox-leucine zipper protein)	K05275	pyridoxine 4-dehydrogenase	EC:1.1.1.65	tcc00750(Vitamin B6 metabolism)	M1BXI9.1 PF00046.27;Homeobox;	328	516	954	155	54	137	18.68	21.15	50.45	14.02	6.43	12.12	30.09	10.86	1.47026	3.00039	up	9.16559e-06	0.000901275	yes
TRINITY_DN32418_c0_g7	936	TRINITY_DN32418_c0_g7_i1	PREDICTED: AP2-like ethylene-responsive transcription factor ANT [Ziziphus jujuba]	ANT	AP2-like ethylene-responsive transcription factor ANT OS=Arabidopsis thaliana GN=ANT PE=1 SV=2	GO:0003677(DNA binding);GO:0003700(transcription factor activity, sequence-specific DNA binding);GO:0005634(nucleus);GO:0006351(transcription, DNA-templated);GO:0006355(regulation of transcription, DNA-templated);GO:0007276(gamete generation);GO:0009887(organ morphogenesis);GO:0009908(flower development);GO:0010492(maintenance of shoot apical meristem identity);GO:0030154(cell differentiation);GO…	ENOG410Y9X6(Transcription factor)	K13434	pathogenesis-related genes transcriptional activator PTI6	-	pvu04626(Plant-pathogen interaction)	V4MDK6.1 PF00847.18;AP2;	121	39	34	0	2	11	4.21	1.38	1.56	0	0.08	0.44	2.38	0.17	3.80735	4.14031	up	0.000393611	0.0136832	yes
TRINITY_DN32468_c1_g4	1900	TRINITY_DN32468_c1_g4_i1	putative protein of unknown function DUF303, acetylesterase [Cynara cardunculus var. scolymus]	At4g34220	Receptor protein kinase-like protein At4g34220 OS=Arabidopsis thaliana GN=At4g34220 PE=2 SV=1	GO:0004672(protein kinase activity);GO:0004674(protein serine/threonine kinase activity);GO:0005524(ATP binding);GO:0005576(extracellular region);GO:0006468(protein phosphorylation);GO:0007169(transmembrane receptor protein tyrosine kinase signaling pathway);GO:0016021(integral component of membrane);GO:0016301(kinase activity);GO:0016310(phosphorylation)	ENOG410YAQD(LRR receptor-like serine threonine-protein kinase)	K13416	brassinosteroid insensitive 1-associated receptor kinase 1	EC:2.7.10.1 2.7.11.1	egr04075(Plant hormone signal transduction);egr04626(Plant-pathogen interaction)	K4B2Y1.1 PF00069.23;Pkinase;	314	55	77	40	16	33	4.33	0.82	1.48	0.56	0.27	0.55	2.21	0.46	2.26434	2.51327	up	0.00170453	0.0395724	yes
TRINITY_DN32468_c1_g6	2525	TRINITY_DN32468_c1_g6_i1;TRINITY_DN32468_c1_g6_i2;TRINITY_DN32468_c1_g6_i3;TRINITY_DN32468_c1_g6_i4	PREDICTED: probable LRR receptor-like serine/threonine-protein kinase At4g37250 [Nicotiana sylvestris]	At4g37250	Probable LRR receptor-like serine/threonine-protein kinase At4g37250 OS=Arabidopsis thaliana GN=At4g37250 PE=2 SV=1	GO:0004672(protein kinase activity);GO:0004674(protein serine/threonine kinase activity);GO:0005524(ATP binding);GO:0005576(extracellular region);GO:0006468(protein phosphorylation);GO:0007169(transmembrane receptor protein tyrosine kinase signaling pathway);GO:0016021(integral component of membrane);GO:0016301(kinase activity);GO:0016310(phosphorylation)	ENOG410YAQD(LRR receptor-like serine threonine-protein kinase)	K18873	pathogen-induced protein kinase	-	sly04626(Plant-pathogen interaction)	F6HSY9.1 PF00069.23;Pkinase;	1279	54	188	55	86	112	12.79	0.59	2.7	0.56	1.91	1.36	5.36	1.28	2.06609	2.51952	up	0.00223115	0.0478434	yes
TRINITY_DN32528_c0_g1	1219	TRINITY_DN32528_c0_g1_i1;TRINITY_DN32528_c0_g1_i2	CBL-interacting protein kinase 25 [Theobroma cacao]	CIPK5	CBL-interacting serine/threonine-protein kinase 5 OS=Arabidopsis thaliana GN=CIPK5 PE=2 SV=1	GO:0004674(protein serine/threonine kinase activity);GO:0005524(ATP binding);GO:0005886(plasma membrane);GO:0006468(protein phosphorylation);GO:0007165(signal transduction);GO:0016301(kinase activity);GO:0016310(phosphorylation)	COG0515(Serine Threonine protein kinase)	K14498	serine/threonine-protein kinase SRK2	EC:2.7.11.1	thj04075(Plant hormone signal transduction)	F6H3I7.1 PF00069.23;Pkinase;	499	920	1461.99	20	85	78	11.88	23.4	47.89	0.48	2.42	2.18	27.72	1.69	4.03583	4.44845	up	3.45394e-08	1.16489e-05	yes
TRINITY_DN32528_c0_g3	1640	TRINITY_DN32528_c0_g3_i1;TRINITY_DN32528_c0_g3_i2	PREDICTED: CBL-interacting serine/threonine-protein kinase 6 [Jatropha curcas]	CIPK6	CBL-interacting serine/threonine-protein kinase 6 OS=Arabidopsis thaliana GN=CIPK6 PE=1 SV=1	GO:0004674(protein serine/threonine kinase activity);GO:0005515(protein binding);GO:0005524(ATP binding);GO:0005783(endoplasmic reticulum);GO:0005886(plasma membrane);GO:0006468(protein phosphorylation);GO:0007165(signal transduction);GO:0007275(multicellular organism development);GO:0009414(response to water deprivation);GO:0009651(response to salt stress);GO:0010540(basipetal auxin transport);G…	COG0515(Serine Threonine protein kinase)	K14498	serine/threonine-protein kinase SRK2	EC:2.7.11.1	vvi04075(Plant hormone signal transduction)	A0A067KRB0.1 PF00069.23;Pkinase;	1061	1911	2419	501	429	614	17.43	33.93	55.55	8.65	8.58	12.09	35.64	9.77	1.86707	2.38391	up	7.80994e-05	0.00448174	yes
TRINITY_DN32723_c0_g1	960	TRINITY_DN32723_c0_g1_i1;TRINITY_DN32723_c0_g1_i2;TRINITY_DN32723_c0_g1_i3	ERF transcription factor [Camellia sinensis]	ERF2	Ethylene-responsive transcription factor 2 OS=Arabidopsis thaliana GN=ERF2 PE=2 SV=1	GO:0001944(vasculature development);GO:0003677(DNA binding);GO:0003700(transcription factor activity, sequence-specific DNA binding);GO:0005622(intracellular);GO:0005634(nucleus);GO:0006351(transcription, DNA-templated);GO:0006355(regulation of transcription, DNA-templated);GO:0009864(induced systemic resistance, jasmonic acid mediated signaling pathway);GO:0009873(ethylene-activated signaling pa…	ENOG410YJV7(Transcription factor)	K14517	ethylene-responsive transcription factor 2	-	crb04075(Plant hormone signal transduction)	D7SLY3.1 PF00847.18;AP2;	6	256	342	3	3	4	0.22	9.41	15.79	0.1	0.13	0.17	8.47	0.13	6.02578	6.56011	up	1.02631e-06	0.0001756	yes
TRINITY_DN32745_c0_g1	1061	TRINITY_DN32745_c0_g1_i1;TRINITY_DN32745_c0_g1_i2;TRINITY_DN32745_c0_g1_i3;TRINITY_DN32745_c0_g1_i4;TRINITY_DN32745_c0_g1_i5;TRINITY_DN32745_c0_g1_i6;TRINITY_DN32745_c0_g1_i7	PREDICTED: probable serine/threonine-protein kinase At5g41260 isoform X1 [Vitis vinifera]	At5g41260	Probable serine/threonine-protein kinase At5g41260 OS=Arabidopsis thaliana GN=At5g41260 PE=1 SV=1	GO:0004672(protein kinase activity);GO:0005524(ATP binding);GO:0005886(plasma membrane);GO:0006468(protein phosphorylation);GO:0009506(plasmodesma)	ENOG410XQTV(serine threonine-protein kinase)	K14500	BR-signaling kinase	EC:2.7.11.1	vvi04075(Plant hormone signal transduction)	D7THE2.1 PF07714.15;Pkinase_Tyr;	654	113	177	32	54.85	67	41.56	5.58	8.61	1.07	6.26	4.79	18.58	4.04	2.20132	2.712	up	0.000195447	0.00852955	yes
TRINITY_DN32839_c0_g2	951	TRINITY_DN32839_c0_g2_i1;TRINITY_DN32839_c0_g2_i2;TRINITY_DN32839_c0_g2_i3;TRINITY_DN32839_c0_g2_i4;TRINITY_DN32839_c0_g2_i5;TRINITY_DN32839_c0_g2_i6;TRINITY_DN32839_c0_g2_i7;TRINITY_DN32839_c0_g2_i8;TRINITY_DN32839_c0_g2_i9	PREDICTED: dehydration-responsive element-binding protein 3-like [Nelumbo nucifera]	DREB3	Dehydration-responsive element-binding protein 3 OS=Arabidopsis thaliana GN=DREB3 PE=2 SV=1	GO:0003677(DNA binding);GO:0003700(transcription factor activity, sequence-specific DNA binding);GO:0005634(nucleus);GO:0006351(transcription, DNA-templated);GO:0006355(regulation of transcription, DNA-templated);GO:0009873(ethylene-activated signaling pathway);GO:0043565(sequence-specific DNA binding);GO:0045893(positive regulation of transcription, DNA-templated)	ENOG410YM26(dehydration-responsive element-binding protein)	K13434	pathogenesis-related genes transcriptional activator PTI6	-	vvi04626(Plant-pathogen interaction)	A0A061GUB9.1 PF00847.18;AP2;	224	139	134	36	11	30	11.3	6.57	12.04	1.24	1.37	5.03	9.97	2.55	1.9671	3.15235	up	3.15153e-05	0.00229929	yes
TRINITY_DN32927_c0_g2	2461	TRINITY_DN32927_c0_g2_i1;TRINITY_DN32927_c0_g2_i10;TRINITY_DN32927_c0_g2_i11;TRINITY_DN32927_c0_g2_i12;TRINITY_DN32927_c0_g2_i13;TRINITY_DN32927_c0_g2_i14;TRINITY_DN32927_c0_g2_i15;TRINITY_DN32927_c0_g2_i16;TRINITY_DN32927_c0_g2_i17;TRINITY_DN32927_c0_g2_i18;TRINITY_DN32927_c0_g2_i19;TRINITY_DN32927_c0_g2_i2;TRINITY_DN32927_c0_g2_i3;TRINITY_DN32927_c0_g2_i4;TRINITY_DN32927_c0_g2_i5;TRINITY_DN3292…	PREDICTED: F-box protein At1g78280-like [Juglans regia]	At1g78280	F-box protein At1g78280 OS=Arabidopsis thaliana GN=At1g78280 PE=2 SV=3	GO:0005634(nucleus);GO:0005829(cytosol);GO:0007166(cell surface receptor signaling pathway);GO:0016757(transferase activity, transferring glycosyl groups)	ENOG410XQCR(jumonji domain containing 6)	-	-	-	-	A0A022RC66.1 PF13621.4;Cupin_8;	448.22	560	1013.51	70	184	270.42	8.5	8.25	22.18	1.02	4.61	4.51	12.98	3.38	1.9412	2.42926	up	0.000397164	0.0137569	yes
TRINITY_DN33136_c4_g1	1121	TRINITY_DN33136_c4_g1_i1;TRINITY_DN33136_c4_g1_i2;TRINITY_DN33136_c4_g1_i3	PREDICTED: myb-related protein 306 [Vitis vinifera]	MYB306	Myb-related protein 306 OS=Antirrhinum majus GN=MYB306 PE=2 SV=1	GO:0003677(DNA binding);GO:0003700(transcription factor activity, sequence-specific DNA binding);GO:0005634(nucleus);GO:0006355(regulation of transcription, DNA-templated);GO:0009739(response to gibberellin);GO:0009751(response to salicylic acid);GO:0010200(response to chitin)	COG5147(Myblike DNAbinding domain containing protein)	K09422	myb proto-oncogene protein, plant	-	ath04626(Plant-pathogen interaction)	I1IQ43.1 PF00249.29;Myb_DNA-binding;	495	77	91	24	25	27	14.35	2.61	3.37	1.03	0.84	0.84	6.78	0.9	2.91329	3.19661	up	6.51828e-05	0.00392813	yes
TRINITY_DN33429_c1_g1	1786	TRINITY_DN33429_c1_g1_i1;TRINITY_DN33429_c1_g1_i2;TRINITY_DN33429_c1_g1_i3;TRINITY_DN33429_c1_g1_i4;TRINITY_DN33429_c1_g1_i5;TRINITY_DN33429_c1_g1_i6	Cell division control protein A [Ananas comosus]	CDC2	Cell division control protein 2 homolog OS=Oxybasis rubra GN=CDC2 PE=2 SV=1	GO:0000911(cytokinesis by cell plate formation);GO:0004672(protein kinase activity);GO:0004693(cyclin-dependent protein serine/threonine kinase activity);GO:0005515(protein binding);GO:0005524(ATP binding);GO:0005634(nucleus);GO:0005737(cytoplasm);GO:0005829(cytosol);GO:0005886(plasma membrane);GO:0006468(protein phosphorylation);GO:0007067(mitotic nuclear division);GO:0008284(positive regulation…	ENOG410XPP3(Cyclin-Dependent Kinase)	K02202	cyclin-dependent kinase 7	EC:2.7.11.22 2.7.11.23	ppp03022(Basal transcription factors);ppp03420(Nucleotide excision repair)	W1PIG3.1 PF00069.23;Pkinase;	0	35	69	0	1	1	0	0.56	1.46	0	0.05	0.02	0.67	0.02	5.06609	6.05442	up	0.000857404	0.0242114	yes
TRINITY_DN33485_c3_g2	2529	TRINITY_DN33485_c3_g2_i1;TRINITY_DN33485_c3_g2_i2;TRINITY_DN33485_c3_g2_i3	PREDICTED: zinc finger CCCH domain-containing protein 29 [Ricinus communis]	At2g40140	Zinc finger CCCH domain-containing protein 29 OS=Arabidopsis thaliana GN=At2g40140 PE=2 SV=1	GO:0003677(DNA binding);GO:0003700(transcription factor activity, sequence-specific DNA binding);GO:0005634(nucleus);GO:0006355(regulation of transcription, DNA-templated);GO:0009409(response to cold);GO:0010200(response to chitin);GO:0046872(metal ion binding);GO:0050832(defense response to fungus)	ENOG410XR0Z(zinc finger CCCH domain-containing protein)	-	-	-	-	A0A0J8D1N5.1 PF10477.7;EIF4E-T;	2139	750	907	404	178	265	21.29	8.45	12.73	4.13	2.2	3.22	14.16	3.18	2.15472	2.48544	up	3.34764e-06	0.000430468	yes
TRINITY_DN33523_c0_g3	1577	TRINITY_DN33523_c0_g3_i1;TRINITY_DN33523_c0_g3_i2	PREDICTED: zinc finger protein CONSTANS-LIKE 13 [Vitis vinifera]	COL13	Zinc finger protein CONSTANS-LIKE 13 OS=Arabidopsis thaliana GN=COL13 PE=2 SV=1	GO:0003700(transcription factor activity, sequence-specific DNA binding);GO:0005622(intracellular);GO:0005634(nucleus);GO:0006355(regulation of transcription, DNA-templated);GO:0008270(zinc ion binding);GO:0044212(transcription regulatory region DNA binding)	ENOG410YGKN(Zinc finger protein)	K12135	zinc finger protein CONSTANS	-	brp04712(Circadian rhythm - plant)	U7E1V5.1 PF00643.22;zf-B_box;	291	106	73	572	764	883	5.46	3.73	2.53	25.52	20.05	23.81	3.91	23.13	-2.56452	-2.01521	down	0.000596108	0.0186032	yes
TRINITY_DN33604_c1_g2	1470	TRINITY_DN33604_c1_g2_i1;TRINITY_DN33604_c1_g2_i2;TRINITY_DN33604_c1_g2_i3	PREDICTED: transcription factor bHLH18 [Prunus mume]	BHLH25	Transcription factor bHLH25 OS=Arabidopsis thaliana GN=BHLH25 PE=2 SV=2	GO:0005634(nucleus)	ENOG41103SF(Transcription factor)	K13422	transcription factor MYC2	-	ppp04075(Plant hormone signal transduction)	B9GIQ5.2 PF00010.24;HLH;	2099	24	158	50	38	72	39.42	0.48	4.09	1	0.9	1.61	14.66	1.17	3.6473	3.73423	up	0.00023693	0.00975318	yes
TRINITY_DN33636_c0_g1	792	TRINITY_DN33636_c0_g1_i1;TRINITY_DN33636_c0_g1_i10;TRINITY_DN33636_c0_g1_i11;TRINITY_DN33636_c0_g1_i12;TRINITY_DN33636_c0_g1_i13;TRINITY_DN33636_c0_g1_i14;TRINITY_DN33636_c0_g1_i15;TRINITY_DN33636_c0_g1_i16;TRINITY_DN33636_c0_g1_i17;TRINITY_DN33636_c0_g1_i18;TRINITY_DN33636_c0_g1_i19;TRINITY_DN33636_c0_g1_i2;TRINITY_DN33636_c0_g1_i20;TRINITY_DN33636_c0_g1_i3;TRINITY_DN33636_c0_g1_i4;TRINITY_DN336…	filamentous flower [Sarracenia purpurea]	YAB1	Axial regulator YABBY 1 OS=Arabidopsis thaliana GN=YAB1 PE=1 SV=1	GO:0003677(DNA binding);GO:0003700(transcription factor activity, sequence-specific DNA binding);GO:0005515(protein binding);GO:0005634(nucleus);GO:0009909(regulation of flower development);GO:0009933(meristem structural organization);GO:0009944(polarity specification of adaxial/abaxial axis);GO:0010093(specification of floral organ identity);GO:0010154(fruit development);GO:0010158(abaxial cell …	ENOG410YG5N(axial regulator YABBY)	-	-	-	-	D7U7V5.1 PF04690.11;YABBY;	670	239	248.51	2118	1516	2312	30.94	11.64	15.82	105.94	80.74	119.03	19.47	101.9	-2.38783	-2.07093	down	5.60318e-05	0.00355152	yes
TRINITY_DN33642_c1_g1	1442	TRINITY_DN33642_c1_g1_i1;TRINITY_DN33642_c1_g1_i2	PREDICTED: NAC domain-containing protein 30 isoform X1 [Vitis vinifera]	NAC078	NAC domain-containing protein 78 OS=Arabidopsis thaliana GN=NAC078 PE=2 SV=2	GO:0003677(DNA binding);GO:0003700(transcription factor activity, sequence-specific DNA binding);GO:0005634(nucleus);GO:0006351(transcription, DNA-templated);GO:0006355(regulation of transcription, DNA-templated);GO:0007275(multicellular organism development)	ENOG410YUQ9(No apical meristem (NAM) protein)	-	-	-	-	M5XEE4.1 PF02365.13;NAM;	90	18	42	0	3	7	1.73	0.46	1.17	0	0.07	0.17	1.12	0.08	3.80735	4.04979	up	0.000554119	0.017651	yes
TRINITY_DN33796_c4_g1	1100	TRINITY_DN33796_c4_g1_i1;TRINITY_DN33796_c4_g1_i2;TRINITY_DN33796_c4_g1_i3;TRINITY_DN33796_c4_g1_i4;TRINITY_DN33796_c4_g1_i5;TRINITY_DN33796_c4_g1_i6;TRINITY_DN33796_c4_g1_i7;TRINITY_DN33796_c4_g1_i8	hypothetical protein CISIN_1g047211mg, partial [Citrus sinensis]	WOX11	WUSCHEL-related homeobox 11 OS=Oryza sativa subsp. japonica GN=WOX11 PE=2 SV=1	GO:0003677(DNA binding);GO:0003700(transcription factor activity, sequence-specific DNA binding);GO:0005634(nucleus);GO:0006351(transcription, DNA-templated);GO:0006355(regulation of transcription, DNA-templated);GO:0007275(multicellular organism development);GO:0009734(auxin-activated signaling pathway);GO:0048830(adventitious root development)	ENOG410YGSG(homeobox)	K01535	H+-transporting ATPase	EC:3.6.3.6	obr00190(Oxidative phosphorylation)	W5C7W3.1 PF00046.27;Homeobox;	2065	199	849.77	34.29	27	81	63.5	5.7	32.38	0.95	0.88	2.6	33.86	1.48	4.51591	4.61793	up	3.88119e-10	2.86577e-07	yes
TRINITY_DN34016_c6_g2	1276	TRINITY_DN34016_c6_g2_i1;TRINITY_DN34016_c6_g2_i2	WRKY transcription factor 23, putative [Theobroma cacao]	WRKY22	WRKY transcription factor 22 OS=Arabidopsis thaliana GN=WRKY22 PE=2 SV=1	GO:0003700(transcription factor activity, sequence-specific DNA binding);GO:0005634(nucleus);GO:0006351(transcription, DNA-templated);GO:0006355(regulation of transcription, DNA-templated);GO:0006952(defense response);GO:0010150(leaf senescence);GO:0010200(response to chitin);GO:0043565(sequence-specific DNA binding)	ENOG410YMDW(WRKY transcription factor)	K13425	WRKY transcription factor 22	-	vvi04626(Plant-pathogen interaction)	K4CYG8.1 PF03106.13;WRKY;	142	673	749	221	63	130	3.52	16.27	22.92	6.36	1.69	3.44	14.24	3.83	1.89453	2.66381	up	0.000550273	0.0175576	yes
TRINITY_DN34247_c2_g2	560	TRINITY_DN34247_c2_g2_i1	ethylene-responsive element binding protein1 homolog [Matricaria chamomilla]	ERF2	Ethylene-responsive transcription factor 2 OS=Arabidopsis thaliana GN=ERF2 PE=2 SV=1	GO:0001944(vasculature development);GO:0003677(DNA binding);GO:0003700(transcription factor activity, sequence-specific DNA binding);GO:0005622(intracellular);GO:0005634(nucleus);GO:0006351(transcription, DNA-templated);GO:0006355(regulation of transcription, DNA-templated);GO:0009864(induced systemic resistance, jasmonic acid mediated signaling pathway);GO:0009873(ethylene-activated signaling pa…	ENOG410YJV7(Transcription factor)	K14517	ethylene-responsive transcription factor 2	-	ath04075(Plant hormone signal transduction)	-	9	84	65	0	2	2	0.72	6.09	6.15	0	0.17	0.16	4.32	0.11	5.29546	5.83529	up	4.64536e-05	0.00305308	yes
TRINITY_DN34247_c3_g1	772	TRINITY_DN34247_c3_g1_i1;TRINITY_DN34247_c3_g1_i2	ERF transcription factor [Camellia sinensis]	ERF2	Ethylene-responsive transcription factor 2 OS=Arabidopsis thaliana GN=ERF2 PE=2 SV=1	GO:0001944(vasculature development);GO:0003677(DNA binding);GO:0003700(transcription factor activity, sequence-specific DNA binding);GO:0005622(intracellular);GO:0005634(nucleus);GO:0006351(transcription, DNA-templated);GO:0006355(regulation of transcription, DNA-templated);GO:0009864(induced systemic resistance, jasmonic acid mediated signaling pathway);GO:0009873(ethylene-activated signaling pa…	ENOG410YJV7(Transcription factor)	K14517	ethylene-responsive transcription factor 2	-	brp04075(Plant hormone signal transduction)	K3ZVR1.1 PF00847.18;AP2;	14	556	632	47	35	55	0.7	26.11	38.72	2.32	1.89	2.87	21.84	2.36	3.21011	3.86595	up	0.000241713	0.00990764	yes
TRINITY_DN34279_c1_g3	1021	TRINITY_DN34279_c1_g3_i1;TRINITY_DN34279_c1_g3_i2;TRINITY_DN34279_c1_g3_i3;TRINITY_DN34279_c1_g3_i4	hypothetical protein MANES_12G144700 [Manihot esculenta]	WRKY13	Probable WRKY transcription factor 13 OS=Arabidopsis thaliana GN=WRKY13 PE=2 SV=1	GO:0001046(core promoter sequence-specific DNA binding);GO:0003700(transcription factor activity, sequence-specific DNA binding);GO:0005634(nucleus);GO:0006351(transcription, DNA-templated);GO:0006355(regulation of transcription, DNA-templated);GO:0045893(positive regulation of transcription, DNA-templated);GO:1901141(regulation of lignin biosynthetic process)	ENOG410YMGT(WRKY DNA -binding domain)	K13424	WRKY transcription factor 33	-	sind04626(Plant-pathogen interaction)	A0A061DJ42.1 PF03106.13;WRKY;	171	4	32	8	1.13	2	5.2	0.13	1.3	0.25	0.04	0.07	2.21	0.12	4.20294	4.24748	up	0.00110382	0.0290483	yes
TRINITY_DN34403_c1_g1	1880	TRINITY_DN34403_c1_g1_i1;TRINITY_DN34403_c1_g1_i2;TRINITY_DN34403_c1_g1_i3;TRINITY_DN34403_c1_g1_i4;TRINITY_DN34403_c1_g1_i5;TRINITY_DN34403_c1_g1_i6	PREDICTED: probable prolyl 4-hydroxylase 10 [Nicotiana tomentosiformis]	P4H10	Probable prolyl 4-hydroxylase 10 OS=Arabidopsis thaliana GN=P4H10 PE=2 SV=1	GO:0004656(procollagen-proline 4-dioxygenase activity);GO:0005506(iron ion binding);GO:0005789(endoplasmic reticulum membrane);GO:0016021(integral component of membrane);GO:0016705(oxidoreductase activity, acting on paired donors, with incorporation or reduction of molecular oxygen);GO:0016706(oxidoreductase activity, acting on paired donors, with incorporation or reduction of molecular oxygen, 2…	ENOG410XS5J(prolyl 4-hydroxylase)	K00472	prolyl 4-hydroxylase	EC:1.14.11.2	pvu00330(Arginine and proline metabolism)	A0A059AHA5.1 PF13640.4;2OG-FeII_Oxy_3;	339	303	475	19	25	54	15.44	7.51	16.14	0.94	0.78	1.5	13.03	1.07	3.60615	3.9909	up	3.5434e-08	1.18467e-05	yes
TRINITY_DN34464_c2_g2	2006	TRINITY_DN34464_c2_g2_i1	PREDICTED: CBL-interacting protein kinase 18 [Nelumbo nucifera]	CIPK18	CBL-interacting protein kinase 18 OS=Oryza sativa subsp. japonica GN=CIPK18 PE=2 SV=1	GO:0004674(protein serine/threonine kinase activity);GO:0005524(ATP binding);GO:0005886(plasma membrane);GO:0006468(protein phosphorylation);GO:0007165(signal transduction);GO:0016301(kinase activity);GO:0016310(phosphorylation)	COG0515(Serine Threonine protein kinase)	K14498	serine/threonine-protein kinase SRK2	EC:2.7.11.1	cit04075(Plant hormone signal transduction)	S8EAA5.1 PF00069.23;Pkinase;	867.74	1634.77	1903.87	203	403.35	742.16	11.23	22.97	34.47	2.69	6.41	11.63	22.89	6.91	1.72796	2.27892	up	0.000686738	0.0206279	yes
TRINITY_DN34599_c0_g1	1135	TRINITY_DN34599_c0_g1_i1;TRINITY_DN34599_c0_g1_i2;TRINITY_DN34599_c0_g1_i3	unnamed protein product, partial [Vitis vinifera]	HAT7	Homeobox-leucine zipper protein HAT7 OS=Arabidopsis thaliana GN=HAT7 PE=2 SV=4	GO:0003677(DNA binding);GO:0003700(transcription factor activity, sequence-specific DNA binding);GO:0005634(nucleus);GO:0006351(transcription, DNA-templated);GO:0006355(regulation of transcription, DNA-templated);GO:0043565(sequence-specific DNA binding)	ENOG410Z2UE(homeobox-leucine zipper protein)	K05275	pyridoxine 4-dehydrogenase	EC:1.1.1.65	tcc00750(Vitamin B6 metabolism)	Q8LAT0.2 PF00046.27;Homeobox;	2669	335	722	5	98	245	74.06	11.42	31.28	0.13	3.14	8.49	38.92	3.92	3.31159	3.50844	up	0.000254913	0.0102843	yes
TRINITY_DN34668_c1_g1	1268	TRINITY_DN34668_c1_g1_i1;TRINITY_DN34668_c1_g1_i2;TRINITY_DN34668_c1_g1_i3;TRINITY_DN34668_c1_g1_i4	hypothetical protein MANES_15G175900 [Manihot esculenta]	MYB80	Transcription factor MYB80 OS=Arabidopsis thaliana GN=MYB80 PE=1 SV=1	GO:0003677(DNA binding);GO:0003700(transcription factor activity, sequence-specific DNA binding);GO:0005634(nucleus);GO:0006355(regulation of transcription, DNA-templated);GO:0010090(trichome morphogenesis);GO:0043565(sequence-specific DNA binding);GO:0048658(anther wall tapetum development)	COG5147(Myblike DNAbinding domain containing protein)	K02259	cytochrome c oxidase assembly protein subunit 15	-	aly00190(Oxidative phosphorylation);aly00860(Porphyrin and chlorophyll metabolism)	U5G2V7.1 PF13921.4;Myb_DNA-bind_6;	91	86	114	20	3.11	14	2.18	2.23	3.67	0.53	0.1	0.43	2.69	0.35	2.94218	3.54449	up	9.97326e-05	0.00536262	yes
TRINITY_DN34877_c3_g2	669	TRINITY_DN34877_c3_g2_i1;TRINITY_DN34877_c3_g2_i2;TRINITY_DN34877_c3_g2_i3;TRINITY_DN34877_c3_g2_i4;TRINITY_DN34877_c3_g2_i5;TRINITY_DN34877_c3_g2_i6;TRINITY_DN34877_c3_g2_i7	PREDICTED: G-type lectin S-receptor-like serine/threonine-protein kinase At4g27290 isoform X1 [Theobroma cacao]	CRK32	Putative cysteine-rich receptor-like protein kinase 32 OS=Arabidopsis thaliana GN=CRK32 PE=3 SV=1	GO:0004674(protein serine/threonine kinase activity);GO:0005524(ATP binding);GO:0005576(extracellular region);GO:0005886(plasma membrane);GO:0006468(protein phosphorylation);GO:0009506(plasmodesma);GO:0016021(integral component of membrane);GO:0016301(kinase activity);GO:0042742(defense response to bacterium)	ENOG410YDE9(LRR receptor-like serine threonine-protein kinase)	K01183	chitinase	EC:3.2.1.14	gra00520(Amino sugar and nucleotide sugar metabolism)	A0A067KVG4.1 PF07714.15;Pkinase_Tyr;	0	148	137.71	0	0	1	0	10.4	11.73	0	0	0.08	7.38	0.03	7.94251	8.44608	up	1.71396e-05	0.00147094	yes
TRINITY_DN34942_c1_g7	540	TRINITY_DN34942_c1_g7_i1	unnamed protein product [Coffea canephora]	SD113	G-type lectin S-receptor-like serine/threonine-protein kinase SD1-13 OS=Arabidopsis thaliana GN=SD113 PE=1 SV=2	GO:0004674(protein serine/threonine kinase activity);GO:0005886(plasma membrane);GO:0006468(protein phosphorylation);GO:0006952(defense response);GO:0009506(plasmodesma)	COG0515(Serine Threonine protein kinase)	K01183	chitinase	EC:3.2.1.14	gmx00520(Amino sugar and nucleotide sugar metabolism)	K4BE96.1 PF07714.15;Pkinase_Tyr;	0	0	0	10	24	45	0	0	0	0.83	2.13	3.89	0	2.28	#NUM!	-7.59318	down	0.000180195	0.00812896	yes
TRINITY_DN35049_c3_g1	1380	TRINITY_DN35049_c3_g1_i1;TRINITY_DN35049_c3_g1_i2;TRINITY_DN35049_c3_g1_i3	PREDICTED: probable N-acetyltransferase HLS1 isoform X1 [Juglans regia]	HLS1	Probable N-acetyltransferase HLS1 OS=Arabidopsis thaliana GN=HLS1 PE=1 SV=1	GO:0004596(peptide alpha-N-acetyltransferase activity);GO:0006474(N-terminal protein amino acid acetylation);GO:0031248(protein acetyltransferase complex)	ENOG410XX6A(Acetyltransferase (GNAT) family)	-	-	-	-	D7T3T9.1 PF00583.23;Acetyltransf_1;	124	49	38	565	363	477	3.12	1.32	1.06	12.34	9.42	12.06	1.83	11.27	-2.62257	-2.43331	down	8.69886e-05	0.00487415	yes
TRINITY_DN35168_c0_g1	660	TRINITY_DN35168_c0_g1_i1	ethylene-responsive transcription factor 12 [Dorcoceras hygrometricum]	ERF12	Ethylene-responsive transcription factor 12 OS=Arabidopsis thaliana GN=ERF12 PE=2 SV=1	GO:0003677(DNA binding);GO:0003700(transcription factor activity, sequence-specific DNA binding);GO:0005622(intracellular);GO:0005634(nucleus);GO:0006351(transcription, DNA-templated);GO:0006355(regulation of transcription, DNA-templated);GO:0006952(defense response);GO:0009873(ethylene-activated signaling pathway)	ENOG41123N5(Transcription factor)	K03021	DNA-directed RNA polymerase III subunit RPC2	EC:2.7.7.6	smo00230(Purine metabolism);smo00240(Pyrimidine metabolism);smo03020(RNA polymerase)	V4U9J0.1 PF00847.18;AP2;	77	104	113	38	4	21	4.54	5.85	8.28	2.21	0.26	1.33	6.22	1.27	2.29209	2.8756	up	0.00162102	0.0382363	yes
TRINITY_DN35379_c2_g2	1913	TRINITY_DN35379_c2_g2_i1;TRINITY_DN35379_c2_g2_i2;TRINITY_DN35379_c2_g2_i3	PREDICTED: zinc finger CCCH domain-containing protein 20 [Nicotiana attenuata]	At2g19810	Zinc finger CCCH domain-containing protein 20 OS=Arabidopsis thaliana GN=At2g19810 PE=2 SV=1	GO:0003676(nucleic acid binding);GO:0003677(DNA binding);GO:0003700(transcription factor activity, sequence-specific DNA binding);GO:0005634(nucleus);GO:0005886(plasma membrane);GO:0006355(regulation of transcription, DNA-templated);GO:0006979(response to oxidative stress);GO:0046872(metal ion binding)	ENOG410XR0Z(zinc finger CCCH domain-containing protein)	-	-	-	-	A0A0J8D1N5.1 PF10477.7;EIF4E-T;	1623	6000.98	8212	1280	1090.01	1677	24.15	92.04	161.49	18.92	19.06	29.15	92.56	22.38	2.04818	2.61388	up	0.000180348	0.00812896	yes
TRINITY_DN35548_c1_g3	909	TRINITY_DN35548_c1_g3_i1;TRINITY_DN35548_c1_g3_i2;TRINITY_DN35548_c1_g3_i3	predicted protein [Physcomitrella patens]	-	-	-	-	-	-	-	-	A9TGS4.1 PF02362.19;B3;	0	115	158	0	0	0	0	4.52	7.71	0	0	0	4.08	0	#DIV/0!	10.0653	up	6.07226e-06	0.000674758	yes
TRINITY_DN35798_c6_g2	897	TRINITY_DN35798_c6_g2_i1;TRINITY_DN35798_c6_g2_i2	PREDICTED: probable WRKY transcription factor 75 [Juglans regia]	WRKY75	Probable WRKY transcription factor 75 OS=Arabidopsis thaliana GN=WRKY75 PE=2 SV=1	GO:0000122(negative regulation of transcription from RNA polymerase II promoter);GO:0001046(core promoter sequence-specific DNA binding);GO:0003700(transcription factor activity, sequence-specific DNA binding);GO:0005634(nucleus);GO:0006351(transcription, DNA-templated);GO:0006355(regulation of transcription, DNA-templated);GO:0010055(atrichoblast differentiation);GO:0032107(regulation of respons…	ENOG410YM5M(WRKY)	K18835	WRKY transcription factor 2	-	obr04626(Plant-pathogen interaction)	S8DJ48.1 PF03106.13;WRKY;	11	3	7	252	21	44	0.4	0.11	0.35	9.75	0.88	1.81	0.29	4.15	-3.83899	-3.4692	down	0.00118214	0.0303816	yes
TRINITY_DN35977_c0_g3	693	TRINITY_DN35977_c0_g3_i1	PREDICTED: transcription factor bHLH35-like [Malus domestica]	BHLH35	Transcription factor bHLH35 OS=Arabidopsis thaliana GN=BHLH35 PE=2 SV=1	GO:0003677(DNA binding);GO:0003700(transcription factor activity, sequence-specific DNA binding);GO:0005634(nucleus);GO:0006351(transcription, DNA-templated);GO:0006355(regulation of transcription, DNA-templated);GO:0046983(protein dimerization activity)	ENOG410YDYS(Transcription factor)	K16190	glucuronokinase	EC:2.7.1.43	bdi00040(Pentose and glucuronate interconversions);bdi00053(Ascorbate and aldarate metabolism);bdi00520(Amino sugar and nucleotide sugar metabolism)	M0ZY39.1 PF00010.24;HLH;	62	22	9	0	1	1	3.37	1.15	0.61	0	0.06	0.06	1.71	0.04	5.41785	5.47529	up	0.000314059	0.0116816	yes
TRINITY_DN36099_c5_g2	1082	TRINITY_DN36099_c5_g2_i1;TRINITY_DN36099_c5_g2_i2;TRINITY_DN36099_c5_g2_i3;TRINITY_DN36099_c5_g2_i4;TRINITY_DN36099_c5_g2_i5;TRINITY_DN36099_c5_g2_i6;TRINITY_DN36099_c5_g2_i7;TRINITY_DN36099_c5_g2_i8	PREDICTED: calcium-dependent protein kinase 26 isoform X1 [Vitis vinifera]	CPK5	Calcium-dependent protein kinase 5 OS=Arabidopsis thaliana GN=CPK5 PE=2 SV=1	GO:0004683(calmodulin-dependent protein kinase activity);GO:0005516(calmodulin binding);GO:0005634(nucleus);GO:0005737(cytoplasm);GO:0005886(plasma membrane);GO:0009738(abscisic acid-activated signaling pathway);GO:0009931(calcium-dependent protein serine/threonine kinase activity);GO:0018105(peptidyl-serine phosphorylation);GO:0035556(intracellular signal transduction);GO:0046777(protein autopho…	ENOG410XRMJ(calcium-dependent protein kinase)	K13412	calcium-dependent protein kinase	EC:2.7.11.1	cit04626(Plant-pathogen interaction)	A0A0D3BE85.1 PF00069.23;Pkinase;	280	921	1179	147	134	191	8.1	29.76	48.86	4.73	4.83	6.89	28.91	5.48	2.39932	2.96632	up	2.90299e-05	0.00214727	yes
TRINITY_DN36215_c2_g1	697	TRINITY_DN36215_c2_g1_i1	PREDICTED: LOB domain-containing protein 12 [Nelumbo nucifera]	LBD12	LOB domain-containing protein 12 OS=Arabidopsis thaliana GN=LBD12 PE=2 SV=2	GO:0003677(DNA binding);GO:0005634(nucleus);GO:0009965(leaf morphogenesis);GO:0010016(shoot system morphogenesis)	ENOG410YM9V(LOB domain-containing protein)	K01227	mannosyl-glycoprotein endo-beta-N-acetylglucosaminidase	EC:3.2.1.96	obr00511(Other glycan degradation)	F6HCA7.1 PF03195.12;DUF260;	39	3	26	0	0	0	2.1	0.16	1.76	0	0	0	1.34	0	#DIV/0!	7.54214	up	0.000282766	0.0109374	yes
TRINITY_DN36221_c2_g5	954	TRINITY_DN36221_c2_g5_i1	PREDICTED: transcription factor MYB48-like isoform X1 [Juglans regia]	MYB48	Transcription factor MYB48 OS=Arabidopsis thaliana GN=MYB48 PE=2 SV=1	GO:0003677(DNA binding);GO:0003700(transcription factor activity, sequence-specific DNA binding);GO:0005634(nucleus);GO:0006351(transcription, DNA-templated);GO:0006355(regulation of transcription, DNA-templated);GO:0009751(response to salicylic acid)	COG5147(Myblike DNAbinding domain containing protein)	K16166	transcription factor MYB75	-	vvi04712(Circadian rhythm - plant)	F6GV45.1 PF00249.29;Myb_DNA-binding;	203.45	53.64	26	8911.35	1881	3118.63	6.75	1.82	1.14	297.75	72.8	118.48	3.24	163.01	-5.65282	-5.34859	down	4.03225e-12	7.80876e-09	yes
TRINITY_DN36291_c1_g2	2272	TRINITY_DN36291_c1_g2_i1;TRINITY_DN36291_c1_g2_i10;TRINITY_DN36291_c1_g2_i11;TRINITY_DN36291_c1_g2_i12;TRINITY_DN36291_c1_g2_i13;TRINITY_DN36291_c1_g2_i14;TRINITY_DN36291_c1_g2_i15;TRINITY_DN36291_c1_g2_i16;TRINITY_DN36291_c1_g2_i17;TRINITY_DN36291_c1_g2_i18;TRINITY_DN36291_c1_g2_i19;TRINITY_DN36291_c1_g2_i2;TRINITY_DN36291_c1_g2_i3;TRINITY_DN36291_c1_g2_i4;TRINITY_DN36291_c1_g2_i5;TRINITY_DN3629…	PREDICTED: transcription factor bHLH90 [Vitis vinifera]	BHLH90	Transcription factor bHLH90 OS=Arabidopsis thaliana GN=BHLH90 PE=2 SV=1	GO:0003677(DNA binding);GO:0003700(transcription factor activity, sequence-specific DNA binding);GO:0005634(nucleus);GO:0006351(transcription, DNA-templated);GO:0006355(regulation of transcription, DNA-templated);GO:0046983(protein dimerization activity)	ENOG41115KU(Transcription factor)	K16190	glucuronokinase	EC:2.7.1.43	bdi00040(Pentose and glucuronate interconversions);bdi00053(Ascorbate and aldarate metabolism);bdi00520(Amino sugar and nucleotide sugar metabolism)	A0A067H3W5.1 PF14215.4;bHLH-MYC_N;	34	18	38	1414	29	66	1.04	0.33	0.83	23.74	0.57	1.38	0.73	8.56	-3.55164	-3.49286	down	0.00161175	0.0380642	yes
TRINITY_DN36676_c0_g1	781	TRINITY_DN36676_c0_g1_i1	PREDICTED: nuclear transcription factor Y subunit B-6 [Sesamum indicum]	NFYB6	Nuclear transcription factor Y subunit B-6 OS=Arabidopsis thaliana GN=NFYB6 PE=1 SV=2	GO:0003700(transcription factor activity, sequence-specific DNA binding);GO:0005515(protein binding);GO:0005634(nucleus);GO:0006351(transcription, DNA-templated);GO:0006355(regulation of transcription, DNA-templated);GO:0009738(abscisic acid-activated signaling pathway);GO:0033613(activating transcription factor binding);GO:0043565(sequence-specific DNA binding);GO:0045893(positive regulation of …	COG2036(Core component of nucleosome. Nucleosomes wrap and compact DNA into chromatin, limiting DNA accessibility to the cellular machineries which require DNA as a template. Histones thereby play a central role in transcription regulation, DNA repair, DNA replication and chromosomal stability. DNA accessibility is regulated via a complex set of post-translational modifications of histones, also …	K02326	DNA polymerase epsilon subunit 3	EC:2.7.7.7	sot00230(Purine metabolism);sot00240(Pyrimidine metabolism);sot03030(DNA replication);sot03410(Base excision repair);sot03420(Nucleotide excision repair)	A0A0D2UPM6.1 PF00808.21;CBFD_NFYB_HMF;	6	2	0	19	81	145	0.27	0.09	0	0.85	4.1	7.19	0.12	4.05	-5.07682	-4.68355	down	0.000144528	0.00695382	yes
TRINITY_DN37376_c1_g1	2392	TRINITY_DN37376_c1_g1_i1;TRINITY_DN37376_c1_g1_i2;TRINITY_DN37376_c1_g1_i3	unnamed protein product [Coffea canephora]	At1g61610	Putative G-type lectin S-receptor-like serine/threonine-protein kinase At1g61610 OS=Arabidopsis thaliana GN=At1g61610 PE=3 SV=1	GO:0004674(protein serine/threonine kinase activity);GO:0005886(plasma membrane);GO:0006468(protein phosphorylation);GO:0006952(defense response);GO:0009506(plasmodesma)	COG0515(Serine Threonine protein kinase)	K01183	chitinase	EC:3.2.1.14	nnu00520(Amino sugar and nucleotide sugar metabolism)	M5WM02.1 PF07714.15;Pkinase_Tyr;	20	8	24	310	173	299	0.38	0.11	0.37	3.48	2.35	3.95	0.29	3.26	-3.49075	-3.50113	down	3.45854e-06	0.000440311	yes
TRINITY_DN37424_c4_g3	940	TRINITY_DN37424_c4_g3_i1	PREDICTED: probable serine/threonine-protein kinase NAK [Sesamum indicum]	PIX7	Probable serine/threonine-protein kinase PIX7 OS=Arabidopsis thaliana GN=PIX7 PE=1 SV=1	GO:0004672(protein kinase activity);GO:0005524(ATP binding);GO:0005886(plasma membrane);GO:0006468(protein phosphorylation);GO:0016301(kinase activity);GO:0016310(phosphorylation)	COG0515(Serine Threonine protein kinase)	K01853	cycloartenol synthase	EC:5.4.99.8	vra00100(Steroid biosynthesis)	M5VYM4.1 PF07714.15;Pkinase_Tyr;	90	593	917.29	18	13	29	3.05	20.54	41.13	0.61	0.51	1.12	21.57	0.75	4.84599	5.41708	up	7.40808e-09	3.39078e-06	yes
TRINITY_DN37608_c4_g1	1219	TRINITY_DN37608_c4_g1_i1;TRINITY_DN37608_c4_g1_i2	unnamed protein product, partial [Vitis vinifera]	ERF4	Ethylene-responsive transcription factor 4 OS=Nicotiana tabacum GN=ERF4 PE=1 SV=1	GO:0003677(DNA binding);GO:0003700(transcription factor activity, sequence-specific DNA binding);GO:0005622(intracellular);GO:0005634(nucleus);GO:0006351(transcription, DNA-templated);GO:0006355(regulation of transcription, DNA-templated);GO:0006952(defense response);GO:0009873(ethylene-activated signaling pathway);GO:0016020(membrane);GO:0045892(negative regulation of transcription, DNA-template…	ENOG410YQ8J(Transcription factor)	K03021	DNA-directed RNA polymerase III subunit RPC2	EC:2.7.7.6	smo00230(Purine metabolism);smo00240(Pyrimidine metabolism);smo03020(RNA polymerase)	A0A0D3G9E0.1 PF00847.18;AP2;	1116	309	559	112	44	79	28.3	7.88	19.33	2.7	1.37	2.26	18.5	2.11	3.13221	3.38323	up	1.3294e-08	5.49599e-06	yes
TRINITY_DN37763_c1_g1	882	TRINITY_DN37763_c1_g1_i1	PREDICTED: scarecrow-like protein 13 [Nicotiana attenuata]	PAT1	Scarecrow-like transcription factor PAT1 OS=Arabidopsis thaliana GN=PAT1 PE=2 SV=1	GO:0003700(transcription factor activity, sequence-specific DNA binding);GO:0005634(nucleus);GO:0006355(regulation of transcription, DNA-templated);GO:0043565(sequence-specific DNA binding)	ENOG411183F(Scarecrow-like protein)	K14494	DELLA protein	-	sind04075(Plant hormone signal transduction)	M1B189.1 PF03514.12;GRAS;	584	326	402	194	112	183	21.72	12.27	19.6	7.24	4.81	7.7	17.86	6.58	1.44057	1.83513	up	0.000901323	0.0249849	yes
TRINITY_DN37839_c0_g1	1822	TRINITY_DN37839_c0_g1_i1;TRINITY_DN37839_c0_g1_i2;TRINITY_DN37839_c0_g1_i3	PREDICTED: uncharacterized protein LOC105179522 [Sesamum indicum]	-	-	GO:0003700(transcription factor activity, sequence-specific DNA binding);GO:0005515(protein binding);GO:0005634(nucleus);GO:0005886(plasma membrane);GO:0006355(regulation of transcription, DNA-templated);GO:0010629(negative regulation of gene expression);GO:1900037(regulation of cellular response to hypoxia)	ENOG410YFKW(NA)	-	-	-	-	A0A067F4E6.1 PF13837.4;Myb_DNA-bind_4;	9440	16024	25403	2975	1931	3535	142.72	255.66	523.13	46.67	36.15	66.24	307.17	49.69	2.62801	3.18618	up	3.48313e-07	7.56606e-05	yes
TRINITY_DN37934_c0_g6	611	TRINITY_DN37934_c0_g6_i1;TRINITY_DN37934_c0_g6_i2	PREDICTED: protein LYK2 [Vitis vinifera]	LYK2	Protein LYK2 OS=Arabidopsis thaliana GN=LYK2 PE=2 SV=1	GO:0004672(protein kinase activity);GO:0005524(ATP binding);GO:0005886(plasma membrane);GO:0006468(protein phosphorylation);GO:0009507(chloroplast);GO:0016021(integral component of membrane);GO:0016301(kinase activity);GO:0016310(phosphorylation)	COG0515(Serine Threonine protein kinase)	K13429	chitin elicitor receptor kinase 1	-	jcu04626(Plant-pathogen interaction)	A0A061EKF7.1 PF00069.23;Pkinase;	23	12	39	0	2	1	1.79	0.94	3.47	0	0.18	0.07	2.07	0.08	4.69349	4.77517	up	0.00103132	0.0274789	yes
TRINITY_DN37948_c2_g1	2054	TRINITY_DN37948_c2_g1_i1	PREDICTED: homeobox protein knotted-1-like 2 [Theobroma cacao]	-	Homeobox protein knotted-1-like 2 OS=Malus domestica PE=2 SV=1	GO:0001708(cell fate specification);GO:0003700(transcription factor activity, sequence-specific DNA binding);GO:0005515(protein binding);GO:0005634(nucleus);GO:0006355(regulation of transcription, DNA-templated);GO:0010051(xylem and phloem pattern formation);GO:0010089(xylem development);GO:0043565(sequence-specific DNA binding);GO:0045165(cell fate commitment)	ENOG410XPMQ(homeobox)	-	-	-	-	M0RM94.1 PF05920.9;Homeobox_KN;	630	0	62	0	0	2	7.93	0	1.09	0	0	0.03	3.01	0.01	8.23362	8.10178	up	1.16417e-05	0.0010813	yes
TRINITY_DN37957_c1_g3	1582	TRINITY_DN37957_c1_g3_i1;TRINITY_DN37957_c1_g3_i2;TRINITY_DN37957_c1_g3_i3;TRINITY_DN37957_c1_g3_i4	PREDICTED: ethylene-responsive transcription factor RAP2-4-like [Nicotiana sylvestris]	RAP2-4	Ethylene-responsive transcription factor RAP2-4 OS=Arabidopsis thaliana GN=RAP2-4 PE=1 SV=1	GO:0003677(DNA binding);GO:0003700(transcription factor activity, sequence-specific DNA binding);GO:0005515(protein binding);GO:0005634(nucleus);GO:0006351(transcription, DNA-templated);GO:0006355(regulation of transcription, DNA-templated);GO:0006970(response to osmotic stress);GO:0009409(response to cold);GO:0009414(response to water deprivation);GO:0009416(response to light stimulus);GO:000961…	ENOG410YGN6(Transcription factor)	K13434	pathogenesis-related genes transcriptional activator PTI6	-	fve04626(Plant-pathogen interaction)	A0A0E0L9G9.1 PF00847.18;AP2;	3568	15975	17249	5430	842	1539	61.41	294.76	410.26	95.23	17.6	31.64	255.48	48.16	2.4073	3.01722	up	0.000196642	0.00855259	yes
TRINITY_DN38071_c0_g1	1535	TRINITY_DN38071_c0_g1_i1;TRINITY_DN38071_c0_g1_i2;TRINITY_DN38071_c0_g1_i3;TRINITY_DN38071_c0_g1_i4;TRINITY_DN38071_c0_g1_i5;TRINITY_DN38071_c0_g1_i6	unnamed protein product, partial [Vitis vinifera]	PIX7	Probable serine/threonine-protein kinase PIX7 OS=Arabidopsis thaliana GN=PIX7 PE=1 SV=1	GO:0004672(protein kinase activity);GO:0005524(ATP binding);GO:0005886(plasma membrane);GO:0006468(protein phosphorylation);GO:0016301(kinase activity);GO:0016310(phosphorylation)	COG0515(Serine Threonine protein kinase)	K13430	serine/threonine-protein kinase PBS1	EC:2.7.11.1	pda04626(Plant-pathogen interaction)	M5VYM4.1 PF07714.15;Pkinase_Tyr;	570	725	1353.71	145	101	125.59	15.13	15.54	35.89	6.43	2.8	4.6	22.19	4.61	2.26707	3.36629	up	1.00109e-07	2.80948e-05	yes
TRINITY_DN38173_c2_g1	1997	TRINITY_DN38173_c2_g1_i1;TRINITY_DN38173_c2_g1_i2;TRINITY_DN38173_c2_g1_i3	WRKY DNA-binding protein 33 isoform 1 [Theobroma cacao]	WRKY24	WRKY transcription factor WRKY24 OS=Oryza sativa subsp. japonica GN=WRKY24 PE=2 SV=1	GO:0003700(transcription factor activity, sequence-specific DNA binding);GO:0005515(protein binding);GO:0005634(nucleus);GO:0006351(transcription, DNA-templated);GO:0006355(regulation of transcription, DNA-templated);GO:0006970(response to osmotic stress);GO:0009408(response to heat);GO:0009409(response to cold);GO:0009414(response to water deprivation);GO:0009651(response to salt stress);GO:0010…	ENOG4112BTF(WRKY transcription factor)	K13424	WRKY transcription factor 33	-	tcc04626(Plant-pathogen interaction)	B8BC43.1 PF03106.13;WRKY;	320	527	1141	105	16	51	5.23	9.26	21.97	2.23	0.37	0.96	12.15	1.19	3.35192	4.19189	up	1.15402e-07	3.14679e-05	yes
TRINITY_DN38173_c2_g2	1918	TRINITY_DN38173_c2_g2_i1;TRINITY_DN38173_c2_g2_i2;TRINITY_DN38173_c2_g2_i3	DNA-binding protein [Vitis thunbergii]	WRKY24	WRKY transcription factor WRKY24 OS=Oryza sativa subsp. japonica GN=WRKY24 PE=2 SV=1	GO:0003700(transcription factor activity, sequence-specific DNA binding);GO:0005515(protein binding);GO:0005634(nucleus);GO:0006351(transcription, DNA-templated);GO:0006355(regulation of transcription, DNA-templated);GO:0006970(response to osmotic stress);GO:0009408(response to heat);GO:0009409(response to cold);GO:0009414(response to water deprivation);GO:0009651(response to salt stress);GO:0010…	ENOG4112BTF(WRKY transcription factor)	K13424	WRKY transcription factor 33	-	vvi04626(Plant-pathogen interaction)	F6GXS4.1 PF03106.13;WRKY;	340	1530	2488	541	100	172	5.52	24.14	50.34	9.35	1.92	3.37	26.67	4.88	2.45026	3.16223	up	0.00012661	0.00631374	yes
TRINITY_DN38274_c0_g1	659	TRINITY_DN38274_c0_g1_i1	PREDICTED: transcription factor bHLH93 [Vitis vinifera]	BHLH93	Transcription factor bHLH93 OS=Arabidopsis thaliana GN=BHLH93 PE=1 SV=1	GO:0003677(DNA binding);GO:0003700(transcription factor activity, sequence-specific DNA binding);GO:0005634(nucleus);GO:0006351(transcription, DNA-templated);GO:0006355(regulation of transcription, DNA-templated);GO:0007275(multicellular organism development);GO:0046983(protein dimerization activity)	ENOG410YB4F(Transcription factor)	K13422	transcription factor MYC2	-	gmx04075(Plant hormone signal transduction)	K7M6M2.1 PF00010.24;HLH;	651	33	122	0	1	17	38.52	1.86	8.96	0	0.06	1.08	16.45	0.38	5.43594	5.53916	up	8.51386e-06	0.000853864	yes
TRINITY_DN38292_c1_g2	962	TRINITY_DN38292_c1_g2_i1	PREDICTED: LOB domain-containing protein 41-like [Juglans regia]	LBD41	LOB domain-containing protein 41 OS=Arabidopsis thaliana GN=LBD41 PE=2 SV=1	GO:0005634(nucleus);GO:0006355(regulation of transcription, DNA-templated)	ENOG410YBK4(lob domain-containing protein)	-	-	-	-	A0A0J8CY80.1 PF03195.12;DUF260;	3155	772	3034	1215	360	735	103.51	25.95	132.02	40.13	13.78	27.62	87.16	27.18	1.68112	1.96518	up	0.000713954	0.0212472	yes
TRINITY_DN38500_c0_g1	732	TRINITY_DN38500_c0_g1_i1;TRINITY_DN38500_c0_g1_i2;TRINITY_DN38500_c0_g1_i3	PREDICTED: multiprotein-bridging factor 1c [Vitis vinifera]	MBF1C	Multiprotein-bridging factor 1c OS=Arabidopsis thaliana GN=MBF1C PE=1 SV=1	GO:0003677(DNA binding);GO:0003700(transcription factor activity, sequence-specific DNA binding);GO:0003713(transcription coactivator activity);GO:0005622(intracellular);GO:0005634(nucleus);GO:0005730(nucleolus);GO:0005737(cytoplasm);GO:0006351(transcription, DNA-templated);GO:0009408(response to heat);GO:0009414(response to water deprivation);GO:0009723(response to ethylene);GO:0009737(response …	COG1813(Factor 1)	-	-	-	-	A0A0D2SNV8.1 PF08523.8;MBF1;	216	1951	1600	113	27	88	12.16	109.68	114.72	6.09	1.98	5.65	78.85	4.57	4.10884	4.86448	up	1.09648e-07	3.03292e-05	yes
TRINITY_DN38967_c0_g2	887	TRINITY_DN38967_c0_g2_i1;TRINITY_DN38967_c0_g2_i2;TRINITY_DN38967_c0_g2_i3	PREDICTED: cysteine-rich receptor-like protein kinase 10 [Brachypodium distachyon]	RKS1	G-type lectin S-receptor-like serine/threonine-protein kinase RKS1 OS=Arabidopsis thaliana GN=RKS1 PE=3 SV=3	GO:0004674(protein serine/threonine kinase activity);GO:0005886(plasma membrane);GO:0006468(protein phosphorylation);GO:0006952(defense response);GO:0009506(plasmodesma)	COG0515(Serine Threonine protein kinase)	K13416	brassinosteroid insensitive 1-associated receptor kinase 1	EC:2.7.10.1 2.7.11.1	egr04075(Plant hormone signal transduction);egr04626(Plant-pathogen interaction)	A0A022RJK8.1 PF00069.23;Pkinase;	108	26	33	0	3	6	10.3	1.03	4.18	0	0.86	0.29	5.17	0.38	3.76609	4.33046	up	0.000193211	0.00846079	yes
TRINITY_DN38999_c2_g2	1352	TRINITY_DN38999_c2_g2_i1;TRINITY_DN38999_c2_g2_i2;TRINITY_DN38999_c2_g2_i3;TRINITY_DN38999_c2_g2_i4;TRINITY_DN38999_c2_g2_i5;TRINITY_DN38999_c2_g2_i6	PREDICTED: GATA transcription factor 5-like [Nicotiana tomentosiformis]	GATA7	GATA transcription factor 7 OS=Arabidopsis thaliana GN=GATA7 PE=2 SV=1	GO:0000977(RNA polymerase II regulatory region sequence-specific DNA binding);GO:0001085(RNA polymerase II transcription factor binding);GO:0001228(transcriptional activator activity, RNA polymerase II transcription regulatory region sequence-specific binding);GO:0003682(chromatin binding);GO:0005634(nucleus);GO:0005667(transcription factor complex);GO:0030154(cell differentiation)	COG5641(Transcription factor)	-	-	-	-	V4RVJ4.1 PF00320.25;GATA;	259	1377	1255	108	54	118	5.75	32.83	38.52	2.46	1.42	3.21	25.7	2.36	3.44491	4.10678	up	2.43907e-07	5.64925e-05	yes
TRINITY_DN39047_c1_g2	2356	TRINITY_DN39047_c1_g2_i1;TRINITY_DN39047_c1_g2_i2;TRINITY_DN39047_c1_g2_i3	GRAS family transcription factor isoform 1 [Theobroma cacao]	CIGR1	Chitin-inducible gibberellin-responsive protein 1 OS=Oryza sativa subsp. japonica GN=CIGR1 PE=2 SV=1	GO:0003700(transcription factor activity, sequence-specific DNA binding);GO:0005634(nucleus);GO:0006355(regulation of transcription, DNA-templated);GO:0043565(sequence-specific DNA binding)	ENOG4111JS8(chitin-inducible gibberellin-responsive protein)	K14494	DELLA protein	-	ppp04075(Plant hormone signal transduction)	M5X9Y9.1 PF03514.12;GRAS;	314	542	625	288	66	138	3.99	10.86	15.08	3.18	0.88	2.66	9.98	2.24	2.15554	2.25517	up	0.000802198	0.0230687	yes
TRINITY_DN39237_c1_g4	1188	TRINITY_DN39237_c1_g4_i1	bZIP transcription factor 17 [Camellia sinensis]	BZIP61	Basic leucine zipper 61 OS=Arabidopsis thaliana GN=BZIP61 PE=1 SV=1	GO:0003677(DNA binding);GO:0003700(transcription factor activity, sequence-specific DNA binding);GO:0005515(protein binding);GO:0005634(nucleus);GO:0006351(transcription, DNA-templated);GO:0043565(sequence-specific DNA binding);GO:0045893(positive regulation of transcription, DNA-templated)	ENOG410YEVN(Transcription factor)	K04374	cyclic AMP-dependent transcription factor ATF-4	-	mus04141(Protein processing in endoplasmic reticulum)	S8CRA6.1 PF00170.19;bZIP_1;	424	2	28	9	0	6	10.44	0.05	0.93	0.22	0	0.17	3.81	0.13	4.87321	4.88638	up	0.000823576	0.0235426	yes
TRINITY_DN39308_c0_g2	624	TRINITY_DN39308_c0_g2_i1	PREDICTED: auxin-induced protein 22C-like [Juglans regia]	AUX22	Auxin-induced protein AUX22 OS=Glycine max GN=AUX22 PE=2 SV=1	GO:0003700(transcription factor activity, sequence-specific DNA binding);GO:0005515(protein binding);GO:0005634(nucleus);GO:0006351(transcription, DNA-templated);GO:0006355(regulation of transcription, DNA-templated);GO:0009630(gravitropism);GO:0009638(phototropism);GO:0009733(response to auxin);GO:0009734(auxin-activated signaling pathway);GO:0080086(stamen filament development)	ENOG4111813(Aux IAA proteins are short-lived transcriptional factors that function as repressors of early auxin response genes at low auxin concentrations. Repression is thought to result from the interaction with auxin response factors (ARFs), proteins that bind to the auxin-responsive promoter element (AuxRE). Formation of heterodimers with ARF proteins may alter their ability to modulate early…	K14484	auxin-responsive protein IAA	-	vvi04075(Plant hormone signal transduction)	E5L881.1 PF02309.14;AUX_IAA;	230	10	19	4	0	2	15	0.61	1.51	0.26	0	0.14	5.71	0.13	5.45691	5.37415	up	6.06816e-05	0.00373257	yes
TRINITY_DN39461_c2_g1	2062	TRINITY_DN39461_c2_g1_i1	unnamed protein product, partial [Vitis vinifera]	WAKL20	Wall-associated receptor kinase-like 20 OS=Arabidopsis thaliana GN=WAKL20 PE=2 SV=1	GO:0004674(protein serine/threonine kinase activity);GO:0005886(plasma membrane);GO:0007166(cell surface receptor signaling pathway)	COG0515(Serine Threonine protein kinase)	K13430	serine/threonine-protein kinase PBS1	EC:2.7.11.1	jcu04626(Plant-pathogen interaction)	A0A059BIR4.1 PF07714.15;Pkinase_Tyr;	303	1700	1596	125	44	64	3.8	23.17	28.02	1.6	0.68	0.97	18.33	1.08	4.0851	4.69641	up	2.02025e-08	7.69056e-06	yes
TRINITY_DN39518_c3_g1	962	TRINITY_DN39518_c3_g1_i1;TRINITY_DN39518_c3_g1_i2	PREDICTED: heat shock factor protein HSF30 [Populus euphratica]	HSF30	Heat shock factor protein HSF30 OS=Solanum peruvianum GN=HSF30 PE=2 SV=1	GO:0001666(response to hypoxia);GO:0003677(DNA binding);GO:0003700(transcription factor activity, sequence-specific DNA binding);GO:0005515(protein binding);GO:0005634(nucleus);GO:0005737(cytoplasm);GO:0006351(transcription, DNA-templated);GO:0006355(regulation of transcription, DNA-templated);GO:0009408(response to heat);GO:0009507(chloroplast);GO:0009644(response to high light intensity);GO:001…	COG5169(Transcription factor)	-	-	-	-	A0A0D2SI86.1 PF00447.15;HSF_DNA-bind;	253	2569	4455	246	192	304	8.3	89.58	200.3	8.13	7.68	11.43	99.39	9.08	3.45234	3.96708	up	7.65322e-06	0.000786768	yes
TRINITY_DN39603_c0_g1	874	TRINITY_DN39603_c0_g1_i1;TRINITY_DN39603_c0_g1_i10;TRINITY_DN39603_c0_g1_i11;TRINITY_DN39603_c0_g1_i12;TRINITY_DN39603_c0_g1_i2;TRINITY_DN39603_c0_g1_i3;TRINITY_DN39603_c0_g1_i4;TRINITY_DN39603_c0_g1_i5;TRINITY_DN39603_c0_g1_i6;TRINITY_DN39603_c0_g1_i7;TRINITY_DN39603_c0_g1_i8;TRINITY_DN39603_c0_g1_i9	Pto-like protein kinase, partial [Actinidia deliciosa]	At5g61350	Probable receptor-like protein kinase At5g61350 OS=Arabidopsis thaliana GN=At5g61350 PE=2 SV=1	GO:0004672(protein kinase activity);GO:0004674(protein serine/threonine kinase activity);GO:0005524(ATP binding);GO:0005623(cell);GO:0006468(protein phosphorylation);GO:0009705(plant-type vacuole membrane);GO:0016021(integral component of membrane);GO:0016301(kinase activity);GO:0051924(regulation of calcium ion transport);GO:0080147(root hair cell development);GO:0097275(cellular ammonia homeost…	COG0515(Serine Threonine protein kinase)	K16224	senescence-induced receptor-like serine/threonine-protein kinase	-	ath04626(Plant-pathogen interaction)	A0A022RZ14.1 PF07714.15;Pkinase_Tyr;	73	318	495	10	54	43	12.79	46.72	88.09	0.95	5.87	7.44	49.2	4.75	3.37266	3.56634	up	0.000185081	0.00819688	yes
TRINITY_DN39694_c0_g4	976	TRINITY_DN39694_c0_g4_i1	PREDICTED: dof zinc finger protein DOF3.4 [Ziziphus jujuba]	DOF1.4	Dof zinc finger protein DOF1.4 OS=Arabidopsis thaliana GN=DOF1.4 PE=2 SV=1	GO:0003677(DNA binding);GO:0003700(transcription factor activity, sequence-specific DNA binding);GO:0005634(nucleus);GO:0006351(transcription, DNA-templated);GO:0006355(regulation of transcription, DNA-templated);GO:0046872(metal ion binding)	ENOG4111CPJ(zinc finger protein)	K16222	Dof zinc finger protein DOF5.5	-	brp04712(Circadian rhythm - plant)	R0I7E4.1 PF02701.13;zf-Dof;	61	328	365	58	49	61	1.96	10.82	15.59	1.88	1.84	2.25	9.46	1.99	2.24907	2.83368	up	0.000647597	0.0197297	yes
TRINITY_DN39923_c0_g1	832	TRINITY_DN39923_c0_g1_i1;TRINITY_DN39923_c0_g1_i10;TRINITY_DN39923_c0_g1_i11;TRINITY_DN39923_c0_g1_i12;TRINITY_DN39923_c0_g1_i13;TRINITY_DN39923_c0_g1_i2;TRINITY_DN39923_c0_g1_i3;TRINITY_DN39923_c0_g1_i4;TRINITY_DN39923_c0_g1_i5;TRINITY_DN39923_c0_g1_i6;TRINITY_DN39923_c0_g1_i7;TRINITY_DN39923_c0_g1_i8;TRINITY_DN39923_c0_g1_i9	PREDICTED: protein NLP6-like isoform X1 [Nicotiana tabacum]	-	-	-	ENOG410YA7W(RWP-RK domain-containing protein)	-	-	-	-	A0A022Q9Z8.1 PF02042.13;RWP-RK;	7	4	1	658	58	82	1.21	0.17	0.06	28.6	5.95	5.1	0.48	13.22	-4.78354	-5.54553	down	8.85167e-07	0.000155508	yes
TRINITY_DN40128_c3_g2	1924	TRINITY_DN40128_c3_g2_i1	PREDICTED: CBL-interacting serine/threonine-protein kinase 5-like [Sesamum indicum]	CIPK25	CBL-interacting serine/threonine-protein kinase 25 OS=Arabidopsis thaliana GN=CIPK25 PE=2 SV=1	GO:0004674(protein serine/threonine kinase activity);GO:0005524(ATP binding);GO:0005886(plasma membrane);GO:0006468(protein phosphorylation);GO:0007165(signal transduction);GO:0016301(kinase activity);GO:0050832(defense response to fungus)	COG0515(Serine Threonine protein kinase)	K14498	serine/threonine-protein kinase SRK2	EC:2.7.11.1	vcn04075(Plant hormone signal transduction)	D7M3U6.1 PF00069.23;Pkinase;	236	97	73	22	29	40	3.21	1.43	1.39	0.31	0.48	0.66	2.01	0.48	2.06609	2.42334	up	0.00194982	0.0437379	yes
TRINITY_DN40424_c1_g2	1287	TRINITY_DN40424_c1_g2_i1	tempranillo [Olea europaea]	RAV2	AP2/ERF and B3 domain-containing transcription repressor RAV2 OS=Arabidopsis thaliana GN=RAV2 PE=2 SV=1	GO:0003677(DNA binding);GO:0003700(transcription factor activity, sequence-specific DNA binding);GO:0005634(nucleus);GO:0006351(transcription, DNA-templated);GO:0009873(ethylene-activated signaling pathway);GO:0045892(negative regulation of transcription, DNA-templated)	ENOG4110AU5(AP2 ERF and B3 domain-containing)	K14486	auxin response factor	-	thj04075(Plant hormone signal transduction)	V4VES5.1 PF02362.19;B3;	260	197	394	159	24	27	5.89	4.71	12.16	3.66	0.65	0.72	7.59	1.68	2.17564	2.57837	up	0.00117765	0.0303068	yes
TRINITY_DN40532_c4_g1	1694	TRINITY_DN40532_c4_g1_i1;TRINITY_DN40532_c4_g1_i2;TRINITY_DN40532_c4_g1_i3;TRINITY_DN40532_c4_g1_i4;TRINITY_DN40532_c4_g1_i5	HSP transcription factor [Vitis pseudoreticulata]	HSFB2B	Heat stress transcription factor B-2b OS=Arabidopsis thaliana GN=HSFB2B PE=2 SV=1	GO:0005634(nucleus)	COG5169(Transcription factor)	-	-	-	-	A0A0A0KNZ8.1 PF00447.15;HSF_DNA-bind;	369	1332	1234	299	167	265	13.76	40.66	56.41	9.51	4.71	7.88	36.94	7.37	2.32545	2.69924	up	9.88855e-05	0.00532486	yes
TRINITY_DN41154_c2_g1	666	TRINITY_DN41154_c2_g1_i1;TRINITY_DN41154_c2_g1_i2;TRINITY_DN41154_c2_g1_i3;TRINITY_DN41154_c2_g1_i4;TRINITY_DN41154_c2_g1_i5	ethylene response factor 14 [Actinidia deliciosa]	ERF113	Ethylene-responsive transcription factor ERF113 OS=Arabidopsis thaliana GN=ERF113 PE=2 SV=1	GO:0003677(DNA binding);GO:0003700(transcription factor activity, sequence-specific DNA binding);GO:0005634(nucleus);GO:0006351(transcription, DNA-templated);GO:0006355(regulation of transcription, DNA-templated);GO:0009414(response to water deprivation);GO:0009651(response to salt stress);GO:0009723(response to ethylene);GO:0009737(response to abscisic acid);GO:0009751(response to salicylic acid…	ENOG410YY7D(Transcription factor)	K14517	ethylene-responsive transcription factor 2	-	ath04075(Plant hormone signal transduction)	W5BGJ9.1 PF00847.18;AP2;	22	47	27	483	151	310	1.59	2.73	2.31	30.7	10.38	20.76	2.21	20.61	-3.22123	-2.61147	down	0.000743655	0.0217989	yes
TRINITY_DN41187_c3_g4	1950	TRINITY_DN41187_c3_g4_i1;TRINITY_DN41187_c3_g4_i2	putative WRKY1b transcription factor [Coffea arabica]	WRKY6	WRKY transcription factor 6 OS=Arabidopsis thaliana GN=WRKY6 PE=1 SV=1	GO:0003700(transcription factor activity, sequence-specific DNA binding);GO:0005515(protein binding);GO:0005634(nucleus);GO:0006351(transcription, DNA-templated);GO:0006355(regulation of transcription, DNA-templated);GO:0009873(ethylene-activated signaling pathway);GO:0010200(response to chitin);GO:0016036(cellular response to phosphate starvation);GO:0043565(sequence-specific DNA binding);GO:004…	ENOG410YDVM(Transcription factor)	K01892	histidyl-tRNA synthetase	EC:6.1.1.21	mtr00970(Aminoacyl-tRNA biosynthesis)	M0S861.1 PF03106.13;WRKY;	310	128	226	66	12	37	11.84	1.86	4.22	0.9	0.2	0.6	5.97	0.57	3.3887	2.96238	up	7.10148e-05	0.00417489	yes
TRINITY_DN41433_c0_g1	1137	TRINITY_DN41433_c0_g1_i1;TRINITY_DN41433_c0_g1_i2	unnamed protein product, partial [Vitis vinifera]	HSL2	LRR receptor-like serine/threonine-protein kinase HSL2 OS=Arabidopsis thaliana GN=HSL2 PE=2 SV=1	GO:0004674(protein serine/threonine kinase activity);GO:0005524(ATP binding);GO:0005886(plasma membrane);GO:0006468(protein phosphorylation);GO:0007169(transmembrane receptor protein tyrosine kinase signaling pathway);GO:0010102(lateral root morphogenesis);GO:0010468(regulation of gene expression);GO:0016021(integral component of membrane);GO:0016301(kinase activity)	COG4886(leucine Rich Repeat)	K13415	protein brassinosteroid insensitive 1	EC:2.7.10.1 2.7.11.1	cit04075(Plant hormone signal transduction)	D7TG03.1 PF00069.23;Pkinase;	116	211	253	73	42	57	3.51	6.41	9.5	2.36	1.68	1.86	6.47	1.97	1.71557	2.35349	up	0.00137828	0.0341005	yes
TRINITY_DN41502_c4_g1	965	TRINITY_DN41502_c4_g1_i1	ethylene response factor 17 [Diospyros kaki]	ERF2	Ethylene-responsive transcription factor 2 OS=Nicotiana sylvestris GN=ERF2 PE=2 SV=1	GO:0001944(vasculature development);GO:0003677(DNA binding);GO:0003700(transcription factor activity, sequence-specific DNA binding);GO:0005634(nucleus);GO:0005643(nuclear pore);GO:0006351(transcription, DNA-templated);GO:0006355(regulation of transcription, DNA-templated);GO:0006952(defense response);GO:0009873(ethylene-activated signaling pathway);GO:0010200(response to chitin);GO:0045893(posit…	ENOG410YJV7(Transcription factor)	K13432	pathogenesis-related genes transcriptional activator PTI4	-	sly04626(Plant-pathogen interaction)	Q84XB3.1 PF00847.18;AP2;	231	18	32	1356	405	420	7.55	0.6	1.39	44.6	15.44	15.72	3.18	25.25	-2.98918	-2.87495	down	0.000187079	0.00822976	yes
TRINITY_DN42158_c0_g1	2328	TRINITY_DN42158_c0_g1_i1;TRINITY_DN42158_c0_g1_i2	PREDICTED: putative receptor-like protein kinase At1g80870 [Juglans regia]	At1g80870	Putative receptor-like protein kinase At1g80870 OS=Arabidopsis thaliana GN=At1g80870 PE=3 SV=1	GO:0004674(protein serine/threonine kinase activity);GO:0005886(plasma membrane)	COG0515(Serine Threonine protein kinase)	K01183	chitinase	EC:3.2.1.14	nnu00520(Amino sugar and nucleotide sugar metabolism)	A0A0A0KBP1.1 PF00069.23;Pkinase;	127	259	329	10	29	47	3.09	5.08	6.82	0.11	0.39	0.62	5	0.37	3.75633	3.60635	up	2.51777e-05	0.00197312	yes
TRINITY_DN42176_c1_g1	1543	TRINITY_DN42176_c1_g1_i1	PREDICTED: heat shock factor protein HSF24 [Vitis vinifera]	HSF24	Heat shock factor protein HSF24 OS=Solanum peruvianum GN=HSF24 PE=2 SV=1	GO:0005634(nucleus)	COG5169(Transcription factor)	-	-	-	-	A0A067KI29.1 PF00447.15;HSF_DNA-bind;	484	1724	2259	523	29	83	8.56	32.66	55.19	9.43	0.62	1.75	32.14	3.93	3.03177	3.60739	up	0.000133759	0.00660176	yes
TRINITY_DN42176_c1_g3	938	TRINITY_DN42176_c1_g3_i1;TRINITY_DN42176_c1_g3_i2	heat shock transcription factor B4a [Populus simonii]	HSFB4B	Heat stress transcription factor B-4b OS=Oryza sativa subsp. japonica GN=HSFB4B PE=1 SV=1	GO:0042802(identical protein binding)	COG5169(Transcription factor)	-	-	-	-	W5B1P4.1 PF00447.15;HSF_DNA-bind;	862	72	153	107	3	5	29.75	2.5	6.88	3.66	0.12	0.19	13.04	1.32	3.30433	3.42839	up	0.00235564	0.049397	yes
TRINITY_DN42500_c0_g1	2110	TRINITY_DN42500_c0_g1_i1	PREDICTED: cyclic dof factor 3 [Nicotiana attenuata]	CDF3	Cyclic dof factor 3 OS=Arabidopsis thaliana GN=CDF3 PE=1 SV=2	GO:0003677(DNA binding);GO:0003700(transcription factor activity, sequence-specific DNA binding);GO:0005515(protein binding);GO:0005634(nucleus);GO:0006351(transcription, DNA-templated);GO:0006355(regulation of transcription, DNA-templated);GO:0009908(flower development);GO:0046872(metal ion binding);GO:0048510(regulation of timing of transition from vegetative to reproductive phase)	ENOG410YN7N(zinc finger protein)	K16222	Dof zinc finger protein DOF5.5	-	crb04712(Circadian rhythm - plant)	V4TQ22.1 PF02701.13;zf-Dof;	64	1127	1605	296	149	222	0.78	14.97	27.46	3.7	2.24	3.29	14.4	3.08	2.22507	2.7934	up	0.00190819	0.0431059	yes
TRINITY_DN42567_c1_g3	1439	TRINITY_DN42567_c1_g3_i1	SCL domain class transcription factor [Theobroma cacao]	SCL13	Scarecrow-like protein 13 OS=Arabidopsis thaliana GN=SCL13 PE=2 SV=2	GO:0003700(transcription factor activity, sequence-specific DNA binding);GO:0005634(nucleus);GO:0006355(regulation of transcription, DNA-templated);GO:0043565(sequence-specific DNA binding)	ENOG411183F(Scarecrow-like protein)	K14494	DELLA protein	-	pda04075(Plant hormone signal transduction)	F6HRV6.1 PF03514.12;GRAS;	570	338	451	69	148	243	10.99	6.95	11.96	1.35	3.45	5.57	9.97	3.46	1.52682	1.93132	up	0.00201038	0.0447309	yes
TRINITY_DN42787_c0_g3	1429	TRINITY_DN42787_c0_g3_i1	PREDICTED: zinc finger CCCH domain-containing protein 2-like [Sesamum indicum]	At1g03790	Zinc finger CCCH domain-containing protein 2 OS=Arabidopsis thaliana GN=At1g03790 PE=2 SV=1	GO:0003676(nucleic acid binding);GO:0003677(DNA binding);GO:0003700(transcription factor activity, sequence-specific DNA binding);GO:0005515(protein binding);GO:0005634(nucleus);GO:0006351(transcription, DNA-templated);GO:0006355(regulation of transcription, DNA-templated);GO:0010187(negative regulation of seed germination);GO:0046872(metal ion binding)	ENOG410XR0Z(zinc finger CCCH domain-containing protein)	-	-	-	-	A0A0J8D1N5.1 PF10477.7;EIF4E-T;	317	89	311	2649	807	1543	6.16	1.84	8.31	52.45	18.96	35.67	5.44	35.69	-2.71384	-2.41369	down	4.21328e-05	0.00281726	yes
TRINITY_DN42839_c1_g1	3325	TRINITY_DN42839_c1_g1_i1	unnamed protein product [Coffea canephora]	MIK1	MDIS1-interacting receptor like kinase 1 OS=Arabidopsis thaliana GN=MIK1 PE=1 SV=1	GO:0001944(vasculature development);GO:0004672(protein kinase activity);GO:0004674(protein serine/threonine kinase activity);GO:0005515(protein binding);GO:0005524(ATP binding);GO:0005886(plasma membrane);GO:0006468(protein phosphorylation);GO:0007169(transmembrane receptor protein tyrosine kinase signaling pathway);GO:0010067(procambium histogenesis);GO:0010183(pollen tube guidance);GO:0016021(i…	COG0515(Serine Threonine protein kinase);COG4886(leucine Rich Repeat)	K13420	LRR receptor-like serine/threonine-protein kinase FLS2	EC:2.7.11.1	sot04626(Plant-pathogen interaction)	A0A0D2M082.1 PF00069.23;Pkinase;	1561	65	143	10	14	71	11.44	0.53	1.49	0.08	0.13	0.64	4.49	0.28	4.00322	4.20854	up	3.59931e-05	0.00253919	yes
TRINITY_DN43024_c0_g2	3928	TRINITY_DN43024_c0_g2_i1;TRINITY_DN43024_c0_g2_i10;TRINITY_DN43024_c0_g2_i11;TRINITY_DN43024_c0_g2_i12;TRINITY_DN43024_c0_g2_i13;TRINITY_DN43024_c0_g2_i2;TRINITY_DN43024_c0_g2_i3;TRINITY_DN43024_c0_g2_i4;TRINITY_DN43024_c0_g2_i5;TRINITY_DN43024_c0_g2_i6;TRINITY_DN43024_c0_g2_i7;TRINITY_DN43024_c0_g2_i8;TRINITY_DN43024_c0_g2_i9	PREDICTED: lysine-specific demethylase JMJ18 isoform X1 [Vitis vinifera]	JMJ14	Probable lysine-specific demethylase JMJ14 OS=Arabidopsis thaliana GN=JMJ14 PE=1 SV=1	GO:0000976(transcription regulatory region sequence-specific DNA binding);GO:0003700(transcription factor activity, sequence-specific DNA binding);GO:0005515(protein binding);GO:0005634(nucleus);GO:0005654(nucleoplasm);GO:0006351(transcription, DNA-templated);GO:0006355(regulation of transcription, DNA-templated);GO:0009910(negative regulation of flower development);GO:0010216(maintenance of DNA …	ENOG410XR9J(lysine (K)-specific demethylase)	-	-	-	-	M5X009.1 PF02373.20;JmjC;	1056	1540	1918	293	223	246	14.99	21.9	29.32	8.36	5.99	4.01	22.07	6.12	1.85048	3.11417	up	2.09149e-07	5.02586e-05	yes
TRINITY_DN43044_c0_g3	1362	TRINITY_DN43044_c0_g3_i1;TRINITY_DN43044_c0_g3_i2;TRINITY_DN43044_c0_g3_i3	PREDICTED: probable WRKY transcription factor 7 [Vitis vinifera]	WRKY7	Probable WRKY transcription factor 7 OS=Arabidopsis thaliana GN=WRKY7 PE=2 SV=1	GO:0003700(transcription factor activity, sequence-specific DNA binding);GO:0005516(calmodulin binding);GO:0005634(nucleus);GO:0006351(transcription, DNA-templated);GO:0006355(regulation of transcription, DNA-templated);GO:0043565(sequence-specific DNA binding)	ENOG410YD1E(WRKY transcription factor)	K13424	WRKY transcription factor 33	-	pda04626(Plant-pathogen interaction)	K7KP89.1 PF03106.13;WRKY;	386	440	454	154	79	180	8.68	10.54	13.63	3.24	2.12	4.44	10.95	3.27	1.74357	2.1962	up	0.000281023	0.0108809	yes
TRINITY_DN43196_c1_g1	1549	TRINITY_DN43196_c1_g1_i1;TRINITY_DN43196_c1_g1_i2;TRINITY_DN43196_c1_g1_i3;TRINITY_DN43196_c1_g1_i4;TRINITY_DN43196_c1_g1_i5;TRINITY_DN43196_c1_g1_i6;TRINITY_DN43196_c1_g1_i7;TRINITY_DN43196_c1_g1_i8	unnamed protein product [Coffea canephora]	LET6	Homeobox protein knotted-1-like LET6 OS=Solanum lycopersicum GN=LET6 PE=2 SV=1	GO:0003700(transcription factor activity, sequence-specific DNA binding);GO:0005515(protein binding);GO:0005634(nucleus);GO:0006355(regulation of transcription, DNA-templated);GO:0009691(cytokinin biosynthetic process);GO:0009934(regulation of meristem structural organization);GO:0019827(stem cell population maintenance);GO:0043565(sequence-specific DNA binding);GO:0048440(carpel development)	ENOG410XPMQ(homeobox)	-	-	-	-	A0A061GI15.1 PF05920.9;Homeobox_KN;	449	204	261	23	47	105	10.43	5.66	9	0.46	1.12	2.64	8.36	1.41	2.56781	2.72054	up	0.00014469	0.00695382	yes
TRINITY_DN43303_c0_g2	1581	TRINITY_DN43303_c0_g2_i1	PREDICTED: regulatory protein NPR5 [Vitis vinifera]	NPR5	Regulatory protein NPR5 OS=Arabidopsis thaliana GN=NPR5 PE=1 SV=1	GO:0005515(protein binding);GO:0005634(nucleus);GO:0005737(cytoplasm);GO:0009864(induced systemic resistance, jasmonic acid mediated signaling pathway);GO:0009944(polarity specification of adaxial/abaxial axis);GO:0009954(proximal/distal pattern formation);GO:0010227(floral organ abscission);GO:0010254(nectary development);GO:0010434(bract formation);GO:0010582(floral meristem determinacy);GO:001…	COG0666(Ankyrin Repeat)	K14508	regulatory protein NPR1	-	vvi04075(Plant hormone signal transduction)	F6HLP4.1 PF00651.29;BTB;	1308	175	188	112	98	129	22.46	3.22	4.46	1.96	2.05	2.65	10.05	2.22	2.17856	2.36026	up	0.000539877	0.0172842	yes
TRINITY_DN43985_c0_g2	2996	TRINITY_DN43985_c0_g2_i1;TRINITY_DN43985_c0_g2_i2	PREDICTED: receptor-like protein kinase [Vitis vinifera]	INRPK1	Receptor-like protein kinase OS=Ipomoea nil GN=INRPK1 PE=2 SV=2	GO:0005576(extracellular region);GO:0005886(plasma membrane);GO:0006468(protein phosphorylation);GO:0019199(transmembrane receptor protein kinase activity)	COG0515(Serine Threonine protein kinase);COG4886(leucine Rich Repeat)	K13420	LRR receptor-like serine/threonine-protein kinase FLS2	EC:2.7.11.1	cic04626(Plant-pathogen interaction)	F6HBZ7.1 PF00069.23;Pkinase;	222	160	185	39	11	20	1.84	1.5	2.18	0.33	0.11	0.2	1.84	0.21	3.13124	3.51084	up	4.31905e-06	0.000518933	yes
TRINITY_DN44373_c0_g2	579	TRINITY_DN44373_c0_g2_i1	Salt tolerance zinc finger, putative [Theobroma cacao]	ZAT10	Zinc finger protein ZAT10 OS=Arabidopsis thaliana GN=ZAT10 PE=2 SV=1	GO:0003700(transcription factor activity, sequence-specific DNA binding);GO:0005634(nucleus);GO:0010200(response to chitin);GO:0043565(sequence-specific DNA binding);GO:0044212(transcription regulatory region DNA binding)	COG5048(Zinc finger protein)	-	-	-	-	A0A022QE45.1 PF13912.4;zf-C2H2_6;	82	862	1308	198	68	107	6.16	59.22	117.28	14.46	5.38	8.26	60.89	9.37	2.70008	3.32875	up	0.000168351	0.00777044	yes
TRINITY_DN44750_c2_g2	1634	TRINITY_DN44750_c2_g2_i1	PREDICTED: transcription factor UNE10-like isoform X2 [Gossypium raimondii]	UNE10	Transcription factor UNE10 OS=Arabidopsis thaliana GN=UNE10 PE=2 SV=1	GO:0003677(DNA binding);GO:0003700(transcription factor activity, sequence-specific DNA binding);GO:0005634(nucleus);GO:0006351(transcription, DNA-templated);GO:0006355(regulation of transcription, DNA-templated);GO:0009506(plasmodesma);GO:0009567(double fertilization forming a zygote and endosperm);GO:0046983(protein dimerization activity)	ENOG4111B0G(Transcription factor)	K12126	phytochrome-interacting factor 3	-	ppp04075(Plant hormone signal transduction);ppp04712(Circadian rhythm - plant)	A0A067HCW3.1 PF00010.24;HLH;	116	616	825	251	56	103	1.91	10.92	18.86	4.23	1.12	2.04	10.56	2.46	2.10188	2.6756	up	0.00100747	0.0270705	yes
TRINITY_DN45020_c0_g1	4058	TRINITY_DN45020_c0_g1_i1	LRR receptor-like serine/threonine-protein kinase FLS2 precursor [Vitis vinifera]	FLS2	LRR receptor-like serine/threonine-protein kinase FLS2 OS=Arabidopsis thaliana GN=FLS2 PE=1 SV=1	GO:0004674(protein serine/threonine kinase activity);GO:0004675(transmembrane receptor protein serine/threonine kinase activity);GO:0005515(protein binding);GO:0005524(ATP binding);GO:0005768(endosome);GO:0005886(plasma membrane);GO:0006468(protein phosphorylation);GO:0006898(receptor-mediated endocytosis);GO:0007169(transmembrane receptor protein tyrosine kinase signaling pathway);GO:0010008(end…	COG4886(leucine Rich Repeat)	K13420	LRR receptor-like serine/threonine-protein kinase FLS2	EC:2.7.11.1	vvi04626(Plant-pathogen interaction)	A0A067KP78.1 PF00069.23;Pkinase;	4495	12345	16858	3523	1140	1711	26.54	80.92	142.1	21.43	8.44	12.49	83.19	14.12	2.55867	3.08609	up	1.03478e-05	0.000984787	yes
TRINITY_DN45618_c3_g1	785	TRINITY_DN45618_c3_g1_i1	PREDICTED: CBL-interacting serine/threonine-protein kinase 5-like [Cucumis sativus]	CIPK25	CBL-interacting serine/threonine-protein kinase 25 OS=Arabidopsis thaliana GN=CIPK25 PE=2 SV=1	GO:0004674(protein serine/threonine kinase activity);GO:0005524(ATP binding);GO:0005886(plasma membrane);GO:0006468(protein phosphorylation);GO:0007165(signal transduction);GO:0016301(kinase activity);GO:0050832(defense response to fungus)	COG0515(Serine Threonine protein kinase)	K14498	serine/threonine-protein kinase SRK2	EC:2.7.11.1	vcn04075(Plant hormone signal transduction)	A0A0A0L5L5.1 PF00069.23;Pkinase;	202	353	470	11	46	37	8.96	15.53	26.83	0.49	2.31	1.82	17.11	1.54	3.47384	3.9075	up	2.70116e-06	0.000366976	yes
TRINITY_DN45869_c2_g1	1297	TRINITY_DN45869_c2_g1_i1	sucrose responsive element binding protein [Vitis vinifera]	MYB44	Transcription factor MYB44 OS=Arabidopsis thaliana GN=MYB44 PE=2 SV=1	GO:0003677(DNA binding);GO:0003700(transcription factor activity, sequence-specific DNA binding);GO:0005634(nucleus);GO:0006355(regulation of transcription, DNA-templated);GO:0009723(response to ethylene);GO:0009737(response to abscisic acid);GO:0009751(response to salicylic acid);GO:0009753(response to jasmonic acid);GO:0010200(response to chitin);GO:0044212(transcription regulatory region DNA b…	COG5147(Myblike DNAbinding domain containing protein)	-	-	-	-	A0A072UH02.1 PF13921.4;Myb_DNA-bind_6;	1723	394	572	387	141	328	37.87	9.16	17.16	8.64	3.72	8.51	21.4	6.96	1.62045	1.91358	up	0.00064132	0.0196161	yes
TRINITY_DN46193_c1_g1	1150	TRINITY_DN46193_c1_g1_i1;TRINITY_DN46193_c1_g1_i2;TRINITY_DN46193_c1_g1_i3;TRINITY_DN46193_c1_g1_i4;TRINITY_DN46193_c1_g1_i5;TRINITY_DN46193_c1_g1_i6;TRINITY_DN46193_c1_g1_i7;TRINITY_DN46193_c1_g1_i8	PREDICTED: proline-rich receptor-like protein kinase PERK1 [Capsicum annuum]	PERK1	Proline-rich receptor-like protein kinase PERK1 OS=Arabidopsis thaliana GN=PERK1 PE=2 SV=1	GO:0004672(protein kinase activity);GO:0004674(protein serine/threonine kinase activity);GO:0005524(ATP binding);GO:0005886(plasma membrane);GO:0006468(protein phosphorylation);GO:0009611(response to wounding);GO:0009620(response to fungus);GO:0016021(integral component of membrane);GO:0046777(protein autophosphorylation)	COG0515(Serine Threonine protein kinase)	K13430	serine/threonine-protein kinase PBS1	EC:2.7.11.1	sot04626(Plant-pathogen interaction)	K4DBP8.1 PF07714.15;Pkinase_Tyr;	38	447.39	627	45	9	27	2.54	19.56	45.55	2.19	0.66	1.47	22.55	1.44	3.96899	4.55302	up	7.41993e-06	0.000771639	yes
TRINITY_DN46193_c1_g2	1466	TRINITY_DN46193_c1_g2_i1;TRINITY_DN46193_c1_g2_i2	protein RNase P 1, chloroplastic/mitochondrial-like [Dorcoceras hygrometricum]	PERK1	Proline-rich receptor-like protein kinase PERK1 OS=Arabidopsis thaliana GN=PERK1 PE=2 SV=1	GO:0004672(protein kinase activity);GO:0004674(protein serine/threonine kinase activity);GO:0005524(ATP binding);GO:0005886(plasma membrane);GO:0006468(protein phosphorylation);GO:0009611(response to wounding);GO:0009620(response to fungus);GO:0016021(integral component of membrane);GO:0046777(protein autophosphorylation)	COG0515(Serine Threonine protein kinase)	K13459	disease resistance protein RPS2	-	jcu04626(Plant-pathogen interaction)	U5FG22.1 PF07714.15;Pkinase_Tyr;	168.18	484.35	737.69	66	46.22	84	3.58	10.99	19.67	1.27	1.68	1.88	11.41	1.61	2.82517	3.46295	up	3.69415e-06	0.000459652	yes
TRINITY_DN46373_c0_g1	2230	TRINITY_DN46373_c0_g1_i1;TRINITY_DN46373_c0_g1_i2;TRINITY_DN46373_c0_g1_i3;TRINITY_DN46373_c0_g1_i4;TRINITY_DN46373_c0_g1_i5;TRINITY_DN46373_c0_g1_i6;TRINITY_DN46373_c0_g1_i7;TRINITY_DN46373_c0_g1_i8;TRINITY_DN46373_c0_g1_i9	hypothetical protein POPTR_0010s11390g [Populus trichocarpa]	At1g34300	G-type lectin S-receptor-like serine/threonine-protein kinase At1g34300 OS=Arabidopsis thaliana GN=At1g34300 PE=2 SV=1	GO:0004674(protein serine/threonine kinase activity);GO:0005886(plasma membrane);GO:0006468(protein phosphorylation)	COG0515(Serine Threonine protein kinase)	K00276	primary-amine oxidase	EC:1.4.3.21	sly00260(Glycine, serine and threonine metabolism);sly00350(Tyrosine metabolism);sly00360(Phenylalanine metabolism);sly00410(beta-Alanine metabolism);sly00950(Isoquinoline alkaloid biosynthesis);sly00960(Tropane, piperidine and pyridine alkaloid biosynthesis)	A0A061E9M0.1 PF00069.23;Pkinase;	417	346	385	45	89	113	5.02	8.29	15.8	0.63	1.38	1.74	9.7	1.25	2.95606	2.62802	up	6.04849e-05	0.00372824	yes
TRINITY_DN46858_c0_g2	805	TRINITY_DN46858_c0_g2_i1;TRINITY_DN46858_c0_g2_i2;TRINITY_DN46858_c0_g2_i3;TRINITY_DN46858_c0_g2_i4	unnamed protein product [Coffea canephora]	NAC083	NAC domain-containing protein 83 OS=Arabidopsis thaliana GN=NAC083 PE=1 SV=1	GO:0003677(DNA binding);GO:0003700(transcription factor activity, sequence-specific DNA binding);GO:0005515(protein binding);GO:0005634(nucleus);GO:0006351(transcription, DNA-templated);GO:0007275(multicellular organism development);GO:0009651(response to salt stress);GO:0009737(response to abscisic acid);GO:0010089(xylem development);GO:0010150(leaf senescence);GO:0016032(viral process);GO:00458…	ENOG410YED8(nac domain)	K12581	CCR4-NOT transcription complex subunit 7/8	-	bna03018(RNA degradation)	A0A061FZT4.1 PF02365.13;NAM;	4	3	3	18	89	44	0.5	0.54	0.18	1.02	7.96	4.01	0.41	4.33	-3.40067	-3.62905	down	0.00158459	0.0376077	yes
TRINITY_DN47108_c1_g1	3125	TRINITY_DN47108_c1_g1_i1;TRINITY_DN47108_c1_g1_i2;TRINITY_DN47108_c1_g1_i3;TRINITY_DN47108_c1_g1_i4	hypothetical protein MANES_18G054100 [Manihot esculenta]	IKU2	Receptor-like protein kinase HAIKU2 OS=Arabidopsis thaliana GN=IKU2 PE=1 SV=1	GO:0004672(protein kinase activity);GO:0004674(protein serine/threonine kinase activity);GO:0005524(ATP binding);GO:0005886(plasma membrane);GO:0006468(protein phosphorylation);GO:0006979(response to oxidative stress);GO:0007169(transmembrane receptor protein tyrosine kinase signaling pathway);GO:0009845(seed germination);GO:0016021(integral component of membrane);GO:0016301(kinase activity);GO:0…	COG4886(leucine Rich Repeat)	K13415	protein brassinosteroid insensitive 1	EC:2.7.10.1 2.7.11.1	fve04075(Plant hormone signal transduction)	B9R6R4.1 PF00069.23;Pkinase;	157	803	1354	62	85	180	1.34	8.79	20.24	0.5	0.87	1.87	10.12	1.08	3.22811	3.46924	up	3.15159e-05	0.00229929	yes
TRINITY_DN47199_c0_g1	1875	TRINITY_DN47199_c0_g1_i1;TRINITY_DN47199_c0_g1_i10;TRINITY_DN47199_c0_g1_i11;TRINITY_DN47199_c0_g1_i12;TRINITY_DN47199_c0_g1_i13;TRINITY_DN47199_c0_g1_i14;TRINITY_DN47199_c0_g1_i15;TRINITY_DN47199_c0_g1_i16;TRINITY_DN47199_c0_g1_i17;TRINITY_DN47199_c0_g1_i18;TRINITY_DN47199_c0_g1_i19;TRINITY_DN47199_c0_g1_i2;TRINITY_DN47199_c0_g1_i20;TRINITY_DN47199_c0_g1_i21;TRINITY_DN47199_c0_g1_i22;TRINITY_DN4…	CBL-interacting protein kinase 9 [Theobroma cacao]	CIPK9	CBL-interacting serine/threonine-protein kinase 9 OS=Arabidopsis thaliana GN=CIPK9 PE=1 SV=2	GO:0004674(protein serine/threonine kinase activity);GO:0005634(nucleus);GO:0005737(cytoplasm);GO:0006468(protein phosphorylation);GO:0035556(intracellular signal transduction)	COG0515(Serine Threonine protein kinase)	K14498	serine/threonine-protein kinase SRK2	EC:2.7.11.1	mtr04075(Plant hormone signal transduction)	W1PE91.1 PF00069.23;Pkinase;	646	1078	1191.94	197	219.25	334.47	18.45	22.12	30.84	7.19	9.25	15.35	23.8	10.6	1.1669	2.52294	up	4.24654e-05	0.00282965	yes
TRINITY_DN47285_c1_g1	1833	TRINITY_DN47285_c1_g1_i1;TRINITY_DN47285_c1_g1_i10;TRINITY_DN47285_c1_g1_i11;TRINITY_DN47285_c1_g1_i12;TRINITY_DN47285_c1_g1_i2;TRINITY_DN47285_c1_g1_i3;TRINITY_DN47285_c1_g1_i4;TRINITY_DN47285_c1_g1_i5;TRINITY_DN47285_c1_g1_i6;TRINITY_DN47285_c1_g1_i7;TRINITY_DN47285_c1_g1_i8;TRINITY_DN47285_c1_g1_i9	PREDICTED: leucine-rich repeat receptor-like tyrosine-protein kinase PXC3 [Vitis vinifera]	PXC3	Leucine-rich repeat receptor-like tyrosine-protein kinase PXC3 OS=Arabidopsis thaliana GN=PXC3 PE=2 SV=1	GO:0004672(protein kinase activity);GO:0005524(ATP binding);GO:0005886(plasma membrane);GO:0006468(protein phosphorylation);GO:0016021(integral component of membrane)	COG4886(leucine Rich Repeat)	K13415	protein brassinosteroid insensitive 1	EC:2.7.10.1 2.7.11.1	sita04075(Plant hormone signal transduction)	F6GY11.1 PF00069.23;Pkinase;	55	337	504	0	8	28	0.89	10.67	15.52	0	0.22	1.36	9.03	0.53	4.09066	5.2973	up	1.05253e-05	0.000999203	yes
TRINITY_DN47445_c1_g3	2582	TRINITY_DN47445_c1_g3_i1;TRINITY_DN47445_c1_g3_i2;TRINITY_DN47445_c1_g3_i3;TRINITY_DN47445_c1_g3_i4	PREDICTED: probable LRR receptor-like serine/threonine-protein kinase At3g47570, partial [Vitis vinifera]	At3g47110	Putative receptor-like protein kinase At3g47110 OS=Arabidopsis thaliana GN=At3g47110 PE=3 SV=1	GO:0004674(protein serine/threonine kinase activity);GO:0005524(ATP binding);GO:0005886(plasma membrane);GO:0006468(protein phosphorylation);GO:0007169(transmembrane receptor protein tyrosine kinase signaling pathway);GO:0009507(chloroplast);GO:0016021(integral component of membrane);GO:0016301(kinase activity)	COG0515(Serine Threonine protein kinase);COG4886(leucine Rich Repeat)	K13428	LRR receptor-like serine/threonine-protein kinase EFR	EC:2.7.11.1	brp04626(Plant-pathogen interaction)	F6HCE1.1 PF00069.23;Pkinase;	619	109	173	65	12	26	9.35	1.24	2.6	0.65	0.28	0.9	4.4	0.61	2.85062	3.36596	up	1.85812e-05	0.00155984	yes
TRINITY_DN47464_c2_g6	876	TRINITY_DN47464_c2_g6_i1	hypothetical protein MANES_17G021800 [Manihot esculenta]	At5g08430	Uncharacterized protein At5g08430 OS=Arabidopsis thaliana GN=At5g08430 PE=1 SV=2	GO:0003677(DNA binding);GO:0005634(nucleus);GO:0006352(DNA-templated transcription, initiation);GO:0016570(histone modification)	COG5531(SWI SNF related, matrix associated, actin dependent regulator of chromatin, subfamily d, member)	K01062	platelet-activating factor acetylhydrolase	EC:3.1.1.47	smo00565(Ether lipid metabolism)	A0A067DW11.1 PF03126.16;Plus-3;	29	17	29	0	2	2	1.09	0.65	1.43	0	0.09	0.08	1.06	0.06	4.14296	4.44188	up	0.00124444	0.0316862	yes
TRINITY_DN47797_c0_g2	653	TRINITY_DN47797_c0_g2_i1;TRINITY_DN47797_c0_g2_i2	Receptor-like protein kinase FERONIA [Morus notabilis]	FER	Receptor-like protein kinase FERONIA OS=Arabidopsis thaliana GN=FER PE=1 SV=1	GO:0004672(protein kinase activity);GO:0004674(protein serine/threonine kinase activity);GO:0005515(protein binding);GO:0005524(ATP binding);GO:0005576(extracellular region);GO:0005886(plasma membrane);GO:0007338(single fertilization);GO:0009506(plasmodesma);GO:0009723(response to ethylene);GO:0009738(abscisic acid-activated signaling pathway);GO:0009741(response to brassinosteroid);GO:0009742(br…	COG0515(Serine Threonine protein kinase)	K13436	pto-interacting protein 1	EC:2.7.11.1	bdi04626(Plant-pathogen interaction)	A0A067JTS1.1 PF07714.15;Pkinase_Tyr;	39	292	286	42	5	17	2.35	16.76	21.28	2.49	0.33	1.09	13.46	1.3	3.37209	4.0784	up	6.2512e-05	0.00380419	yes
TRINITY_DN34617_c2_g1	733	TRINITY_DN34617_c2_g1_i1;TRINITY_DN34617_c2_g1_i2;TRINITY_DN34617_c2_g1_i3;TRINITY_DN34617_c2_g1_i4	PREDICTED: uncharacterized protein LOC101218681 [Cucumis sativus]	-	-	GO:0031305(integral component of mitochondrial inner membrane);GO:0033617(mitochondrial respiratory chain complex IV assembly);GO:0097249(mitochondrial respiratory chain supercomplex)	ENOG410YZEF(Hypoxia induced protein conserved region containing protein, expressed)	-	-	-	-	A0A0A0K7T4.1 PF04588.11;HIG_1_N;	1300	212	400	0	0	1	147.44	19.61	52.9	0	0	0.11	73.32	0.04	10.84	10.5609	up	7.85147e-23	1.85123e-18	yes
TRINITY_DN33170_c2_g1	2036	TRINITY_DN33170_c2_g1_i1	Death-associated protein kinase 1 [Morus notabilis]	-	-	GO:0007165(signal transduction);GO:0016020(membrane)	COG0666(Ankyrin Repeat)	-	-	-	-	B9RWH7.1 PF13962.4;PGG;	439	292	384	0	1	0	5.58	4.04	6.84	0	0.02	0	5.49	0.01	9.10066	10.0202	up	3.41483e-20	4.37645e-16	yes
TRINITY_DN19583_c0_g1	434	TRINITY_DN19583_c0_g1_i1	Uncharacterized protein TCM_006290 [Theobroma cacao]	-	-	-	ENOG41113NZ(NA)	-	-	-	-	-	378	684	1157	0	3	0	54.55	77.65	173.27	0	0.4	0	101.82	0.13	9.61329	9.83544	up	7.05456e-20	6.78084e-16	yes
TRINITY_DN25760_c1_g4	2202	TRINITY_DN25760_c1_g4_i1;TRINITY_DN25760_c1_g4_i2	putative mitochondrial type II NAD(P)H dehydrogenase, partial [Actinidia deliciosa]	NDB1	External alternative NAD(P)H-ubiquinone oxidoreductase B1, mitochondrial OS=Solanum tuberosum GN=NDB1 PE=3 SV=1	GO:0005758(mitochondrial intermembrane space);GO:0016491(oxidoreductase activity);GO:0055114(oxidation-reduction process)	COG1252(Nadh dehydrogenase)	K02705	photosystem II CP43 chlorophyll apoprotein	-	mtr00195(Photosynthesis)	A0A022QEA7.1 PF07992.12;Pyr_redox_2;	553	248	267	0	1	0	8.08	4.14	5.53	0	0.02	0	5.92	0.01	9.20945	9.86543	up	2.10203e-19	1.61638e-15	yes
TRINITY_DN45793_c0_g3	1326	TRINITY_DN45793_c0_g3_i1;TRINITY_DN45793_c0_g3_i2;TRINITY_DN45793_c0_g3_i3	-	-	-	-	-	-	-	-	-	-	4054	2072	2673	56	5	9	99.06	53.27	88.86	1.39	0.15	0.26	80.4	0.6	7.06609	7.44928	up	4.36471e-18	2.7969e-14	yes
TRINITY_DN29539_c1_g2	1399	TRINITY_DN29539_c1_g2_i1;TRINITY_DN29539_c1_g2_i2;TRINITY_DN29539_c1_g2_i3	PREDICTED: aspartic proteinase Asp1-like [Juglans regia]	ASP1	Aspartic proteinase Asp1 OS=Oryza sativa subsp. indica GN=ASP1 PE=2 SV=2	GO:0004190(aspartic-type endopeptidase activity);GO:0006508(proteolysis);GO:0030163(protein catabolic process)	ENOG410XNV7(aspartic)	-	-	-	-	A0A0J8D5G4.1 PF14543.4;TAXi_N;	527	269	608	8	1	6	14.13	6.98	17.72	0.16	0.08	0.14	12.94	0.13	6.63718	6.97385	up	3.1473e-17	1.72867e-13	yes
TRINITY_DN36977_c1_g1	1094	TRINITY_DN36977_c1_g1_i1;TRINITY_DN36977_c1_g1_i2;TRINITY_DN36977_c1_g1_i3;TRINITY_DN36977_c1_g1_i4;TRINITY_DN36977_c1_g1_i5;TRINITY_DN36977_c1_g1_i6;TRINITY_DN36977_c1_g1_i7;TRINITY_DN36977_c1_g1_i8;TRINITY_DN36977_c1_g1_i9	PREDICTED: protein EXORDIUM-like [Pyrus x bretschneideri]	EXO	Protein EXORDIUM OS=Arabidopsis thaliana GN=EXO PE=2 SV=1	GO:0003674(molecular_function);GO:0005576(extracellular region);GO:0005615(extracellular space);GO:0005618(cell wall);GO:0005794(Golgi apparatus);GO:0005829(cytosol);GO:0009505(plant-type cell wall);GO:0009741(response to brassinosteroid);GO:0048046(apoplast)	ENOG410YFUT(Phi-1 protein)	-	-	-	-	A5AG33.1 PF04674.10;Phi_1;	1575	161	391	6	2	9	58.77	5.76	18.77	0.24	0.08	0.68	27.77	0.33	6.39492	7.06618	up	1.12352e-15	5.39965e-12	yes
TRINITY_DN30511_c4_g2	457	TRINITY_DN30511_c4_g2_i1	-	-	-	-	-	-	-	-	-	-	296	2984	3407	9	8	13	37.37	307.01	461.23	1.07	0.96	1.51	268.54	1.18	7.83021	8.48849	up	5.85952e-15	2.24682e-11	yes
TRINITY_DN44025_c0_g1	2954	TRINITY_DN44025_c0_g1_i1;TRINITY_DN44025_c0_g1_i2;TRINITY_DN44025_c0_g1_i3;TRINITY_DN44025_c0_g1_i4;TRINITY_DN44025_c0_g1_i5;TRINITY_DN44025_c0_g1_i6;TRINITY_DN44025_c0_g1_i7;TRINITY_DN44025_c0_g1_i8;TRINITY_DN44025_c0_g1_i9	PREDICTED: heat shock protein 101 isoform X1 [Vitis vinifera]	CLPB1	Chaperone protein ClpB1 OS=Arabidopsis thaliana GN=CLPB1 PE=1 SV=2	GO:0005515(protein binding);GO:0005524(ATP binding);GO:0005634(nucleus);GO:0005737(cytoplasm);GO:0005829(cytosol);GO:0009408(response to heat);GO:0009570(chloroplast stroma);GO:0009644(response to high light intensity);GO:0009941(chloroplast envelope);GO:0016887(ATPase activity);GO:0019538(protein metabolic process);GO:0042542(response to hydrogen peroxide);GO:0043335(protein unfolding);GO:004572…	COG0542(ATP-dependent CLP protease ATP-binding subunit)	-	-	-	-	S8D2V7.1 PF07724.12;AAA_2;	4204	3072	4891	262	213	359	75.4	52.57	104.93	2.3	2.59	4.24	77.63	3.04	4.67447	4.32288	up	3.88331e-14	1.19477e-10	yes
TRINITY_DN41765_c1_g2	548	TRINITY_DN41765_c1_g2_i1	-	-	-	-	-	-	-	-	-	-	2427	272	605	33	19	20	203.29	20.41	59.34	2.67	1.65	1.69	94.35	2	5.55995	5.61018	up	4.03975e-14	1.19477e-10	yes
TRINITY_DN46291_c1_g2	1055	TRINITY_DN46291_c1_g2_i1;TRINITY_DN46291_c1_g2_i2;TRINITY_DN46291_c1_g2_i3	hypothetical protein MANES_06G152800 [Manihot esculenta]	HSP82	Heat shock protein 82 (Fragment) OS=Nicotiana tabacum GN=HSP82 PE=2 SV=1	GO:0005524(ATP binding);GO:0005618(cell wall);GO:0005634(nucleus);GO:0005737(cytoplasm);GO:0005774(vacuolar membrane);GO:0005794(Golgi apparatus);GO:0005829(cytosol);GO:0005886(plasma membrane);GO:0006457(protein folding);GO:0006950(response to stress);GO:0009570(chloroplast stroma);GO:0048046(apoplast);GO:0051082(unfolded protein binding)	COG0326(Molecular chaperone. Has ATPase activity (By similarity))	K04079	molecular chaperone HtpG	-	pxb04141(Protein processing in endoplasmic reticulum);pxb04626(Plant-pathogen interaction)	A0A022QD08.1 PF00183.16;HSP90;	1378	4590	5570	126	85	160	40	138.84	218.03	3.68	2.9	5.38	132.29	3.99	5.05117	5.62577	up	5.94286e-13	1.63208e-09	yes
TRINITY_DN25228_c1_g1	4268	TRINITY_DN25228_c1_g1_i1;TRINITY_DN25228_c1_g1_i10;TRINITY_DN25228_c1_g1_i11;TRINITY_DN25228_c1_g1_i12;TRINITY_DN25228_c1_g1_i13;TRINITY_DN25228_c1_g1_i14;TRINITY_DN25228_c1_g1_i15;TRINITY_DN25228_c1_g1_i16;TRINITY_DN25228_c1_g1_i17;TRINITY_DN25228_c1_g1_i18;TRINITY_DN25228_c1_g1_i19;TRINITY_DN25228_c1_g1_i2;TRINITY_DN25228_c1_g1_i20;TRINITY_DN25228_c1_g1_i21;TRINITY_DN25228_c1_g1_i22;TRINITY_DN2…	hypothetical protein MANES_12G146600 [Manihot esculenta]	CESA2	Cellulose synthase A catalytic subunit 2 [UDP-forming] OS=Arabidopsis thaliana GN=CESA2 PE=1 SV=1	GO:0005886(plasma membrane);GO:0008270(zinc ion binding);GO:0009833(plant-type primary cell wall biogenesis);GO:0016021(integral component of membrane);GO:0016757(transferase activity, transferring glycosyl groups);GO:0016759(cellulose synthase activity);GO:0016760(cellulose synthase (UDP-forming) activity);GO:0030244(cellulose biosynthetic process);GO:0071555(cell wall organization)	COG1215(Glycosyl transferase, family 2)	K00770	1,4-beta-D-xylan synthase	EC:2.4.2.24	gra00500(Starch and sucrose metabolism);gra00520(Amino sugar and nucleotide sugar metabolism)	A0A067F0W6.1 PF03552.12;Cellulose_synt;	1099	287	719	33	34	42	6.78	2.05	6.48	0.2	0.5	0.49	5.1	0.4	3.67243	4.52027	up	1.14093e-12	2.92443e-09	yes
TRINITY_DN41952_c0_g3	609	TRINITY_DN41952_c0_g3_i1;TRINITY_DN41952_c0_g3_i2	-	-	-	-	-	-	-	-	-	-	1163	129	555	10	11	20	145.13	8.45	45.95	0.67	0.99	2.13	66.51	1.26	5.72208	5.63689	up	1.30454e-12	3.13481e-09	yes
TRINITY_DN29431_c0_g2	849	TRINITY_DN29431_c0_g2_i1	PREDICTED: small heat shock protein, chloroplastic-like [Juglans regia]	HSP21	Small heat shock protein, chloroplastic OS=Pisum sativum GN=HSP21 PE=2 SV=1	GO:0009408(response to heat);GO:0009507(chloroplast);GO:0009644(response to high light intensity);GO:0042542(response to hydrogen peroxide)	COG0071(response to heat)	K13993	HSP20 family protein	-	pper04141(Protein processing in endoplasmic reticulum)	B9RMP5.1 PF00011.19;HSP20;	461	1237	978	21	6	41	18.14	48.96	50.17	0.83	0.27	1.82	39.09	0.97	5.33267	6.02651	up	1.99546e-12	4.51302e-09	yes
TRINITY_DN28919_c0_g1	1930	TRINITY_DN28919_c0_g1_i1;TRINITY_DN28919_c0_g1_i2;TRINITY_DN28919_c0_g1_i3	PREDICTED: probable pectinesterase/pectinesterase inhibitor 7 [Ipomoea nil]	PME41	Probable pectinesterase/pectinesterase inhibitor 41 OS=Arabidopsis thaliana GN=PME41 PE=2 SV=2	GO:0030599(pectinesterase activity);GO:0046910(pectinesterase inhibitor activity);GO:0071944(cell periphery)	COG4677(pectinesterase)	K01051	pectinesterase	EC:3.1.1.11	egr00040(Pentose and glucuronate interconversions);egr00500(Starch and sucrose metabolism)	M5VIT6.1 PF01095.17;Pectinesterase;	3086	376	686	33	48	51	47.88	6.15	15.62	0.53	0.85	1.07	23.22	0.82	4.8236	5.00982	up	3.86993e-12	7.80876e-09	yes
TRINITY_DN46291_c0_g2	1627	TRINITY_DN46291_c0_g2_i1;TRINITY_DN46291_c0_g2_i2;TRINITY_DN46291_c0_g2_i3;TRINITY_DN46291_c0_g2_i4;TRINITY_DN46291_c0_g2_i5	hypothetical protein SOVF_076870 [Spinacia oleracea]	enpl-1	Endoplasmin homolog OS=Caenorhabditis elegans GN=enpl-1 PE=3 SV=1	GO:0005634(nucleus);GO:0005737(cytoplasm);GO:0009408(response to heat);GO:0009409(response to cold);GO:0046677(response to antibiotic)	COG0326(Molecular chaperone. Has ATPase activity (By similarity))	K04079	molecular chaperone HtpG	-	smo04141(Protein processing in endoplasmic reticulum)	W9QH06.1 PF00183.16;HSP90;	1504	5913	8329.07	80	109	208	25.4	107.4	200.95	1.35	2.2	4.13	111.25	2.56	5.44152	5.9488	up	4.4874e-12	7.80876e-09	yes
TRINITY_DN41140_c1_g1	909	TRINITY_DN41140_c1_g1_i1	hypothetical protein EUTSA_v10023531mg [Eutrema salsugineum]	TPRP-F1	36.4 kDa proline-rich protein OS=Solanum lycopersicum GN=TPRP-F1 PE=2 SV=1	GO:0006869(lipid transport);GO:0008289(lipid binding)	ENOG410Z089(AAI)	-	-	-	-	V4KP71.1 PF14547.4;Hydrophob_seed;	11120	422	990	32	16	57	395.69	15.27	46.38	1.14	0.66	2.31	152.45	1.37	6.79802	6.88562	up	4.67128e-12	7.80876e-09	yes
TRINITY_DN29839_c0_g1	2908	TRINITY_DN29839_c0_g1_i1;TRINITY_DN29839_c0_g1_i2;TRINITY_DN29839_c0_g1_i3;TRINITY_DN29839_c0_g1_i4	sucrose synthase 1 [Camellia sinensis]	-	Sucrose synthase OS=Solanum tuberosum PE=2 SV=1	GO:0001666(response to hypoxia);GO:0005773(vacuole);GO:0005829(cytosol);GO:0005886(plasma membrane);GO:0005985(sucrose metabolic process);GO:0005986(sucrose biosynthetic process);GO:0008194(UDP-glycosyltransferase activity);GO:0016020(membrane);GO:0016157(sucrose synthase activity);GO:0016757(transferase activity, transferring glycosyl groups)	COG0438(Glycosyl transferase (Group 1)	K00695	sucrose synthase	EC:2.4.1.13	sind00500(Starch and sucrose metabolism)	M1B217.1 PF00862.17;Sucrose_synth;	14752	2116.75	8432	41	104	357	132.69	20.68	106.01	2.11	2.29	4.07	86.46	2.82	4.93827	5.87705	up	6.31309e-12	9.70903e-09	yes
TRINITY_DN30081_c1_g2	1453	TRINITY_DN30081_c1_g2_i1;TRINITY_DN30081_c1_g2_i2;TRINITY_DN30081_c1_g2_i3;TRINITY_DN30081_c1_g2_i4	unnamed protein product, partial [Vitis vinifera]	ACO1	1-aminocyclopropane-1-carboxylate oxidase 1 OS=Arabidopsis thaliana GN=ACO1 PE=2 SV=1	GO:0051213(dioxygenase activity)	COG3491(2OGFe(II) oxygenase)	K05933	aminocyclopropanecarboxylate oxidase	EC:1.14.17.4	vvi00270(Cysteine and methionine metabolism)	M4EQL9.1 PF03171.18;2OG-FeII_Oxy;	8955	7362	12703	561	607	1140	207.72	183.13	411.66	12.76	16.72	30.93	267.5	20.14	3.7314	4.124	up	7.15662e-12	1.04684e-08	yes
TRINITY_DN33647_c3_g3	893	TRINITY_DN33647_c3_g3_i1;TRINITY_DN33647_c3_g3_i2;TRINITY_DN33647_c3_g3_i3;TRINITY_DN33647_c3_g3_i4	-	-	-	-	-	-	-	-	-	-	247	75	131	0	0	1	14.73	3.9	8.85	0	0	0.06	9.16	0.02	8.8392	8.61514	up	7.58449e-12	1.04684e-08	yes
TRINITY_DN36948_c0_g1	779	TRINITY_DN36948_c0_g1_i1;TRINITY_DN36948_c0_g1_i2;TRINITY_DN36948_c0_g1_i3;TRINITY_DN36948_c0_g1_i4;TRINITY_DN36948_c0_g1_i5	PREDICTED: 17.3 kDa class II heat shock protein-like [Nicotiana attenuata]	HSP17.9-D	17.9 kDa class II heat shock protein OS=Glycine max GN=HSP17.9-D PE=3 SV=1	GO:0009408(response to heat)	COG0071(response to heat)	K13993	HSP20 family protein	-	vvi04141(Protein processing in endoplasmic reticulum)	W9QPZ0.1 PF00011.19;HSP20;	1448	3579	3010.97	181	93	185	418.48	604.6	664.16	30.01	20.99	37.48	562.41	29.49	4.25332	4.80556	up	7.62371e-12	1.04684e-08	yes
TRINITY_DN28727_c0_g1	1145	TRINITY_DN28727_c0_g1_i1;TRINITY_DN28727_c0_g1_i2	tonoplastic intrinsic protein [Camellia japonica]	TIP1-1	Aquaporin TIP1-1 OS=Arabidopsis thaliana GN=TIP1-1 PE=1 SV=1	GO:0005887(integral component of plasma membrane);GO:0009705(plant-type vacuole membrane);GO:0009992(cellular water homeostasis);GO:0015250(water channel activity);GO:0015254(glycerol channel activity);GO:0034220(ion transmembrane transport);GO:0042807(central vacuole)	COG0580(Channel that permits osmotically driven movement of water in both directions. It is involved in the osmoregulation and in the maintenance of cell turgor during volume expansion in rapidly growing cells. It mediates rapid entry or exit of water in response to abrupt changes in osmolarity (By similarity))	-	-	-	-	V4SS09.1 PF00230.18;MIP;	24069	5460	5353	528	518	1014	624.82	150.86	194.73	13.82	16.02	30.66	323.47	20.17	4.00335	4.26013	up	7.95605e-12	1.05481e-08	yes
TRINITY_DN45793_c0_g1	1424	TRINITY_DN45793_c0_g1_i1;TRINITY_DN45793_c0_g1_i2	-	-	-	-	-	-	-	-	-	-	1235	964	878	100	88	101	25.56	21.22	24.95	2.1	2.19	2.48	23.91	2.26	3.40322	3.8435	up	2.57798e-11	3.19736e-08	yes
TRINITY_DN25649_c0_g1	1858	TRINITY_DN25649_c0_g1_i1	PREDICTED: cytochrome P450 78A7 [Vitis vinifera]	CYP78A7	Cytochrome P450 78A7 OS=Arabidopsis thaliana GN=CYP78A7 PE=2 SV=1	GO:0016020(membrane);GO:0016709(oxidoreductase activity, acting on paired donors, with incorporation or reduction of molecular oxygen, NAD(P)H as one donor, and incorporation of one atom of oxygen);GO:0044550(secondary metabolite biosynthetic process)	COG2124(Cytochrome p450)	K00517	-	-	cit00903(Limonene and pinene degradation);cit00945(Stilbenoid, diarylheptanoid and gingerol biosynthesis)	F6H4A6.1 PF00067.20;p450;	87	51	731	0	0	0	1.23	0.78	14.43	0	0	0	5.48	0	#DIV/0!	11.5072	up	3.39537e-11	3.95591e-08	yes
TRINITY_DN44277_c3_g1	1396	TRINITY_DN44277_c3_g1_i1;TRINITY_DN44277_c3_g1_i10;TRINITY_DN44277_c3_g1_i11;TRINITY_DN44277_c3_g1_i12;TRINITY_DN44277_c3_g1_i13;TRINITY_DN44277_c3_g1_i14;TRINITY_DN44277_c3_g1_i2;TRINITY_DN44277_c3_g1_i3;TRINITY_DN44277_c3_g1_i4;TRINITY_DN44277_c3_g1_i5;TRINITY_DN44277_c3_g1_i6;TRINITY_DN44277_c3_g1_i7;TRINITY_DN44277_c3_g1_i8;TRINITY_DN44277_c3_g1_i9	-	-	-	-	-	-	-	-	-	-	167	259	235	0	2	7	17.6	22.75	20.89	0	0.2	0.45	20.41	0.22	6.53563	6.71448	up	4.05445e-11	4.58487e-08	yes
TRINITY_DN33665_c0_g2	431	TRINITY_DN33665_c0_g2_i1;TRINITY_DN33665_c0_g2_i2	Uncharacterized protein TCM_005819 [Theobroma cacao]	-	-	-	ENOG4111ACI(NA)	-	-	-	-	M5XEG5.1 PF05633.9;DUF793;	205	1153	1339	27	23	22	33.14	139.94	214.73	4.03	3.3	3.08	129.27	3.47	5.21931	5.8794	up	4.46496e-11	4.90482e-08	yes
TRINITY_DN41738_c0_g1	1743	TRINITY_DN41738_c0_g1_i1;TRINITY_DN41738_c0_g1_i2;TRINITY_DN41738_c0_g1_i3;TRINITY_DN41738_c0_g1_i4;TRINITY_DN41738_c0_g1_i5;TRINITY_DN41738_c0_g1_i6;TRINITY_DN41738_c0_g1_i7	PREDICTED: 70 kDa peptidyl-prolyl isomerase-like [Ziziphus jujuba]	FKBP65	Peptidyl-prolyl cis-trans isomerase FKBP65 OS=Arabidopsis thaliana GN=FKBP65 PE=1 SV=1	GO:0003755(peptidyl-prolyl cis-trans isomerase activity);GO:0005528(FK506 binding);GO:0005789(endoplasmic reticulum membrane);GO:0061077(chaperone-mediated protein folding)	COG0545(Peptidyl-prolyl cis-trans isomerase)	-	-	-	-	B9IAC0.2 PF00254.26;FKBP_C;	1320	3471	4230	214	122	220	29.05	71.35	106.97	15.89	5.52	11.29	69.12	10.9	2.66478	4.67473	up	5.77838e-11	6.17131e-08	yes
TRINITY_DN26030_c3_g4	729	TRINITY_DN26030_c3_g4_i1;TRINITY_DN26030_c3_g4_i2;TRINITY_DN26030_c3_g4_i3	PREDICTED: uncharacterized protein LOC8260259 [Ricinus communis]	-	-	GO:0003674(molecular_function);GO:0005739(mitochondrion);GO:0008150(biological_process);GO:0016021(integral component of membrane)	ENOG410YVJ0(B12D protein)	-	-	-	-	K4BC68.1 PF06522.9;B12D;	43	506	835	0	0	4	4.07	40.83	90.18	0	0	0.37	45.03	0.12	8.55171	9.02164	up	6.71595e-11	6.95895e-08	yes
TRINITY_DN15806_c0_g1	412	TRINITY_DN15806_c0_g1_i1	-	-	-	-	-	-	-	-	-	-	84	122	109	0	0	0	13.98	15.37	18.17	0	0	0	15.84	0	#DIV/0!	10.1182	up	6.87787e-11	6.95895e-08	yes
TRINITY_DN43606_c0_g3	1632	TRINITY_DN43606_c0_g3_i1;TRINITY_DN43606_c0_g3_i2;TRINITY_DN43606_c0_g3_i3;TRINITY_DN43606_c0_g3_i4;TRINITY_DN43606_c0_g3_i5;TRINITY_DN43606_c0_g3_i6;TRINITY_DN43606_c0_g3_i7;TRINITY_DN43606_c0_g3_i8;TRINITY_DN43606_c0_g3_i9	PREDICTED: probable inactive poly [ADP-ribose] polymerase SRO5 [Vitis vinifera]	SRO5	Probable inactive poly [ADP-ribose] polymerase SRO5 OS=Arabidopsis thaliana GN=SRO5 PE=1 SV=1	GO:0003950(NAD+ ADP-ribosyltransferase activity);GO:0005634(nucleus);GO:0005739(mitochondrion);GO:0007275(multicellular organism development);GO:0009651(response to salt stress);GO:0016363(nuclear matrix);GO:0072593(reactive oxygen species metabolic process)	ENOG4111KQX(RCD1-SRO-TAF4 (RST) plant domain)	-	-	-	-	A0A0D2Q490.1 PF00644.18;PARP;	1466	11680	14630	75	171	260	45.02	320.85	569.35	2.7	4.98	9.02	311.74	5.57	5.80652	6.42481	up	1.04139e-10	1.00099e-07	yes
TRINITY_DN36455_c0_g2	1784	TRINITY_DN36455_c0_g2_i1;TRINITY_DN36455_c0_g2_i10;TRINITY_DN36455_c0_g2_i11;TRINITY_DN36455_c0_g2_i2;TRINITY_DN36455_c0_g2_i3;TRINITY_DN36455_c0_g2_i4;TRINITY_DN36455_c0_g2_i5;TRINITY_DN36455_c0_g2_i6;TRINITY_DN36455_c0_g2_i7;TRINITY_DN36455_c0_g2_i8;TRINITY_DN36455_c0_g2_i9	PREDICTED: uncharacterized protein LOC104608444 [Nelumbo nucifera]	-	-	GO:0003674(molecular_function);GO:0008150(biological_process)	ENOG410YD8R(NA)	-	-	-	-	-	173	742	805	24	7	24	5.33	23.88	30.29	3.87	0.32	1.8	19.83	2	3.30961	5.69858	up	1.1261e-10	1.05601e-07	yes
TRINITY_DN32892_c1_g1	1005	TRINITY_DN32892_c1_g1_i1;TRINITY_DN32892_c1_g1_i2;TRINITY_DN32892_c1_g1_i3;TRINITY_DN32892_c1_g1_i4;TRINITY_DN32892_c1_g1_i5	CYP87D16 [Maesa lanceolata]	-	-	-	-	-	-	-	-	-	5051.94	268	1053	42	36.87	88.35	459.72	21.61	110.83	3.23	3.37	8.15	197.39	4.92	5.32625	5.28866	up	1.31407e-10	1.17496e-07	yes
TRINITY_DN34883_c3_g1	1251	TRINITY_DN34883_c3_g1_i1;TRINITY_DN34883_c3_g1_i2;TRINITY_DN34883_c3_g1_i3	CYP87D16 [Maesa lanceolata]	CYP87A3	Cytochrome P450 87A3 OS=Oryza sativa subsp. japonica GN=CYP87A3 PE=2 SV=3	GO:0004497(monooxygenase activity);GO:0007275(multicellular organism development);GO:0010268(brassinosteroid homeostasis);GO:0016125(sterol metabolic process);GO:0016132(brassinosteroid biosynthetic process)	COG2124(Cytochrome p450)	K09587	steroid 22-alpha-hydroxylase	EC:1.14.13.-	gmx00905(Brassinosteroid biosynthesis)	A0A067L4P5.1 PF00067.20;p450;	3376	345	1493	49	50	134	359.05	31.74	179.35	5.06	5.24	13.5	190.05	7.93	4.58291	4.64817	up	1.55602e-10	1.35968e-07	yes
TRINITY_DN30654_c0_g3	659	TRINITY_DN30654_c0_g3_i1;TRINITY_DN30654_c0_g3_i2	PREDICTED: probable prolyl 4-hydroxylase 6 [Nicotiana sylvestris]	P4H7	Probable prolyl 4-hydroxylase 7 OS=Arabidopsis thaliana GN=P4H7 PE=2 SV=1	GO:0004656(procollagen-proline 4-dioxygenase activity);GO:0005506(iron ion binding);GO:0005576(extracellular region);GO:0005789(endoplasmic reticulum membrane);GO:0016021(integral component of membrane);GO:0016706(oxidoreductase activity, acting on paired donors, with incorporation or reduction of molecular oxygen, 2-oxoglutarate as one donor, and incorporation of one atom each of oxygen into bot…	ENOG410XS5J(prolyl 4-hydroxylase)	K00472	prolyl 4-hydroxylase	EC:1.14.11.2	sly00330(Arginine and proline metabolism)	M1A9F1.1 PF13640.4;2OG-FeII_Oxy_3;	94	259	475	0	4	5	5.56	14.61	34.87	0	0.26	0.32	18.35	0.19	6.59364	7.01095	up	1.90068e-10	1.62394e-07	yes
TRINITY_DN27798_c1_g5	467	TRINITY_DN27798_c1_g5_i1	PREDICTED: uncharacterized protein At4g14450, chloroplastic-like [Ipomoea nil]	At4g14450	Uncharacterized protein At4g14450, chloroplastic OS=Arabidopsis thaliana GN=At4g14450 PE=2 SV=1	GO:0003674(molecular_function);GO:0008150(biological_process);GO:0009507(chloroplast)	ENOG411154Q(NA)	-	-	-	-	-	27	502	558	3	1	1	3.23	49.63	72.51	0.34	0.11	0.11	41.79	0.19	7.78101	8.39652	up	2.02759e-10	1.63498e-07	yes
TRINITY_DN31686_c0_g2	1094	TRINITY_DN31686_c0_g2_i1;TRINITY_DN31686_c0_g2_i2;TRINITY_DN31686_c0_g2_i3;TRINITY_DN31686_c0_g2_i4	PREDICTED: protein EXORDIUM-like 2 [Juglans regia]	EXL2	Protein EXORDIUM-like 2 OS=Arabidopsis thaliana GN=EXL2 PE=2 SV=1	GO:0003674(molecular_function);GO:0005615(extracellular space);GO:0005618(cell wall);GO:0005794(Golgi apparatus);GO:0005829(cytosol);GO:0008150(biological_process);GO:0009505(plant-type cell wall);GO:0009506(plasmodesma);GO:0009507(chloroplast);GO:0048046(apoplast)	ENOG41107QF(phosphate-induced protein 1 conserved region domain containing protein, expressed)	-	-	-	-	B9H713.1 PF04674.10;Phi_1;	584	233	447	39	7	13	17.24	6.96	21.03	1.08	0.23	0.42	15.08	0.58	4.70044	4.83437	up	2.0288e-10	1.63498e-07	yes
TRINITY_DN31726_c2_g1	1253	TRINITY_DN31726_c2_g1_i1;TRINITY_DN31726_c2_g1_i2;TRINITY_DN31726_c2_g1_i3;TRINITY_DN31726_c2_g1_i4;TRINITY_DN31726_c2_g1_i5	-	-	-	-	-	-	-	-	-	-	446	604	1557	67	40	52	12.71	17.87	62.05	4.7	2.4	2.04	30.88	3.05	3.33979	4.58168	up	2.27484e-10	1.78496e-07	yes
TRINITY_DN41399_c0_g2	1256	TRINITY_DN41399_c0_g2_i1;TRINITY_DN41399_c0_g2_i2;TRINITY_DN41399_c0_g2_i3;TRINITY_DN41399_c0_g2_i4	PREDICTED: probable vacuolar amino acid transporter YPQ1 isoform X1 [Jatropha curcas]	YPQ1	Probable vacuolar amino acid transporter YPQ1 OS=Saccharomyces cerevisiae (strain ATCC 204508 / S288c) GN=YPQ1 PE=1 SV=1	GO:0008150(biological_process);GO:0016020(membrane);GO:0016021(integral component of membrane)	ENOG4111FM2(PQ loop repeat)	-	-	-	-	A0A0A0LMT2.1 PF04193.12;PQ-loop;	641	104	971	19	9	30	14.96	2.67	32.49	0.44	0.32	0.81	16.71	0.52	5.00606	5.25529	up	3.95043e-10	2.86577e-07	yes
TRINITY_DN44872_c1_g2	2069	TRINITY_DN44872_c1_g2_i1;TRINITY_DN44872_c1_g2_i2;TRINITY_DN44872_c1_g2_i3	hypothetical protein POPTR_0018s10870g [Populus trichocarpa]	AVT4	Vacuolar amino acid transporter 4 OS=Saccharomyces cerevisiae (strain ATCC 204508 / S288c) GN=AVT4 PE=1 SV=1	GO:0003333(amino acid transmembrane transport);GO:0015171(amino acid transmembrane transporter activity)	COG0814(amino acid transport)	-	-	-	-	B9IM70.1 PF01490.16;Aa_trans;	481	16	124	0	0	0	8.79	0.25	3.1	0	0	0	4.05	0	#DIV/0!	10.5576	up	4.66446e-10	3.3211e-07	yes
TRINITY_DN41929_c1_g4	745	TRINITY_DN41929_c1_g4_i1;TRINITY_DN41929_c1_g4_i2	PREDICTED: 18.5 kDa class I heat shock protein [Lupinus angustifolius]	HSP18.1	18.1 kDa class I heat shock protein OS=Pisum sativum GN=HSP18.1 PE=1 SV=1	GO:0003674(molecular_function);GO:0005737(cytoplasm);GO:0006979(response to oxidative stress);GO:0009408(response to heat);GO:0009644(response to high light intensity);GO:0042542(response to hydrogen peroxide)	COG0071(response to heat)	K13993	HSP20 family protein	-	gra04141(Protein processing in endoplasmic reticulum)	A0A059AGS6.1 PF00011.19;HSP20;	345	233	330	27	9	16	22.07	13.29	23.55	1.89	0.69	1.16	19.64	1.25	3.97379	4.59649	up	4.86505e-10	3.40094e-07	yes
TRINITY_DN25687_c1_g1	951	TRINITY_DN25687_c1_g1_i1;TRINITY_DN25687_c1_g1_i2	PREDICTED: expansin-like A1 [Theobroma cacao]	EXLA2	Expansin-like A2 OS=Arabidopsis thaliana GN=EXLA2 PE=2 SV=1	GO:0009505(plant-type cell wall);GO:0009506(plasmodesma);GO:0016020(membrane)	ENOG410YDTV(expansin-like)	-	-	-	-	I1LIN6.1 PF01357.19;Pollen_allerg_1;	1221	63	180	8	5	8	41.56	2.15	7.99	0.27	0.19	0.31	17.23	0.26	6.05027	6.09682	up	5.2902e-10	3.6321e-07	yes
TRINITY_DN39326_c3_g4	1679	TRINITY_DN39326_c3_g4_i1;TRINITY_DN39326_c3_g4_i2	PREDICTED: uncharacterized protein LOC100256408 [Vitis vinifera]	-	-	GO:0003674(molecular_function);GO:0005634(nucleus);GO:0008150(biological_process)	ENOG410ZDTK(NA)	-	-	-	-	-	369	1311	2085	61	45	83	6	24.62	49.99	0.99	0.88	1.59	26.87	1.15	4.54629	4.96292	up	5.61264e-10	3.78587e-07	yes
TRINITY_DN35195_c1_g1	1308	TRINITY_DN35195_c1_g1_i1;TRINITY_DN35195_c1_g1_i2	unnamed protein product [Coffea canephora]	AN3	Naringenin,2-oxoglutarate 3-dioxygenase (Fragment) OS=Petunia hybrida GN=AN3 PE=1 SV=1	GO:0009416(response to light stimulus);GO:0009813(flavonoid biosynthetic process);GO:0045486(naringenin 3-dioxygenase activity)	COG3491(2OGFe(II) oxygenase)	K00475	naringenin 3-dioxygenase	EC:1.14.11.9	vvi00941(Flavonoid biosynthesis)	G7JW76.1 PF14226.4;DIOX_N;	5141	877	2092	245	177	338	127.44	22.84	69.63	8.89	5.95	8.82	73.3	7.89	3.21572	3.61412	up	7.2986e-10	4.83822e-07	yes
TRINITY_DN46588_c1_g3	1007	TRINITY_DN46588_c1_g3_i1	hypothetical protein JCGZ_15711 [Jatropha curcas]	PAP1	Probable inactive purple acid phosphatase 1 OS=Arabidopsis thaliana GN=PAP1 PE=2 SV=1	GO:0003993(acid phosphatase activity);GO:0004722(protein serine/threonine phosphatase activity);GO:0005576(extracellular region);GO:0046872(metal ion binding)	COG1409(Hydrolyzes cAMP to 5'-AMP. Plays an important regulatory role in modulating the intracellular concentration of cAMP, thereby influencing cAMP-dependent processes (By similarity))	-	-	-	-	B9HXJ3.1 PF00149.26;Metallophos;	142	48	70	0	0	0	4.37	1.52	2.87	0	0	0	2.92	0	#DIV/0!	9.56959	up	7.6341e-10	4.97485e-07	yes
TRINITY_DN40806_c1_g1	2167	TRINITY_DN40806_c1_g1_i1;TRINITY_DN40806_c1_g1_i10;TRINITY_DN40806_c1_g1_i11;TRINITY_DN40806_c1_g1_i12;TRINITY_DN40806_c1_g1_i13;TRINITY_DN40806_c1_g1_i14;TRINITY_DN40806_c1_g1_i15;TRINITY_DN40806_c1_g1_i16;TRINITY_DN40806_c1_g1_i17;TRINITY_DN40806_c1_g1_i18;TRINITY_DN40806_c1_g1_i19;TRINITY_DN40806_c1_g1_i2;TRINITY_DN40806_c1_g1_i20;TRINITY_DN40806_c1_g1_i21;TRINITY_DN40806_c1_g1_i22;TRINITY_DN4…	PREDICTED: mannose-1-phosphate guanyltransferase alpha-like [Ziziphus jujuba]	gmppab	Mannose-1-phosphate guanyltransferase alpha-B OS=Danio rerio GN=gmppab PE=2 SV=1	GO:0005515(protein binding);GO:0005737(cytoplasm);GO:0005777(peroxisome);GO:0005829(cytosol);GO:0009058(biosynthetic process);GO:0016779(nucleotidyltransferase activity);GO:0046686(response to cadmium ion);GO:2000082(regulation of L-ascorbic acid biosynthetic process)	COG1208(nucleotidyl transferase)	K00966	mannose-1-phosphate guanylyltransferase	EC:2.7.7.13	pop00051(Fructose and mannose metabolism);pop00520(Amino sugar and nucleotide sugar metabolism)	A0A067FQZ8.1 PF00483.21;NTP_transferase;	2475.76	1799	2116.74	373.48	215	300	39.88	32.31	52.87	9.52	6.21	7.17	41.69	7.63	2.44995	3.30636	up	8.01841e-10	5.1382e-07	yes
TRINITY_DN45892_c1_g2	747	TRINITY_DN45892_c1_g2_i1;TRINITY_DN45892_c1_g2_i2;TRINITY_DN45892_c1_g2_i3;TRINITY_DN45892_c1_g2_i4;TRINITY_DN45892_c1_g2_i5;TRINITY_DN45892_c1_g2_i6	PREDICTED: zeatin O-glucosyltransferase [Theobroma cacao]	-	-	GO:0008194(UDP-glycosyltransferase activity);GO:0009813(flavonoid biosynthetic process);GO:0043231(intracellular membrane-bounded organelle);GO:0052696(flavonoid glucuronidation)	COG1819(Transferase)	K13495	cis-zeatin O-glucosyltransferase	EC:2.4.1.215	tcc00908(Zeatin biosynthesis)	K4D2H4.1 PF00201.16;UDPGT;	58	839	1173	11	12	11	3.81	44.08	80.59	0.84	1.02	1.02	42.83	0.96	5.47944	6.56981	up	1.07337e-09	6.7654e-07	yes
TRINITY_DN31950_c1_g2	730	TRINITY_DN31950_c1_g2_i1;TRINITY_DN31950_c1_g2_i2;TRINITY_DN31950_c1_g2_i3;TRINITY_DN31950_c1_g2_i4;TRINITY_DN31950_c1_g2_i5	PREDICTED: protein PHLOEM PROTEIN 2-LIKE A1 [Ricinus communis]	PP2A5	Protein PHLOEM PROTEIN 2-LIKE A5 OS=Arabidopsis thaliana GN=PP2A5 PE=2 SV=1	GO:0006952(defense response);GO:0007165(signal transduction);GO:0009507(chloroplast);GO:0030246(carbohydrate binding)	-	-	-	-	-	B9SDB6.1 PF14299.4;PP2;	409	478	296	0	6	22	27.27	32.5	34.79	0	0.38	1.27	31.52	0.55	5.84069	5.92257	up	1.17661e-09	7.29651e-07	yes
TRINITY_DN32880_c0_g1	1467	TRINITY_DN32880_c0_g1_i1;TRINITY_DN32880_c0_g1_i2	PREDICTED: nudix hydrolase 18, mitochondrial-like [Sesamum indicum]	NUDT17	Nudix hydrolase 17, mitochondrial OS=Arabidopsis thaliana GN=NUDT17 PE=2 SV=1	GO:0005739(mitochondrion);GO:0016787(hydrolase activity);GO:0046872(metal ion binding)	COG0494(Nudix hydrolase)	-	-	-	-	W9S5E7.1 PF00293.26;NUDIX;	1344	634	1035	37	62	151	25.65	12.81	27.13	0.71	1.43	3.38	21.86	1.84	3.57052	3.95937	up	1.30839e-09	7.98491e-07	yes
TRINITY_DN37891_c3_g3	1201	TRINITY_DN37891_c3_g3_i1;TRINITY_DN37891_c3_g3_i2	PREDICTED: pyridoxal 5'-phosphate synthase-like subunit PDX1.2 [Nicotiana tomentosiformis]	PDX12	Pyridoxal 5'-phosphate synthase-like subunit PDX1.2 OS=Arabidopsis thaliana GN=PDX12 PE=1 SV=1	GO:0003824(catalytic activity);GO:0005515(protein binding);GO:0005737(cytoplasm);GO:0005829(cytosol);GO:0042819(vitamin B6 biosynthetic process);GO:0042823(pyridoxal phosphate biosynthetic process);GO:0046982(protein heterodimerization activity)	COG0214(Involved in the production of pyridoxal phosphate, probably by incorporating ammonia into the pyridine ring (By similarity))	K06215	pyridoxal 5'-phosphate synthase pdxS subunit	EC:4.3.3.6	sind00750(Vitamin B6 metabolism)	A0A022QBQ6.1 PF01680.15;SOR_SNZ;	915	1752	1695	203	76	137	22.3	45.13	56.19	5	2.22	3.95	41.21	3.72	3.46962	4.04329	up	1.37501e-09	8.20719e-07	yes
TRINITY_DN29008_c4_g1	1139	TRINITY_DN29008_c4_g1_i1;TRINITY_DN29008_c4_g1_i2	PREDICTED: desumoylating isopeptidase 1 [Sesamum indicum]	-	-	GO:0003674(molecular_function);GO:0005634(nucleus);GO:0005737(cytoplasm);GO:0008150(biological_process)	ENOG4111H3Z(Desumoylating isopeptidase)	-	-	-	-	K4CTW4.1 PF05903.12;Peptidase_C97;	1611	375	490	77	63	94	44.03	10.81	17.74	2.08	1.95	2.86	24.19	2.3	3.39471	3.59855	up	1.93823e-09	1.11225e-06	yes
TRINITY_DN44221_c0_g1	529	TRINITY_DN44221_c0_g1_i1	hypothetical protein CISIN_1g048188mg [Citrus sinensis]	-	-	-	-	-	-	-	-	-	157	46	50	0	0	0	14.15	3.66	5.2	0	0	0	7.67	0	#DIV/0!	9.48019	up	2.5779e-09	1.44558e-06	yes
TRINITY_DN36972_c1_g1	1536	TRINITY_DN36972_c1_g1_i1;TRINITY_DN36972_c1_g1_i2;TRINITY_DN36972_c1_g1_i3	-	-	-	-	-	-	-	-	-	-	108	81	76	0	0	2	5.48	1.54	1.87	0	0	0.04	2.96	0.01	8.20945	7.24944	up	2.59428e-09	1.44558e-06	yes
TRINITY_DN45392_c2_g1	417	TRINITY_DN45392_c2_g1_i1;TRINITY_DN45392_c2_g1_i2;TRINITY_DN45392_c2_g1_i3;TRINITY_DN45392_c2_g1_i4;TRINITY_DN45392_c2_g1_i5;TRINITY_DN45392_c2_g1_i6;TRINITY_DN45392_c2_g1_i7	2-nonaprenyl-3-methyl-6-methoxy-1,4-benzoquinol hydroxylase [Theobroma cacao]	-	-	GO:0003674(molecular_function);GO:0005634(nucleus);GO:0009611(response to wounding)	ENOG410YZKG(wound induced protein)	-	-	-	-	F6HHI9.1 PF12609.6;DUF3774;	1844.95	1149	1880	70	148	244	653.5	241.14	505.54	21.91	45.52	71.64	466.73	46.36	3.33164	3.78578	up	2.71179e-09	1.48947e-06	yes
TRINITY_DN37995_c0_g1	1599	TRINITY_DN37995_c0_g1_i1;TRINITY_DN37995_c0_g1_i2	glutamate decarboxylase 2 [Camellia sinensis]	GAD4	Glutamate decarboxylase 4 OS=Arabidopsis thaliana GN=GAD4 PE=1 SV=1	GO:0004351(glutamate decarboxylase activity);GO:0005516(calmodulin binding);GO:0005634(nucleus);GO:0005829(cytosol);GO:0006536(glutamate metabolic process);GO:0030170(pyridoxal phosphate binding)	COG0076(decarboxylase)	K01580	glutamate decarboxylase	EC:4.1.1.15	vvi00650(Butanoate metabolism);vvi00250(Alanine, aspartate and glutamate metabolism);vvi00410(beta-Alanine metabolism);vvi00430(Taurine and hypotaurine metabolism)	K4BQZ8.1 PF00282.17;Pyridoxal_deC;	547	263	474	0	9	27	15.42	4.92	12.23	0	0.19	0.55	10.86	0.25	5.44095	5.51397	up	3.14447e-09	1.7028e-06	yes
TRINITY_DN44871_c0_g2	645	TRINITY_DN44871_c0_g2_i1	PREDICTED: probable prolyl 4-hydroxylase 6 [Nicotiana sylvestris]	P4H7	Probable prolyl 4-hydroxylase 7 OS=Arabidopsis thaliana GN=P4H7 PE=2 SV=1	GO:0004656(procollagen-proline 4-dioxygenase activity);GO:0005506(iron ion binding);GO:0005576(extracellular region);GO:0005789(endoplasmic reticulum membrane);GO:0016021(integral component of membrane);GO:0016706(oxidoreductase activity, acting on paired donors, with incorporation or reduction of molecular oxygen, 2-oxoglutarate as one donor, and incorporation of one atom each of oxygen into bot…	ENOG410XS5J(prolyl 4-hydroxylase)	K00472	prolyl 4-hydroxylase	EC:1.14.11.2	sly00330(Arginine and proline metabolism)	M1A9F1.1 PF13640.4;2OG-FeII_Oxy_3;	119	281.66	459	17	9	10	7.31	16.4	34.8	1.03	0.6	0.65	19.5	0.76	4.68133	5.17823	up	3.45571e-09	1.84535e-06	yes
TRINITY_DN43546_c0_g1	2625	TRINITY_DN43546_c0_g1_i1;TRINITY_DN43546_c0_g1_i2;TRINITY_DN43546_c0_g1_i3	PREDICTED: putative DNA (cytosine-5)-methyltransferase CMT1 [Vitis vinifera]	CMT3	DNA (cytosine-5)-methyltransferase CMT3 OS=Oryza sativa subsp. japonica GN=CMT3 PE=2 SV=1	GO:0003677(DNA binding);GO:0003682(chromatin binding);GO:0003886(DNA (cytosine-5-)-methyltransferase activity);GO:0005634(nucleus);GO:0006306(DNA methylation);GO:0006342(chromatin silencing);GO:0006351(transcription, DNA-templated);GO:0010069(zygote asymmetric cytokinesis in embryo sac);GO:0010425(DNA methylation on cytosine within a CNG sequence);GO:0045814(negative regulation of gene expression…	COG0270(Cytosine-specific methyltransferase)	K00558	DNA (cytosine-5)-methyltransferase 1	EC:2.1.1.37	vvi00270(Cysteine and methionine metabolism)	D7TIB5.1 PF00145.15;DNA_methylase;	1012	166	159	28	8	17	16.74	2.44	2.14	0.27	0.73	0.2	7.11	0.4	4.15178	4.81179	up	3.91351e-09	2.06118e-06	yes
TRINITY_DN43655_c0_g1	1161	TRINITY_DN43655_c0_g1_i1;TRINITY_DN43655_c0_g1_i2;TRINITY_DN43655_c0_g1_i3;TRINITY_DN43655_c0_g1_i4;TRINITY_DN43655_c0_g1_i5;TRINITY_DN43655_c0_g1_i6;TRINITY_DN43655_c0_g1_i7;TRINITY_DN43655_c0_g1_i8;TRINITY_DN43655_c0_g1_i9	unnamed protein product [Coffea canephora]	PER44	Peroxidase 44 OS=Arabidopsis thaliana GN=PER44 PE=2 SV=1	GO:0004601(peroxidase activity);GO:0009505(plant-type cell wall);GO:0009664(plant-type cell wall organization)	ENOG4110UVG(peroxidase)	K00430	peroxidase	EC:1.11.1.7	pxb00940(Phenylpropanoid biosynthesis)	A0A022R9P0.1 PF00141.21;peroxidase;	203	110	154	0	0	7	9.85	8.08	15.29	0	0	0.44	11.07	0.15	6.20555	6.42959	up	4.64149e-09	2.41157e-06	yes
TRINITY_DN30564_c1_g1	1719	TRINITY_DN30564_c1_g1_i1	PREDICTED: probable pectinesterase/pectinesterase inhibitor 41 [Nelumbo nucifera]	PME20	Probable pectinesterase/pectinesterase inhibitor 20 OS=Arabidopsis thaliana GN=PME20 PE=2 SV=2	GO:0030599(pectinesterase activity);GO:0046910(pectinesterase inhibitor activity);GO:0071944(cell periphery)	COG4677(pectinesterase)	K01051	pectinesterase	EC:3.1.1.11	nnu00040(Pentose and glucuronate interconversions);nnu00500(Starch and sucrose metabolism)	B9I9P7.1 PF01095.17;Pectinesterase;	1088	5	212	0	0	1	16.89	0.08	4.57	0	0	0.02	7.18	0.01	9.48784	9.8268	up	5.05496e-09	2.5642e-06	yes
TRINITY_DN46734_c1_g4	1674	TRINITY_DN46734_c1_g4_i1;TRINITY_DN46734_c1_g4_i2;TRINITY_DN46734_c1_g4_i3	hypothetical protein PRUPE_ppa017305mg [Prunus persica]	AOG	Abscisate beta-glucosyltransferase OS=Phaseolus angularis GN=AOG PE=1 SV=1	GO:0009813(flavonoid biosynthetic process);GO:0043231(intracellular membrane-bounded organelle);GO:0052696(flavonoid glucuronidation);GO:0080043(quercetin 3-O-glucosyltransferase activity);GO:0080044(quercetin 7-O-glucosyltransferase activity)	COG1819(Transferase)	K14595	abscisate beta-glucosyltransferase	EC:2.4.1.263	vvi00906(Carotenoid biosynthesis)	A0A059AN22.1 PF00201.16;UDPGT;	50182	3507	9334	796	574	1696	804.1	60.48	207.55	13.39	11.47	33.19	357.38	19.35	4.20705	4.42644	up	5.06865e-09	2.5642e-06	yes
TRINITY_DN36613_c4_g2	1007	TRINITY_DN36613_c4_g2_i1;TRINITY_DN36613_c4_g2_i2;TRINITY_DN36613_c4_g2_i3;TRINITY_DN36613_c4_g2_i4;TRINITY_DN36613_c4_g2_i5	PREDICTED: uncharacterized protein LOC100261290 [Vitis vinifera]	-	-	GO:0003674(molecular_function);GO:0005634(nucleus);GO:0009611(response to wounding)	-	-	-	-	-	F6HHJ0.1 PF12609.6;DUF3774;	145	769	1042	6	10	40	11.52	49.45	82.65	1.93	0.69	2.52	47.87	1.71	4.80705	5.81887	up	5.78193e-09	2.86868e-06	yes
TRINITY_DN35520_c1_g2	539	TRINITY_DN35520_c1_g2_i1;TRINITY_DN35520_c1_g2_i2;TRINITY_DN35520_c1_g2_i3;TRINITY_DN35520_c1_g2_i4	PREDICTED: histone H3.2-like [Sesamum indicum]	HTR2	Histone H3.2 OS=Arabidopsis thaliana GN=HTR2 PE=1 SV=2	GO:0000786(nucleosome);GO:0003677(DNA binding);GO:0005515(protein binding);GO:0005634(nucleus);GO:0046982(protein heterodimerization activity)	ENOG410XTG2(DUF246 domain-containing protein)	K02922	large subunit ribosomal protein L37e	-	zma03010(Ribosome)	A0A0D2T6A5.1 PF00125.22;Histone;	1192.69	313	384	84	42	62	152.88	33.67	54.53	18.37	6.15	10.31	80.36	11.61	2.79111	3.57436	up	5.81973e-09	2.86868e-06	yes
TRINITY_DN33665_c0_g1	583	TRINITY_DN33665_c0_g1_i1;TRINITY_DN33665_c0_g1_i2;TRINITY_DN33665_c0_g1_i3	hypothetical protein MANES_07G011500 [Manihot esculenta]	-	-	-	ENOG4111ACI(NA)	-	-	-	-	B9HNU3.2 PF03087.12;DUF241;	264	1270	1995	66	49	80	21.27	118.76	233.43	4.76	3.83	8.61	124.49	5.73	4.44135	4.8357	up	6.52885e-09	3.17748e-06	yes
TRINITY_DN31897_c2_g1	604	TRINITY_DN31897_c2_g1_i1;TRINITY_DN31897_c2_g1_i2;TRINITY_DN31897_c2_g1_i3;TRINITY_DN31897_c2_g1_i4;TRINITY_DN31897_c2_g1_i5;TRINITY_DN31897_c2_g1_i6	PREDICTED: universal stress protein PHOS32 [Vitis vinifera]	-	-	GO:0003674(molecular_function);GO:0005634(nucleus);GO:0006950(response to stress)	ENOG410XURP(universal stress protein)	-	-	-	-	D7UA20.1 PF00582.24;Usp;	74	217	268.8	0	5	4	19.39	53.57	76.26	0	1.38	1.33	49.74	0.9	5.78834	6.43799	up	6.87326e-09	3.30329e-06	yes
TRINITY_DN39083_c1_g1	1666	TRINITY_DN39083_c1_g1_i1;TRINITY_DN39083_c1_g1_i2;TRINITY_DN39083_c1_g1_i3;TRINITY_DN39083_c1_g1_i4;TRINITY_DN39083_c1_g1_i5;TRINITY_DN39083_c1_g1_i6;TRINITY_DN39083_c1_g1_i7;TRINITY_DN39083_c1_g1_i8;TRINITY_DN39083_c1_g1_i9	-	-	-	-	-	-	-	-	-	-	164	43	39	0	0	0	5.85	3.01	1.56	0	0	0	3.47	0	#DIV/0!	9.40455	up	7.09338e-09	3.36699e-06	yes
TRINITY_DN28183_c4_g3	512	TRINITY_DN28183_c4_g3_i1	-	-	-	-	-	-	-	-	-	-	270	198	546	16	21.03	26	26.12	16.64	60.1	1.48	2.05	2.46	34.29	2	4.09972	4.43307	up	7.34616e-09	3.39078e-06	yes
TRINITY_DN39765_c4_g1	940	TRINITY_DN39765_c4_g1_i1;TRINITY_DN39765_c4_g1_i2;TRINITY_DN39765_c4_g1_i3;TRINITY_DN39765_c4_g1_i4;TRINITY_DN39765_c4_g1_i5	PREDICTED: uncharacterized protein LOC100266438 [Vitis vinifera]	-	-	GO:0003674(molecular_function);GO:0005634(nucleus);GO:0008150(biological_process)	ENOG410YKIU(Serine-rich)	-	-	-	-	-	1465	1821.79	2844	319	193	303	51.84	69.36	138.81	11.31	8.26	12.87	86.67	10.81	3.00317	3.46418	up	7.37374e-09	3.39078e-06	yes
TRINITY_DN43543_c1_g2	924	TRINITY_DN43543_c1_g2_i1;TRINITY_DN43543_c1_g2_i2	PREDICTED: uncharacterized protein LOC108981156 [Juglans regia]	-	-	-	-	-	-	-	-	-	1109	31	86	0	0	4	40.48	1.1	3.94	0	0	0.23	15.17	0.08	7.56701	8.08797	up	7.53081e-09	3.40641e-06	yes
TRINITY_DN36948_c0_g4	412	TRINITY_DN36948_c0_g4_i1	PREDICTED: 17.1 kDa class II heat shock protein [Vitis vinifera]	HSP17.9-D	17.9 kDa class II heat shock protein OS=Glycine max GN=HSP17.9-D PE=3 SV=1	GO:0009408(response to heat)	COG0071(response to heat)	K13993	HSP20 family protein	-	vvi04141(Protein processing in endoplasmic reticulum)	F6H3Q1.1 PF00011.19;HSP20;	501	988	921.02	101	76	72	83.4	124.45	153.5	15.46	11.23	10.27	120.45	12.32	3.28936	3.86335	up	8.01838e-09	3.57649e-06	yes
TRINITY_DN30367_c1_g7	460	TRINITY_DN30367_c1_g7_i1;TRINITY_DN30367_c1_g7_i2	-	-	-	-	-	-	-	-	-	-	374	862.99	1225	70	70	71	88.77	147.56	277.21	15.94	14.2	13.45	171.18	14.53	3.55841	4.11692	up	8.59058e-09	3.7533e-06	yes
TRINITY_DN38579_c0_g1	1683	TRINITY_DN38579_c0_g1_i1;TRINITY_DN38579_c0_g1_i2	beta-glucosidase-like protein, partial [Camellia sinensis]	-	Furcatin hydrolase OS=Viburnum furcatum PE=1 SV=1	GO:0008422(beta-glucosidase activity);GO:0009651(response to salt stress);GO:0009725(response to hormone);GO:0019762(glucosinolate catabolic process)	COG2723(beta-glucosidase)	K01188	beta-glucosidase	EC:3.2.1.21	vvi00500(Starch and sucrose metabolism);vvi00460(Cyanoamino acid metabolism);vvi00940(Phenylpropanoid biosynthesis)	F6HB85.1 PF00232.16;Glyco_hydro_1;	1339	31	104	5	2	6	22.7	0.53	2.3	0.08	0.04	0.11	8.51	0.08	6.73302	6.73275	up	1.03273e-08	4.4614e-06	yes
TRINITY_DN29838_c0_g1	754	TRINITY_DN29838_c0_g1_i1	PREDICTED: chaperone protein dnaJ 11, chloroplastic-like [Daucus carota subsp. sativus]	ATJ20	Chaperone protein dnaJ 20, chloroplastic OS=Arabidopsis thaliana GN=ATJ20 PE=1 SV=2	GO:0006457(protein folding);GO:0009507(chloroplast)	COG2214(DNAj domain protein)	K01956	carbamoyl-phosphate synthase small subunit	EC:6.3.5.5	cic00240(Pyrimidine metabolism);cic00250(Alanine, aspartate and glutamate metabolism)	B9GHI1.2 PF00226.29;DnaJ;	918	1633	2491	29	103	171	43.39	75.97	150.44	1.36	5.48	8.91	89.93	5.25	4.09841	4.58719	up	1.05361e-08	4.501e-06	yes
TRINITY_DN34293_c2_g2	991	TRINITY_DN34293_c2_g2_i1;TRINITY_DN34293_c2_g2_i2;TRINITY_DN34293_c2_g2_i3;TRINITY_DN34293_c2_g2_i4;TRINITY_DN34293_c2_g2_i5;TRINITY_DN34293_c2_g2_i6	PREDICTED: uncharacterized protein LOC102591579 [Solanum tuberosum]	-	-	GO:0003674(molecular_function);GO:0005634(nucleus);GO:0008150(biological_process)	ENOG410YVXT(Pfam:DUF584)	-	-	-	-	M1BXZ8.1 PF04520.11;Senescence_reg;	650	2951	3617	62	125	202	20.59	96.91	152.6	1.99	4.65	8.19	90.03	4.94	4.18782	4.84498	up	1.16732e-08	4.932e-06	yes
TRINITY_DN35571_c1_g3	1093	TRINITY_DN35571_c1_g3_i1;TRINITY_DN35571_c1_g3_i2;TRINITY_DN35571_c1_g3_i3	PREDICTED: 7-deoxyloganetin glucosyltransferase [Vitis vinifera]	UGT85A24	7-deoxyloganetin glucosyltransferase OS=Gardenia jasminoides GN=UGT85A24 PE=1 SV=1	GO:0009813(flavonoid biosynthetic process);GO:0043231(intracellular membrane-bounded organelle);GO:0052696(flavonoid glucuronidation);GO:0080043(quercetin 3-O-glucosyltransferase activity);GO:0080044(quercetin 7-O-glucosyltransferase activity)	COG1819(Transferase)	-	-	-	ath00908(Zeatin biosynthesis)	M5XCL3.1 PF00201.16;UDPGT;	166	97	178	0	0	7	4.57	3.59	8.05	0	0	0.45	5.4	0.15	5.16993	6.37458	up	1.18839e-08	4.96644e-06	yes
TRINITY_DN37424_c4_g4	1807	TRINITY_DN37424_c4_g4_i1	Uncharacterized protein TCM_006292 [Theobroma cacao]	-	-	-	ENOG4111B6H(NA)	-	-	-	-	-	307	3457	4445	96	113	96	4.49	54.64	90.55	1.44	2.02	1.69	49.89	1.72	4.85827	5.39356	up	1.44054e-08	5.86565e-06	yes
TRINITY_DN33519_c2_g4	1457	TRINITY_DN33519_c2_g4_i1;TRINITY_DN33519_c2_g4_i2	-	-	-	-	-	-	-	-	-	-	19	81	198.66	0	0	0	0.36	1.64	5.19	0	0	0	2.4	0	#DIV/0!	10.0941	up	1.44932e-08	5.86565e-06	yes
TRINITY_DN33093_c1_g2	1666	TRINITY_DN33093_c1_g2_i1;TRINITY_DN33093_c1_g2_i2;TRINITY_DN33093_c1_g2_i3	CYP87D16 [Maesa lanceolata]	CYP87A3	Cytochrome P450 87A3 OS=Oryza sativa subsp. japonica GN=CYP87A3 PE=2 SV=3	GO:0004497(monooxygenase activity);GO:0007275(multicellular organism development);GO:0010268(brassinosteroid homeostasis);GO:0016125(sterol metabolic process);GO:0016132(brassinosteroid biosynthetic process)	COG2124(Cytochrome p450)	K09587	steroid 22-alpha-hydroxylase	EC:1.14.13.-	vra00905(Brassinosteroid biosynthesis)	B9GFR4.1 PF00067.20;p450;	18919	744	3014	53	118	355	340.04	12.9	67.49	0.92	2.32	6.96	140.14	3.4	5.36519	5.41974	up	1.51594e-08	6.07134e-06	yes
TRINITY_DN33627_c4_g1	628	TRINITY_DN33627_c4_g1_i1;TRINITY_DN33627_c4_g1_i2	-	-	-	-	-	-	-	-	-	-	14	183	228	0	1	0	1.19	11.52	18.77	0	0.07	0	10.49	0.02	9.0348	8.87051	up	1.73119e-08	6.79192e-06	yes
TRINITY_DN41578_c0_g3	407	TRINITY_DN41578_c0_g3_i1;TRINITY_DN41578_c0_g3_i2	-	-	-	-	-	-	-	-	-	-	101.61	40.01	84.38	0	0	1.07	25.46	5.33	18.58	0	0	0.23	16.46	0.08	7.68475	7.68178	up	1.75228e-08	6.80521e-06	yes
TRINITY_DN32189_c0_g2	1214	TRINITY_DN32189_c0_g2_i1;TRINITY_DN32189_c0_g2_i2;TRINITY_DN32189_c0_g2_i3	hypothetical protein L484_004794 [Morus notabilis]	TBL39	Protein trichome birefringence-like 39 OS=Arabidopsis thaliana GN=TBL39 PE=2 SV=1	GO:0005794(Golgi apparatus);GO:0016413(O-acetyltransferase activity);GO:0071554(cell wall organization or biogenesis)	ENOG410YAJT(function domain containing protein, expressed)	-	-	-	-	W9RYL9.1 PF13839.4;PC-Esterase;	673	132	455	47	11	11	17.56	3.56	16.41	2.19	0.31	0.31	12.51	0.94	3.73428	4.49552	up	1.81666e-08	6.98471e-06	yes
TRINITY_DN40146_c2_g2	1430	TRINITY_DN40146_c2_g2_i1;TRINITY_DN40146_c2_g2_i2;TRINITY_DN40146_c2_g2_i3	-	-	-	-	-	-	-	-	-	-	788	332	428	1	28	28	18.65	7.67	13.06	0.02	8.06	2.01	13.13	3.36	1.96633	4.97142	up	2.18336e-08	8.23e-06	yes
TRINITY_DN35836_c3_g2	906	TRINITY_DN35836_c3_g2_i1;TRINITY_DN35836_c3_g2_i2;TRINITY_DN35836_c3_g2_i3;TRINITY_DN35836_c3_g2_i4;TRINITY_DN35836_c3_g2_i5;TRINITY_DN35836_c3_g2_i6;TRINITY_DN35836_c3_g2_i7;TRINITY_DN35836_c3_g2_i8;TRINITY_DN35836_c3_g2_i9	Wound-responsive family protein [Theobroma cacao]	-	-	GO:0003674(molecular_function);GO:0005634(nucleus);GO:0009611(response to wounding)	ENOG410YZKG(wound induced protein)	-	-	-	-	F6HHJ0.1 PF12609.6;DUF3774;	1875	1302.55	2049.52	417	169	272	171.04	186.25	365.71	60.33	24.04	41.83	241	42.07	2.51817	3.09239	up	2.44205e-08	9.11573e-06	yes
TRINITY_DN46812_c1_g1	1247	TRINITY_DN46812_c1_g1_i1;TRINITY_DN46812_c1_g1_i2;TRINITY_DN46812_c1_g1_i3;TRINITY_DN46812_c1_g1_i4;TRINITY_DN46812_c1_g1_i5;TRINITY_DN46812_c1_g1_i6;TRINITY_DN46812_c1_g1_i7	PREDICTED: pectinesterase [Prunus mume]	PME18	Pectinesterase/pectinesterase inhibitor 18 OS=Arabidopsis thaliana GN=PME18 PE=1 SV=3	GO:0030599(pectinesterase activity);GO:0046910(pectinesterase inhibitor activity);GO:0071944(cell periphery)	COG4677(pectinesterase)	K01051	pectinesterase	EC:3.1.1.11	pmum00040(Pentose and glucuronate interconversions);pmum00500(Starch and sucrose metabolism)	M5WPH9.1 PF01095.17;Pectinesterase;	2000	76	119	20	3	7	61.93	2.36	4.84	0.6	0.11	0.28	23.04	0.33	6.12553	6.17767	up	2.49613e-08	9.228e-06	yes
TRINITY_DN26630_c0_g1	844	TRINITY_DN26630_c0_g1_i1;TRINITY_DN26630_c0_g1_i2	-	-	-	-	-	-	-	-	-	-	107	811.53	1424	0	6	25	4.25	35.04	76.39	0	0.27	1.12	38.56	0.46	6.38933	6.90452	up	2.6229e-08	9.60432e-06	yes
TRINITY_DN30696_c0_g3	900	TRINITY_DN30696_c0_g3_i1	PREDICTED: probable calcium-binding protein CML35 [Vitis vinifera]	CML36	Probable calcium-binding protein CML36 OS=Arabidopsis thaliana GN=CML36 PE=2 SV=1	GO:0005509(calcium ion binding);GO:0005515(protein binding);GO:0005886(plasma membrane);GO:0050832(defense response to fungus)	COG5126(Calcium-binding protein)	K13448	calcium-binding protein CML	-	vvi04626(Plant-pathogen interaction)	F6HLP0.1 PF13499.4;EF-hand_7;	1403	839	1158	224	136	223	50.65	30.75	54.97	8.12	5.68	9.14	45.46	7.65	2.57107	2.97135	up	2.71679e-08	9.85426e-06	yes
TRINITY_DN31873_c4_g1	404	TRINITY_DN31873_c4_g1_i1;TRINITY_DN31873_c4_g1_i2	PREDICTED: anthocyanin 3'-O-beta-glucosyltransferase-like [Malus domestica]	TOGT1	Scopoletin glucosyltransferase OS=Nicotiana tabacum GN=TOGT1 PE=1 SV=1	GO:0009813(flavonoid biosynthetic process);GO:0043231(intracellular membrane-bounded organelle);GO:0052696(flavonoid glucuronidation);GO:0080043(quercetin 3-O-glucosyltransferase activity);GO:0080044(quercetin 7-O-glucosyltransferase activity)	COG1819(Transferase)	K14595	abscisate beta-glucosyltransferase	EC:2.4.1.263	vvi00906(Carotenoid biosynthesis)	A0A022RBE4.1 PF00201.16;UDPGT;	10130	1136	2621	65	127	480	1783.27	149.03	455.47	10.48	19.58	71.37	795.92	33.81	4.5571	4.49538	up	2.94369e-08	1.04795e-05	yes
TRINITY_DN36303_c1_g2	1619	TRINITY_DN36303_c1_g2_i1	lipase family protein [Populus trichocarpa]	At2g42690	Phospholipase A1-IIdelta OS=Arabidopsis thaliana GN=At2g42690 PE=1 SV=1	GO:0004806(triglyceride lipase activity);GO:0005737(cytoplasm);GO:0006629(lipid metabolic process);GO:0008970(phosphatidylcholine 1-acylhydrolase activity);GO:0009507(chloroplast);GO:0009650(UV protection);GO:0016042(lipid catabolic process);GO:0071493(cellular response to UV-B)	ENOG410YCH0(phosphatidylcholine 1-acylhydrolase activity)	K16818	phospholipase A1	EC:3.1.1.32	gmx00564(Glycerophospholipid metabolism);gmx00592(alpha-Linolenic acid metabolism)	B9GZV8.1 PF01764.23;Lipase_3;	1545	591	619	80	132	122	25.77	10.59	14.3	1.36	2.68	2.44	16.89	2.16	2.96707	3.27158	up	2.99552e-08	1.05662e-05	yes
TRINITY_DN45983_c0_g1	1002	TRINITY_DN45983_c0_g1_i1;TRINITY_DN45983_c0_g1_i2;TRINITY_DN45983_c0_g1_i3;TRINITY_DN45983_c0_g1_i4;TRINITY_DN45983_c0_g1_i5;TRINITY_DN45983_c0_g1_i6	PREDICTED: plant cysteine oxidase 1-like isoform X1 [Juglans regia]	PCO1	Plant cysteine oxidase 1 OS=Arabidopsis thaliana GN=PCO1 PE=1 SV=1	GO:0009061(anaerobic respiration);GO:0018171(peptidyl-cysteine oxidation);GO:0070483(detection of hypoxia)	ENOG4111Y3H(2-aminoethanethiol)	K10712	cysteamine dioxygenase	EC:1.13.11.19	sind00430(Taurine and hypotaurine metabolism)	A0A061F1F0.1 PF07847.10;PCO_ADO;	1956	2291	3070	118	247	431	60.74	73.18	126.91	3.69	8.98	15.4	86.94	9.36	3.21544	3.69719	up	3.15942e-08	1.1043e-05	yes
TRINITY_DN32307_c1_g1	1281	TRINITY_DN32307_c1_g1_i1;TRINITY_DN32307_c1_g1_i2	PREDICTED: peroxidase 73 [Vitis vinifera]	PER73	Peroxidase 73 OS=Arabidopsis thaliana GN=PER73 PE=1 SV=1	GO:0004601(peroxidase activity);GO:0005576(extracellular region);GO:0006979(response to oxidative stress);GO:0020037(heme binding);GO:0042744(hydrogen peroxide catabolic process);GO:0046872(metal ion binding);GO:0055114(oxidation-reduction process)	ENOG4111FDS(peroxidase)	K00430	peroxidase	EC:1.11.1.7	vvi00940(Phenylpropanoid biosynthesis)	B9SGY3.1 PF00141.21;peroxidase;	2794	1064	1379	221	230	367	63.9	25.65	42.99	6.23	6.21	9.9	44.18	7.45	2.56808	2.97621	up	3.21694e-08	1.11428e-05	yes
TRINITY_DN26541_c0_g1	559	TRINITY_DN26541_c0_g1_i1	PREDICTED: dof zinc finger protein DOF3.4 [Vitis vinifera]	-	-	-	ENOG4111CPJ(zinc finger protein)	-	-	-	-	-	39	1161	1271	29	7	8	3.14	84.36	120.64	2.26	0.59	0.65	69.38	1.17	5.88994	6.59515	up	3.25448e-08	1.11721e-05	yes
TRINITY_DN41929_c1_g2	390	TRINITY_DN41929_c1_g2_i1;TRINITY_DN41929_c1_g2_i2;TRINITY_DN41929_c1_g2_i3;TRINITY_DN41929_c1_g2_i4;TRINITY_DN41929_c1_g2_i5;TRINITY_DN41929_c1_g2_i6;TRINITY_DN41929_c1_g2_i7	cytosolic class I small heat shock protein 3B [Nicotiana tabacum]	-	17.6 kDa class I heat shock protein OS=Solanum peruvianum PE=2 SV=1	GO:0003674(molecular_function);GO:0005737(cytoplasm);GO:0006979(response to oxidative stress);GO:0009408(response to heat);GO:0009644(response to high light intensity);GO:0042542(response to hydrogen peroxide)	COG0071(response to heat)	K13993	HSP20 family protein	-	gra04141(Protein processing in endoplasmic reticulum)	A0A067LPS9.1 PF00011.19;HSP20;	42	327	547.56	1	7	7	8.63	60.63	131.06	0.18	2.81	1.99	66.77	1.66	5.32994	6.4785	up	3.37959e-08	1.1499e-05	yes
TRINITY_DN38659_c1_g4	1204	TRINITY_DN38659_c1_g4_i1;TRINITY_DN38659_c1_g4_i2;TRINITY_DN38659_c1_g4_i3;TRINITY_DN38659_c1_g4_i4	PREDICTED: bifunctional riboflavin biosynthesis protein RIBA 1, chloroplastic [Vitis vinifera]	RIBA1	Bifunctional riboflavin biosynthesis protein RIBA 1, chloroplastic OS=Arabidopsis thaliana GN=RIBA1 PE=1 SV=2	GO:0003935(GTP cyclohydrolase II activity);GO:0005525(GTP binding);GO:0008686(3,4-dihydroxy-2-butanone-4-phosphate synthase activity);GO:0009231(riboflavin biosynthetic process);GO:0009507(chloroplast);GO:0009570(chloroplast stroma);GO:0016020(membrane);GO:0046872(metal ion binding)	COG0108(Catalyzes the conversion of D-ribulose 5-phosphate to formate and 3,4-dihydroxy-2-butanone 4-phosphate (By similarity));COG0807(Catalyzes the conversion of D-ribulose 5-phosphate to formate and 3,4-dihydroxy-2-butanone 4-phosphate (By similarity))	K14652	3,4-dihydroxy 2-butanone 4-phosphate synthase / GTP cyclohydrolase II	EC:4.1.99.12 3.5.4.25	vvi00740(Riboflavin metabolism)	A0A067F3I4.1 PF00926.17;DHBP_synthase;	1281	313	486	98	70	93	31	17.81	26.9	2.91	2.14	3.11	25.24	2.72	3.21403	3.21552	up	3.62053e-08	1.20002e-05	yes
TRINITY_DN40593_c2_g1	676	TRINITY_DN40593_c2_g1_i1;TRINITY_DN40593_c2_g1_i2;TRINITY_DN40593_c2_g1_i3;TRINITY_DN40593_c2_g1_i4;TRINITY_DN40593_c2_g1_i5	-	-	-	-	-	-	-	-	-	-	177	247.87	284	2	15	9	11.06	18.8	29.34	0.11	0.95	0.66	19.73	0.57	5.11329	5.172	up	3.7867e-08	1.24437e-05	yes
TRINITY_DN23047_c0_g1	404	TRINITY_DN23047_c0_g1_i1	-	-	-	-	-	-	-	-	-	-	60	45	167	0	1	1	10.56	5.9	29.02	0	0.15	0.15	15.16	0.1	7.24413	7.26137	up	3.86702e-08	1.25999e-05	yes
TRINITY_DN44908_c0_g1	2268	TRINITY_DN44908_c0_g1_i1;TRINITY_DN44908_c0_g1_i2;TRINITY_DN44908_c0_g1_i3;TRINITY_DN44908_c0_g1_i4;TRINITY_DN44908_c0_g1_i5;TRINITY_DN44908_c0_g1_i6;TRINITY_DN44908_c0_g1_i7;TRINITY_DN44908_c0_g1_i8	PREDICTED: probable cysteine desulfurase [Nicotiana tabacum]	-	-	GO:0003824(catalytic activity)	COG0520(cysteine desulfurase)	-	-	-	-	B9RU30.1 PF00266.17;Aminotran_5;	27	1894	2345	28	11	5	0.92	70.68	97.71	1.27	0.52	0.21	56.44	0.67	6.39641	7.33097	up	4.50504e-08	1.44341e-05	yes
TRINITY_DN46864_c3_g1	496	TRINITY_DN46864_c3_g1_i1;TRINITY_DN46864_c3_g1_i2	PREDICTED: universal stress protein A-like protein [Ziziphus jujuba]	-	-	GO:0005524(ATP binding);GO:0005634(nucleus);GO:0005773(vacuole);GO:0006950(response to stress)	ENOG410XURP(universal stress protein)	-	-	-	-	V4V4C5.1 PF00582.24;Usp;	738	3457	4351	251	186	293	116.34	418.46	696.27	36.55	26.32	39.85	410.36	34.24	3.58314	4.22334	up	5.21071e-08	1.65571e-05	yes
TRINITY_DN27629_c1_g2	418	TRINITY_DN27629_c1_g2_i1;TRINITY_DN27629_c1_g2_i2	-	-	-	-	-	-	-	-	-	-	801	102	458	0	10	25	145.97	13.74	81.71	0	1.58	3.82	80.47	1.8	5.48238	5.43766	up	5.53035e-08	1.74288e-05	yes
TRINITY_DN31473_c0_g2	2373	TRINITY_DN31473_c0_g2_i1;TRINITY_DN31473_c0_g2_i2;TRINITY_DN31473_c0_g2_i3;TRINITY_DN31473_c0_g2_i4	hypothetical protein MANES_06G141500 [Manihot esculenta]	-	-	GO:0003674(molecular_function);GO:0005634(nucleus);GO:0008150(biological_process)	ENOG410YW1D(NA)	-	-	-	-	A0A067JHT1.1 PF14309.4;DUF4378;	671	449	475	28	60	86	7.51	5.34	7.3	0.32	0.8	1.15	6.72	0.76	3.14439	3.57102	up	5.97086e-08	1.86421e-05	yes
TRINITY_DN41684_c0_g1	1038	TRINITY_DN41684_c0_g1_i1;TRINITY_DN41684_c0_g1_i2;TRINITY_DN41684_c0_g1_i3;TRINITY_DN41684_c0_g1_i4;TRINITY_DN41684_c0_g1_i5	PREDICTED: uncharacterized protein LOC107817738, partial [Nicotiana tabacum]	-	-	-	-	-	-	-	-	K4ATJ0.1 PF14223.4;Retrotran_gag_2;	1022	443	386	31	39	116	38.26	20.63	22.61	0.97	1.73	4.5	27.17	2.4	3.50091	3.65315	up	6.01232e-08	1.86421e-05	yes
TRINITY_DN29339_c0_g1	1458	TRINITY_DN29339_c0_g1_i1;TRINITY_DN29339_c0_g1_i2;TRINITY_DN29339_c0_g1_i3	PREDICTED: boron transporter 4-like [Ziziphus jujuba]	BOR4	Boron transporter 4 OS=Arabidopsis thaliana GN=BOR4 PE=2 SV=1	GO:0005887(integral component of plasma membrane);GO:0008509(anion transmembrane transporter activity);GO:0051453(regulation of intracellular pH);GO:0098656(anion transmembrane transport)	ENOG410XPHD(solute carrier family 4)	-	-	-	-	W9R0Z0.1 PF00955.19;HCO3_cotransp;	301	53	45	2	2	0	10.11	1.47	1.75	0.06	0.05	0	4.44	0.04	6.79442	6.5735	up	6.32344e-08	1.92955e-05	yes
TRINITY_DN34511_c1_g1	2343	TRINITY_DN34511_c1_g1_i1;TRINITY_DN34511_c1_g1_i10;TRINITY_DN34511_c1_g1_i11;TRINITY_DN34511_c1_g1_i12;TRINITY_DN34511_c1_g1_i13;TRINITY_DN34511_c1_g1_i2;TRINITY_DN34511_c1_g1_i3;TRINITY_DN34511_c1_g1_i4;TRINITY_DN34511_c1_g1_i5;TRINITY_DN34511_c1_g1_i6;TRINITY_DN34511_c1_g1_i7;TRINITY_DN34511_c1_g1_i8;TRINITY_DN34511_c1_g1_i9	hypothetical protein SOVF_025630 isoform B [Spinacia oleracea]	RPA1E	Replication protein A 70 kDa DNA-binding subunit E OS=Arabidopsis thaliana GN=RPA1E PE=2 SV=1	GO:0003677(DNA binding);GO:0005634(nucleus);GO:0006260(DNA replication);GO:0006281(DNA repair);GO:0006310(DNA recombination);GO:0008270(zinc ion binding)	COG1599(DNA replication)	K07466	replication factor A1	-	spen03030(DNA replication);spen03420(Nucleotide excision repair);spen03430(Mismatch repair);spen03440(Homologous recombination)	U5D5N3.1 PF16900.3;REPA_OB_2;	447	400	409	33	0	3	5.37	5.4	7.41	1.26	0	0.11	6.06	0.46	3.71961	5.73645	up	7.05025e-08	2.13312e-05	yes
TRINITY_DN34206_c3_g1	961	TRINITY_DN34206_c3_g1_i1;TRINITY_DN34206_c3_g1_i2	Protein kinase, ATP binding site-containing protein [Cynara cardunculus var. scolymus]	PERK4	Proline-rich receptor-like protein kinase PERK4 OS=Arabidopsis thaliana GN=PERK4 PE=1 SV=1	GO:0004672(protein kinase activity);GO:0004674(protein serine/threonine kinase activity);GO:0005524(ATP binding);GO:0005886(plasma membrane);GO:0006468(protein phosphorylation);GO:0009738(abscisic acid-activated signaling pathway);GO:0009845(seed germination);GO:0016021(integral component of membrane);GO:0019722(calcium-mediated signaling);GO:0048364(root development)	COG0515(Serine Threonine protein kinase)	K13416	brassinosteroid insensitive 1-associated receptor kinase 1	EC:2.7.10.1 2.7.11.1	gra04075(Plant hormone signal transduction);gra04626(Plant-pathogen interaction)	A0A0A0LWE5.1 PF07714.15;Pkinase_Tyr;	68	452	453	13	12	21	2.23	15.34	19.89	0.43	0.46	0.79	12.49	0.56	4.4792	5.09415	up	7.10152e-08	2.13312e-05	yes
TRINITY_DN36750_c1_g2	927	TRINITY_DN36750_c1_g2_i1;TRINITY_DN36750_c1_g2_i2;TRINITY_DN36750_c1_g2_i3;TRINITY_DN36750_c1_g2_i4	hypothetical protein VITISV_030872 [Vitis vinifera]	-	-	GO:0003674(molecular_function);GO:0005634(nucleus);GO:0008150(biological_process)	ENOG410ZEVS(NA)	-	-	-	-	A0A061DQB5.1 PF00168.28;C2;	11	99	300	1	0	0	0.38	3.52	13.76	0.04	0	0	5.89	0.01	9.20212	8.82753	up	7.32747e-08	2.18393e-05	yes
TRINITY_DN43680_c3_g3	794	TRINITY_DN43680_c3_g3_i1;TRINITY_DN43680_c3_g3_i2	-	-	-	-	-	-	-	-	-	-	757	7	51	1	0	1	34.06	0.3	2.96	0.05	0	0.05	12.44	0.03	8.69581	8.32693	up	7.70844e-08	2.2798e-05	yes
TRINITY_DN41684_c0_g2	378	TRINITY_DN41684_c0_g2_i1	-	-	-	-	-	-	-	-	-	-	237	340	335	0	9	24	50.83	51.53	67.56	0	1.61	4.13	56.64	1.91	4.89018	5.31914	up	8.114e-08	2.38143e-05	yes
TRINITY_DN46601_c1_g1	1246	TRINITY_DN46601_c1_g1_i1;TRINITY_DN46601_c1_g1_i2;TRINITY_DN46601_c1_g1_i3	-	-	-	-	-	-	-	-	-	-	4	274	330	0	0	2	0.09	13.9	28.17	0	0	0.05	14.05	0.02	9.45635	8.74366	up	8.31384e-08	2.40339e-05	yes
TRINITY_DN25187_c0_g1	703	TRINITY_DN25187_c0_g1_i1	PREDICTED: fasciclin-like arabinogalactan protein 13 [Sesamum indicum]	FLA6	Fasciclin-like arabinogalactan protein 6 OS=Arabidopsis thaliana GN=FLA6 PE=2 SV=2	GO:0005886(plasma membrane);GO:0031225(anchored component of membrane)	ENOG410YJJE(fasciclin-like arabinogalactan protein)	-	-	-	-	M5VTH9.1 PF02469.20;Fasciclin;	489	49	124	7	5	11	25.91	2.52	8.28	0.37	0.29	0.63	12.24	0.43	4.83112	4.92745	up	9.371e-08	2.66886e-05	yes
TRINITY_DN42947_c1_g4	526	TRINITY_DN42947_c1_g4_i1	PREDICTED: putative lipid-transfer protein DIR1 [Juglans regia]	DIR1	Putative lipid-transfer protein DIR1 OS=Arabidopsis thaliana GN=DIR1 PE=1 SV=1	GO:0005319(lipid transporter activity);GO:0005504(fatty acid binding);GO:0005515(protein binding);GO:0005576(extracellular region);GO:0005783(endoplasmic reticulum);GO:0006869(lipid transport);GO:0008270(zinc ion binding);GO:0008289(lipid binding);GO:0009506(plasmodesma);GO:0009862(systemic acquired resistance, salicylic acid mediated signaling pathway);GO:0043621(protein self-association);GO:004…	ENOG410YXDY(Lipid-transfer protein)	-	-	-	-	B9SMN5.1 PF14368.4;LTP_2;	2609	77	164	0	0	14	238.06	6.18	17.23	0	0	1.26	87.16	0.42	7.69713	7.6328	up	9.92652e-08	2.80629e-05	yes
TRINITY_DN28685_c1_g1	1287	TRINITY_DN28685_c1_g1_i1;TRINITY_DN28685_c1_g1_i10;TRINITY_DN28685_c1_g1_i11;TRINITY_DN28685_c1_g1_i12;TRINITY_DN28685_c1_g1_i13;TRINITY_DN28685_c1_g1_i2;TRINITY_DN28685_c1_g1_i3;TRINITY_DN28685_c1_g1_i4;TRINITY_DN28685_c1_g1_i5;TRINITY_DN28685_c1_g1_i6;TRINITY_DN28685_c1_g1_i7;TRINITY_DN28685_c1_g1_i8;TRINITY_DN28685_c1_g1_i9	-	-	-	-	-	-	-	-	-	-	184	636.41	643.3	19	39	50	58.52	79.79	113.5	1.73	10.43	14	83.94	8.72	3.26696	4.36404	up	1.08337e-07	3.01836e-05	yes
TRINITY_DN27168_c1_g1	618	TRINITY_DN27168_c1_g1_i1;TRINITY_DN27168_c1_g1_i2;TRINITY_DN27168_c1_g1_i3	gibberellin-regulated family protein [Medicago truncatula]	GASA11	Gibberellin-regulated protein 11 OS=Arabidopsis thaliana GN=GASA11 PE=3 SV=1	GO:0003674(molecular_function);GO:0005576(extracellular region);GO:0009739(response to gibberellin);GO:0009740(gibberellic acid mediated signaling pathway)	ENOG410YT52(gibberellic acid mediated signaling pathway)	-	-	-	-	G7LC52.1 PF02704.12;GASA;	4104	12	42	1	3	2	278.34	0.75	3.4	0.07	0.21	0.14	94.16	0.14	9.39354	9.08557	up	1.31889e-07	3.57102e-05	yes
TRINITY_DN37001_c1_g3	2317	TRINITY_DN37001_c1_g3_i1;TRINITY_DN37001_c1_g3_i2	PREDICTED: heat shock 70 kDa protein-like [Ziziphus jujuba]	HSP70	Heat shock 70 kDa protein OS=Glycine max GN=HSP70 PE=3 SV=1	GO:0005524(ATP binding);GO:0005618(cell wall);GO:0005634(nucleus);GO:0005739(mitochondrion);GO:0005774(vacuolar membrane);GO:0005794(Golgi apparatus);GO:0005829(cytosol);GO:0005886(plasma membrane);GO:0006351(transcription, DNA-templated);GO:0006355(regulation of transcription, DNA-templated);GO:0006457(protein folding);GO:0009266(response to temperature stimulus);GO:0009408(response to heat);GO:…	COG0443(Heat shock protein)	K03283	heat shock 70kDa protein 1/8	-	rcu03040(Spliceosome);rcu04141(Protein processing in endoplasmic reticulum);rcu04144(Endocytosis)	A0A022Q3E5.1 PF00012.18;HSP70;	306	2226	2454	56	101	152	3.35	27.21	38.81	0.63	1.37	2.03	23.12	1.34	4.10884	4.6727	up	1.35452e-07	3.64187e-05	yes
TRINITY_DN39694_c0_g1	612	TRINITY_DN39694_c0_g1_i1;TRINITY_DN39694_c0_g1_i2;TRINITY_DN39694_c0_g1_i3	PREDICTED: dof zinc finger protein DOF3.4 [Vitis vinifera]	DOF5.3	Dof zinc finger protein DOF5.3 OS=Arabidopsis thaliana GN=DOF5.3 PE=2 SV=1	GO:0003677(DNA binding);GO:0003700(transcription factor activity, sequence-specific DNA binding);GO:0005634(nucleus);GO:0006351(transcription, DNA-templated);GO:0006355(regulation of transcription, DNA-templated);GO:0044212(transcription regulatory region DNA binding);GO:0046872(metal ion binding);GO:0048364(root development)	ENOG4111CPJ(zinc finger protein)	K16222	Dof zinc finger protein DOF5.5	-	brp04712(Circadian rhythm - plant)	M1AUB9.1 PF02701.13;zf-Dof;	255	9261	7517	255	92	198	24.25	700.47	747.33	24.23	10.52	20.15	490.68	18.3	4.74487	5.78994	up	1.37968e-07	3.68375e-05	yes
TRINITY_DN29016_c5_g2	1511	TRINITY_DN29016_c5_g2_i1;TRINITY_DN29016_c5_g2_i2;TRINITY_DN29016_c5_g2_i3;TRINITY_DN29016_c5_g2_i4;TRINITY_DN29016_c5_g2_i5;TRINITY_DN29016_c5_g2_i6;TRINITY_DN29016_c5_g2_i7;TRINITY_DN29016_c5_g2_i8	PREDICTED: uncharacterized protein LOC18604907 [Theobroma cacao]	-	-	GO:0003674(molecular_function);GO:0005737(cytoplasm);GO:0008150(biological_process)	ENOG41122EE(Sterile alpha motif (SAM) domain-containing protein)	-	-	-	-	V4T1L0.1 PF00536.28;SAM_1;	102.8	1461.45	2039.53	27	48.21	65.98	2.65	37.83	66.35	0.78	1.39	2.05	35.61	1.41	4.65852	5.3257	up	1.4955e-07	3.94081e-05	yes
TRINITY_DN46838_c0_g1	458	TRINITY_DN46838_c0_g1_i1;TRINITY_DN46838_c0_g1_i2;TRINITY_DN46838_c0_g1_i3;TRINITY_DN46838_c0_g1_i4;TRINITY_DN46838_c0_g1_i5	PREDICTED: probable inactive poly [ADP-ribose] polymerase SRO5 isoform X1 [Juglans regia]	SRO2	Probable inactive poly [ADP-ribose] polymerase SRO2 OS=Arabidopsis thaliana GN=SRO2 PE=1 SV=1	GO:0003950(NAD+ ADP-ribosyltransferase activity);GO:0005634(nucleus);GO:0007275(multicellular organism development)	ENOG4111KQX(RCD1-SRO-TAF4 (RST) plant domain)	-	-	-	-	K4BW60.1 PF00644.18;PARP;	243	1816.47	3002	1	41	43	32.9	193.77	422.24	0.13	5.1	5.05	216.3	3.43	5.97868	6.43686	up	1.49646e-07	3.94081e-05	yes
TRINITY_DN44054_c0_g1	404	TRINITY_DN44054_c0_g1_i1;TRINITY_DN44054_c0_g1_i2;TRINITY_DN44054_c0_g1_i3	hypothetical protein MANES_04G124200 [Manihot esculenta]	-	Probable glutathione S-transferase OS=Nicotiana tabacum PE=2 SV=1	GO:0004364(glutathione transferase activity);GO:0005737(cytoplasm);GO:0006749(glutathione metabolic process);GO:0009407(toxin catabolic process)	ENOG410XSIX(glutathione Stransferase)	K00799	glutathione S-transferase	EC:2.5.1.18	gra00480(Glutathione metabolism)	A0A061FA13.1 PF13410.4;GST_C_2;	33	707.07	923.38	28	11	11	6.53	97.04	167.07	4.78	1.79	1.64	90.21	2.74	5.04104	5.78533	up	1.63981e-07	4.28895e-05	yes
TRINITY_DN45238_c0_g1	267	TRINITY_DN45238_c0_g1_i1	hypothetical protein POPTR_0019s13910g, partial [Populus trichocarpa]	-	-	GO:0003674(molecular_function);GO:0005634(nucleus);GO:0009611(response to wounding)	ENOG410YZKG(wound induced protein)	-	-	-	-	F6HHI9.1 PF12609.6;DUF3774;	420	439	615	64	56	94	254.46	169.25	323.02	35.14	25.64	41.41	248.91	34.06	2.86947	3.29231	up	1.69558e-07	4.40483e-05	yes
TRINITY_DN45247_c0_g3	1665	TRINITY_DN45247_c0_g3_i1;TRINITY_DN45247_c0_g3_i2;TRINITY_DN45247_c0_g3_i3;TRINITY_DN45247_c0_g3_i4	PREDICTED: nematode resistance protein-like HSPRO2 [Nicotiana sylvestris]	HSPRO2	Nematode resistance protein-like HSPRO2 OS=Arabidopsis thaliana GN=HSPRO2 PE=1 SV=1	GO:0005515(protein binding);GO:0005737(cytoplasm);GO:0005739(mitochondrion);GO:0006979(response to oxidative stress);GO:0009751(response to salicylic acid);GO:0009816(defense response to bacterium, incompatible interaction)	ENOG410YA6B(arabidopsis ortholog of sugar beet hs1 pro-1 2)	-	-	-	-	F6HC04.1 PF07014.10;Hs1pro-1_C;	344	467	776	70	51	91	5.71	8.1	17.36	1.15	1	2.14	10.39	1.43	2.86111	3.46028	up	1.73574e-07	4.4789e-05	yes
TRINITY_DN31697_c2_g1	1372	TRINITY_DN31697_c2_g1_i1;TRINITY_DN31697_c2_g1_i2;TRINITY_DN31697_c2_g1_i3;TRINITY_DN31697_c2_g1_i4;TRINITY_DN31697_c2_g1_i5;TRINITY_DN31697_c2_g1_i6	PREDICTED: stearoyl-[acyl-carrier-protein] 9-desaturase 6, chloroplastic [Eucalyptus grandis]	S-ACP-DES6	Stearoyl-[acyl-carrier-protein] 9-desaturase 6, chloroplastic OS=Arabidopsis thaliana GN=S-ACP-DES6 PE=2 SV=2	GO:0006633(fatty acid biosynthetic process);GO:0009507(chloroplast);GO:0016020(membrane);GO:0045300(acyl-[acyl-carrier-protein] desaturase activity);GO:0046872(metal ion binding);GO:0055114(oxidation-reduction process)	ENOG410XPNS(Converts stearoyl-ACP to oleoyl-ACP by introduction of a cis double bond between carbons Delta(9) and Delta(10) of the acyl chain)	K03921	acyl-[acyl-carrier-protein] desaturase	EC:1.14.19.2 1.14.19.11 1.14.19.26	egr01212(Fatty acid metabolism);egr00061(Fatty acid biosynthesis);egr01040(Biosynthesis of unsaturated fatty acids)	B5AY36.1 PF03405.12;FA_desaturase_2;	6334.01	1957	2025.6	116	251	672	130.24	42.71	57.06	2.43	6.22	16.37	76.67	8.34	3.20054	3.56326	up	1.78598e-07	4.57783e-05	yes
TRINITY_DN32542_c1_g1	757	TRINITY_DN32542_c1_g1_i1;TRINITY_DN32542_c1_g1_i2	PREDICTED: calmodulin-2/4-like [Brassica napus]	PCM5	Calmodulin-5/6/7/8 OS=Solanum tuberosum GN=PCM5 PE=1 SV=3	GO:0005515(protein binding)	COG5126(Calcium-binding protein)	K02183	calmodulin	-	bna04070(Phosphatidylinositol signaling system);bna04626(Plant-pathogen interaction)	S8CUV4.1 PF13499.4;EF-hand_7;	0	469	396	0	0	0	0	21.7	24.01	0	0	0	15.24	0	#DIV/0!	11.7833	up	1.83322e-07	4.63709e-05	yes
TRINITY_DN36583_c1_g1	1524	TRINITY_DN36583_c1_g1_i1;TRINITY_DN36583_c1_g1_i10;TRINITY_DN36583_c1_g1_i11;TRINITY_DN36583_c1_g1_i12;TRINITY_DN36583_c1_g1_i13;TRINITY_DN36583_c1_g1_i2;TRINITY_DN36583_c1_g1_i3;TRINITY_DN36583_c1_g1_i4;TRINITY_DN36583_c1_g1_i5;TRINITY_DN36583_c1_g1_i6;TRINITY_DN36583_c1_g1_i7;TRINITY_DN36583_c1_g1_i8;TRINITY_DN36583_c1_g1_i9	PREDICTED: pectinesterase [Jatropha curcas]	PME2.1	Pectinesterase 2.1 OS=Solanum lycopersicum GN=PME2.1 PE=2 SV=2	GO:0030599(pectinesterase activity);GO:0046910(pectinesterase inhibitor activity);GO:0071944(cell periphery)	COG4677(pectinesterase)	K01051	pectinesterase	EC:3.1.1.11	jcu00040(Pentose and glucuronate interconversions);jcu00500(Starch and sucrose metabolism)	M5WPH9.1 PF01095.17;Pectinesterase;	665.05	27	38	3	2	2	36.33	1.74	3.1	0.2	0.15	0.13	13.72	0.16	6.42206	6.54177	up	1.88224e-07	4.72996e-05	yes
TRINITY_DN45781_c2_g1	2765	TRINITY_DN45781_c2_g1_i1;TRINITY_DN45781_c2_g1_i2;TRINITY_DN45781_c2_g1_i3;TRINITY_DN45781_c2_g1_i4	PREDICTED: F-box/LRR-repeat protein 3 [Nicotiana sylvestris]	FBL3	F-box/LRR-repeat protein 3 OS=Arabidopsis thaliana GN=FBL3 PE=2 SV=1	GO:0004842(ubiquitin-protein transferase activity);GO:0005634(nucleus);GO:0006511(ubiquitin-dependent protein catabolic process)	ENOG410XQ54(F-box and leucine-rich repeat protein)	K01051	pectinesterase	EC:3.1.1.11	vvi00040(Pentose and glucuronate interconversions);vvi00500(Starch and sucrose metabolism)	-	492	1189	1681	44	95	171	5.4	17.78	30.1	0.47	1.33	2.88	17.76	1.56	3.50901	4.02191	up	1.94847e-07	4.85154e-05	yes
TRINITY_DN29953_c1_g1	1820	TRINITY_DN29953_c1_g1_i1;TRINITY_DN29953_c1_g1_i2;TRINITY_DN29953_c1_g1_i3;TRINITY_DN29953_c1_g1_i4;TRINITY_DN29953_c1_g1_i5	unnamed protein product, partial [Vitis vinifera]	WAK2	Wall-associated receptor kinase 2 OS=Arabidopsis thaliana GN=WAK2 PE=1 SV=1	GO:0004674(protein serine/threonine kinase activity);GO:0005886(plasma membrane);GO:0007166(cell surface receptor signaling pathway)	COG0515(Serine Threonine protein kinase)	-	-	-	-	F6GSN9.1 PF08488.9;WAK;	584	460	936	0	39	29	9.32	8.07	20.54	0	0.87	0.59	12.64	0.49	4.68907	5.16968	up	1.95586e-07	4.85154e-05	yes
TRINITY_DN44871_c0_g3	948	TRINITY_DN44871_c0_g3_i1;TRINITY_DN44871_c0_g3_i2	hypothetical protein POPTR_0017s11150g [Populus trichocarpa]	P4H7	Probable prolyl 4-hydroxylase 7 OS=Arabidopsis thaliana GN=P4H7 PE=2 SV=1	GO:0004656(procollagen-proline 4-dioxygenase activity);GO:0005506(iron ion binding);GO:0005576(extracellular region);GO:0005789(endoplasmic reticulum membrane);GO:0016021(integral component of membrane);GO:0016706(oxidoreductase activity, acting on paired donors, with incorporation or reduction of molecular oxygen, 2-oxoglutarate as one donor, and incorporation of one atom each of oxygen into bot…	ENOG410XS5J(prolyl 4-hydroxylase)	K00472	prolyl 4-hydroxylase	EC:1.14.11.2	pop00330(Arginine and proline metabolism)	M1A9F1.1 PF13640.4;2OG-FeII_Oxy_3;	162	222.34	303	21	13	27	6.03	8.55	15.35	0.82	0.55	1.19	9.98	0.85	3.55351	4.05863	up	1.98136e-07	4.88329e-05	yes
TRINITY_DN40019_c2_g2	891	TRINITY_DN40019_c2_g2_i1	PREDICTED: squalene monooxygenase [Theobroma cacao]	-	Squalene monooxygenase OS=Panax ginseng PE=2 SV=1	GO:0004506(squalene monooxygenase activity);GO:0005576(extracellular region);GO:0009414(response to water deprivation);GO:0016021(integral component of membrane);GO:0016126(sterol biosynthetic process);GO:0050660(flavin adenine dinucleotide binding);GO:0055114(oxidation-reduction process)	COG0654(oxidoreductase activity, acting on paired donors, with incorporation or reduction of molecular oxygen, NAD(P)H as one donor, and incorporation of one atom of oxygen)	K00511	squalene monooxygenase	EC:1.14.14.17	tcc00100(Steroid biosynthesis);tcc00909(Sesquiterpenoid and triterpenoid biosynthesis)	A0A0A0LKI1.1 PF08491.8;SE;	177	49	113	0	4	3	6.48	1.82	5.44	0	0.17	0.12	4.58	0.1	5.51728	5.714	up	2.03084e-07	4.97232e-05	yes
TRINITY_DN41866_c1_g2	661	TRINITY_DN41866_c1_g2_i1;TRINITY_DN41866_c1_g2_i2;TRINITY_DN41866_c1_g2_i3;TRINITY_DN41866_c1_g2_i4;TRINITY_DN41866_c1_g2_i5;TRINITY_DN41866_c1_g2_i6	hypothetical protein VITISV_036640 [Vitis vinifera]	-	Xyloglucan endotransglucosylase/hydrolase 2 OS=Glycine max PE=2 SV=1	GO:0004553(hydrolase activity, hydrolyzing O-glycosyl compounds);GO:0005576(extracellular region);GO:0005618(cell wall);GO:0005794(Golgi apparatus);GO:0010411(xyloglucan metabolic process);GO:0016762(xyloglucan:xyloglucosyl transferase activity);GO:0016798(hydrolase activity, acting on glycosyl bonds);GO:0042546(cell wall biogenesis);GO:0048046(apoplast);GO:0071555(cell wall organization)	COG2273(hydrolase family 16)	K14504	xyloglucan:xyloglucosyl transferase TCH4	EC:2.4.1.207	vvi04075(Plant hormone signal transduction)	V7CBQ5.1 PF00722.19;Glyco_hydro_16;	336	48	266.72	10	12	8	82.72	7.71	68.28	0.78	1.9	0.87	52.9	1.18	5.48641	4.60909	up	2.0465e-07	4.97232e-05	yes
TRINITY_DN39256_c0_g4	806	TRINITY_DN39256_c0_g4_i1;TRINITY_DN39256_c0_g4_i2	UDP-glycosyltransferase 94P1 [Camellia sinensis]	UGT94E5	Beta-D-glucosyl crocetin beta-1,6-glucosyltransferase OS=Gardenia jasminoides GN=UGT94E5 PE=1 SV=1	GO:0009813(flavonoid biosynthetic process);GO:0043231(intracellular membrane-bounded organelle);GO:0052696(flavonoid glucuronidation);GO:0080043(quercetin 3-O-glucosyltransferase activity);GO:0080044(quercetin 7-O-glucosyltransferase activity)	COG1819(Transferase)	K12937	cyanidin-3-O-glucoside 2''-O-glucuronosyltransferase	EC:2.4.1.254	sly00942(Anthocyanin biosynthesis)	A0A022S2S0.1 PF00201.16;UDPGT;	18	94	116	0	0	1	0.8	4.78	7.45	0	0	0.07	4.34	0.02	7.76155	8.02348	up	2.05628e-07	4.97232e-05	yes
TRINITY_DN28147_c1_g2	1365	TRINITY_DN28147_c1_g2_i1;TRINITY_DN28147_c1_g2_i2;TRINITY_DN28147_c1_g2_i3	cinnamyl alcohol dehydrogenase 3 [Camellia sinensis]	CAD	Probable mannitol dehydrogenase OS=Fragaria ananassa GN=CAD PE=2 SV=1	GO:0005737(cytoplasm);GO:0008270(zinc ion binding);GO:0009617(response to bacterium);GO:0009809(lignin biosynthetic process);GO:0045551(cinnamyl-alcohol dehydrogenase activity);GO:0046029(mannitol dehydrogenase activity);GO:0047681(aryl-alcohol dehydrogenase (NADP+) activity);GO:0052747(sinapyl alcohol dehydrogenase activity);GO:0055114(oxidation-reduction process)	COG1064(alcohol dehydrogenase)	K00083	cinnamyl-alcohol dehydrogenase	EC:1.1.1.195	pper00940(Phenylpropanoid biosynthesis)	W9R066.1 PF08240.10;ADH_N;	2	275	877	1	2	1	0.05	6.46	32.11	0.02	0.05	0.03	12.87	0.03	8.74483	8.60105	up	2.14915e-07	5.1055e-05	yes
TRINITY_DN34497_c0_g1	2695	TRINITY_DN34497_c0_g1_i1;TRINITY_DN34497_c0_g1_i2;TRINITY_DN34497_c0_g1_i3;TRINITY_DN34497_c0_g1_i4;TRINITY_DN34497_c0_g1_i5	PREDICTED: inositol 1,3,4-trisphosphate 5/6-kinase 4 isoform X1 [Solanum lycopersicum]	ITPK4	Inositol 1,3,4-trisphosphate 5/6-kinase 4 OS=Arabidopsis thaliana GN=ITPK4 PE=1 SV=2	GO:0000287(magnesium ion binding);GO:0003824(catalytic activity);GO:0005524(ATP binding);GO:0005634(nucleus);GO:0005829(cytosol);GO:0010264(myo-inositol hexakisphosphate biosynthetic process);GO:0016310(phosphorylation);GO:0032957(inositol trisphosphate metabolic process);GO:0047325(inositol tetrakisphosphate 1-kinase activity);GO:0052725(inositol-1,3,4-trisphosphate 6-kinase activity);GO:0052726…	ENOG4110UUV(Inositol 1,3,4-trisphosphate 5 6-kinase)	K00913	inositol-1,3,4-trisphosphate 5/6-kinase / inositol-tetrakisphosphate 1-kinase	EC:2.7.1.159 2.7.1.134	atr00562(Inositol phosphate metabolism);atr04070(Phosphatidylinositol signaling system)	B9SSZ4.1 PF05770.9;Ins134_P3_kin;	521	516	576	81	79	97	12.05	6.87	11.53	2.13	1.64	2.41	10.15	2.06	2.30076	3.12607	up	2.1512e-07	5.1055e-05	yes
TRINITY_DN27305_c0_g3	659	TRINITY_DN27305_c0_g3_i1;TRINITY_DN27305_c0_g3_i2	PREDICTED: LOW QUALITY PROTEIN: histone H3.2 [Tarenaya hassleriana]	HTR2	Histone H3.2 OS=Arabidopsis thaliana GN=HTR2 PE=1 SV=2	GO:0000786(nucleosome);GO:0003677(DNA binding);GO:0005515(protein binding);GO:0005634(nucleus);GO:0046982(protein heterodimerization activity)	COG2036(Core component of nucleosome. Nucleosomes wrap and compact DNA into chromatin, limiting DNA accessibility to the cellular machineries which require DNA as a template. Histones thereby play a central role in transcription regulation, DNA repair, DNA replication and chromosomal stability. DNA accessibility is regulated via a complex set of post-translational modifications of histones, also …	K02922	large subunit ribosomal protein L37e	-	zma03010(Ribosome)	A0A0D2T6A5.1 PF00125.22;Histone;	1055.31	95	92	22	9	18	65.27	5.59	7.13	1.28	0.58	1.16	26	1.01	4.68608	4.69597	up	2.22726e-07	5.25359e-05	yes
TRINITY_DN34210_c0_g4	522	TRINITY_DN34210_c0_g4_i1;TRINITY_DN34210_c0_g4_i2	hypothetical protein SOVF_046090 [Spinacia oleracea]	-	-	-	ENOG410YA6Y(expressed protein)	-	-	-	-	-	34	33	76	0	0	0	4.79	3.83	11.65	0	0	0	6.76	0	#DIV/0!	8.91635	up	2.34013e-07	5.48617e-05	yes
TRINITY_DN42980_c1_g3	962	TRINITY_DN42980_c1_g3_i1	-	-	-	-	-	-	-	-	-	-	45	46.33	73	0	0	1	1.48	1.56	3.18	0	0	0.04	2.07	0.01	7.69349	7.37916	up	2.63847e-07	6.02194e-05	yes
TRINITY_DN24649_c0_g1	1920	TRINITY_DN24649_c0_g1_i1;TRINITY_DN24649_c0_g1_i2;TRINITY_DN24649_c0_g1_i3;TRINITY_DN24649_c0_g1_i4	PREDICTED: lysine histidine transporter-like 8 [Jatropha curcas]	AATL1	Lysine histidine transporter-like 8 OS=Arabidopsis thaliana GN=AATL1 PE=1 SV=1	GO:0003333(amino acid transmembrane transport);GO:0015171(amino acid transmembrane transporter activity)	COG0814(amino acid transport)	K19476	vacuolar protein sorting-associated protein IST1	-	cic04144(Endocytosis)	B9MVJ1.1 PF01490.16;Aa_trans;	2045	398	1206	138	91	271	29.12	6.66	23.15	2.31	2.45	5.49	19.64	3.42	2.52173	3.14271	up	2.67479e-07	6.02194e-05	yes
TRINITY_DN44672_c0_g1	1513	TRINITY_DN44672_c0_g1_i1;TRINITY_DN44672_c0_g1_i2;TRINITY_DN44672_c0_g1_i3;TRINITY_DN44672_c0_g1_i4;TRINITY_DN44672_c0_g1_i5;TRINITY_DN44672_c0_g1_i6;TRINITY_DN44672_c0_g1_i7;TRINITY_DN44672_c0_g1_i8	PREDICTED: probable S-adenosylmethionine-dependent methyltransferase At5g37970 [Malus domestica]	At5g37970	Probable S-adenosylmethionine-dependent methyltransferase At5g37970 OS=Arabidopsis thaliana GN=At5g37970 PE=3 SV=1	GO:0005634(nucleus);GO:0008168(methyltransferase activity);GO:0008757(S-adenosylmethionine-dependent methyltransferase activity);GO:0032259(methylation)	ENOG4111PH9(methyltransferase)	K08241	jasmonate O-methyltransferase	EC:2.1.1.141	nnu00592(alpha-Linolenic acid metabolism)	A0A061E9R4.1 PF03492.13;Methyltransf_7;	8766	196	1403	108	58	220	204.16	4.48	43.18	2.56	1.62	5.92	83.94	3.37	4.63854	4.76435	up	2.683e-07	6.02194e-05	yes
TRINITY_DN32402_c0_g2	512	TRINITY_DN32402_c0_g2_i1	PREDICTED: uncharacterized protein LOC107773508 [Nicotiana tabacum]	-	Histone H4 variant TH011 OS=Triticum aestivum PE=3 SV=2	GO:0000786(nucleosome);GO:0003677(DNA binding);GO:0005634(nucleus);GO:0005774(vacuolar membrane);GO:0005794(Golgi apparatus);GO:0005829(cytosol);GO:0005886(plasma membrane);GO:0009506(plasmodesma);GO:0009507(chloroplast);GO:0046982(protein heterodimerization activity)	COG2036(Core component of nucleosome. Nucleosomes wrap and compact DNA into chromatin, limiting DNA accessibility to the cellular machineries which require DNA as a template. Histones thereby play a central role in transcription regulation, DNA repair, DNA replication and chromosomal stability. DNA accessibility is regulated via a complex set of post-translational modifications of histones, also …	-	-	-	-	V9FDA4.1 PF15511.4;CENP-T_C;	4501	971	1142	489	194	220	435.37	81.6	125.71	45.28	18.87	20.82	214.23	28.32	2.91927	3.08267	up	2.69651e-07	6.02194e-05	yes
TRINITY_DN26062_c0_g2	423	TRINITY_DN26062_c0_g2_i1	hypothetical protein POPTR_0007s05510g [Populus trichocarpa]	-	-	-	ENOG410ZEVS(NA)	-	-	-	-	-	159	138	358	16	14	21	24.59	16.48	56.48	2.29	1.96	2.84	32.52	2.36	3.78447	4.15562	up	2.70962e-07	6.02194e-05	yes
TRINITY_DN37799_c2_g2	801	TRINITY_DN37799_c2_g2_i1	-	-	-	-	-	-	-	-	-	-	72	50	39	0	0	1	3.1	2.14	2.17	0	0	0.05	2.47	0.02	6.94837	7.26965	up	2.79584e-07	6.17783e-05	yes
TRINITY_DN33763_c1_g2	4097	TRINITY_DN33763_c1_g2_i1;TRINITY_DN33763_c1_g2_i2;TRINITY_DN33763_c1_g2_i3;TRINITY_DN33763_c1_g2_i4	PREDICTED: ABC transporter B family member 15 isoform X1 [Vitis vinifera]	ABCB15	ABC transporter B family member 15 OS=Arabidopsis thaliana GN=ABCB15 PE=3 SV=1	GO:0016021(integral component of membrane);GO:0042626(ATPase activity, coupled to transmembrane movement of substances);GO:0055085(transmembrane transport)	COG1132((ABC) transporter)	K05658	ATP-binding cassette, subfamily B (MDR/TAP), member 1	EC:3.6.3.44	vvi02010(ABC transporters)	A0A061EE90.1 PF00664.21;ABC_membrane;	946	229	1756	124	16	90	5.54	1.49	14.68	0.75	0.12	0.65	7.24	0.51	3.82742	4.15219	up	2.81369e-07	6.18177e-05	yes
TRINITY_DN46061_c0_g1	840	TRINITY_DN46061_c0_g1_i1;TRINITY_DN46061_c0_g1_i2;TRINITY_DN46061_c0_g1_i3;TRINITY_DN46061_c0_g1_i4;TRINITY_DN46061_c0_g1_i5;TRINITY_DN46061_c0_g1_i6;TRINITY_DN46061_c0_g1_i7;TRINITY_DN46061_c0_g1_i8;TRINITY_DN46061_c0_g1_i9	6-phosphofructokinase 3-like protein [Camellia sinensis]	PFK7	ATP-dependent 6-phosphofructokinase 7 OS=Arabidopsis thaliana GN=PFK7 PE=1 SV=1	GO:0003872(6-phosphofructokinase activity);GO:0005524(ATP binding);GO:0005737(cytoplasm);GO:0005829(cytosol);GO:0005945(6-phosphofructokinase complex);GO:0006002(fructose 6-phosphate metabolic process);GO:0006096(glycolytic process);GO:0046872(metal ion binding)	COG0205(phosphohexokinase)	K00850	6-phosphofructokinase 1	EC:2.7.1.11	tcc01200(Carbon metabolism);tcc01230(Biosynthesis of amino acids);tcc00010(Glycolysis / Gluconeogenesis);tcc00030(Pentose phosphate pathway);tcc00051(Fructose and mannose metabolism);tcc00052(Galactose metabolism);tcc03018(RNA degradation)	A0A067GMM8.1 PF00365.18;PFK;	624	468	557	109	69	117	25.41	19.71	30.45	6.68	4.24	6.99	25.19	5.97	2.07705	2.94826	up	2.85014e-07	6.22626e-05	yes
TRINITY_DN30145_c2_g4	2507	TRINITY_DN30145_c2_g4_i1	PREDICTED: glycine-rich domain-containing protein 1 [Vitis vinifera]	GRDP1	Glycine-rich domain-containing protein 1 OS=Arabidopsis thaliana GN=GRDP1 PE=2 SV=1	GO:0003674(molecular_function);GO:0005634(nucleus);GO:0005737(cytoplasm);GO:0005886(plasma membrane);GO:0006970(response to osmotic stress);GO:0009738(abscisic acid-activated signaling pathway)	ENOG4111FEQ(Protein of unknown function (DUF1399))	-	-	-	-	I1JH29.1 PF07173.10;GRDP-like;	233	15	22	0	0	0	2.34	0.16	0.31	0	0	0	0.94	0	#DIV/0!	9.31294	up	3.5259e-07	7.61594e-05	yes
TRINITY_DN46749_c0_g2	845	TRINITY_DN46749_c0_g2_i1;TRINITY_DN46749_c0_g2_i2	unnamed protein product [Coffea canephora]	EXPA9	Expansin-A9 OS=Arabidopsis thaliana GN=EXPA9 PE=2 SV=1	GO:0005576(extracellular region);GO:0005618(cell wall);GO:0009507(chloroplast);GO:0009664(plant-type cell wall organization);GO:0009826(unidimensional cell growth);GO:0009828(plant-type cell wall loosening);GO:0009831(plant-type cell wall modification involved in multidimensional cell growth);GO:0016020(membrane)	ENOG410Y12G(plant-type cell wall organization)	-	-	-	-	A0A0A0KIG7.1 PF03330.16;DPBB_1;	95	16	42	0	0	0	4.62	0.73	3.34	0	0	0	2.9	0	#DIV/0!	8.70991	up	3.67497e-07	7.85566e-05	yes
TRINITY_DN42278_c4_g1	3079	TRINITY_DN42278_c4_g1_i1;TRINITY_DN42278_c4_g1_i2;TRINITY_DN42278_c4_g1_i3;TRINITY_DN42278_c4_g1_i4;TRINITY_DN42278_c4_g1_i5;TRINITY_DN42278_c4_g1_i6;TRINITY_DN42278_c4_g1_i7	PREDICTED: aspartate aminotransferase, mitochondrial [Ricinus communis]	ASP1	Aspartate aminotransferase, mitochondrial OS=Arabidopsis thaliana GN=ASP1 PE=1 SV=1	GO:0004069(L-aspartate:2-oxoglutarate aminotransferase activity);GO:0005739(mitochondrion);GO:0030170(pyridoxal phosphate binding);GO:0042802(identical protein binding)	COG1448(aminotransferase)	K14455	aspartate aminotransferase, mitochondrial	EC:2.6.1.1	rcu01200(Carbon metabolism);rcu01210(2-Oxocarboxylic acid metabolism);rcu01230(Biosynthesis of amino acids);rcu00710(Carbon fixation in photosynthetic organisms);rcu00250(Alanine, aspartate and glutamate metabolism);rcu00270(Cysteine and methionine metabolism);rcu00220(Arginine biosynthesis);rcu00330(Arginine and proline metabolism);rcu00350(Tyrosine metabolism);rcu00360(Phenylalanine metabolism)…	V4UT55.1 PF00155.19;Aminotran_1_2;	946	2949	3168	431	250	253	11.41	48.86	64.12	4.95	4.42	3.96	41.46	4.44	3.22309	3.57275	up	3.69354e-07	7.85566e-05	yes
TRINITY_DN41866_c1_g4	330	TRINITY_DN41866_c1_g4_i1	hypothetical protein MANES_S055900 [Manihot esculenta]	XTH22	Xyloglucan endotransglucosylase/hydrolase protein 22 OS=Arabidopsis thaliana GN=XTH22 PE=1 SV=1	GO:0004553(hydrolase activity, hydrolyzing O-glycosyl compounds);GO:0005618(cell wall);GO:0005794(Golgi apparatus);GO:0009408(response to heat);GO:0009409(response to cold);GO:0009507(chloroplast);GO:0009612(response to mechanical stimulus);GO:0009664(plant-type cell wall organization);GO:0009733(response to auxin);GO:0009741(response to brassinosteroid);GO:0010411(xyloglucan metabolic process);G…	COG2273(hydrolase family 16)	K14504	xyloglucan:xyloglucosyl transferase TCH4	EC:2.4.1.207	csv04075(Plant hormone signal transduction)	A0A061GQK3.1 PF06955.10;XET_C;	313	35	250	10	0	7	102.59	7.38	70.94	2.92	0	1.69	60.3	1.54	5.29116	5.44296	up	3.69817e-07	7.85566e-05	yes
TRINITY_DN43721_c1_g5	1097	TRINITY_DN43721_c1_g5_i1;TRINITY_DN43721_c1_g5_i2;TRINITY_DN43721_c1_g5_i3;TRINITY_DN43721_c1_g5_i4	PREDICTED: lipid transfer-like protein VAS [Fragaria vesca subsp. vesca]	VAS	Lipid transfer-like protein VAS OS=Arabidopsis thaliana GN=VAS PE=2 SV=1	GO:0005576(extracellular region);GO:0006810(transport);GO:0006869(lipid transport);GO:0008289(lipid binding);GO:0031225(anchored component of membrane)	ENOG41116TK(lipid transfer-like protein)	-	-	-	-	D7SVF0.1 PF14368.4;LTP_2;	29	85	60	1	0	0	0.79	3.7	2.21	0.03	0	0	2.23	0.01	7.8009	7.63041	up	3.81825e-07	7.95288e-05	yes
TRINITY_DN24049_c0_g1	1457	TRINITY_DN24049_c0_g1_i1	hypothetical protein POPTR_0009s10120g [Populus trichocarpa]	TOGT1	Scopoletin glucosyltransferase OS=Nicotiana tabacum GN=TOGT1 PE=1 SV=1	GO:0009813(flavonoid biosynthetic process);GO:0043231(intracellular membrane-bounded organelle);GO:0052696(flavonoid glucuronidation);GO:0080043(quercetin 3-O-glucosyltransferase activity);GO:0080044(quercetin 7-O-glucosyltransferase activity)	COG1819(Transferase)	K14595	abscisate beta-glucosyltransferase	EC:2.4.1.263	rcu00906(Carotenoid biosynthesis)	A0A059AN22.1 PF00201.16;UDPGT;	47	55	117	0	1	3	0.89	1.11	3.06	0	0.02	0.07	1.69	0.03	5.81592	6.15595	up	3.82284e-07	7.95288e-05	yes
TRINITY_DN43605_c0_g2	1567	TRINITY_DN43605_c0_g2_i1;TRINITY_DN43605_c0_g2_i2;TRINITY_DN43605_c0_g2_i3;TRINITY_DN43605_c0_g2_i4;TRINITY_DN43605_c0_g2_i5	unnamed protein product [Coffea canephora]	At1g15670	F-box/kelch-repeat protein At1g15670 OS=Arabidopsis thaliana GN=At1g15670 PE=2 SV=1	GO:0003674(molecular_function);GO:0005634(nucleus);GO:0005829(cytosol);GO:0080037(negative regulation of cytokinin-activated signaling pathway);GO:2000762(regulation of phenylpropanoid metabolic process)	ENOG4110X8D(Kelch repeat-containing F-box family protein)	-	-	-	-	M0ZRN0.1 PF13964.4;Kelch_6;	924	22553	23048	77	441	627	30.72	980.04	1284.84	2.04	17.85	25.52	765.2	15.14	5.6594	6.0084	up	3.82668e-07	7.95288e-05	yes
TRINITY_DN39065_c1_g1	739	TRINITY_DN39065_c1_g1_i1;TRINITY_DN39065_c1_g1_i2	PREDICTED: haloacid dehalogenase-like hydrolase domain-containing protein 3 [Vitis vinifera]	-	-	GO:0008152(metabolic process);GO:0016787(hydrolase activity)	COG1011(Hydrolase)	-	-	-	-	D7T9Q7.1 PF00702.24;Hydrolase;	613	498	631	118	98	78	30.55	25.58	41.23	6.08	5.64	4.33	32.45	5.35	2.60061	2.99891	up	3.88033e-07	7.97884e-05	yes
TRINITY_DN43986_c1_g2	1392	TRINITY_DN43986_c1_g2_i1;TRINITY_DN43986_c1_g2_i2;TRINITY_DN43986_c1_g2_i3	PREDICTED: GDSL esterase/lipase At1g71691 [Jatropha curcas]	At1g71691	GDSL esterase/lipase At1g71691 OS=Arabidopsis thaliana GN=At1g71691 PE=2 SV=1	GO:0005576(extracellular region);GO:0016042(lipid catabolic process);GO:0016788(hydrolase activity, acting on ester bonds);GO:0052689(carboxylic ester hydrolase activity)	COG3240(GDSL esterase lipase)	K01969	3-methylcrotonyl-CoA carboxylase beta subunit	EC:6.4.1.4	mtr00280(Valine, leucine and isoleucine degradation)	W9S0Q7.1 PF00657.20;Lipase_GDSL;	1261	19	68	0	3	6	25.94	0.41	1.88	0	0.17	0.22	9.41	0.13	6.17761	7.01079	up	4.12882e-07	8.35499e-05	yes
TRINITY_DN30657_c4_g1	391	TRINITY_DN30657_c4_g1_i1	unnamed protein product, partial [Vitis vinifera]	-	-	GO:0007165(signal transduction)	ENOG41114C7(ANK)	-	-	-	-	D7TE19.1 PF12796.5;Ank_2;	47	28	45	0	0	0	9.11	3.94	8.4	0	0	0	7.15	0	#DIV/0!	8.57742	up	4.42273e-07	8.90289e-05	yes
TRINITY_DN43504_c2_g1	897	TRINITY_DN43504_c2_g1_i1;TRINITY_DN43504_c2_g1_i10;TRINITY_DN43504_c2_g1_i2;TRINITY_DN43504_c2_g1_i3;TRINITY_DN43504_c2_g1_i4;TRINITY_DN43504_c2_g1_i5;TRINITY_DN43504_c2_g1_i6;TRINITY_DN43504_c2_g1_i7;TRINITY_DN43504_c2_g1_i8;TRINITY_DN43504_c2_g1_i9	hypothetical protein L484_017004 [Morus notabilis]	-	-	GO:0003674(molecular_function);GO:0005739(mitochondrion);GO:0008150(biological_process);GO:0016021(integral component of membrane)	ENOG411134V(NA)	-	-	-	-	-	129	179	236	9	10	22	10.68	35.35	71.32	2.93	2.58	3.89	39.12	3.13	3.64367	4.2736	up	4.49948e-07	9.01021e-05	yes
TRINITY_DN28034_c1_g1	1264	TRINITY_DN28034_c1_g1_i1;TRINITY_DN28034_c1_g1_i2;TRINITY_DN28034_c1_g1_i3;TRINITY_DN28034_c1_g1_i4	PREDICTED: small heat shock protein, chloroplastic-like [Juglans regia]	HSP23	Small heat shock protein, chloroplastic OS=Oxybasis rubra GN=HSP23 PE=2 SV=1	GO:0003674(molecular_function);GO:0005739(mitochondrion);GO:0009408(response to heat);GO:0046686(response to cadmium ion)	COG0071(response to heat)	K13993	HSP20 family protein	-	nnu04141(Protein processing in endoplasmic reticulum)	A0A059CH37.1 PF00011.19;HSP20;	1925	6566	5541	748	353	864	69.49	235.39	261.89	28.13	14.6	35.07	188.92	25.93	2.86508	3.55806	up	4.58467e-07	9.1168e-05	yes
TRINITY_DN39796_c0_g1	1166	TRINITY_DN39796_c0_g1_i1	unnamed protein product, partial [Vitis vinifera]	HIPP07	Heavy metal-associated isoprenylated plant protein 7 OS=Arabidopsis thaliana GN=HIPP07 PE=1 SV=1	GO:0005737(cytoplasm);GO:0030001(metal ion transport);GO:0046914(transition metal ion binding);GO:0046916(cellular transition metal ion homeostasis)	COG2608(heavy metal transport detoxification protein)	-	-	-	-	G7KDZ8.1 PF00403.24;HMA;	1645	255	439	36	35	138	41.52	6.74	14.99	0.92	1.05	4.07	21.08	2.01	3.39061	3.66079	up	4.62384e-07	9.1168e-05	yes
TRINITY_DN39267_c0_g1	1412	TRINITY_DN39267_c0_g1_i1;TRINITY_DN39267_c0_g1_i2;TRINITY_DN39267_c0_g1_i3	PREDICTED: uncharacterized protein LOC109227389 [Nicotiana attenuata]	-	-	GO:0003674(molecular_function);GO:0005576(extracellular region);GO:0005618(cell wall);GO:0008150(biological_process);GO:0009505(plant-type cell wall)	ENOG411248W(expressed protein)	-	-	-	-	K4C7W6.1 PF04862.10;DUF642;	4147	1501	1916	653	77	205	85.69	33.37	55.12	13.77	1.98	5.11	58.06	6.95	3.06246	3.42977	up	4.92229e-07	9.6067e-05	yes
TRINITY_DN43914_c1_g2	2356	TRINITY_DN43914_c1_g2_i1;TRINITY_DN43914_c1_g2_i2;TRINITY_DN43914_c1_g2_i3;TRINITY_DN43914_c1_g2_i4;TRINITY_DN43914_c1_g2_i5;TRINITY_DN43914_c1_g2_i6;TRINITY_DN43914_c1_g2_i7	Pyruvate decarboxylase isozyme 1 [Gossypium arboreum]	PDC1	Pyruvate decarboxylase 1 OS=Pisum sativum GN=PDC1 PE=2 SV=1	GO:0000287(magnesium ion binding);GO:0004737(pyruvate decarboxylase activity);GO:0005575(cellular_component);GO:0030976(thiamine pyrophosphate binding)	COG3961(Pyruvate decarboxylase)	K01568	pyruvate decarboxylase	EC:4.1.1.1	sind00010(Glycolysis / Gluconeogenesis)	A0A0B0MT33.1 PF02776.16;TPP_enzyme_N;	2611	9223	16980	1060	848	1354	66.84	258.97	601.71	35.24	31.32	46.9	309.17	37.82	3.03118	3.77191	up	5.19893e-07	0.000100501	yes
TRINITY_DN33121_c1_g1	1326	TRINITY_DN33121_c1_g1_i1	-	-	-	-	-	-	-	-	-	-	9	93	78	0	0	0	0.19	2.1	2.28	0	0	0	1.52	0	#DIV/0!	9.48057	up	5.20177e-07	0.000100501	yes
TRINITY_DN26241_c2_g1	1622	TRINITY_DN26241_c2_g1_i1;TRINITY_DN26241_c2_g1_i10;TRINITY_DN26241_c2_g1_i11;TRINITY_DN26241_c2_g1_i12;TRINITY_DN26241_c2_g1_i13;TRINITY_DN26241_c2_g1_i2;TRINITY_DN26241_c2_g1_i3;TRINITY_DN26241_c2_g1_i4;TRINITY_DN26241_c2_g1_i5;TRINITY_DN26241_c2_g1_i6;TRINITY_DN26241_c2_g1_i7;TRINITY_DN26241_c2_g1_i8;TRINITY_DN26241_c2_g1_i9	PREDICTED: lanC-like protein GCL1 [Juglans regia]	GCL1	LanC-like protein GCL1 OS=Arabidopsis thaliana GN=GCL1 PE=2 SV=1	GO:0003824(catalytic activity);GO:0005737(cytoplasm);GO:0019898(extrinsic component of membrane)	ENOG410XQIA(glutathione binding)	-	-	-	-	A0A061DIE8.1 PF05147.11;LANC_like;	284	8348	9283	268	219	302	15.23	185.28	252.5	25.11	15.92	28.18	151	23.07	2.71046	5.22952	up	5.33672e-07	0.000102558	yes
TRINITY_DN31634_c0_g3	743	TRINITY_DN31634_c0_g3_i1;TRINITY_DN31634_c0_g3_i2	-	-	-	-	-	-	-	-	-	-	62	51	39	0	0	2	3	2.42	2.4	0	0	0.11	2.61	0.04	6.02791	6.46672	up	5.36157e-07	0.000102558	yes
TRINITY_DN31924_c1_g1	1567	TRINITY_DN31924_c1_g1_i1;TRINITY_DN31924_c1_g1_i2;TRINITY_DN31924_c1_g1_i3;TRINITY_DN31924_c1_g1_i4;TRINITY_DN31924_c1_g1_i5;TRINITY_DN31924_c1_g1_i6;TRINITY_DN31924_c1_g1_i7;TRINITY_DN31924_c1_g1_i8;TRINITY_DN31924_c1_g1_i9	unnamed protein product [Coffea canephora]	PILS1	Protein PIN-LIKES 1 OS=Arabidopsis thaliana GN=PILS1 PE=2 SV=1	GO:0009672(auxin:proton symporter activity);GO:0009926(auxin polar transport);GO:0016021(integral component of membrane);GO:0055085(transmembrane transport)	COG0679(Auxin Efflux Carrier)	-	-	-	-	M1BIL3.1 PF03547.16;Mem_trans;	405	110	106	8	11	21	8.16	4.05	4.79	0.16	0.47	0.86	5.67	0.5	3.50335	4.15029	up	5.50075e-07	0.000104699	yes
TRINITY_DN41853_c2_g3	2059	TRINITY_DN41853_c2_g3_i1;TRINITY_DN41853_c2_g3_i2;TRINITY_DN41853_c2_g3_i3;TRINITY_DN41853_c2_g3_i4;TRINITY_DN41853_c2_g3_i5;TRINITY_DN41853_c2_g3_i6;TRINITY_DN41853_c2_g3_i7;TRINITY_DN41853_c2_g3_i8	PREDICTED: uncharacterized protein LOC101246921 [Solanum lycopersicum]	-	-	GO:0003674(molecular_function);GO:0005634(nucleus);GO:0008150(biological_process)	ENOG410YCGU(Protein of unknown function (DUF1005))	K02133	F-type H+-transporting ATPase subunit beta	EC:3.6.3.14	gmx00190(Oxidative phosphorylation)	K4BUF1.1 PF06219.10;DUF1005;	3110	1423	1916	178	235	635	53.78	22.98	39.99	3.02	3.94	11.74	38.92	6.23	2.64321	2.98857	up	5.52802e-07	0.0001047	yes
TRINITY_DN26595_c2_g2	514	TRINITY_DN26595_c2_g2_i1;TRINITY_DN26595_c2_g2_i2	-	-	-	-	-	-	-	-	-	-	382	65	62	0	2	9	38.41	5.58	7.25	0	0.21	0.93	17.08	0.38	5.49016	5.61379	up	5.56806e-07	0.000104941	yes
TRINITY_DN34172_c0_g5	381	TRINITY_DN34172_c0_g5_i1	-	-	-	-	-	-	-	-	-	-	3.43	129.37	134.25	0	0	0	0.72	19.26	26.58	0	0	0	15.52	0	#DIV/0!	10.0501	up	5.75356e-07	0.000107909	yes
TRINITY_DN42739_c0_g2	1869	TRINITY_DN42739_c0_g2_i1;TRINITY_DN42739_c0_g2_i2;TRINITY_DN42739_c0_g2_i3	PREDICTED: ABC transporter G family member 34-like [Pyrus x bretschneideri]	PDR2	Pleiotropic drug resistance protein 2 OS=Nicotiana plumbaginifolia GN=PDR2 PE=2 SV=1	GO:0005886(plasma membrane);GO:0016021(integral component of membrane);GO:0042626(ATPase activity, coupled to transmembrane movement of substances)	COG0842((ABC) transporter)	K05681	ATP-binding cassette, subfamily G (WHITE), member 2	-	vcn02010(ABC transporters)	M5VVQ9.1 PF01061.22;ABC2_membrane;	64	241	321	19	9	4	4.1	4.78	13.41	0.27	0.35	0.12	7.43	0.25	4.89336	4.9243	up	6.21565e-07	0.000116009	yes
TRINITY_DN44336_c1_g4	1456	TRINITY_DN44336_c1_g4_i1;TRINITY_DN44336_c1_g4_i2	hypothetical protein CISIN_1g031839mg [Citrus sinensis]	UBC2	Ubiquitin-conjugating enzyme E2 2 OS=Medicago sativa GN=UBC2 PE=2 SV=1	GO:0000209(protein polyubiquitination);GO:0005737(cytoplasm);GO:0006281(DNA repair);GO:0016574(histone ubiquitination);GO:0031625(ubiquitin protein ligase binding);GO:0043161(proteasome-mediated ubiquitin-dependent protein catabolic process);GO:0061630(ubiquitin protein ligase activity)	COG5078(ubiquitin-conjugating enzyme)	K10573	ubiquitin-conjugating enzyme E2 A	EC:2.3.2.23	cit04120(Ubiquitin mediated proteolysis)	A0A067GSZ8.1 PF00179.24;UQ_con;	219	132.97	199.95	21	13	21	6.69	4.53	8.9	0.73	0.52	0.83	6.71	0.69	3.28164	3.74738	up	6.5729e-07	0.000122082	yes
TRINITY_DN32772_c1_g2	1309	TRINITY_DN32772_c1_g2_i1;TRINITY_DN32772_c1_g2_i2;TRINITY_DN32772_c1_g2_i3;TRINITY_DN32772_c1_g2_i4	PREDICTED: patellin-6-like, partial [Juglans regia]	PATL6	Patellin-6 OS=Arabidopsis thaliana GN=PATL6 PE=2 SV=1	GO:0005215(transporter activity);GO:0005737(cytoplasm);GO:0005886(plasma membrane);GO:0006810(transport);GO:0007049(cell cycle);GO:0008289(lipid binding);GO:0016021(integral component of membrane);GO:0051301(cell division)	ENOG410XRSQ(Transfer protein)	-	-	-	-	A0A067JTF7.1 PF00650.18;CRAL_TRIO;	870	179.49	269	51	26	71	25.37	5.88	10.4	1.28	1.74	3.92	13.88	2.31	2.58704	3.38046	up	6.60454e-07	0.000122082	yes
TRINITY_DN33350_c0_g1	981	TRINITY_DN33350_c0_g1_i1;TRINITY_DN33350_c0_g1_i2;TRINITY_DN33350_c0_g1_i3;TRINITY_DN33350_c0_g1_i4;TRINITY_DN33350_c0_g1_i5;TRINITY_DN33350_c0_g1_i6;TRINITY_DN33350_c0_g1_i7;TRINITY_DN33350_c0_g1_i8	-	-	-	-	-	-	-	-	-	-	1223	713	1146	294	155	199	48.83	26.54	55.21	13.4	7.19	8.27	43.53	9.62	2.1779	2.67779	up	6.75259e-07	0.00012363	yes
TRINITY_DN30714_c3_g1	383	TRINITY_DN30714_c3_g1_i1;TRINITY_DN30714_c3_g1_i2;TRINITY_DN30714_c3_g1_i3	-	-	-	-	-	-	-	-	-	-	28	53	76	0	0	1	8.13	8.59	15.8	0	0	0.22	10.84	0.07	7.27479	7.39739	up	6.94914e-07	0.000126626	yes
TRINITY_DN42196_c1_g2	1275	TRINITY_DN42196_c1_g2_i1;TRINITY_DN42196_c1_g2_i2;TRINITY_DN42196_c1_g2_i3	PREDICTED: crocetin glucosyltransferase, chloroplastic-like [Vitis vinifera]	UGT75L6	Crocetin glucosyltransferase, chloroplastic OS=Gardenia jasminoides GN=UGT75L6 PE=1 SV=1	GO:0009813(flavonoid biosynthetic process);GO:0043231(intracellular membrane-bounded organelle);GO:0052696(flavonoid glucuronidation);GO:0080043(quercetin 3-O-glucosyltransferase activity);GO:0080044(quercetin 7-O-glucosyltransferase activity)	COG1819(Transferase)	K12338	anthocyanidin 3-O-glucoside 5-O-glucosyltransferase	EC:2.4.1.298	vvi00942(Anthocyanin biosynthesis)	A0A0D2SA49.1 PF00201.16;UDPGT;	12	38	128	0	0	0	0.28	0.95	4.12	0	0	0	1.78	0	#DIV/0!	9.31616	up	6.98752e-07	0.000126725	yes
TRINITY_DN601_c0_g1	1496	TRINITY_DN601_c0_g1_i1	Enzymatic polyprotein [Cajanus cajan]	ORF	Enzymatic polyprotein OS=Figwort mosaic virus (strain DxS) GN=ORF V PE=3 SV=1	GO:0003677(DNA binding);GO:0003887(DNA-directed DNA polymerase activity);GO:0003964(RNA-directed DNA polymerase activity);GO:0004190(aspartic-type endopeptidase activity);GO:0004519(endonuclease activity);GO:0005634(nucleus);GO:0006310(DNA recombination);GO:0006508(proteolysis);GO:0015074(DNA integration);GO:0046872(metal ion binding)	COG2801(Retrotransposon protein)	-	-	-	-	K4B4W3.1 PF13456.4;RVT_3;	0	505	342	0	0	1	0	9.92	8.66	0	0	0.02	6.19	0.01	9.2738	10.0471	up	7.14302e-07	0.000128936	yes
TRINITY_DN29033_c0_g1	1052	TRINITY_DN29033_c0_g1_i1;TRINITY_DN29033_c0_g1_i2;TRINITY_DN29033_c0_g1_i3;TRINITY_DN29033_c0_g1_i4	PREDICTED: uncharacterized protein LOC105156004 [Sesamum indicum]	-	-	GO:0008150(biological_process);GO:0009507(chloroplast)	ENOG410YKCU(NA)	-	-	-	-	W9R3T5.1 PF14559.4;TPR_19;	222	1011	1053	49	82	94	9.07	51.31	66.83	1.67	3.49	4.13	42.4	3.1	3.77372	3.96751	up	7.4006e-07	0.000132962	yes
TRINITY_DN27057_c2_g3	1101	TRINITY_DN27057_c2_g3_i1;TRINITY_DN27057_c2_g3_i2	PREDICTED: NDR1/HIN1-Like protein 3 [Nicotiana attenuata]	-	-	GO:0003674(molecular_function);GO:0005886(plasma membrane);GO:0008150(biological_process);GO:0009506(plasmodesma);GO:0016021(integral component of membrane)	ENOG410YIDD(Harpin-induced protein 1 containing protein, expressed)	-	-	-	-	D7T1H6.1 PF03168.11;LEA_2;	645	211	359	67	36	74	29.21	9.04	19.82	1.85	1.44	2.34	19.36	1.88	3.36427	3.10318	up	7.49324e-07	0.000134	yes
TRINITY_DN34242_c3_g1	1004	TRINITY_DN34242_c3_g1_i1;TRINITY_DN34242_c3_g1_i10;TRINITY_DN34242_c3_g1_i11;TRINITY_DN34242_c3_g1_i12;TRINITY_DN34242_c3_g1_i13;TRINITY_DN34242_c3_g1_i14;TRINITY_DN34242_c3_g1_i2;TRINITY_DN34242_c3_g1_i3;TRINITY_DN34242_c3_g1_i4;TRINITY_DN34242_c3_g1_i5;TRINITY_DN34242_c3_g1_i6;TRINITY_DN34242_c3_g1_i7;TRINITY_DN34242_c3_g1_i8;TRINITY_DN34242_c3_g1_i9	Hydroxyacylglutathione hydrolase 3 [Morus notabilis]	GLY3	Persulfide dioxygenase ETHE1 homolog, mitochondrial OS=Arabidopsis thaliana GN=GLY3 PE=1 SV=3	GO:0004416(hydroxyacylglutathione hydrolase activity);GO:0005739(mitochondrion);GO:0009651(response to salt stress);GO:0009793(embryo development ending in seed dormancy);GO:0009960(endosperm development);GO:0016787(hydrolase activity);GO:0016788(hydrolase activity, acting on ester bonds);GO:0019243(methylglyoxal catabolic process to D-lactate via S-lactoyl-glutathione);GO:0046872(metal ion bindi…	COG0491(Beta-lactamase domain protein)	K17725	sulfur dioxygenase	EC:1.13.11.18	gra00920(Sulfur metabolism)	W9QS17.1 PF00753.25;Lactamase_B;	249	1779	2072	145	103	142	11.59	86.75	131.08	6.76	5.4	7.75	76.47	6.64	3.52564	4.08972	up	7.75821e-07	0.000138096	yes
TRINITY_DN47118_c0_g1	1052	TRINITY_DN47118_c0_g1_i1;TRINITY_DN47118_c0_g1_i2	PREDICTED: monocopper oxidase-like protein SKS1 [Nicotiana attenuata]	SKU5	Monocopper oxidase-like protein SKU5 OS=Arabidopsis thaliana GN=SKU5 PE=1 SV=1	GO:0005507(copper ion binding);GO:0009505(plant-type cell wall);GO:0009506(plasmodesma);GO:0016722(oxidoreductase activity, oxidizing metal ions);GO:0046658(anchored component of plasma membrane)	COG2132(Multicopper oxidase)	K00423	L-ascorbate oxidase	EC:1.10.3.3	tcc00053(Ascorbate and aldarate metabolism)	V4S7W8.1 PF07731.12;Cu-oxidase_2;	254	12	16	0	0	0	7.66	0.36	0.66	0	0	0	2.89	0	#DIV/0!	9.33458	up	8.85773e-07	0.000155508	yes
TRINITY_DN31528_c2_g2	1359	TRINITY_DN31528_c2_g2_i1	-	-	-	-	-	-	-	-	-	-	12	309	591	7	8	8	0.25	6.79	16.77	0.15	0.2	0.2	7.94	0.18	5.46307	5.92192	up	9.03332e-07	0.000157869	yes
TRINITY_DN28476_c0_g2	552	TRINITY_DN28476_c0_g2_i1;TRINITY_DN28476_c0_g2_i2;TRINITY_DN28476_c0_g2_i3;TRINITY_DN28476_c0_g2_i4	alcohol dehydrogenases homologous [Lactuca sativa]	ADH2	Alcohol dehydrogenase 2 OS=Solanum tuberosum GN=ADH2 PE=2 SV=1	GO:0001666(response to hypoxia);GO:0004022(alcohol dehydrogenase (NAD) activity);GO:0005737(cytoplasm);GO:0005794(Golgi apparatus);GO:0005829(cytosol);GO:0005886(plasma membrane);GO:0006970(response to osmotic stress);GO:0008270(zinc ion binding);GO:0009409(response to cold);GO:0009413(response to flooding);GO:0009414(response to water deprivation);GO:0009651(response to salt stress);GO:0009737(r…	COG1062(alcohol dehydrogenase)	K18857	alcohol dehydrogenase class-P	EC:1.1.1.1	bvg00010(Glycolysis / Gluconeogenesis);bvg00071(Fatty acid degradation);bvg00592(alpha-Linolenic acid metabolism);bvg00350(Tyrosine metabolism)	A0A0J8CZZ0.1 PF08240.10;ADH_N;	86	320.05	831.03	20	30	33	8.81	25.94	86.94	2.4	2.58	3.48	40.56	2.82	3.84629	4.44772	up	9.17656e-07	0.000159647	yes
TRINITY_DN31938_c4_g2	1207	TRINITY_DN31938_c4_g2_i1;TRINITY_DN31938_c4_g2_i2;TRINITY_DN31938_c4_g2_i3;TRINITY_DN31938_c4_g2_i4	PREDICTED: uncharacterized protein LOC105794909 [Gossypium raimondii]	-	-	GO:0003674(molecular_function);GO:0005634(nucleus);GO:0009611(response to wounding)	ENOG410YZKG(wound induced protein)	-	-	-	-	F6HHI6.1 PF12609.6;DUF3774;	971	6596.49	5397	594	317	548	105.28	685.88	736.4	74.07	30.87	52.74	509.19	52.56	3.27617	3.90273	up	9.28233e-07	0.00016076	yes
TRINITY_DN24450_c1_g1	504	TRINITY_DN24450_c1_g1_i1;TRINITY_DN24450_c1_g1_i2	-	-	-	-	-	-	-	-	-	-	10	80	61	0	0	0	1.04	6.96	6.95	0	0	0	4.98	0	#DIV/0!	9.22447	up	1.02762e-06	0.0001756	yes
TRINITY_DN33805_c1_g6	1496	TRINITY_DN33805_c1_g6_i1;TRINITY_DN33805_c1_g6_i2	PREDICTED: uncharacterized protein LOC108661646 [Theobroma cacao]	-	-	-	ENOG411206Y(transposon protein)	-	-	-	-	A0A061EE93.1 PF13359.4;DDE_Tnp_4;	31	205	195	4	7.09	4	0.57	4.32	5.42	0.09	0.18	0.09	3.44	0.12	4.8413	5.43637	up	1.06867e-06	0.000181006	yes
TRINITY_DN32498_c1_g2	465	TRINITY_DN32498_c1_g2_i1	Purple acid phosphatase 3 [Glycine soja]	GT-1	Trihelix transcription factor GT-1 OS=Arabidopsis thaliana GN=GT-1 PE=1 SV=1	GO:0003700(transcription factor activity, sequence-specific DNA binding);GO:0005515(protein binding);GO:0005634(nucleus);GO:0006351(transcription, DNA-templated);GO:0006355(regulation of transcription, DNA-templated);GO:0042802(identical protein binding);GO:0043565(sequence-specific DNA binding)	COG1409(Hydrolyzes cAMP to 5'-AMP. Plays an important regulatory role in modulating the intracellular concentration of cAMP, thereby influencing cAMP-dependent processes (By similarity))	-	-	-	-	M5X4Z8.1 PF13837.4;Myb_DNA-bind_4;	15	75	87	0	1	0	1.81	7.47	11.4	0	0.12	0	6.89	0.04	7.42836	7.57491	up	1.11325e-06	0.00018773	yes
TRINITY_DN30254_c5_g1	1202	TRINITY_DN30254_c5_g1_i1	unnamed protein product [Coffea canephora]	TL1	Thaumatin-like protein 1 OS=Pyrus pyrifolia GN=TL1 PE=1 SV=1	GO:0003674(molecular_function);GO:0005576(extracellular region);GO:0031225(anchored component of membrane);GO:0051707(response to other organism)	ENOG410YD5Y(thaumatin-like protein)	K14297	nuclear pore complex protein Nup98-Nup96	-	zma03013(RNA transport)	A0A022RCJ3.1 PF00314.15;Thaumatin;	1409.6	223	851	86	40	183.8	34.18	5.68	28	2.11	1.16	5.23	22.62	2.83	2.99872	3.28829	up	1.1188e-06	0.000187842	yes
TRINITY_DN38063_c1_g4	859	TRINITY_DN38063_c1_g4_i1	unknown [Populus trichocarpa x Populus deltoides]	At3g19950	E3 ubiquitin-protein ligase RING1-like OS=Arabidopsis thaliana GN=At3g19950 PE=1 SV=1	GO:0000209(protein polyubiquitination);GO:0042787(protein ubiquitination involved in ubiquitin-dependent protein catabolic process);GO:0043161(proteasome-mediated ubiquitin-dependent protein catabolic process);GO:0061630(ubiquitin protein ligase activity)	ENOG41121N2(zinc ion binding)	K14317	nuclear pore complex protein Nup214	-	mus03013(RNA transport)	R0GRS7.1 PF13639.4;zf-RING_2;	1995	12835	10737	571	811	1254	77.14	500.19	542.25	22.12	36.06	54.67	373.19	37.62	3.31034	3.96807	up	1.13253e-06	0.000189319	yes
TRINITY_DN43989_c0_g1	1524	TRINITY_DN43989_c0_g1_i1;TRINITY_DN43989_c0_g1_i10;TRINITY_DN43989_c0_g1_i11;TRINITY_DN43989_c0_g1_i2;TRINITY_DN43989_c0_g1_i3;TRINITY_DN43989_c0_g1_i4;TRINITY_DN43989_c0_g1_i5;TRINITY_DN43989_c0_g1_i6;TRINITY_DN43989_c0_g1_i7;TRINITY_DN43989_c0_g1_i8;TRINITY_DN43989_c0_g1_i9	caffeine synthase 4 [Camellia sinensis]	TCS2	Probable caffeine synthase 2 OS=Camellia sinensis GN=TCS2 PE=2 SV=1	GO:0005634(nucleus);GO:0006952(defense response);GO:0008757(S-adenosylmethionine-dependent methyltransferase activity);GO:0009611(response to wounding);GO:0032259(methylation);GO:0046872(metal ion binding);GO:0051707(response to other organism);GO:0052624(2-phytyl-1,4-naphthoquinone methyltransferase activity);GO:0080150(S-adenosyl-L-methionine:benzoic acid carboxyl methyl transferase activity)	ENOG410YFI3(Jasmonate)	K08241	jasmonate O-methyltransferase	EC:2.1.1.141	tcc00592(alpha-Linolenic acid metabolism)	A0A061FMF5.1 PF03492.13;Methyltransf_7;	5976	973.69	1079	43	198	342	116.08	20.07	28.21	1.12	4.97	8.45	54.79	4.85	3.49786	3.84486	up	1.1514e-06	0.000191641	yes
TRINITY_DN40103_c3_g1	338	TRINITY_DN40103_c3_g1_i1;TRINITY_DN40103_c3_g1_i2;TRINITY_DN40103_c3_g1_i3;TRINITY_DN40103_c3_g1_i4;TRINITY_DN40103_c3_g1_i5;TRINITY_DN40103_c3_g1_i6;TRINITY_DN40103_c3_g1_i7	PREDICTED: universal stress protein PHOS32 [Vitis vinifera]	-	-	-	ENOG410XURP(universal stress protein)	-	-	-	-	M0SLP7.1 PF00582.24;Usp;	0	205	237	0	0	0	0	45.7	77.37	0	0	0	41.02	0	#DIV/0!	10.7798	up	1.1791e-06	0.000195405	yes
TRINITY_DN32814_c1_g2	856	TRINITY_DN32814_c1_g2_i1;TRINITY_DN32814_c1_g2_i2;TRINITY_DN32814_c1_g2_i3;TRINITY_DN32814_c1_g2_i4;TRINITY_DN32814_c1_g2_i5;TRINITY_DN32814_c1_g2_i6;TRINITY_DN32814_c1_g2_i7	-	-	-	-	-	-	-	-	-	-	88	25	36	0	1	0	6.06	1.53	5.24	0	0.09	0	4.28	0.03	7.1565	6.91731	up	1.18838e-06	0.000196098	yes
TRINITY_DN43705_c0_g1	828	TRINITY_DN43705_c0_g1_i1;TRINITY_DN43705_c0_g1_i10;TRINITY_DN43705_c0_g1_i11;TRINITY_DN43705_c0_g1_i12;TRINITY_DN43705_c0_g1_i13;TRINITY_DN43705_c0_g1_i14;TRINITY_DN43705_c0_g1_i2;TRINITY_DN43705_c0_g1_i3;TRINITY_DN43705_c0_g1_i4;TRINITY_DN43705_c0_g1_i5;TRINITY_DN43705_c0_g1_i6;TRINITY_DN43705_c0_g1_i7;TRINITY_DN43705_c0_g1_i8;TRINITY_DN43705_c0_g1_i9	hypothetical protein MANES_03G090500 [Manihot esculenta]	-	Probable glutathione S-transferase OS=Nicotiana tabacum PE=2 SV=1	GO:0004364(glutathione transferase activity);GO:0005737(cytoplasm);GO:0006749(glutathione metabolic process);GO:0009407(toxin catabolic process)	ENOG410XSIX(glutathione Stransferase)	K00799	glutathione S-transferase	EC:2.5.1.18	pmum00480(Glutathione metabolism)	M7YCB1.1 PF13410.4;GST_C_2;	70.37	1344.9	1927.33	37	55.89	74	14.71	218.4	378.58	6.29	9	9.18	203.9	8.16	4.64315	4.97899	up	1.20477e-06	0.000197385	yes
TRINITY_DN44160_c0_g2	2197	TRINITY_DN44160_c0_g2_i1;TRINITY_DN44160_c0_g2_i2;TRINITY_DN44160_c0_g2_i3;TRINITY_DN44160_c0_g2_i4;TRINITY_DN44160_c0_g2_i5	unnamed protein product, partial [Vitis vinifera]	PUB15	U-box domain-containing protein 15 OS=Arabidopsis thaliana GN=PUB15 PE=2 SV=2	GO:0005634(nucleus);GO:0005737(cytoplasm)	ENOG410Y9VA(U-box domain-containing protein 15-like)	K08332	vacuolar protein 8	-	gmx04140(Regulation of autophagy)	F6I0T1.1 PF05804.10;KAP;	3095	1228	1377	133	307	450	46.74	17.26	30.5	2.17	5.86	7.93	31.5	5.32	2.56585	2.93969	up	1.21158e-06	0.000197385	yes
TRINITY_DN31226_c0_g3	646	TRINITY_DN31226_c0_g3_i1;TRINITY_DN31226_c0_g3_i2;TRINITY_DN31226_c0_g3_i3;TRINITY_DN31226_c0_g3_i4;TRINITY_DN31226_c0_g3_i5;TRINITY_DN31226_c0_g3_i6;TRINITY_DN31226_c0_g3_i7	-	-	-	-	-	-	-	-	-	-	27	172	152	0	4	4	6.03	16.88	14.93	0	0.54	0.56	12.61	0.37	5.0909	6.01272	up	1.22194e-06	0.000198232	yes
TRINITY_DN42852_c0_g2	1305	TRINITY_DN42852_c0_g2_i1;TRINITY_DN42852_c0_g2_i2;TRINITY_DN42852_c0_g2_i3;TRINITY_DN42852_c0_g2_i4;TRINITY_DN42852_c0_g2_i5;TRINITY_DN42852_c0_g2_i6;TRINITY_DN42852_c0_g2_i7;TRINITY_DN42852_c0_g2_i8;TRINITY_DN42852_c0_g2_i9	PREDICTED: MLO-like protein 4 [Vitis vinifera]	MLO4	MLO-like protein 4 OS=Arabidopsis thaliana GN=MLO4 PE=2 SV=2	GO:0005886(plasma membrane);GO:0006952(defense response)	ENOG411139S(May be involved in modulation of pathogen defense and leaf cell death (By similarity))	-	-	-	-	K4BAP0.1 PF03094.13;Mlo;	181	72	57	0	5	3	12.34	2.14	2.02	0	0.23	0.11	5.5	0.11	5.64386	5.39091	up	1.24929e-06	0.000201818	yes
TRINITY_DN46697_c0_g5	980	TRINITY_DN46697_c0_g5_i1;TRINITY_DN46697_c0_g5_i2;TRINITY_DN46697_c0_g5_i3;TRINITY_DN46697_c0_g5_i4	PREDICTED: purple acid phosphatase [Vitis vinifera]	PAP2	Purple acid phosphatase 2 OS=Ipomoea batatas GN=PAP2 PE=1 SV=1	GO:0003993(acid phosphatase activity);GO:0005615(extracellular space);GO:0030145(manganese ion binding);GO:0046872(metal ion binding)	COG1409(Hydrolyzes cAMP to 5'-AMP. Plays an important regulatory role in modulating the intracellular concentration of cAMP, thereby influencing cAMP-dependent processes (By similarity))	-	-	-	-	A0A061FC25.1 PF00149.26;Metallophos;	398	123	157	18	19.27	29	12.74	4.57	6.68	0.58	1.48	1.06	8	1.04	2.94342	3.60249	up	1.26245e-06	0.000203091	yes
TRINITY_DN44820_c2_g1	1311	TRINITY_DN44820_c2_g1_i1;TRINITY_DN44820_c2_g1_i10;TRINITY_DN44820_c2_g1_i11;TRINITY_DN44820_c2_g1_i12;TRINITY_DN44820_c2_g1_i13;TRINITY_DN44820_c2_g1_i14;TRINITY_DN44820_c2_g1_i2;TRINITY_DN44820_c2_g1_i3;TRINITY_DN44820_c2_g1_i4;TRINITY_DN44820_c2_g1_i5;TRINITY_DN44820_c2_g1_i6;TRINITY_DN44820_c2_g1_i7;TRINITY_DN44820_c2_g1_i8;TRINITY_DN44820_c2_g1_i9	PREDICTED: F-box protein PP2-B15 [Vitis vinifera]	PP2B15	F-box protein PP2-B15 OS=Arabidopsis thaliana GN=PP2B15 PE=2 SV=2	GO:0005634(nucleus);GO:0030246(carbohydrate binding)	ENOG4111AE6(F-box protein)	-	-	-	-	F6I4N5.1 PF14299.4;PP2;	28	1127.74	1114	35	25	35	3.36	109.27	132.2	13.06	3.8	4.6	81.61	7.15	3.51273	5.32173	up	1.27589e-06	0.000203833	yes
TRINITY_DN45866_c0_g1	1934	TRINITY_DN45866_c0_g1_i1;TRINITY_DN45866_c0_g1_i10;TRINITY_DN45866_c0_g1_i11;TRINITY_DN45866_c0_g1_i12;TRINITY_DN45866_c0_g1_i13;TRINITY_DN45866_c0_g1_i14;TRINITY_DN45866_c0_g1_i15;TRINITY_DN45866_c0_g1_i2;TRINITY_DN45866_c0_g1_i3;TRINITY_DN45866_c0_g1_i4;TRINITY_DN45866_c0_g1_i5;TRINITY_DN45866_c0_g1_i6;TRINITY_DN45866_c0_g1_i7;TRINITY_DN45866_c0_g1_i8;TRINITY_DN45866_c0_g1_i9	PREDICTED: laccase-7-like [Nicotiana attenuata]	LAC7	Laccase-7 OS=Arabidopsis thaliana GN=LAC7 PE=2 SV=1	GO:0005507(copper ion binding);GO:0016722(oxidoreductase activity, oxidizing metal ions)	COG2132(Multicopper oxidase)	K00423	L-ascorbate oxidase	EC:1.10.3.3	obr00053(Ascorbate and aldarate metabolism)	K4C0L8.1 PF07731.12;Cu-oxidase_2;	303	16	100	0	0	5	4.64	0.28	3.03	0	0	0.18	2.65	0.06	5.46489	6.40974	up	1.27767e-06	0.000203833	yes
TRINITY_DN39750_c0_g1	1370	TRINITY_DN39750_c0_g1_i1;TRINITY_DN39750_c0_g1_i2	heat shock protein 70 [Populus trichocarpa]	HSP70-8	Heat shock 70 kDa protein 8 OS=Arabidopsis thaliana GN=HSP70-8 PE=1 SV=1	GO:0005524(ATP binding);GO:0005737(cytoplasm);GO:0006457(protein folding);GO:0009408(response to heat);GO:0009644(response to high light intensity);GO:0042542(response to hydrogen peroxide)	COG0443(Heat shock protein)	K03283	heat shock 70kDa protein 1/8	-	egr03040(Spliceosome);egr04141(Protein processing in endoplasmic reticulum);egr04144(Endocytosis)	B9HJX1.1 PF00012.18;HSP70;	550	822.25	1001	191	109	159	11.28	17.96	28.2	4.01	2.69	3.88	19.15	3.53	2.4396	2.95138	up	1.33254e-06	0.000209973	yes
TRINITY_DN30509_c1_g1	342	TRINITY_DN30509_c1_g1_i1;TRINITY_DN30509_c1_g1_i2;TRINITY_DN30509_c1_g1_i3	-	-	-	-	-	-	-	-	-	-	20	44	100	0	1	0	6.33	8.98	27.64	0	0.25	0	14.32	0.08	7.48382	7.37457	up	1.4187e-06	0.000221794	yes
TRINITY_DN45867_c1_g3	1859	TRINITY_DN45867_c1_g3_i1;TRINITY_DN45867_c1_g3_i2;TRINITY_DN45867_c1_g3_i3;TRINITY_DN45867_c1_g3_i4;TRINITY_DN45867_c1_g3_i5	squalene epoxidase 1 [Panax vietnamensis var. fuscidiscus]	-	Squalene monooxygenase OS=Panax ginseng PE=2 SV=1	GO:0004506(squalene monooxygenase activity);GO:0005576(extracellular region);GO:0009414(response to water deprivation);GO:0016021(integral component of membrane);GO:0016126(sterol biosynthetic process);GO:0050660(flavin adenine dinucleotide binding);GO:0055114(oxidation-reduction process)	COG0654(oxidoreductase activity, acting on paired donors, with incorporation or reduction of molecular oxygen, NAD(P)H as one donor, and incorporation of one atom of oxygen)	K00511	squalene monooxygenase	EC:1.14.14.17	tcc00100(Steroid biosynthesis);tcc00909(Sesquiterpenoid and triterpenoid biosynthesis)	E0CNX7.1 PF08491.8;SE;	849	65	338	45	4	21	15.13	1.66	10.54	0.65	0.14	0.44	9.11	0.41	4.47376	4.38331	up	1.4191e-06	0.000221794	yes
TRINITY_DN26950_c3_g3	541	TRINITY_DN26950_c3_g3_i1	-	-	-	-	-	-	-	-	-	-	27	63.85	71	0	1.07	1.07	2.32	4.89	7.11	0	0.1	0.09	4.77	0.06	6.31288	6.65259	up	1.4673e-06	0.000227479	yes
TRINITY_DN45156_c1_g1	1217	TRINITY_DN45156_c1_g1_i1;TRINITY_DN45156_c1_g1_i2;TRINITY_DN45156_c1_g1_i3;TRINITY_DN45156_c1_g1_i4;TRINITY_DN45156_c1_g1_i5;TRINITY_DN45156_c1_g1_i6;TRINITY_DN45156_c1_g1_i7;TRINITY_DN45156_c1_g1_i8;TRINITY_DN45156_c1_g1_i9	PREDICTED: probable 2-oxoglutarate-dependent dioxygenase AOP1 [Vitis vinifera]	AOP1	Probable 2-oxoglutarate-dependent dioxygenase AOP1 (Fragment) OS=Arabidopsis thaliana GN=AOP1 PE=2 SV=1	GO:0051213(dioxygenase activity)	COG3491(2OGFe(II) oxygenase)	K01951	GMP synthase (glutamine-hydrolysing)	EC:6.3.5.2	vvi00230(Purine metabolism)	W9SHQ4.1 PF03171.18;2OG-FeII_Oxy;	33294.9	70	565.43	90	36.38	114	2104.99	5.86	62.93	10.31	2.38	10.31	724.59	7.67	6.56179	7.0338	up	1.48226e-06	0.000228244	yes
TRINITY_DN30943_c0_g1	654	TRINITY_DN30943_c0_g1_i1	-	-	-	-	-	-	-	-	-	-	1732	0	32	0	0	0	103.87	0	2.38	0	0	0	35.42	0	#DIV/0!	11.8661	up	1.48411e-06	0.000228244	yes
TRINITY_DN45156_c1_g2	488	TRINITY_DN45156_c1_g2_i1;TRINITY_DN45156_c1_g2_i2	unnamed protein product, partial [Vitis vinifera]	-	-	GO:0051213(dioxygenase activity)	COG3491(2OGFe(II) oxygenase)	-	-	-	-	-	2424.24	57	331	51	20	59	262.66	5.29	40.38	5.23	2.17	6.17	102.78	4.52	4.50709	4.43831	up	1.50834e-06	0.000231047	yes
TRINITY_DN32540_c1_g3	2607	TRINITY_DN32540_c1_g3_i1;TRINITY_DN32540_c1_g3_i2;TRINITY_DN32540_c1_g3_i3;TRINITY_DN32540_c1_g3_i4;TRINITY_DN32540_c1_g3_i5	Os05g0578750 [Oryza sativa Japonica Group]	-	-	-	-	-	-	-	-	-	256.3	170	152.33	33	10	7	3.72	3.32	3.12	0.5	0.14	0.14	3.39	0.26	3.7047	3.97884	up	1.53566e-06	0.000234297	yes
TRINITY_DN40197_c0_g3	1408	TRINITY_DN40197_c0_g3_i1;TRINITY_DN40197_c0_g3_i2;TRINITY_DN40197_c0_g3_i3;TRINITY_DN40197_c0_g3_i4;TRINITY_DN40197_c0_g3_i5	PREDICTED: basic 7S globulin-like [Prunus mume]	BG	Basic 7S globulin OS=Glycine max GN=BG PE=1 SV=2	GO:0004190(aspartic-type endopeptidase activity);GO:0006508(proteolysis);GO:0030163(protein catabolic process)	ENOG410XNV7(aspartic)	-	-	-	-	M5XWQ1.1 PF14543.4;TAXi_N;	1548	71	280	42	10	53	36.41	2.55	10.25	0.89	0.3	1.25	16.4	0.81	4.33963	4.26073	up	1.5644e-06	0.00023774	yes
TRINITY_DN41984_c0_g3	1469	TRINITY_DN41984_c0_g3_i1;TRINITY_DN41984_c0_g3_i10;TRINITY_DN41984_c0_g3_i11;TRINITY_DN41984_c0_g3_i2;TRINITY_DN41984_c0_g3_i3;TRINITY_DN41984_c0_g3_i4;TRINITY_DN41984_c0_g3_i5;TRINITY_DN41984_c0_g3_i6;TRINITY_DN41984_c0_g3_i7;TRINITY_DN41984_c0_g3_i8;TRINITY_DN41984_c0_g3_i9	6-phosphofructokinase 3-like protein [Camellia sinensis]	PFK3	ATP-dependent 6-phosphofructokinase 3 OS=Arabidopsis thaliana GN=PFK3 PE=1 SV=1	GO:0003872(6-phosphofructokinase activity);GO:0005524(ATP binding);GO:0005737(cytoplasm);GO:0005829(cytosol);GO:0005945(6-phosphofructokinase complex);GO:0006002(fructose 6-phosphate metabolic process);GO:0006096(glycolytic process);GO:0010053(root epidermal cell differentiation);GO:0046872(metal ion binding)	COG0205(phosphohexokinase)	K00850	6-phosphofructokinase 1	EC:2.7.1.11	gra01200(Carbon metabolism);gra01230(Biosynthesis of amino acids);gra00010(Glycolysis / Gluconeogenesis);gra00030(Pentose phosphate pathway);gra00051(Fructose and mannose metabolism);gra00052(Galactose metabolism);gra03018(RNA degradation)	-	2232	1355	1876	588	322	406	53.21	36.99	63.52	19.17	10.61	12.19	51.24	13.99	1.87287	2.48123	up	1.58806e-06	0.000239948	yes
TRINITY_DN27735_c3_g4	652	TRINITY_DN27735_c3_g4_i1	hypothetical protein M569_03058 [Genlisea aurea]	PHB4	Prohibitin-4, mitochondrial OS=Arabidopsis thaliana GN=PHB4 PE=1 SV=1	-	COG0330(Band 7 protein)	-	-	-	-	-	2	125	106	0	0	0	0.12	7.16	7.91	0	0	0	5.06	0	#DIV/0!	9.8827	up	1.62691e-06	0.000244341	yes
TRINITY_DN27902_c5_g1	759	TRINITY_DN27902_c5_g1_i1;TRINITY_DN27902_c5_g1_i2;TRINITY_DN27902_c5_g1_i3;TRINITY_DN27902_c5_g1_i4	expansin [Boehmeria nivea]	EXPA4	Expansin-A4 OS=Oryza sativa subsp. indica GN=EXPA4 PE=2 SV=1	GO:0005199(structural constituent of cell wall);GO:0005576(extracellular region);GO:0005618(cell wall);GO:0006949(syncytium formation);GO:0009505(plant-type cell wall);GO:0009664(plant-type cell wall organization);GO:0009826(unidimensional cell growth);GO:0009828(plant-type cell wall loosening);GO:0009831(plant-type cell wall modification involved in multidimensional cell growth);GO:0016020(membr…	ENOG410YCRV(loosening and extension of plant cell walls by disrupting non-covalent bonding between cellulose microfibrils and matrix glucans. No enzymatic activity has been found)	-	-	-	-	-	1267	3996.49	3732	752.57	195.26	415.25	724.86	1581.05	1981.44	416.7	85.83	175.1	1429.12	225.88	2.6615	3.4588	up	1.64533e-06	0.000245193	yes
TRINITY_DN31396_c3_g2	619	TRINITY_DN31396_c3_g2_i1;TRINITY_DN31396_c3_g2_i2;TRINITY_DN31396_c3_g2_i3;TRINITY_DN31396_c3_g2_i4;TRINITY_DN31396_c3_g2_i5;TRINITY_DN31396_c3_g2_i6	putative tyrosine-protein phosphatase [Morus notabilis]	At1g05000	Probable tyrosine-protein phosphatase At1g05000 OS=Arabidopsis thaliana GN=At1g05000 PE=1 SV=1	GO:0004721(phosphoprotein phosphatase activity);GO:0004725(protein tyrosine phosphatase activity);GO:0005737(cytoplasm);GO:1900424(regulation of defense response to bacterium)	COG2365(protein tyrosine serine phosphatase)	-	-	-	-	M5WTZ9.1 PF03162.11;Y_phosphatase2;	192	738.19	772	59	74	74	15.99	55.28	75.64	4.91	6.78	6.5	48.97	6.06	3.01451	3.65619	up	1.82104e-06	0.000268258	yes
TRINITY_DN39524_c1_g4	514	TRINITY_DN39524_c1_g4_i1	PREDICTED: probable beta-1,4-xylosyltransferase IRX14H isoform X1 [Ipomoea nil]	-	-	-	ENOG410XP79(glucuronosyltransferase)	-	-	-	-	-	61	21	29	0	0	0	5.85	1.75	3.17	0	0	0	3.59	0	#DIV/0!	8.34569	up	1.89004e-06	0.00027736	yes
TRINITY_DN44582_c1_g3	764	TRINITY_DN44582_c1_g3_i1;TRINITY_DN44582_c1_g3_i2	-	-	-	-	-	-	-	-	-	-	1	382	372.06	0	2	3.49	0.05	19.35	24.49	0	0.12	0.18	14.63	0.1	7.19279	7.83118	up	1.93519e-06	0.000282906	yes
TRINITY_DN32187_c3_g3	392	TRINITY_DN32187_c3_g3_i1;TRINITY_DN32187_c3_g3_i2	-	-	-	-	-	-	-	-	-	-	7.14	187.49	238	0	3	2	5.77	28.24	47.83	0	2.06	1.33	27.28	1.13	4.59345	6.93512	up	1.96141e-06	0.000285489	yes
TRINITY_DN32929_c3_g1	289	TRINITY_DN32929_c3_g1_i1;TRINITY_DN32929_c3_g1_i2;TRINITY_DN32929_c3_g1_i3;TRINITY_DN32929_c3_g1_i4;TRINITY_DN32929_c3_g1_i5;TRINITY_DN32929_c3_g1_i6;TRINITY_DN32929_c3_g1_i7;TRINITY_DN32929_c3_g1_i8	-	-	-	-	-	-	-	-	-	-	4	88	83	0	0	0	2.08	28.35	39.46	0	0	0	23.3	0	#DIV/0!	9.44732	up	2.01704e-06	0.000291546	yes
TRINITY_DN27901_c1_g2	514	TRINITY_DN27901_c1_g2_i1;TRINITY_DN27901_c1_g2_i2	PREDICTED: uncharacterized protein LOC105978069 [Erythranthe guttata]	-	-	-	ENOG410Z1BJ(NA)	-	-	-	-	-	529	1258	1407	295	65	112	94.22	161.54	223.46	49.29	8.49	14.43	159.74	24.07	2.73042	3.46196	up	2.1447e-06	0.000307684	yes
TRINITY_DN27646_c1_g1	884	TRINITY_DN27646_c1_g1_i1;TRINITY_DN27646_c1_g1_i2	PREDICTED: uncharacterized protein LOC108193825 [Daucus carota subsp. sativus]	ATS3A	Embryo-specific protein ATS3A OS=Arabidopsis thaliana GN=ATS3A PE=1 SV=1	GO:0005515(protein binding);GO:0005576(extracellular region);GO:0008150(biological_process);GO:0009506(plasmodesma)	ENOG410YRBB(Embryo-specific protein 3, (ATS3))	-	-	-	-	V7C056.1 PF06232.9;ATS3;	52341	409	1727	234	213	524	1947.83	15.35	83.95	11.52	9.11	21.99	682.38	14.21	5.5856	5.68162	up	2.15447e-06	0.000307937	yes
TRINITY_DN31609_c3_g1	1015	TRINITY_DN31609_c3_g1_i1;TRINITY_DN31609_c3_g1_i2;TRINITY_DN31609_c3_g1_i3;TRINITY_DN31609_c3_g1_i4;TRINITY_DN31609_c3_g1_i5;TRINITY_DN31609_c3_g1_i6	-	-	-	-	-	-	-	-	-	-	16	87.78	157.52	2	2.15	0	1.56	3.34	6.94	0.09	0.08	0	3.95	0.06	6.04075	6.48985	up	2.18446e-06	0.000311067	yes
TRINITY_DN27234_c2_g1	1264	TRINITY_DN27234_c2_g1_i1	unnamed protein product [Coffea canephora]	GATA9	GATA transcription factor 9 OS=Arabidopsis thaliana GN=GATA9 PE=2 SV=1	GO:0000977(RNA polymerase II regulatory region sequence-specific DNA binding);GO:0001085(RNA polymerase II transcription factor binding);GO:0001228(transcriptional activator activity, RNA polymerase II transcription regulatory region sequence-specific binding);GO:0003682(chromatin binding);GO:0005634(nucleus);GO:0005667(transcription factor complex);GO:0030154(cell differentiation)	COG5641(Transcription factor)	-	-	-	-	V4ML35.1 PF00320.25;GATA;	1120	405	401	0	8	68	25.44	9.71	12.41	0	0.22	1.82	15.85	0.68	4.5428	5.00758	up	2.21952e-06	0.000314893	yes
TRINITY_DN32003_c6_g1	1842	TRINITY_DN32003_c6_g1_i1	PREDICTED: probable pectinesterase/pectinesterase inhibitor 12 [Sesamum indicum]	PME12	Probable pectinesterase/pectinesterase inhibitor 12 OS=Arabidopsis thaliana GN=PME12 PE=2 SV=1	GO:0030599(pectinesterase activity);GO:0046910(pectinesterase inhibitor activity);GO:0071944(cell periphery)	COG4677(pectinesterase)	K01051	pectinesterase	EC:3.1.1.11	tcc00040(Pentose and glucuronate interconversions);tcc00500(Starch and sucrose metabolism)	F6HGZ2.1 PF01095.17;Pectinesterase;	705	39	208	29	9	17	10.08	0.6	4.15	0.42	0.16	0.29	4.94	0.29	4.09039	4.21993	up	2.29144e-06	0.000323901	yes
TRINITY_DN47223_c1_g2	232	TRINITY_DN47223_c1_g2_i1	-	-	-	-	-	-	-	-	-	-	0	265	269	0	0	1	0	156.08	213.64	0	0	0.66	123.24	0.22	9.12975	9.33758	up	2.31357e-06	0.000325255	yes
TRINITY_DN38885_c0_g1	1502	TRINITY_DN38885_c0_g1_i1;TRINITY_DN38885_c0_g1_i2;TRINITY_DN38885_c0_g1_i3;TRINITY_DN38885_c0_g1_i4	anthocyanin 5-aromatic acyltransferase [Vaccinium dunalianum]	PMAT2	Phenolic glucoside malonyltransferase 2 OS=Arabidopsis thaliana GN=PMAT2 PE=1 SV=1	GO:0016420(malonyltransferase activity)	ENOG410ZBAM(Anthocyanin 5-aromatic)	K13264	isoflavone 7-O-glucoside-6''-O-malonyltransferase	EC:2.3.1.115	cam00944(Flavone and flavonol biosynthesis);cam00943(Isoflavonoid biosynthesis)	M5X4V3.1 PF02458.13;Transferase;	732	706	1043	267	117	124	23.91	28.44	47.96	11.2	6.28	6.42	33.44	7.97	2.06892	2.81112	up	2.38187e-06	0.000333011	yes
TRINITY_DN28183_c4_g2	1266	TRINITY_DN28183_c4_g2_i1;TRINITY_DN28183_c4_g2_i2;TRINITY_DN28183_c4_g2_i3;TRINITY_DN28183_c4_g2_i4;TRINITY_DN28183_c4_g2_i5;TRINITY_DN28183_c4_g2_i6;TRINITY_DN28183_c4_g2_i7	PREDICTED: protein EARLY RESPONSIVE TO DEHYDRATION 15 [Vitis vinifera]	ERD15	Protein EARLY RESPONSIVE TO DEHYDRATION 15 OS=Arabidopsis thaliana GN=ERD15 PE=1 SV=1	GO:0005515(protein binding);GO:0005737(cytoplasm);GO:0009414(response to water deprivation);GO:0009617(response to bacterium);GO:0009644(response to high light intensity)	ENOG410Z9AB(Polyadenylate-binding protein-interacting protein)	-	-	-	-	-	8088.99	7243	10231	2766	1395.96	2217	309.39	280.35	510.06	107.54	62.72	97.41	366.6	89.22	2.03877	2.51772	up	2.50109e-06	0.000345977	yes
TRINITY_DN45033_c1_g3	1526	TRINITY_DN45033_c1_g3_i1	PREDICTED: ankyrin repeat-containing protein At2g01680-like [Ipomoea nil]	At5g02620	Ankyrin repeat-containing protein At5g02620 OS=Arabidopsis thaliana GN=At5g02620 PE=1 SV=1	GO:0007165(signal transduction);GO:0016020(membrane)	COG0666(Ankyrin Repeat)	-	-	-	-	K4CL21.1 PF13962.4;PGG;	375	73	107	4	11	17	6.72	1.4	2.65	0.07	0.24	0.36	3.59	0.22	4.02841	4.22992	up	2.5016e-06	0.000345977	yes
TRINITY_DN36884_c2_g3	686	TRINITY_DN36884_c2_g3_i1	-	-	-	-	-	-	-	-	-	-	42	42.82	51.43	2	1.16	0	2.32	2.28	3.56	0.11	0.07	0	2.72	0.06	5.5025	5.81595	up	2.51412e-06	0.000346462	yes
TRINITY_DN36044_c0_g1	1162	TRINITY_DN36044_c0_g1_i1	PREDICTED: F-box/kelch-repeat protein At1g15670-like [Nicotiana sylvestris]	At2g44130	F-box/kelch-repeat protein At2g44130 OS=Arabidopsis thaliana GN=At2g44130 PE=2 SV=2	GO:0004842(ubiquitin-protein transferase activity);GO:0031463(Cul3-RING ubiquitin ligase complex)	ENOG4110X8D(Kelch repeat-containing F-box family protein)	-	-	-	-	A0A022RHX2.1 PF13964.4;Kelch_6;	1763	14419	13407	727	879	1508	44.7	382.7	459.78	18.67	26.51	44.7	295.73	29.96	3.30317	3.95504	up	2.59319e-06	0.000354815	yes
TRINITY_DN27255_c0_g1	1677	TRINITY_DN27255_c0_g1_i1;TRINITY_DN27255_c0_g1_i2;TRINITY_DN27255_c0_g1_i3	hypothetical protein CICLE_v10019597mg [Citrus clementina]	GSVIVT00026920001	Probable polygalacturonase OS=Vitis vinifera GN=GSVIVT00026920001 PE=1 SV=1	GO:0004650(polygalacturonase activity);GO:0005576(extracellular region);GO:0005975(carbohydrate metabolic process);GO:0071555(cell wall organization)	COG5434(Glycoside hydrolase family 28)	K01213	galacturan 1,4-alpha-galacturonidase	EC:3.2.1.67	egr00040(Pentose and glucuronate interconversions);egr00500(Starch and sucrose metabolism)	V4VXT8.1 PF12708.5;Pectate_lyase_3;	8917	920	2005	706	274	624	152.65	19.57	55.17	11.53	6.26	14.32	75.8	10.7	2.82459	3.01485	up	2.66456e-06	0.000363287	yes
TRINITY_DN44707_c2_g1	1639	TRINITY_DN44707_c2_g1_i1;TRINITY_DN44707_c2_g1_i2;TRINITY_DN44707_c2_g1_i3;TRINITY_DN44707_c2_g1_i4;TRINITY_DN44707_c2_g1_i5	PREDICTED: uncharacterized protein LOC103936764 [Pyrus x bretschneideri]	At1g65750	Putative ribonuclease H protein At1g65750 OS=Arabidopsis thaliana GN=At1g65750 PE=3 SV=1	-	ENOG410Y65V(Retrotransposon protein)	-	-	-	-	-	64	131	156	12	1	1	1.22	3.63	5.15	0.26	0.05	0.02	3.33	0.11	4.91995	5.29896	up	2.78848e-06	0.000377506	yes
TRINITY_DN36232_c0_g2	838	TRINITY_DN36232_c0_g2_i1;TRINITY_DN36232_c0_g2_i2;TRINITY_DN36232_c0_g2_i3	PREDICTED: temperature-induced lipocalin-1-like [Cucumis melo]	TIL	Temperature-induced lipocalin-1 OS=Arabidopsis thaliana GN=TIL PE=1 SV=1	GO:0005215(transporter activity);GO:0005576(extracellular region);GO:0005737(cytoplasm);GO:0005739(mitochondrion);GO:0005773(vacuole);GO:0005774(vacuolar membrane);GO:0005783(endoplasmic reticulum);GO:0005794(Golgi apparatus);GO:0005829(cytosol);GO:0005886(plasma membrane);GO:0006629(lipid metabolic process);GO:0006810(transport);GO:0006883(cellular sodium ion homeostasis);GO:0009408(response to …	COG3040(Outer membrane lipoprotein)	-	-	-	-	A0A0A0LL45.1 PF08212.10;Lipocalin_2;	437	226	221	26	27.01	65	25.52	21.58	33.73	1.04	6.21	14.39	26.94	7.21	1.90168	3.27931	up	2.81477e-06	0.000379727	yes
TRINITY_DN36581_c0_g6	401	TRINITY_DN36581_c0_g6_i1;TRINITY_DN36581_c0_g6_i2	hypothetical protein glysoja_018257 [Glycine soja]	-	-	-	-	-	-	-	-	-	130	8	54	0	0	1	34.53	1.07	12.18	0	0	0.52	15.93	0.17	6.55007	7.2185	up	2.95034e-06	0.000393871	yes
TRINITY_DN31577_c2_g1	817	TRINITY_DN31577_c2_g1_i1;TRINITY_DN31577_c2_g1_i2;TRINITY_DN31577_c2_g1_i3	PREDICTED: non-symbiotic hemoglobin 1 [Ricinus communis]	MHB1	Non-symbiotic hemoglobin 1 OS=Medicago sativa GN=MHB1 PE=2 SV=1	GO:0001666(response to hypoxia);GO:0005344(oxygen transporter activity);GO:0005618(cell wall);GO:0005737(cytoplasm);GO:0005829(cytosol);GO:0005886(plasma membrane);GO:0009506(plasmodesma);GO:0019825(oxygen binding);GO:0020037(heme binding);GO:0046872(metal ion binding)	COG1018(Is involved in NO detoxification in an aerobic process, termed nitric oxide dioxygenase (NOD) reaction that utilizes O(2) and NAD(P)H to convert NO to nitrate, which protects the bacterium from various noxious nitrogen compounds. Therefore, plays a central role in the inducible response to nitrosative stress (By similarity))	-	-	-	-	A0A061DX38.1 PF00042.20;Globin;	624	22	187	21	4	5	27.86	0.92	10.3	0.88	0.26	0.23	13.03	0.46	4.82406	4.89244	up	3.0451e-06	0.000403456	yes
TRINITY_DN27739_c1_g1	543	TRINITY_DN27739_c1_g1_i1;TRINITY_DN27739_c1_g1_i2;TRINITY_DN27739_c1_g1_i3;TRINITY_DN27739_c1_g1_i4;TRINITY_DN27739_c1_g1_i5	Universal stress protein A-like protein [Morus notabilis]	-	-	GO:0005524(ATP binding);GO:0005634(nucleus);GO:0005773(vacuole);GO:0006950(response to stress)	ENOG410XURP(universal stress protein)	-	-	-	-	W9RDB2.1 PF00582.24;Usp;	111	2006.58	2077.98	8	61	93	17.24	211.49	305.26	0.66	6.38	8.68	178	5.24	5.08617	5.35519	up	3.05363e-06	0.000403456	yes
TRINITY_DN39167_c1_g2	660	TRINITY_DN39167_c1_g2_i1	PREDICTED: endo-1,3;1,4-beta-D-glucanase isoform X2 [Ricinus communis]	SPBC30D10.14	Uncharacterized AIM2 family protein C30D10.14 OS=Schizosaccharomyces pombe (strain 972 / ATCC 24843) GN=SPBC30D10.14 PE=3 SV=1	GO:0005634(nucleus);GO:0005737(cytoplasm);GO:0005829(cytosol);GO:0005886(plasma membrane);GO:0009651(response to salt stress);GO:0016787(hydrolase activity);GO:0048046(apoplast)	COG0412(dienelactone hydrolase)	-	-	-	-	B9SFP3.1 PF01738.16;DLH;	201	46	49	6	4	2	11.86	2.59	3.59	0.35	0.26	0.13	6.01	0.25	4.58736	4.74558	up	3.07426e-06	0.000404792	yes
TRINITY_DN23139_c0_g3	733	TRINITY_DN23139_c0_g3_i1;TRINITY_DN23139_c0_g3_i2;TRINITY_DN23139_c0_g3_i3	hypothetical protein BVRB_3g067910 [Beta vulgaris subsp. vulgaris]	-	Putative AC transposase OS=Zea mays PE=2 SV=2	GO:0000977(RNA polymerase II regulatory region sequence-specific DNA binding);GO:0003700(transcription factor activity, sequence-specific DNA binding);GO:0005634(nucleus);GO:0006357(regulation of transcription from RNA polymerase II promoter)	ENOG4111T8J(transposon protein)	K01507	inorganic pyrophosphatase	EC:3.6.1.1	mdm00190(Oxidative phosphorylation)	A0A0J8E6R9.1 PF05699.12;Dimer_Tnp_hAT;	79	26	38	0	1	2	6.09	1.52	3.51	0	0.07	0.15	3.71	0.07	5.72792	5.6623	up	3.15702e-06	0.000413427	yes
TRINITY_DN28466_c1_g1	735	TRINITY_DN28466_c1_g1_i1;TRINITY_DN28466_c1_g1_i2	-	-	-	-	-	-	-	-	-	-	6	49	86.98	0	0	0	0.3	2.43	5.48	0	0	0	2.74	0	#DIV/0!	9.06501	up	3.16135e-06	0.000413427	yes
TRINITY_DN39819_c0_g2	508	TRINITY_DN39819_c0_g2_i1;TRINITY_DN39819_c0_g2_i2;TRINITY_DN39819_c0_g2_i3	PREDICTED: uncharacterized protein LOC104592681 isoform X2 [Nelumbo nucifera]	-	-	-	ENOG410XSKK(Tyrosyl-DNA phosphodiesterase)	-	-	-	-	F6H2J2.1 PF06087.10;Tyr-DNA_phospho;	2	157	121	0	0	1	1.56	17.07	17.37	0	0	0.63	12	0.21	5.8365	8.42727	up	3.29758e-06	0.000429035	yes
TRINITY_DN25912_c1_g5	512	TRINITY_DN25912_c1_g5_i1	PREDICTED: cysteine proteinase inhibitor 5 [Theobroma cacao]	-	Cysteine proteinase inhibitor 1 OS=Actinidia deliciosa PE=1 SV=1	GO:0004869(cysteine-type endopeptidase inhibitor activity)	ENOG411195Y(cysteine) proteinase inhibitor)	-	-	-	-	M0SIZ8.1 PF16845.3;SQAPI;	259	189	352	47	28	45	25.05	15.88	38.75	4.35	2.72	4.26	26.56	3.78	2.8128	3.20606	up	3.31517e-06	0.000429035	yes
TRINITY_DN25848_c0_g1	1625	TRINITY_DN25848_c0_g1_i1;TRINITY_DN25848_c0_g1_i2	-	-	-	-	-	-	-	-	-	-	190	418	315	60	6	31	3.41	9.64	9.52	1.02	0.12	0.62	7.52	0.59	3.67195	3.99027	up	3.38003e-06	0.000433185	yes
TRINITY_DN39522_c0_g1	1049	TRINITY_DN39522_c0_g1_i1;TRINITY_DN39522_c0_g1_i2;TRINITY_DN39522_c0_g1_i3	-	-	-	-	-	-	-	-	-	-	79	150	158	17	7	5	4.19	6.51	8.93	0.57	0.44	0.31	6.54	0.44	3.89372	4.33519	up	3.45075e-06	0.000440311	yes
TRINITY_DN36218_c0_g1	1722	TRINITY_DN36218_c0_g1_i1;TRINITY_DN36218_c0_g1_i2;TRINITY_DN36218_c0_g1_i3	BAG family molecular chaperone regulator 5 [Morus notabilis]	-	-	-	ENOG410YW7W(IQ calmodulin-binding and BAG domain containing)	K01555	fumarylacetoacetase	EC:3.7.1.2	pmum00350(Tyrosine metabolism)	F6I1N1.1 PF02179.14;BAG;	792	1713.99	2533	424	173	342	15.08	36.56	70.98	8.12	4.35	8.32	40.87	6.93	2.56011	3.0739	up	3.48269e-06	0.000440809	yes
TRINITY_DN44025_c0_g3	239	TRINITY_DN44025_c0_g3_i1	-	-	-	-	-	-	-	-	-	-	5	45	104	0	0	0	3.84	24.18	75.73	0	0	0	34.58	0	#DIV/0!	9.16284	up	3.49684e-06	0.000440809	yes
TRINITY_DN44663_c2_g2	3521	TRINITY_DN44663_c2_g2_i1;TRINITY_DN44663_c2_g2_i2;TRINITY_DN44663_c2_g2_i3	NADPH oxidase A [Camellia sinensis]	RBOHC	Respiratory burst oxidase homolog protein C OS=Solanum tuberosum GN=RBOHC PE=1 SV=2	GO:0004601(peroxidase activity);GO:0005509(calcium ion binding);GO:0005634(nucleus);GO:0005887(integral component of plasma membrane);GO:0006952(defense response);GO:0009060(aerobic respiration);GO:0010053(root epidermal cell differentiation);GO:0016174(NAD(P)H oxidase activity);GO:0033198(response to ATP)	ENOG410XNZY(NADPH Oxidase)	K13447	respiratory burst oxidase	EC:1.6.3.- 1.11.1.-	sly04626(Plant-pathogen interaction)	K4BLU9.1 PF08030.10;NAD_binding_6;	4505	525	940	338	188	327	90.81	8.14	16.83	5.01	4.6	7.57	38.59	5.73	2.75162	2.91427	up	3.5315e-06	0.000443723	yes
TRINITY_DN25448_c2_g3	395	TRINITY_DN25448_c2_g3_i1	-	-	-	-	-	-	-	-	-	-	20	48	29	0	0	0	3.76	6.6	5.29	0	0	0	5.22	0	#DIV/0!	8.49916	up	3.56436e-06	0.000446393	yes
TRINITY_DN28015_c1_g2	1756	TRINITY_DN28015_c1_g2_i1	PREDICTED: metal tolerance protein 4-like isoform X2 [Nicotiana attenuata]	MTP4	Metal tolerance protein 4 OS=Oryza sativa subsp. japonica GN=MTP4 PE=2 SV=1	GO:0005385(zinc ion transmembrane transporter activity);GO:0010043(response to zinc ion);GO:0016020(membrane);GO:0061088(regulation of sequestering of zinc ion)	COG0053(cation diffusion facilitator family transporter)	-	-	-	-	A0A022RJS1.1 PF01545.19;Cation_efflux;	2918	32	73	1	1	21	44.15	0.52	1.54	0.02	0.02	0.38	15.4	0.14	6.78136	6.95723	up	3.60625e-06	0.000450172	yes
TRINITY_DN25388_c0_g1	743	TRINITY_DN25388_c0_g1_i1	PREDICTED: 17.3 kDa class I heat shock protein-like [Daucus carota subsp. sativus]	HSP18.5-C	18.5 kDa class I heat shock protein OS=Glycine max GN=HSP18.5-C PE=3 SV=1	GO:0009408(response to heat)	COG0071(response to heat)	K13993	HSP20 family protein	-	nnu04141(Protein processing in endoplasmic reticulum)	M0S1S4.1 PF00011.19;HSP20;	5920	11700	10511	2646	1207	2337	286.52	555.57	648.11	127.26	65.56	124.3	496.73	105.71	2.23235	2.83757	up	3.77737e-06	0.000468492	yes
TRINITY_DN28975_c0_g1	704	TRINITY_DN28975_c0_g1_i1;TRINITY_DN28975_c0_g1_i2;TRINITY_DN28975_c0_g1_i3;TRINITY_DN28975_c0_g1_i4;TRINITY_DN28975_c0_g1_i5	alcohol dehydrogenase [Diospyros kaki]	ADH	Alcohol dehydrogenase OS=Fragaria ananassa GN=ADH PE=3 SV=2	GO:0006069(ethanol oxidation);GO:0008270(zinc ion binding);GO:0016491(oxidoreductase activity);GO:0046872(metal ion binding);GO:0051903(S-(hydroxymethyl)glutathione dehydrogenase activity);GO:0055114(oxidation-reduction process)	-	K18857	alcohol dehydrogenase class-P	EC:1.1.1.1	pper00010(Glycolysis / Gluconeogenesis);pper00071(Fatty acid degradation);pper00592(alpha-Linolenic acid metabolism);pper00350(Tyrosine metabolism)	M5VJ94.1 PF00107.24;ADH_zinc_N;	1404	3666.12	6042.87	646.63	517	755.74	397.09	894.58	1946.28	184.49	151.05	213.1	1079.32	182.88	2.56115	3.14346	up	3.84439e-06	0.00047527	yes
TRINITY_DN34366_c1_g4	780	TRINITY_DN34366_c1_g4_i1;TRINITY_DN34366_c1_g4_i2;TRINITY_DN34366_c1_g4_i3	PREDICTED: early nodulin-93-like [Ziziphus jujuba]	-	Early nodulin-93 OS=Glycine max PE=2 SV=1	-	ENOG410YVQQ(early nodulin)	-	-	-	-	K7KNK2.1 PF03386.12;ENOD93;	167	45	60	0	3	6	14.23	2.32	4.41	0	0.15	0.48	6.99	0.21	5.05683	5.06186	up	3.91752e-06	0.000482759	yes
TRINITY_DN28848_c1_g1	757	TRINITY_DN28848_c1_g1_i1;TRINITY_DN28848_c1_g1_i2;TRINITY_DN28848_c1_g1_i3;TRINITY_DN28848_c1_g1_i4;TRINITY_DN28848_c1_g1_i5	PREDICTED: uncharacterized protein LOC100267722 [Vitis vinifera]	-	-	GO:0003674(molecular_function);GO:0005886(plasma membrane);GO:0008150(biological_process)	ENOG41117ZZ(CONTAINS InterPro DOMAIN s Uncharacterised conserved protein UCP031279 (InterPro IPR016972))	-	-	-	-	-	171	409	568	12	40	62	12.96	19.47	38.25	1.94	2.88	5.89	23.56	3.57	2.72234	3.88905	up	4.01393e-06	0.000493059	yes
TRINITY_DN40112_c1_g1	1399	TRINITY_DN40112_c1_g1_i1	PREDICTED: basic 7S globulin-like [Jatropha curcas]	BG	Basic 7S globulin OS=Glycine max GN=BG PE=1 SV=2	GO:0004190(aspartic-type endopeptidase activity);GO:0006508(proteolysis);GO:0030163(protein catabolic process)	ENOG410XNV7(aspartic)	-	-	-	-	A0A061DRU5.1 PF14541.4;TAXi_C;	79	94	261	15	9	10	1.58	2	7.15	0.3	0.22	0.24	3.58	0.25	3.83996	4.18669	up	4.16607e-06	0.000510118	yes
TRINITY_DN47441_c1_g6	966	TRINITY_DN47441_c1_g6_i1	hypothetical protein POPTR_0010s22580g [Populus trichocarpa]	-	-	GO:0003674(molecular_function);GO:0005739(mitochondrion);GO:0008150(biological_process);GO:0016021(integral component of membrane)	ENOG4111HEE(transmembrane protein 70)	-	-	-	-	D7TMC7.1 PF06979.10;TMEM70;	0	128	180	0	0	0	0	4.28	7.79	0	0	0	4.02	0	#DIV/0!	10.2369	up	4.20924e-06	0.00051231	yes
TRINITY_DN37722_c3_g1	456	TRINITY_DN37722_c3_g1_i1;TRINITY_DN37722_c3_g1_i2;TRINITY_DN37722_c3_g1_i3	PREDICTED: 7-deoxyloganetin glucosyltransferase-like [Ipomoea nil]	UGT85A23	7-deoxyloganetin glucosyltransferase OS=Catharanthus roseus GN=UGT85A23 PE=1 SV=1	GO:0009813(flavonoid biosynthetic process);GO:0043231(intracellular membrane-bounded organelle);GO:0052696(flavonoid glucuronidation);GO:0080043(quercetin 3-O-glucosyltransferase activity);GO:0080044(quercetin 7-O-glucosyltransferase activity)	COG1819(Transferase)	K12356	coniferyl-alcohol glucosyltransferase	EC:2.4.1.111	brp00940(Phenylpropanoid biosynthesis)	F6H0Q8.1 PF00201.16;UDPGT;	121	23	26	0	1	1	15.98	2.38	3.98	0	0.12	0.12	7.45	0.08	6.5411	6.25686	up	4.21062e-06	0.00051231	yes
TRINITY_DN40260_c0_g1	1853	TRINITY_DN40260_c0_g1_i1;TRINITY_DN40260_c0_g1_i2;TRINITY_DN40260_c0_g1_i3;TRINITY_DN40260_c0_g1_i4;TRINITY_DN40260_c0_g1_i5	PREDICTED: probable glutathione S-transferase [Nicotiana sylvestris]	-	Probable glutathione S-transferase OS=Nicotiana tabacum PE=2 SV=1	GO:0004364(glutathione transferase activity);GO:0005737(cytoplasm);GO:0006749(glutathione metabolic process);GO:0009407(toxin catabolic process)	ENOG410XSIX(glutathione Stransferase)	K00799	glutathione S-transferase	EC:2.5.1.18	egr00480(Glutathione metabolism)	F6I258.1 PF00043.23;GST_C;	9.05	664.08	1009.77	13.03	22	13.06	0.41	24.58	33.99	2.68	0.38	0.22	19.66	1.09	4.17286	5.72931	up	4.2486e-06	0.0005153	yes
TRINITY_DN39399_c1_g2	931	TRINITY_DN39399_c1_g2_i1;TRINITY_DN39399_c1_g2_i2;TRINITY_DN39399_c1_g2_i3	-	-	-	-	-	-	-	-	-	-	22	93	255	0	3	6	0.93	8.04	14.85	0	1.03	0.73	7.94	0.59	3.75035	5.87429	up	4.30779e-06	0.000518933	yes
TRINITY_DN26877_c0_g2	1648	TRINITY_DN26877_c0_g2_i1;TRINITY_DN26877_c0_g2_i2;TRINITY_DN26877_c0_g2_i3	PREDICTED: homeobox protein knotted-1-like 1 isoform X1 [Nelumbo nucifera]	OSH6	Homeobox protein knotted-1-like 1 OS=Oryza sativa subsp. japonica GN=OSH6 PE=2 SV=1	GO:0003700(transcription factor activity, sequence-specific DNA binding);GO:0005515(protein binding);GO:0005634(nucleus);GO:0006355(regulation of transcription, DNA-templated);GO:0009723(response to ethylene);GO:0009736(cytokinin-activated signaling pathway);GO:0010094(specification of carpel identity);GO:0043565(sequence-specific DNA binding)	ENOG410XPMQ(homeobox)	-	-	-	-	B9RFJ2.1 PF03791.11;KNOX2;	821	132	231	35	31	69	13.71	2.35	5.69	0.61	0.62	1.35	7.25	0.86	3.07557	3.2879	up	4.31179e-06	0.000518933	yes
TRINITY_DN42374_c1_g1	698	TRINITY_DN42374_c1_g1_i1;TRINITY_DN42374_c1_g1_i2;TRINITY_DN42374_c1_g1_i3;TRINITY_DN42374_c1_g1_i4;TRINITY_DN42374_c1_g1_i5;TRINITY_DN42374_c1_g1_i6;TRINITY_DN42374_c1_g1_i7;TRINITY_DN42374_c1_g1_i8	F-box family protein, putative [Theobroma cacao]	-	-	-	-	-	-	-	-	-	186	1217	1941	169	64	144	22.19	158.16	328.46	22.29	7.64	16.8	169.6	15.58	3.44437	3.86893	up	4.35573e-06	0.000520091	yes
TRINITY_DN32993_c4_g2	825	TRINITY_DN32993_c4_g2_i1	-	-	-	-	-	-	-	-	-	-	3	213	137	3	1	0	0.12	8.76	7.31	0.12	0.05	0	5.4	0.06	6.49185	7.129	up	4.41573e-06	0.000525622	yes
TRINITY_DN25671_c0_g1	435	TRINITY_DN25671_c0_g1_i1	hypothetical protein POPTR_0009s11240g [Populus trichocarpa]	-	-	-	ENOG41113NZ(NA)	-	-	-	-	-	637	6949	9326	269	476	693	91.36	785.34	1390.22	35.87	62.86	88.54	755.64	62.42	3.59762	4.21057	up	4.44834e-06	0.00052787	yes
TRINITY_DN36901_c0_g1	2347	TRINITY_DN36901_c0_g1_i1;TRINITY_DN36901_c0_g1_i10;TRINITY_DN36901_c0_g1_i11;TRINITY_DN36901_c0_g1_i12;TRINITY_DN36901_c0_g1_i13;TRINITY_DN36901_c0_g1_i14;TRINITY_DN36901_c0_g1_i2;TRINITY_DN36901_c0_g1_i3;TRINITY_DN36901_c0_g1_i4;TRINITY_DN36901_c0_g1_i5;TRINITY_DN36901_c0_g1_i6;TRINITY_DN36901_c0_g1_i7;TRINITY_DN36901_c0_g1_i8;TRINITY_DN36901_c0_g1_i9	carbohydrate transporter, putative [Ricinus communis]	ZIFL1	Protein ZINC INDUCED FACILITATOR-LIKE 1 OS=Arabidopsis thaliana GN=ZIFL1 PE=2 SV=1	GO:0005215(transporter activity);GO:0016021(integral component of membrane);GO:0055085(transmembrane transport)	ENOG410XSE0(Major Facilitator superfamily)	K12818	ATP-dependent RNA helicase DHX8/PRP22	EC:3.6.4.13	smo03040(Spliceosome)	B9SN10.1 PF07690.14;MFS_1;	1141.33	254.57	429.47	99	108	99	26.48	5.58	17.61	1.56	2.37	3.11	16.56	2.35	2.81697	2.7392	up	4.62801e-06	0.000547501	yes
TRINITY_DN29641_c0_g1	213	TRINITY_DN29641_c0_g1_i1	-	-	-	-	-	-	-	-	-	-	56	91	75	6.15	1.52	0	50.86	69.94	75.84	5.51	1.35	0	65.55	2.29	4.83918	5.32112	up	4.76944e-06	0.000562501	yes
TRINITY_DN41303_c2_g1	1180	TRINITY_DN41303_c2_g1_i1;TRINITY_DN41303_c2_g1_i2;TRINITY_DN41303_c2_g1_i3;TRINITY_DN41303_c2_g1_i4	-	-	-	-	-	-	-	-	-	-	35	131.17	248.32	0	4.02	10	1.62	6.12	13.55	0	0.23	0.77	7.1	0.33	4.42728	5.4539	up	4.82881e-06	0.000565145	yes
TRINITY_DN38993_c0_g2	296	TRINITY_DN38993_c0_g2_i1;TRINITY_DN38993_c0_g2_i2	PREDICTED: zeatin O-xylosyltransferase-like [Nicotiana attenuata]	ZOG1	Zeatin O-glucosyltransferase OS=Phaseolus lunatus GN=ZOG1 PE=2 SV=1	GO:0008194(UDP-glycosyltransferase activity);GO:0009813(flavonoid biosynthetic process);GO:0043231(intracellular membrane-bounded organelle);GO:0052696(flavonoid glucuronidation)	COG1819(Transferase)	K13495	cis-zeatin O-glucosyltransferase	EC:2.4.1.215	sot00908(Zeatin biosynthesis)	M1DFL2.1 PF00201.16;UDPGT;	1	363	375	1	4	1	0.46	103.25	144.82	0.41	1.36	0.33	82.84	0.7	6.88683	7.46497	up	4.83984e-06	0.000565145	yes
TRINITY_DN44819_c1_g2	2604	TRINITY_DN44819_c1_g2_i1;TRINITY_DN44819_c1_g2_i2;TRINITY_DN44819_c1_g2_i3;TRINITY_DN44819_c1_g2_i4;TRINITY_DN44819_c1_g2_i5;TRINITY_DN44819_c1_g2_i6;TRINITY_DN44819_c1_g2_i7	-	-	-	-	-	-	-	-	-	-	11	1382	1131	41.84	5	26	0.26	39.67	33.81	1.13	0.15	1.56	24.58	0.95	4.69341	5.99035	up	4.85065e-06	0.000565145	yes
TRINITY_DN46680_c1_g2	729	TRINITY_DN46680_c1_g2_i1;TRINITY_DN46680_c1_g2_i2;TRINITY_DN46680_c1_g2_i3	Alcohol dehydrogenase, C-terminal [Cynara cardunculus var. scolymus]	ADH2	Alcohol dehydrogenase 2 OS=Oryza sativa subsp. indica GN=ADH2 PE=2 SV=1	GO:0001666(response to hypoxia);GO:0004022(alcohol dehydrogenase (NAD) activity);GO:0005737(cytoplasm);GO:0005794(Golgi apparatus);GO:0005829(cytosol);GO:0005886(plasma membrane);GO:0006970(response to osmotic stress);GO:0008270(zinc ion binding);GO:0009409(response to cold);GO:0009413(response to flooding);GO:0009414(response to water deprivation);GO:0009651(response to salt stress);GO:0009737(r…	COG1062(alcohol dehydrogenase)	K18857	alcohol dehydrogenase class-P	EC:1.1.1.1	pda00010(Glycolysis / Gluconeogenesis);pda00071(Fatty acid degradation);pda00592(alpha-Linolenic acid metabolism);pda00350(Tyrosine metabolism)	A0A059ALH5.1 PF08240.10;ADH_N;	7826	11850	19130.9	2789	2273	3487	782.02	1023.38	2162.53	266.03	227.15	338.98	1322.64	277.39	2.25343	2.74246	up	4.89475e-06	0.000568363	yes
TRINITY_DN24713_c0_g1	726	TRINITY_DN24713_c0_g1_i1	-	-	-	-	-	-	-	-	-	-	58	18	44	0	1	0	2.91	0.88	2.8	0	0.06	0	2.2	0.02	6.78136	6.66131	up	4.91035e-06	0.000568363	yes
TRINITY_DN30132_c0_g1	1112	TRINITY_DN30132_c0_g1_i1;TRINITY_DN30132_c0_g1_i2	PREDICTED: cellulose synthase-like protein G3 [Sesamum indicum]	CSLG1	Cellulose synthase-like protein G1 OS=Arabidopsis thaliana GN=CSLG1 PE=2 SV=1	GO:0000139(Golgi membrane);GO:0000271(polysaccharide biosynthetic process);GO:0005886(plasma membrane);GO:0016021(integral component of membrane);GO:0016740(transferase activity);GO:0016757(transferase activity, transferring glycosyl groups);GO:0016759(cellulose synthase activity);GO:0016760(cellulose synthase (UDP-forming) activity);GO:0030244(cellulose biosynthetic process);GO:0071555(cell wall…	COG1215(Glycosyl transferase, family 2)	K00770	1,4-beta-D-xylan synthase	EC:2.4.2.24	obr00500(Starch and sucrose metabolism);obr00520(Amino sugar and nucleotide sugar metabolism)	A0A022QZE3.1 PF03552.12;Cellulose_synt;	2025	19	325	0	8	26	56.37	0.55	12.25	0	0.27	0.85	23.06	0.37	5.96172	6.05093	up	4.92262e-06	0.000568363	yes
TRINITY_DN34615_c2_g2	975	TRINITY_DN34615_c2_g2_i1;TRINITY_DN34615_c2_g2_i2;TRINITY_DN34615_c2_g2_i3;TRINITY_DN34615_c2_g2_i4;TRINITY_DN34615_c2_g2_i5;TRINITY_DN34615_c2_g2_i6;TRINITY_DN34615_c2_g2_i7;TRINITY_DN34615_c2_g2_i8;TRINITY_DN34615_c2_g2_i9	hypothetical protein B456_013G238700 [Gossypium raimondii]	AOP1	Probable 2-oxoglutarate-dependent dioxygenase AOP1 (Fragment) OS=Arabidopsis thaliana GN=AOP1 PE=2 SV=1	GO:0051213(dioxygenase activity)	COG3491(2OGFe(II) oxygenase)	K01951	GMP synthase (glutamine-hydrolysing)	EC:6.3.5.2	tcc00230(Purine metabolism)	A0A072U9X8.1 PF03171.18;2OG-FeII_Oxy;	7382.57	120	647.57	178	41.62	128.02	746.25	11.36	80.09	18.61	4.16	13.12	279.23	11.96	4.54516	4.53989	up	4.97784e-06	0.000573018	yes
TRINITY_DN44393_c4_g1	3298	TRINITY_DN44393_c4_g1_i1	-	-	-	-	-	-	-	-	-	-	3	871	883	21	2	9	0.02	7.12	9.28	0.16	0.02	0.08	5.47	0.09	5.92547	6.62446	up	4.99523e-06	0.000573304	yes
TRINITY_DN44685_c0_g1	741	TRINITY_DN44685_c0_g1_i1;TRINITY_DN44685_c0_g1_i2;TRINITY_DN44685_c0_g1_i3;TRINITY_DN44685_c0_g1_i4	unnamed protein product [Coffea canephora]	ACR11	ACT domain-containing protein ACR11 OS=Arabidopsis thaliana GN=ACR11 PE=1 SV=1	GO:0008152(metabolic process);GO:0009409(response to cold);GO:0009416(response to light stimulus);GO:0009507(chloroplast);GO:0009535(chloroplast thylakoid membrane);GO:0009570(chloroplast stroma);GO:0009735(response to cytokinin);GO:0009744(response to sucrose);GO:0009941(chloroplast envelope);GO:0010319(stromule);GO:0016597(amino acid binding)	ENOG410YCUP(protein DS12 from 2D-PAGE of leaf, chloroplastic)	-	-	-	-	-	498.87	272	383	104	42	78	26.44	14.33	26.4	5.02	2.35	4.52	22.39	3.96	2.49928	2.79923	up	5.11639e-06	0.000581134	yes
TRINITY_DN35493_c1_g3	2610	TRINITY_DN35493_c1_g3_i1;TRINITY_DN35493_c1_g3_i2	PREDICTED: pleiotropic drug resistance protein 2 [Vitis vinifera]	PDR2	Pleiotropic drug resistance protein 2 OS=Nicotiana plumbaginifolia GN=PDR2 PE=2 SV=1	GO:0005886(plasma membrane);GO:0016021(integral component of membrane);GO:0042626(ATPase activity, coupled to transmembrane movement of substances)	COG0842((ABC) transporter)	K05681	ATP-binding cassette, subfamily G (WHITE), member 2	-	vcn02010(ABC transporters)	A0A059DFH7.1 PF01061.22;ABC2_membrane;	26	142	188	0	6	3	0.25	2.34	6.57	0	0.07	0.04	3.05	0.04	6.25267	5.77208	up	5.12392e-06	0.000581134	yes
TRINITY_DN35508_c0_g1	590	TRINITY_DN35508_c0_g1_i1	PREDICTED: calmodulin-like [Gossypium raimondii]	CAM53	Calmodulin-related protein OS=Petunia hybrida GN=CAM53 PE=2 SV=2	GO:0005509(calcium ion binding);GO:0005515(protein binding);GO:0005634(nucleus);GO:0005737(cytoplasm);GO:0005774(vacuolar membrane);GO:0005829(cytosol);GO:0005886(plasma membrane)	COG5126(Calcium-binding protein)	K02183	calmodulin	-	gra04070(Phosphatidylinositol signaling system);gra04626(Plant-pathogen interaction)	M0TMY2.1 PF13499.4;EF-hand_7;	0	251	235	0	1	1	0	16.74	20.45	0	0.08	0.07	12.4	0.05	7.9542	8.36353	up	5.2571e-06	0.000594485	yes
TRINITY_DN30391_c2_g3	2057	TRINITY_DN30391_c2_g3_i1;TRINITY_DN30391_c2_g3_i2;TRINITY_DN30391_c2_g3_i3;TRINITY_DN30391_c2_g3_i4;TRINITY_DN30391_c2_g3_i5	PREDICTED: uncharacterized protein LOC105161922 isoform X1 [Sesamum indicum]	TNNI3K	Serine/threonine-protein kinase TNNI3K OS=Homo sapiens GN=TNNI3K PE=1 SV=3	GO:0007165(signal transduction);GO:0016020(membrane)	COG0666(Ankyrin Repeat)	-	-	-	-	A0A022QI08.1 PF13962.4;PGG;	1685	219	388	72	82	147	22.79	4.14	9.91	2.29	2.43	4.22	12.28	2.98	2.04293	3.02143	up	5.61226e-06	0.000630936	yes
TRINITY_DN27851_c0_g1	736	TRINITY_DN27851_c0_g1_i1;TRINITY_DN27851_c0_g1_i10;TRINITY_DN27851_c0_g1_i11;TRINITY_DN27851_c0_g1_i2;TRINITY_DN27851_c0_g1_i3;TRINITY_DN27851_c0_g1_i4;TRINITY_DN27851_c0_g1_i5;TRINITY_DN27851_c0_g1_i6;TRINITY_DN27851_c0_g1_i7;TRINITY_DN27851_c0_g1_i8;TRINITY_DN27851_c0_g1_i9	Rossmann-like alpha/beta/alpha sandwich fold [Cynara cardunculus var. scolymus]	-	-	GO:0005524(ATP binding);GO:0005634(nucleus);GO:0005773(vacuole);GO:0006950(response to stress)	ENOG410XURP(universal stress protein)	-	-	-	-	W9RDB2.1 PF00582.24;Usp;	0	181	267	0	0	2	0	15.17	36.87	0	0	0.5	17.35	0.17	6.67326	8.29222	up	5.66378e-06	0.000634872	yes
TRINITY_DN38760_c0_g1	699	TRINITY_DN38760_c0_g1_i1	PREDICTED: zinc finger protein ZAT10 [Vitis vinifera]	ZAT10	Zinc finger protein ZAT10 OS=Arabidopsis thaliana GN=ZAT10 PE=2 SV=1	GO:0003700(transcription factor activity, sequence-specific DNA binding);GO:0005634(nucleus);GO:0010200(response to chitin);GO:0043565(sequence-specific DNA binding);GO:0044212(transcription regulatory region DNA binding)	COG5048(Zinc finger protein)	-	-	-	-	V4T600.1 PF13912.4;zf-C2H2_6;	2	1267	1734	30	5	13	0.11	65.6	116.7	1.59	0.3	0.75	60.8	0.88	6.11042	6.76854	up	5.84687e-06	0.000652337	yes
TRINITY_DN47122_c1_g5	382	TRINITY_DN47122_c1_g5_i1	UDP-glycosyltransferase 94P1 [Camellia sinensis]	UGT94E5	Beta-D-glucosyl crocetin beta-1,6-glucosyltransferase OS=Gardenia jasminoides GN=UGT94E5 PE=1 SV=1	GO:0009813(flavonoid biosynthetic process);GO:0043231(intracellular membrane-bounded organelle);GO:0052696(flavonoid glucuronidation);GO:0080043(quercetin 3-O-glucosyltransferase activity);GO:0080044(quercetin 7-O-glucosyltransferase activity)	COG1819(Transferase)	K12937	cyanidin-3-O-glucoside 2''-O-glucuronosyltransferase	EC:2.4.1.254	sly00942(Anthocyanin biosynthesis)	-	8	59	88	0	0	1	1.66	8.73	17.32	0	0	0.17	9.24	0.06	7.26679	7.46808	up	5.85352e-06	0.000652337	yes
TRINITY_DN41329_c1_g4	2080	TRINITY_DN41329_c1_g4_i1	-	-	-	-	-	-	-	-	-	-	40	37	60	0	0	3	0.5	0.5	1.04	0	0	0.05	0.68	0.02	5.08746	5.86213	up	6.35003e-06	0.000701569	yes
TRINITY_DN31571_c0_g2	922	TRINITY_DN31571_c0_g2_i1;TRINITY_DN31571_c0_g2_i2	glutamine synthetase [Camellia sinensis]	GS1-1	Glutamine synthetase cytosolic isozyme 1 OS=Vitis vinifera GN=GS1-1 PE=2 SV=1	GO:0004356(glutamate-ammonia ligase activity)	COG0174(glutamine synthetase)	K01915	glutamine synthetase	EC:6.3.1.2	sind01230(Biosynthesis of amino acids);sind00630(Glyoxylate and dicarboxylate metabolism);sind00910(Nitrogen metabolism);sind00250(Alanine, aspartate and glutamate metabolism);sind00220(Arginine biosynthesis)	W9SA98.1 PF00120.22;Gln-synt_C;	1719	15	51	8	7	15	60.62	0.53	2.35	0.41	0.29	0.6	21.17	0.43	5.62154	5.73967	up	6.43469e-06	0.000708886	yes
TRINITY_DN31467_c0_g2	864	TRINITY_DN31467_c0_g2_i1;TRINITY_DN31467_c0_g2_i2;TRINITY_DN31467_c0_g2_i3;TRINITY_DN31467_c0_g2_i4	Small heat shock protein isoform 2 [Theobroma cacao]	HSP22	Small heat shock protein, chloroplastic OS=Petunia hybrida GN=HSP22 PE=2 SV=1	GO:0009408(response to heat);GO:0009507(chloroplast);GO:0009644(response to high light intensity);GO:0042542(response to hydrogen peroxide)	COG0071(response to heat)	K13993	HSP20 family protein	-	jcu04141(Protein processing in endoplasmic reticulum)	A0A061G2B0.1 PF00011.19;HSP20;	170	499	626	93	50	48	6.75	19.98	32.97	3.95	2.28	2.15	19.9	2.79	2.83443	3.40204	up	6.46021e-06	0.000709663	yes
TRINITY_DN32250_c2_g3	536	TRINITY_DN32250_c2_g3_i1	PREDICTED: homeobox-leucine zipper protein HOX32 [Vitis vinifera]	ATHB-14	Homeobox-leucine zipper protein ATHB-14 OS=Arabidopsis thaliana GN=ATHB-14 PE=1 SV=1	GO:0003677(DNA binding);GO:0003700(transcription factor activity, sequence-specific DNA binding);GO:0005634(nucleus);GO:0006351(transcription, DNA-templated);GO:0006355(regulation of transcription, DNA-templated);GO:0008289(lipid binding);GO:0009855(determination of bilateral symmetry);GO:0009944(polarity specification of adaxial/abaxial axis);GO:0009955(adaxial/abaxial pattern specification);GO:…	ENOG410XQ3R(homeobox-leucine zipper protein)	-	-	-	-	A0A0D3FLN2.1 PF00046.27;Homeobox;	375	252	319	53	57	52	32.88	19.61	32.47	4.48	5.12	4.55	28.32	4.72	2.58496	2.92892	up	6.49694e-06	0.000711665	yes
TRINITY_DN29444_c1_g2	1930	TRINITY_DN29444_c1_g2_i1;TRINITY_DN29444_c1_g2_i2	PREDICTED: kelch repeat-containing protein At3g27220-like [Nicotiana tomentosiformis]	At3g27220	Kelch repeat-containing protein At3g27220 OS=Arabidopsis thaliana GN=At3g27220 PE=2 SV=1	GO:0005768(endosome);GO:0005794(Golgi apparatus);GO:0005802(trans-Golgi network);GO:0005886(plasma membrane);GO:0008150(biological_process)	ENOG4110X8D(Kelch repeat-containing F-box family protein)	-	-	-	-	K4BDI7.1 PF01344.23;Kelch_1;	1427	672	1142	77	215	274	25.09	12.63	27.73	1.31	4.67	5.83	21.82	3.94	2.46938	2.81965	up	6.52947e-06	0.000713196	yes
TRINITY_DN36884_c2_g2	1171	TRINITY_DN36884_c2_g2_i1	-	-	-	-	-	-	-	-	-	-	457	286	329	100.24	48.1	51.47	11.47	7.52	11.18	2.55	1.44	1.51	10.06	1.83	2.45871	2.85765	up	6.61799e-06	0.000720817	yes
TRINITY_DN47679_c1_g2	2154	TRINITY_DN47679_c1_g2_i1;TRINITY_DN47679_c1_g2_i2;TRINITY_DN47679_c1_g2_i3;TRINITY_DN47679_c1_g2_i4	-	-	-	-	-	-	-	-	-	-	54.72	260.89	277.88	7.38	19.8	14.14	5.53	43.72	58.05	1.06	1.84	2.64	35.77	1.85	4.27315	4.41768	up	6.64012e-06	0.000721184	yes
TRINITY_DN40508_c0_g1	971	TRINITY_DN40508_c0_g1_i1;TRINITY_DN40508_c0_g1_i10;TRINITY_DN40508_c0_g1_i11;TRINITY_DN40508_c0_g1_i12;TRINITY_DN40508_c0_g1_i13;TRINITY_DN40508_c0_g1_i14;TRINITY_DN40508_c0_g1_i15;TRINITY_DN40508_c0_g1_i2;TRINITY_DN40508_c0_g1_i3;TRINITY_DN40508_c0_g1_i4;TRINITY_DN40508_c0_g1_i5;TRINITY_DN40508_c0_g1_i6;TRINITY_DN40508_c0_g1_i7;TRINITY_DN40508_c0_g1_i8;TRINITY_DN40508_c0_g1_i9	hypothetical protein PRUPE_ppa011784mg [Prunus persica]	-	-	GO:0003674(molecular_function);GO:0008150(biological_process);GO:0009507(chloroplast);GO:0016021(integral component of membrane)	COG4539(PRS2 protein)	-	-	-	-	A0A059CZI8.1 PF06127.9;DUF962;	1467	3914	5699.68	1010	502	449	66.32	177.9	338.4	44.65	26.14	23.08	194.21	31.29	2.63384	3.13132	up	6.70424e-06	0.000724198	yes
TRINITY_DN47469_c1_g1	3349	TRINITY_DN47469_c1_g1_i1;TRINITY_DN47469_c1_g1_i2;TRINITY_DN47469_c1_g1_i3;TRINITY_DN47469_c1_g1_i4	PREDICTED: BAG family molecular chaperone regulator 6 isoform X2 [Vitis vinifera]	BAG6	BAG family molecular chaperone regulator 6 OS=Arabidopsis thaliana GN=BAG6 PE=1 SV=1	GO:0005515(protein binding);GO:0005516(calmodulin binding);GO:0005634(nucleus);GO:0006914(autophagy);GO:0006915(apoptotic process);GO:0009408(response to heat);GO:0009409(response to cold);GO:0009506(plasmodesma);GO:0009644(response to high light intensity);GO:0009817(defense response to fungus, incompatible interaction);GO:0010228(vegetative to reproductive phase transition of meristem);GO:00105…	ENOG410Z1AE(BAG domain)	K01555	fumarylacetoacetase	EC:3.7.1.2	tcc00350(Tyrosine metabolism)	B9GQF3.2 PF02179.14;BAG;	1057	221	307	33	69	100	15.2	3.25	8.93	0.25	0.84	1.07	9.13	0.72	3.66455	3.10505	up	6.70553e-06	0.000724198	yes
TRINITY_DN32973_c0_g3	906	TRINITY_DN32973_c0_g3_i1;TRINITY_DN32973_c0_g3_i2;TRINITY_DN32973_c0_g3_i3;TRINITY_DN32973_c0_g3_i4;TRINITY_DN32973_c0_g3_i5	-	-	-	-	-	-	-	-	-	-	669.13	439	384	102	99	123	37.05	23.96	26.99	5.39	13.19	7.26	29.33	8.61	1.76829	2.59421	up	6.74103e-06	0.000725992	yes
TRINITY_DN28661_c0_g1	1249	TRINITY_DN28661_c0_g1_i1;TRINITY_DN28661_c0_g1_i2;TRINITY_DN28661_c0_g1_i3	flavonol synthase [Camellia nitidissima]	FL	Flavonol synthase/flavanone 3-hydroxylase OS=Petunia hybrida GN=FL PE=2 SV=1	GO:0045431(flavonol synthase activity)	COG3491(2OGFe(II) oxygenase)	K05278	flavonol synthase	EC:1.14.11.23	sly00941(Flavonoid biosynthesis)	C0LUV3.1 PF14226.4;DIOX_N;	5285	34	262	37	17	74	131	0.91	9.09	0.87	0.56	2.48	47	1.3	5.17608	5.37337	up	6.77733e-06	0.000727863	yes
TRINITY_DN37148_c1_g1	931	TRINITY_DN37148_c1_g1_i1;TRINITY_DN37148_c1_g1_i2;TRINITY_DN37148_c1_g1_i3;TRINITY_DN37148_c1_g1_i4	CYP87D16 [Maesa lanceolata]	CYP87A3	Cytochrome P450 87A3 OS=Oryza sativa subsp. japonica GN=CYP87A3 PE=2 SV=3	GO:0004497(monooxygenase activity);GO:0005783(endoplasmic reticulum);GO:0007275(multicellular organism development);GO:0010268(brassinosteroid homeostasis);GO:0016125(sterol metabolic process);GO:0016132(brassinosteroid biosynthetic process)	COG2124(Cytochrome p450)	K09587	steroid 22-alpha-hydroxylase	EC:1.14.13.-	csv00905(Brassinosteroid biosynthesis)	W9SX49.1 PF00067.20;p450;	5807	2	53	10	1	8	205.48	0.07	2.45	0.43	0.04	0.33	69.33	0.27	8.00438	8.16523	up	6.92284e-06	0.000741419	yes
TRINITY_DN38676_c1_g2	720	TRINITY_DN38676_c1_g2_i1;TRINITY_DN38676_c1_g2_i2	acyl carrier protein [Camellia chekiangoleosa]	ACP1	Acyl carrier protein 1, chloroplastic OS=Casuarina glauca GN=ACP1 PE=2 SV=1	GO:0000036(ACP phosphopantetheine attachment site binding involved in fatty acid biosynthetic process);GO:0006633(fatty acid biosynthetic process);GO:0009507(chloroplast);GO:0031177(phosphopantetheine binding)	COG0236(Carrier of the growing fatty acid chain in fatty acid biosynthesis (By similarity))	-	-	-	-	F6HDI1.1 PF00550.23;PP-binding;	2663	1459	1742	798	281	428	137.22	73.14	113.45	40.76	16.12	24.04	107.94	26.97	2.0008	2.39641	up	6.98741e-06	0.000746255	yes
TRINITY_DN43136_c2_g3	2316	TRINITY_DN43136_c2_g3_i1;TRINITY_DN43136_c2_g3_i2;TRINITY_DN43136_c2_g3_i3	-	-	-	-	-	-	-	-	-	-	11	447.57	554	0	9	12	0.21	6.04	9.74	0	0.12	0.16	5.33	0.09	5.88807	6.20474	up	7.01819e-06	0.000747466	yes
TRINITY_DN29961_c5_g1	2088	TRINITY_DN29961_c5_g1_i1	PREDICTED: probable leucine-rich repeat receptor-like protein kinase At1g35710 [Pyrus x bretschneideri]	At1g35710	Probable leucine-rich repeat receptor-like protein kinase At1g35710 OS=Arabidopsis thaliana GN=At1g35710 PE=2 SV=1	GO:0004674(protein serine/threonine kinase activity);GO:0005524(ATP binding);GO:0005886(plasma membrane);GO:0006468(protein phosphorylation);GO:0007169(transmembrane receptor protein tyrosine kinase signaling pathway);GO:0016021(integral component of membrane)	COG4886(leucine Rich Repeat)	K13420	LRR receptor-like serine/threonine-protein kinase FLS2	EC:2.7.11.1	fve04626(Plant-pathogen interaction)	V7CGQ2.1 PF13855.4;LRR_8;	711	1042	1351	374	83	136	8.78	14	23.39	4.73	1.26	2.04	15.39	2.68	2.52169	3.02868	up	7.04691e-06	0.000748452	yes
TRINITY_DN42975_c0_g4	950	TRINITY_DN42975_c0_g4_i1	hypothetical protein DCAR_023516 [Daucus carota subsp. sativus]	-	-	-	COG1112(Helicase)	-	-	-	-	-	4	73	108	0	0	1	0.13	2.49	4.78	0	0	0.04	2.47	0.01	7.94837	7.74679	up	7.19144e-06	0.000761436	yes
TRINITY_DN27929_c2_g2	766	TRINITY_DN27929_c2_g2_i1	PREDICTED: E3 ubiquitin-protein ligase ATL23 [Theobroma cacao]	ATL23	E3 ubiquitin-protein ligase ATL23 OS=Arabidopsis thaliana GN=ATL23 PE=1 SV=2	GO:0043161(proteasome-mediated ubiquitin-dependent protein catabolic process);GO:0061630(ubiquitin protein ligase activity)	ENOG41121N2(zinc ion binding)	K05283	phosphatidylinositol glycan, class W	EC:2.3.-.-	aly00563(Glycosylphosphatidylinositol(GPI)-anchor biosynthesis)	B9R8E9.1 PF13639.4;zf-RING_2;	92	52	43	0	1	5	4.24	2.37	2.54	0	0.05	0.25	3.05	0.1	4.93074	5.2652	up	7.20876e-06	0.000761436	yes
TRINITY_DN45983_c0_g2	253	TRINITY_DN45983_c0_g2_i1	PREDICTED: uncharacterized protein LOC100819405 isoform X1 [Glycine max]	-	-	GO:0009061(anaerobic respiration);GO:0018171(peptidyl-cysteine oxidation);GO:0070483(detection of hypoxia)	ENOG4111Y3H(2-aminoethanethiol)	K10712	cysteamine dioxygenase	EC:1.13.11.19	pper00430(Taurine and hypotaurine metabolism)	I1MW65.1 PF07847.10;PCO_ADO;	132	205	238	16	28	10	90.6	93.03	146.91	10.08	15.01	5.16	110.18	10.08	3.45029	3.85607	up	7.36872e-06	0.000771639	yes
TRINITY_DN37794_c0_g3	987	TRINITY_DN37794_c0_g3_i1;TRINITY_DN37794_c0_g3_i2;TRINITY_DN37794_c0_g3_i3	hypothetical protein EUGRSUZ_H00325 [Eucalyptus grandis]	Cht4	Chitinase 4 OS=Oryza sativa subsp. japonica GN=Cht4 PE=2 SV=2	GO:0004568(chitinase activity)	COG3979(chitinase)	K01183	chitinase	EC:3.2.1.14	egr00520(Amino sugar and nucleotide sugar metabolism)	A0A0J8BUJ6.1 PF00182.17;Glyco_hydro_19;	563	51	78	16	2	17	22.23	3.05	3.38	0.51	0.07	0.62	9.55	0.4	4.57743	4.41842	up	7.38487e-06	0.000771639	yes
TRINITY_DN47446_c2_g2	2925	TRINITY_DN47446_c2_g2_i1;TRINITY_DN47446_c2_g2_i2	hypothetical protein VITISV_032452 [Vitis vinifera]	-	Retrovirus-related Pol polyprotein from transposon TNT 1-94 OS=Nicotiana tabacum PE=2 SV=1	GO:0004596(peptide alpha-N-acetyltransferase activity);GO:0005737(cytoplasm);GO:0017196(N-terminal peptidyl-methionine acetylation)	ENOG410XS4D(Retrotransposon protein)	K12604	CCR4-NOT transcription complex subunit 1	-	vvi03018(RNA degradation)	W9RGJ6.1 PF07727.12;RVT_2;	168	75	78	7	10	3	1.78	0.7	0.93	0.06	0.11	0.03	1.14	0.07	4.02554	4.2227	up	7.40883e-06	0.000771639	yes
TRINITY_DN40125_c1_g2	1097	TRINITY_DN40125_c1_g2_i1;TRINITY_DN40125_c1_g2_i2	-	-	-	-	-	-	-	-	-	-	11.1	51.53	32	0	0	0	0.46	2.07	1.73	0	0	0	1.42	0	#DIV/0!	8.53767	up	7.419e-06	0.000771639	yes
TRINITY_DN32908_c2_g1	470	TRINITY_DN32908_c2_g1_i1;TRINITY_DN32908_c2_g1_i2;TRINITY_DN32908_c2_g1_i3;TRINITY_DN32908_c2_g1_i4;TRINITY_DN32908_c2_g1_i5;TRINITY_DN32908_c2_g1_i6;TRINITY_DN32908_c2_g1_i7	PREDICTED: universal stress protein A-like protein isoform X1 [Eucalyptus grandis]	-	-	GO:0003674(molecular_function);GO:0005634(nucleus);GO:0006950(response to stress)	ENOG410XURP(universal stress protein)	-	-	-	-	-	24	939	1059.89	10	29	49	10.77	269.52	426.4	3.25	11.73	20.04	235.56	11.67	4.33522	5.20791	up	7.42578e-06	0.000771639	yes
TRINITY_DN36824_c2_g1	2502	TRINITY_DN36824_c2_g1_i1;TRINITY_DN36824_c2_g1_i2;TRINITY_DN36824_c2_g1_i3	PREDICTED: probable beta-D-xylosidase 7 isoform X2 [Theobroma cacao]	BXL7	Probable beta-D-xylosidase 7 OS=Arabidopsis thaliana GN=BXL7 PE=2 SV=2	GO:0009044(xylan 1,4-beta-xylosidase activity);GO:0009505(plant-type cell wall);GO:0031222(arabinan catabolic process);GO:0045493(xylan catabolic process);GO:0046556(alpha-L-arabinofuranosidase activity)	COG1472(hydrolase family 3)	K15920	beta-D-xylosidase 4	EC:3.2.1.37	tcc00500(Starch and sucrose metabolism);tcc00520(Amino sugar and nucleotide sugar metabolism)	A0A067J914.1 PF00933.19;Glyco_hydro_3;	2952	403	1090	285	170	344	31.34	4.46	17.66	2.99	2.35	4.3	17.82	3.21	2.47285	2.65417	up	7.54731e-06	0.000778165	yes
TRINITY_DN45670_c0_g1	825	TRINITY_DN45670_c0_g1_i1;TRINITY_DN45670_c0_g1_i10;TRINITY_DN45670_c0_g1_i11;TRINITY_DN45670_c0_g1_i2;TRINITY_DN45670_c0_g1_i3;TRINITY_DN45670_c0_g1_i4;TRINITY_DN45670_c0_g1_i5;TRINITY_DN45670_c0_g1_i6;TRINITY_DN45670_c0_g1_i7;TRINITY_DN45670_c0_g1_i8;TRINITY_DN45670_c0_g1_i9	-	-	-	-	-	-	-	-	-	-	369	2368	4990.4	323	262	293	16.87	113.15	314.6	17.01	14.92	16.05	148.21	15.99	3.2124	3.76248	up	7.5493e-06	0.000778165	yes
TRINITY_DN41494_c2_g1	888	TRINITY_DN41494_c2_g1_i1;TRINITY_DN41494_c2_g1_i2;TRINITY_DN41494_c2_g1_i3;TRINITY_DN41494_c2_g1_i4;TRINITY_DN41494_c2_g1_i5;TRINITY_DN41494_c2_g1_i6;TRINITY_DN41494_c2_g1_i7;TRINITY_DN41494_c2_g1_i8	-	-	-	-	-	-	-	-	-	-	3	170	211	4	1.18	2	0.27	15.22	16.73	0.35	0.23	0.13	10.74	0.24	5.48382	6.46575	up	7.68771e-06	0.000788205	yes
TRINITY_DN34829_c0_g1	566	TRINITY_DN34829_c0_g1_i1;TRINITY_DN34829_c0_g1_i2;TRINITY_DN34829_c0_g1_i3	-	-	-	-	-	-	-	-	-	-	59.66	52.79	113.97	0	5	0.41	5.91	3.76	11.55	0	0.87	0.19	7.07	0.35	4.33628	5.68827	up	7.76261e-06	0.000793768	yes
TRINITY_DN44490_c0_g2	894	TRINITY_DN44490_c0_g2_i1;TRINITY_DN44490_c0_g2_i2;TRINITY_DN44490_c0_g2_i3	-	-	-	-	-	-	-	-	-	-	10	40	46	0	0	0	0.6	1.83	2.51	0	0	0	1.65	0	#DIV/0!	8.50039	up	7.78563e-06	0.00079401	yes
TRINITY_DN43248_c0_g1	1038	TRINITY_DN43248_c0_g1_i1;TRINITY_DN43248_c0_g1_i2;TRINITY_DN43248_c0_g1_i3;TRINITY_DN43248_c0_g1_i4	-	-	-	-	-	-	-	-	-	-	811.99	105	111.68	47	9.88	26.06	25.98	3.37	4.53	1.4	0.71	1.94	11.29	1.35	3.06401	3.77391	up	7.86626e-06	0.000800111	yes
TRINITY_DN31914_c0_g1	473	TRINITY_DN31914_c0_g1_i1;TRINITY_DN31914_c0_g1_i2;TRINITY_DN31914_c0_g1_i3	-	-	-	-	-	-	-	-	-	-	0	149	101	0	0	0	0	17.75	15.16	0	0	0	10.97	0	#DIV/0!	10.0146	up	8.13188e-06	0.000822775	yes
TRINITY_DN28660_c2_g9	786	TRINITY_DN28660_c2_g9_i1	-	-	-	-	-	-	-	-	-	-	3	73.02	123.57	0	1	0	0.13	3.21	7.04	0	0.05	0	3.46	0.02	7.43463	7.74656	up	8.24877e-06	0.000832412	yes
TRINITY_DN34745_c0_g2	1956	TRINITY_DN34745_c0_g2_i1;TRINITY_DN34745_c0_g2_i2;TRINITY_DN34745_c0_g2_i3;TRINITY_DN34745_c0_g2_i4	limonene synthase [Eleutherococcus trifoliatus]	-	Beta-bisabolene synthase OS=Santalum austrocaledonicum PE=2 SV=2	GO:0010333(terpene synthase activity);GO:0033383(geranyl diphosphate metabolic process)	ENOG410YF98(synthase)	K18108	(-)-alpha-terpineol synthase	EC:4.2.3.111	vvi00902(Monoterpenoid biosynthesis)	B9RPM0.1 PF03936.14;Terpene_synth_C;	269	148	188	45	7	8	8.88	4.23	7.33	0.97	0.18	0.24	6.81	0.46	3.88795	3.80087	up	8.30647e-06	0.00083604	yes
TRINITY_DN38116_c1_g1	567	TRINITY_DN38116_c1_g1_i1;TRINITY_DN38116_c1_g1_i2	PREDICTED: protein P21-like [Juglans regia]	tlp	Thaumatin-like protein OS=Actinidia deliciosa GN=tlp PE=1 SV=2	GO:0005515(protein binding)	ENOG410YD4X(thaumatin-like protein)	-	-	-	-	A0A061G5M4.1 PF00314.15;Thaumatin;	82	10	43	0	1	0	6.72	0.71	4.24	0	0.08	0	3.89	0.03	7.01866	6.70084	up	8.52798e-06	0.000853864	yes
TRINITY_DN46291_c1_g1	860	TRINITY_DN46291_c1_g1_i1;TRINITY_DN46291_c1_g1_i2	PREDICTED: heat shock cognate protein 80-like [Arachis duranensis]	HSC80	Heat shock cognate protein 80 OS=Solanum lycopersicum GN=HSC80 PE=2 SV=1	GO:0005515(protein binding);GO:0005524(ATP binding);GO:0005730(nucleolus);GO:0005737(cytoplasm);GO:0005794(Golgi apparatus);GO:0005829(cytosol);GO:0005886(plasma membrane);GO:0006457(protein folding);GO:0009408(response to heat);GO:0016020(membrane);GO:0045087(innate immune response);GO:0051082(unfolded protein binding);GO:0051131(chaperone-mediated protein complex assembly);GO:0071277(cellular r…	COG0326(Molecular chaperone. Has ATPase activity (By similarity))	K04079	molecular chaperone HtpG	-	vvi04141(Protein processing in endoplasmic reticulum);vvi04626(Plant-pathogen interaction)	F6I581.1 PF00183.16;HSP90;	4070	2272	3727	1239	565	1025	157.18	89.09	190.05	47.97	25.08	44.62	145.44	39.22	1.89076	2.27421	up	8.57086e-06	0.000855928	yes
TRINITY_DN41641_c0_g1	1334	TRINITY_DN41641_c0_g1_i1;TRINITY_DN41641_c0_g1_i2;TRINITY_DN41641_c0_g1_i3;TRINITY_DN41641_c0_g1_i4;TRINITY_DN41641_c0_g1_i5;TRINITY_DN41641_c0_g1_i6;TRINITY_DN41641_c0_g1_i7	-	-	-	-	-	-	-	-	-	-	301	2729	6148.18	182	276	354	11.19	125.81	435.47	8.29	18.38	28.92	190.82	18.53	3.36428	4.09918	up	8.6932e-06	0.000865897	yes
TRINITY_DN46563_c2_g1	1526	TRINITY_DN46563_c2_g1_i1;TRINITY_DN46563_c2_g1_i2;TRINITY_DN46563_c2_g1_i3;TRINITY_DN46563_c2_g1_i4;TRINITY_DN46563_c2_g1_i5	PREDICTED: LOW QUALITY PROTEIN: disease resistance protein RGA2 [Ricinus communis]	RGA3	Putative disease resistance protein RGA3 OS=Solanum bulbocastanum GN=RGA3 PE=2 SV=2	GO:0005524(ATP binding);GO:0005634(nucleus);GO:0006952(defense response);GO:0043531(ADP binding)	COG4886(leucine Rich Repeat)	K12818	ATP-dependent RNA helicase DHX8/PRP22	EC:3.6.4.13	mtr03040(Spliceosome)	B9T1K8.1 PF00931.20;NB-ARC;	107	44	66	0	2	7	3.79	1.12	2.65	0	0.09	0.45	2.52	0.18	3.80735	4.86986	up	8.78408e-06	0.000872688	yes
TRINITY_DN26573_c0_g6	1732	TRINITY_DN26573_c0_g6_i1;TRINITY_DN26573_c0_g6_i2;TRINITY_DN26573_c0_g6_i3;TRINITY_DN26573_c0_g6_i4	PREDICTED: protein ALUMINUM SENSITIVE 3 [Theobroma cacao]	ALS3	Protein ALUMINUM SENSITIVE 3 OS=Arabidopsis thaliana GN=ALS3 PE=1 SV=1	GO:0005887(integral component of plasma membrane);GO:0015075(ion transmembrane transporter activity)	COG0390((ABC) transporter)	-	-	-	-	I1L8P0.2 PF03649.11;UPF0014;	2250	2359	1672	696	373	619	56.5	52.06	49.9	16.96	10.73	16.93	52.82	14.87	1.82868	2.43304	up	8.82045e-06	0.000874043	yes
TRINITY_DN25447_c0_g1	3376	TRINITY_DN25447_c0_g1_i1;TRINITY_DN25447_c0_g1_i2;TRINITY_DN25447_c0_g1_i3;TRINITY_DN25447_c0_g1_i4;TRINITY_DN25447_c0_g1_i5	PREDICTED: lysine-specific demethylase JMJ706 isoform X1 [Vitis vinifera]	JMJ706	Lysine-specific demethylase JMJ706 OS=Oryza sativa subsp. japonica GN=JMJ706 PE=2 SV=1	GO:0000792(heterochromatin);GO:0032454(histone demethylase activity (H3-K9 specific));GO:0045815(positive regulation of gene expression, epigenetic);GO:0048439(flower morphogenesis)	ENOG41104I0(jumonji domain protein)	-	-	-	-	U5GS16.1 PF02373.20;JmjC;	771	161	248	79	42	57	9.99	1.32	2.94	1.97	0.66	1.02	4.75	1.22	1.96105	2.93384	up	8.86644e-06	0.000876342	yes
TRINITY_DN42967_c1_g4	1334	TRINITY_DN42967_c1_g4_i1;TRINITY_DN42967_c1_g4_i2;TRINITY_DN42967_c1_g4_i3;TRINITY_DN42967_c1_g4_i4	PREDICTED: uncharacterized membrane protein At4g09580-like [Nelumbo nucifera]	At4g09580	Uncharacterized membrane protein At4g09580 OS=Arabidopsis thaliana GN=At4g09580 PE=1 SV=1	GO:0008150(biological_process);GO:0016021(integral component of membrane)	COG0398(Snare associated golgi protein)	-	-	-	-	A0A0J8B9G4.1 PF09335.9;SNARE_assoc;	587	134	230	24	31	66	12.64	3.15	6.97	0.55	0.84	1.73	7.59	1.04	2.86752	3.18614	up	9.28739e-06	0.000910922	yes
TRINITY_DN24395_c0_g1	1199	TRINITY_DN24395_c0_g1_i1	PREDICTED: ABC transporter D family member 1-like [Gossypium hirsutum]	ABCC1	ABC transporter D family member 1 OS=Arabidopsis thaliana GN=ABCC1 PE=1 SV=1	GO:0005215(transporter activity);GO:0005524(ATP binding);GO:0005778(peroxisomal membrane);GO:0005779(integral component of peroxisomal membrane);GO:0042626(ATPase activity, coupled to transmembrane movement of substances);GO:0043190(ATP-binding cassette (ABC) transporter complex);GO:1902001(fatty acid transmembrane transport)	COG4178((ABC) transporter)	K05677	ATP-binding cassette, subfamily D (ALD), member 3	-	pop02010(ABC transporters);pop04146(Peroxisome)	A0A0D2QFC8.1 PF06472.13;ABC_membrane_2;	1000	45	575	24	39	65	24.33	1.15	18.98	0.59	1.13	1.85	14.82	1.19	3.63851	3.77377	up	9.34049e-06	0.0009138	yes
TRINITY_DN43992_c1_g3	606	TRINITY_DN43992_c1_g3_i1;TRINITY_DN43992_c1_g3_i2	-	-	-	-	-	-	-	-	-	-	62.97	39	14	0	0	1	4.38	2.83	1.36	0	0	0.08	2.86	0.03	6.57491	6.75722	up	9.53851e-06	0.000930804	yes
TRINITY_DN39881_c3_g1	613	TRINITY_DN39881_c3_g1_i1;TRINITY_DN39881_c3_g1_i10;TRINITY_DN39881_c3_g1_i11;TRINITY_DN39881_c3_g1_i12;TRINITY_DN39881_c3_g1_i13;TRINITY_DN39881_c3_g1_i14;TRINITY_DN39881_c3_g1_i15;TRINITY_DN39881_c3_g1_i16;TRINITY_DN39881_c3_g1_i17;TRINITY_DN39881_c3_g1_i2;TRINITY_DN39881_c3_g1_i3;TRINITY_DN39881_c3_g1_i4;TRINITY_DN39881_c3_g1_i5;TRINITY_DN39881_c3_g1_i6;TRINITY_DN39881_c3_g1_i7;TRINITY_DN39881_…	DVL-like protein [Cynara cardunculus var. scolymus]	-	-	GO:0003674(molecular_function);GO:0005634(nucleus);GO:0048367(shoot system development)	ENOG410ZEKB(DVL family)	-	-	-	-	-	450	26	96.09	10	3	14	32.46	1.74	8.34	0.69	0.23	1.06	14.18	0.66	4.42525	4.48282	up	9.75954e-06	0.000949962	yes
TRINITY_DN38272_c1_g1	632	TRINITY_DN38272_c1_g1_i1;TRINITY_DN38272_c1_g1_i2	hydrogen peroxide induced protein 1 [Camellia sinensis]	-	-	GO:0003674(molecular_function);GO:0005634(nucleus);GO:0008150(biological_process)	ENOG410ZHAM(seed specific protein Bn15D1B)	-	-	-	-	A0A078FVG1.1 PF03242.11;LEA_3;	1024	118	499	50	52	114	67.97	7.08	39.02	3.13	3.59	7.68	38.02	4.8	2.98565	3.09846	up	9.80691e-06	0.000952162	yes
TRINITY_DN36923_c0_g5	1386	TRINITY_DN36923_c0_g5_i1;TRINITY_DN36923_c0_g5_i2	raffinose synthase 1 [Camellia sinensis]	RFS6	Probable galactinol--sucrose galactosyltransferase 6 OS=Arabidopsis thaliana GN=RFS6 PE=2 SV=2	GO:0005737(cytoplasm);GO:0006979(response to oxidative stress);GO:0009506(plasmodesma);GO:0016757(transferase activity, transferring glycosyl groups);GO:0034484(raffinose catabolic process);GO:0047274(galactinol-sucrose galactosyltransferase activity);GO:0052692(raffinose alpha-galactosidase activity);GO:0080167(response to karrikin)	ENOG410YBU9(raffinose synthase)	K06617	raffinose synthase	EC:2.4.1.82	tcc00052(Galactose metabolism)	F6HHB0.1 PF05691.10;Raffinose_syn;	1223	44	126	11	27	22	34.54	0.94	4.49	0.23	0.66	1.36	13.32	0.75	4.15056	4.37846	up	9.90217e-06	0.000956277	yes
TRINITY_DN38349_c0_g2	288	TRINITY_DN38349_c0_g2_i1;TRINITY_DN38349_c0_g2_i10;TRINITY_DN38349_c0_g2_i2;TRINITY_DN38349_c0_g2_i3;TRINITY_DN38349_c0_g2_i4;TRINITY_DN38349_c0_g2_i5;TRINITY_DN38349_c0_g2_i6;TRINITY_DN38349_c0_g2_i7;TRINITY_DN38349_c0_g2_i8;TRINITY_DN38349_c0_g2_i9	hypothetical protein EUGRSUZ_J02069 [Eucalyptus grandis]	-	-	-	-	-	-	-	-	-	56	482	2471	102	29	30	43.59	165.88	1115.76	51.78	13.1	12.08	441.74	25.65	4.10617	4.86414	up	9.92391e-06	0.000956277	yes
TRINITY_DN30240_c0_g1	358	TRINITY_DN30240_c0_g1_i1;TRINITY_DN30240_c0_g1_i2;TRINITY_DN30240_c0_g1_i3;TRINITY_DN30240_c0_g1_i4;TRINITY_DN30240_c0_g1_i5;TRINITY_DN30240_c0_g1_i6;TRINITY_DN30240_c0_g1_i7;TRINITY_DN30240_c0_g1_i8;TRINITY_DN30240_c0_g1_i9	PREDICTED: zinc finger protein ZAT10-like [Juglans regia]	AZF1	Zinc finger protein AZF1 OS=Arabidopsis thaliana GN=AZF1 PE=2 SV=1	GO:0003700(transcription factor activity, sequence-specific DNA binding);GO:0005634(nucleus);GO:0010200(response to chitin);GO:0043565(sequence-specific DNA binding);GO:0044212(transcription regulatory region DNA binding)	COG5048(Zinc finger protein)	-	-	-	-	-	3	322	328	0	4.67	5	0.88	60.99	84.61	0	1.03	1.1	48.83	0.71	6.1038	6.62142	up	1e-05	0.000961203	yes
TRINITY_DN26545_c4_g1	1010	TRINITY_DN26545_c4_g1_i1;TRINITY_DN26545_c4_g1_i2	PREDICTED: uncharacterized protein LOC100268160 [Vitis vinifera]	-	-	GO:0005739(mitochondrion);GO:0008150(biological_process)	ENOG4111T02(zinc-binding protein)	-	-	-	-	A0A059CBE4.1 PF04640.12;PLATZ;	260	36	119	5	9	12	8.56	1.14	4.86	0.15	0.32	0.58	4.85	0.35	3.79256	4.11491	up	1.00737e-05	0.000965874	yes
TRINITY_DN30115_c2_g1	705	TRINITY_DN30115_c2_g1_i1;TRINITY_DN30115_c2_g1_i2	-	-	-	-	-	-	-	-	-	-	749	99	139	13	23	46	77.25	8.22	16.08	1.31	2.41	4.46	33.85	2.73	3.63218	3.65752	up	1.01346e-05	0.000969294	yes
TRINITY_DN41996_c1_g2	1673	TRINITY_DN41996_c1_g2_i1;TRINITY_DN41996_c1_g2_i2;TRINITY_DN41996_c1_g2_i3;TRINITY_DN41996_c1_g2_i4;TRINITY_DN41996_c1_g2_i5;TRINITY_DN41996_c1_g2_i6	hypothetical protein PRUPE_ppa004539mg [Prunus persica]	CYP734A1	Cytochrome P450 734A1 OS=Arabidopsis thaliana GN=CYP734A1 PE=2 SV=1	GO:0004497(monooxygenase activity)	COG2124(Cytochrome p450)	K15639	PHYB activation tagged suppressor 1	EC:1.14.-.-	crb00905(Brassinosteroid biosynthesis)	V4T9N3.1 PF00067.20;p450;	9	164	258	8	0	1	0.25	3.43	7.1	0.17	0	0.02	3.59	0.06	5.90288	6.32026	up	1.0164e-05	0.000969689	yes
TRINITY_DN28302_c2_g1	1651	TRINITY_DN28302_c2_g1_i1;TRINITY_DN28302_c2_g1_i2;TRINITY_DN28302_c2_g1_i3;TRINITY_DN28302_c2_g1_i4;TRINITY_DN28302_c2_g1_i5;TRINITY_DN28302_c2_g1_i6	xyloglucan endotransglucosylase/hydrolase [Diospyros kaki]	XTHA	Xyloglucan endotransglucosylase/hydrolase protein A OS=Phaseolus angularis GN=XTHA PE=1 SV=1	GO:0004553(hydrolase activity, hydrolyzing O-glycosyl compounds);GO:0005576(extracellular region);GO:0005618(cell wall);GO:0010411(xyloglucan metabolic process);GO:0016762(xyloglucan:xyloglucosyl transferase activity);GO:0016798(hydrolase activity, acting on glycosyl bonds);GO:0042546(cell wall biogenesis);GO:0048046(apoplast);GO:0071555(cell wall organization)	ENOG4110JM4(xyloglucan)	K14504	xyloglucan:xyloglucosyl transferase TCH4	EC:2.4.1.207	vvi04075(Plant hormone signal transduction)	W9T0C4.1 PF00722.19;Glyco_hydro_16;	13861	4379	5327	359	1005	2291.99	382.25	107.07	169.27	7.79	28.22	69.46	219.53	35.16	2.64241	2.93647	up	1.0809e-05	0.0010236	yes
TRINITY_DN28532_c1_g1	560	TRINITY_DN28532_c1_g1_i1;TRINITY_DN28532_c1_g1_i2;TRINITY_DN28532_c1_g1_i3;TRINITY_DN28532_c1_g1_i4;TRINITY_DN28532_c1_g1_i5;TRINITY_DN28532_c1_g1_i6	PREDICTED: universal stress protein A-like protein [Ziziphus jujuba]	-	-	GO:0005524(ATP binding);GO:0005634(nucleus);GO:0005773(vacuole);GO:0006950(response to stress)	ENOG410XURP(universal stress protein)	-	-	-	-	M5WK93.1 PF00582.24;Usp;	2470.14	6533.69	8020.96	452	958.85	1418	240.23	531.33	831.74	37.08	84.29	124.77	534.43	82.05	2.70343	3.17196	up	1.10183e-05	0.00103831	yes
TRINITY_DN47242_c1_g2	2616	TRINITY_DN47242_c1_g2_i1;TRINITY_DN47242_c1_g2_i2;TRINITY_DN47242_c1_g2_i3;TRINITY_DN47242_c1_g2_i4	-	-	-	-	-	-	-	-	-	-	8	147	446	0	5	7.15	0.08	1.66	6.18	0	0.06	0.77	2.64	0.28	3.23704	6.15897	up	1.11842e-05	0.00105137	yes
TRINITY_DN31871_c2_g2	780	TRINITY_DN31871_c2_g2_i1;TRINITY_DN31871_c2_g2_i2	PREDICTED: superoxide dismutase [Cu-Zn], chloroplastic isoform X1 [Solanum tuberosum]	SODCP.2	Superoxide dismutase [Cu-Zn], chloroplastic OS=Solanum lycopersicum GN=SODCP.2 PE=1 SV=1	GO:0004784(superoxide dismutase activity);GO:0005507(copper ion binding);GO:0005737(cytoplasm);GO:0008270(zinc ion binding);GO:0019430(removal of superoxide radicals)	COG2032(Destroys radicals which are normally produced within the cells and which are toxic to biological systems (By similarity))	K04565	superoxide dismutase, Cu-Zn family	EC:1.15.1.1	sot04146(Peroxisome)	-	42	54	32	0	1	2	4.27	2.49	1.98	0	0.1	0.1	2.91	0.07	5.37752	5.75915	up	1.16432e-05	0.0010813	yes
TRINITY_DN39532_c0_g1	702	TRINITY_DN39532_c0_g1_i1;TRINITY_DN39532_c0_g1_i2;TRINITY_DN39532_c0_g1_i3;TRINITY_DN39532_c0_g1_i4;TRINITY_DN39532_c0_g1_i5;TRINITY_DN39532_c0_g1_i6;TRINITY_DN39532_c0_g1_i7;TRINITY_DN39532_c0_g1_i8	PREDICTED: 17.8 kDa class I heat shock protein-like [Ipomoea nil]	HSP18.1	18.1 kDa class I heat shock protein OS=Arabidopsis thaliana GN=HSP18.1 PE=1 SV=1	GO:0005515(protein binding);GO:0005737(cytoplasm);GO:0009408(response to heat);GO:0009644(response to high light intensity);GO:0010286(heat acclimation);GO:0042542(response to hydrogen peroxide)	COG0071(response to heat)	K13993	HSP20 family protein	-	csv04141(Protein processing in endoplasmic reticulum)	F6HNP2.1 PF00011.19;HSP20;	1630.32	6931	8116.1	552	637	1453.01	197.48	519.04	807.26	86.24	78.21	173.11	507.93	112.52	2.17445	3.33453	up	1.16995e-05	0.00108391	yes
TRINITY_DN38292_c1_g1	1761	TRINITY_DN38292_c1_g1_i1;TRINITY_DN38292_c1_g1_i2;TRINITY_DN38292_c1_g1_i3;TRINITY_DN38292_c1_g1_i4;TRINITY_DN38292_c1_g1_i5;TRINITY_DN38292_c1_g1_i6;TRINITY_DN38292_c1_g1_i7;TRINITY_DN38292_c1_g1_i8;TRINITY_DN38292_c1_g1_i9	PREDICTED: LOB domain-containing protein 41 [Sesamum indicum]	LBD41	LOB domain-containing protein 41 OS=Arabidopsis thaliana GN=LBD41 PE=2 SV=1	GO:0005634(nucleus);GO:0006355(regulation of transcription, DNA-templated)	ENOG410YBK4(lob domain-containing protein)	-	-	-	-	A0A059BS58.1 PF03195.12;DUF260;	3891	2564	3530	1039	611	1266	104.36	69.69	125.53	27.75	19.16	39.27	99.86	28.73	1.79735	2.23569	up	1.21058e-05	0.00111617	yes
TRINITY_DN39975_c2_g2	1211	TRINITY_DN39975_c2_g2_i1;TRINITY_DN39975_c2_g2_i2;TRINITY_DN39975_c2_g2_i3	-	-	-	-	-	-	-	-	-	-	3	82	129	0	1	1	0.41	3.82	7.9	0	0.13	0.12	4.04	0.08	5.65821	7.118	up	1.23496e-05	0.00113593	yes
TRINITY_DN38155_c1_g2	603	TRINITY_DN38155_c1_g2_i1	PREDICTED: uncharacterized protein LOC107492476 [Arachis duranensis]	-	-	GO:0003674(molecular_function);GO:0005576(extracellular region);GO:0008150(biological_process)	ENOG411074W(Protein of unknown function, DUF538)	-	-	-	-	B9I9Q1.2 PF04398.10;DUF538;	8281	31	328	9	31	86	575.36	2	27.58	0.61	2.3	6.23	201.65	3.05	6.0469	5.94479	up	1.26943e-05	0.00116485	yes
TRINITY_DN25815_c0_g2	570	TRINITY_DN25815_c0_g2_i1	unnamed protein product [Coffea canephora]	At1g50180	Putative disease resistance protein At1g50180 OS=Arabidopsis thaliana GN=At1g50180 PE=3 SV=2	GO:0005524(ATP binding);GO:0006952(defense response);GO:0009506(plasmodesma);GO:0043531(ADP binding)	COG4886(leucine Rich Repeat)	K13457	disease resistance protein RPM1	-	tcc04626(Plant-pathogen interaction)	A0A059C1M8.1 PF00931.20;NB-ARC;	8	34	51	0	0	0	0.62	2.39	4.69	0	0	0	2.57	0	#DIV/0!	8.44071	up	1.32837e-05	0.0012074	yes
TRINITY_DN36471_c0_g1	1106	TRINITY_DN36471_c0_g1_i1	transcription factor BHLH024, partial [Vaccinium corymbosum]	BHLH78	Transcription factor bHLH78 OS=Arabidopsis thaliana GN=BHLH78 PE=1 SV=1	GO:0003677(DNA binding);GO:0003700(transcription factor activity, sequence-specific DNA binding);GO:0005515(protein binding);GO:0005634(nucleus);GO:0006351(transcription, DNA-templated);GO:0006355(regulation of transcription, DNA-templated);GO:0009637(response to blue light);GO:0046983(protein dimerization activity)	ENOG4111T9V(Transcription factor)	-	-	-	-	-	115	87	92	12	2	12	3.11	2.45	3.35	0.33	0.06	0.38	2.97	0.26	3.51388	4.00916	up	1.33382e-05	0.0012095	yes
TRINITY_DN46403_c1_g1	1739	TRINITY_DN46403_c1_g1_i1;TRINITY_DN46403_c1_g1_i2	PREDICTED: glucan endo-1,3-beta-glucosidase 6-like [Phoenix dactylifera]	-	-	-	ENOG410Z411(Putative gypsy type transposon)	K19893	glucan endo-1,3-beta-glucosidase 5/6	EC:3.2.1.39	pda00500(Starch and sucrose metabolism)	-	12.04	436.68	470	27	2	6	0.26	7.21	10.33	0.46	0.06	0.17	5.93	0.23	4.68833	5.55338	up	1.34115e-05	0.00121328	yes
TRINITY_DN44652_c0_g4	269	TRINITY_DN44652_c0_g4_i1	PREDICTED: probable glutathione S-transferase parC [Nicotiana tomentosiformis]	-	Probable glutathione S-transferase OS=Nicotiana tabacum PE=2 SV=1	GO:0004364(glutathione transferase activity);GO:0005737(cytoplasm);GO:0006749(glutathione metabolic process);GO:0009407(toxin catabolic process)	ENOG410XSIX(glutathione Stransferase)	K00799	glutathione S-transferase	EC:2.5.1.18	egr00480(Glutathione metabolism)	G7LB15.1 PF13410.4;GST_C_2;	1	61	100	0	0	0	0.59	22.99	51.36	0	0	0	24.98	0	#DIV/0!	9.28843	up	1.35435e-05	0.00122234	yes
TRINITY_DN43558_c0_g3	1195	TRINITY_DN43558_c0_g3_i1;TRINITY_DN43558_c0_g3_i2	-	-	-	-	-	-	-	-	-	-	190.87	376.38	529.05	75.37	31.55	85.87	4.66	13.17	25.22	1.87	0.92	2.46	14.35	1.75	3.03562	3.14995	up	1.36051e-05	0.00122503	yes
TRINITY_DN24615_c0_g2	853	TRINITY_DN24615_c0_g2_i1;TRINITY_DN24615_c0_g2_i2	unnamed protein product [Coffea canephora]	SAUR20	Auxin-responsive protein SAUR20 OS=Arabidopsis thaliana GN=SAUR20 PE=2 SV=1	GO:0003674(molecular_function);GO:0005886(plasma membrane);GO:0009409(response to cold);GO:0009507(chloroplast);GO:0009733(response to auxin)	ENOG4111DHX(auxin-responsive protein)	K14488	SAUR family protein	-	cic04075(Plant hormone signal transduction)	A0A061DYN2.1 PF02519.12;Auxin_inducible;	59	220	234	0	13	11	2.55	8.65	11.93	0	0.58	0.48	7.71	0.35	4.4613	4.93078	up	1.37339e-05	0.00123374	yes
TRINITY_DN31522_c0_g5	470	TRINITY_DN31522_c0_g5_i1;TRINITY_DN31522_c0_g5_i2;TRINITY_DN31522_c0_g5_i3;TRINITY_DN31522_c0_g5_i4;TRINITY_DN31522_c0_g5_i5;TRINITY_DN31522_c0_g5_i6	Glyceraldehyde-3-phosphate dehydrogenase [Morus notabilis]	GAPC	Glyceraldehyde-3-phosphate dehydrogenase, cytosolic OS=Magnolia liliiflora GN=GAPC PE=2 SV=1	GO:0003677(DNA binding);GO:0004365(glyceraldehyde-3-phosphate dehydrogenase (NAD+) (phosphorylating) activity);GO:0005507(copper ion binding);GO:0005618(cell wall);GO:0005634(nucleus);GO:0005730(nucleolus);GO:0005737(cytoplasm);GO:0005739(mitochondrion);GO:0005777(peroxisome);GO:0005794(Golgi apparatus);GO:0005829(cytosol);GO:0005886(plasma membrane);GO:0006094(gluconeogenesis);GO:0006096(glycoly…	COG0057(glyceraldehyde3phosphate dehydrogenase)	K00134	glyceraldehyde 3-phosphate dehydrogenase	EC:1.2.1.12	vvi01200(Carbon metabolism);vvi01230(Biosynthesis of amino acids);vvi00010(Glycolysis / Gluconeogenesis);vvi00710(Carbon fixation in photosynthetic organisms)	V7D036.1 PF00044.22;Gp_dh_N;	3927.37	2435.31	3738	721	859.57	1170	549.42	266.78	539.83	91.03	109.95	144.83	452.01	115.27	1.97134	2.26832	up	1.42236e-05	0.00127179	yes
TRINITY_DN45074_c4_g1	607	TRINITY_DN45074_c4_g1_i1;TRINITY_DN45074_c4_g1_i2	-	-	-	-	-	-	-	-	-	-	10	48	29	0	0	0	0.69	3.06	2.41	0	0	0	2.05	0	#DIV/0!	8.41297	up	1.46517e-05	0.00130069	yes
TRINITY_DN24624_c0_g1	337	TRINITY_DN24624_c0_g1_i1;TRINITY_DN24624_c0_g1_i2	PREDICTED: uncharacterized protein LOC18606492 [Theobroma cacao]	-	-	-	-	-	-	-	-	-	237	1	24	0	0	0	79.8	0.23	6.87	0	0	0	28.97	0	#DIV/0!	9.19448	up	1.4664e-05	0.00130069	yes
TRINITY_DN24616_c0_g1	1362	TRINITY_DN24616_c0_g1_i1	PREDICTED: high mobility group nucleosome-binding domain-containing protein 5-like [Pyrus x bretschneideri]	-	-	GO:0005516(calmodulin binding);GO:0005634(nucleus);GO:0005774(vacuolar membrane);GO:0008150(biological_process)	ENOG410Z4B5(Plant calmodulin-binding domain)	-	-	-	-	A0A0A0LS85.1 PF07839.9;CaM_binding;	36	16	54	0	1	0	0.74	0.35	1.53	0	0.02	0	0.87	0.01	6.44294	6.56537	up	1.4716e-05	0.00130069	yes
TRINITY_DN30631_c3_g6	573	TRINITY_DN30631_c3_g6_i1;TRINITY_DN30631_c3_g6_i2;TRINITY_DN30631_c3_g6_i3	hypothetical protein MANES_10G000900 [Manihot esculenta]	EXPA8	Expansin-A8 OS=Arabidopsis thaliana GN=EXPA8 PE=2 SV=1	GO:0005576(extracellular region);GO:0005618(cell wall);GO:0006949(syncytium formation);GO:0009664(plant-type cell wall organization);GO:0009826(unidimensional cell growth);GO:0009828(plant-type cell wall loosening);GO:0009831(plant-type cell wall modification involved in multidimensional cell growth);GO:0016020(membrane)	ENOG410YCRV(loosening and extension of plant cell walls by disrupting non-covalent bonding between cellulose microfibrils and matrix glucans. No enzymatic activity has been found)	-	-	-	-	B9I6V6.1 PF03330.16;DPBB_1;	1389	9615.56	6947	1395.43	399.74	1006.75	388.58	1764.4	1686.2	328.56	89.07	215.23	1279.73	210.95	2.60087	3.48793	up	1.49619e-05	0.0013194	yes
TRINITY_DN29440_c0_g2	761	TRINITY_DN29440_c0_g2_i1	-	-	-	-	-	-	-	-	-	-	11.07	43	58	0	1.02	0	0.52	1.97	3.46	0	0.05	0	1.98	0.02	6.62936	6.88475	up	1.50252e-05	0.00132194	yes
TRINITY_DN45623_c2_g3	614	TRINITY_DN45623_c2_g3_i1;TRINITY_DN45623_c2_g3_i2	-	-	-	-	-	-	-	-	-	-	3	40	75	0	0	0	0.2	2.64	6.66	0	0	0	3.17	0	#DIV/0!	8.80368	up	1.56376e-05	0.00136644	yes
TRINITY_DN47535_c2_g2	1999	TRINITY_DN47535_c2_g2_i1;TRINITY_DN47535_c2_g2_i2;TRINITY_DN47535_c2_g2_i3	glutamine synthetase [Camellia sinensis]	fluG	Protein fluG OS=Emericella nidulans (strain FGSC A4 / ATCC 38163 / CBS 112.46 / NRRL 194 / M139) GN=fluG PE=1 SV=1	GO:0004356(glutamate-ammonia ligase activity);GO:0005737(cytoplasm);GO:0005829(cytosol);GO:0006542(glutamine biosynthetic process);GO:0008017(microtubule binding);GO:0009399(nitrogen fixation);GO:0009617(response to bacterium);GO:0009737(response to abscisic acid);GO:0010311(lateral root formation);GO:0016787(hydrolase activity);GO:0043015(gamma-tubulin binding);GO:0043621(protein self-associatio…	COG0174(glutamine synthetase);COG2159(amidohydrolase 2)	-	-	-	-	W4ZR93.1 PF04909.12;Amidohydro_2;	18165	2229	5486.43	1228	1422	1949	236.84	31.45	99.73	16.33	23.94	30.66	122.67	23.64	2.37548	2.5843	up	1.5684e-05	0.00136739	yes
TRINITY_DN39631_c0_g2	579	TRINITY_DN39631_c0_g2_i1	PREDICTED: disease resistance protein At4g27190-like [Ziziphus jujuba]	-	-	-	COG4886(leucine Rich Repeat)	K13459	disease resistance protein RPS2	-	vvi04626(Plant-pathogen interaction)	-	50	16	23.69	0	0	0	3.75	1.1	2.12	0	0	0	2.32	0	#DIV/0!	8.03406	up	1.58372e-05	0.00137762	yes
TRINITY_DN33362_c2_g1	748	TRINITY_DN33362_c2_g1_i1;TRINITY_DN33362_c2_g1_i2;TRINITY_DN33362_c2_g1_i3;TRINITY_DN33362_c2_g1_i4	galactinol synthase [Coffea arabica]	GOLS2	Galactinol synthase 2 OS=Solanum lycopersicum GN=GOLS2 PE=2 SV=1	GO:0005634(nucleus);GO:0005737(cytoplasm);GO:0006012(galactose metabolic process);GO:0006979(response to oxidative stress);GO:0009409(response to cold);GO:0009414(response to water deprivation);GO:0009651(response to salt stress);GO:0009737(response to abscisic acid);GO:0016051(carbohydrate biosynthetic process);GO:0016757(transferase activity, transferring glycosyl groups);GO:0016758(transferase…	COG5597(Glycosyl Transferase)	K18819	inositol 3-alpha-galactosyltransferase	EC:2.4.1.123	pop00052(Galactose metabolism)	B9RFM7.1 PF01501.18;Glyco_transf_8;	123.16	197	295	46	16	25	5.9	10.14	19.79	2.35	1.01	1.5	11.94	1.62	2.88174	3.43031	up	1.60042e-05	0.001389	yes
TRINITY_DN43331_c1_g2	811	TRINITY_DN43331_c1_g2_i1	PREDICTED: E3 ubiquitin-protein ligase RMA1H1-like [Ziziphus jujuba]	RMA1H1	E3 ubiquitin-protein ligase RMA1H1 OS=Capsicum annuum GN=RMA1H1 PE=1 SV=1	GO:0004842(ubiquitin-protein transferase activity);GO:0005515(protein binding);GO:0005789(endoplasmic reticulum membrane);GO:0006970(response to osmotic stress);GO:0009409(response to cold);GO:0009414(response to water deprivation);GO:0009611(response to wounding);GO:0009723(response to ethylene);GO:0016567(protein ubiquitination);GO:0043161(proteasome-mediated ubiquitin-dependent protein catabol…	ENOG4111IHV(Ring finger protein)	K10666	E3 ubiquitin-protein ligase RNF5	EC:2.3.2.27	sind04141(Protein processing in endoplasmic reticulum)	F6H256.1 PF13920.4;zf-C3HC4_3;	219	1073	1246	164	111	146	9.24	45.17	68.02	6.91	5.34	6.88	40.81	6.38	2.67729	3.2704	up	1.60722e-05	0.00139177	yes
TRINITY_DN30181_c5_g1	495	TRINITY_DN30181_c5_g1_i1	-	-	-	-	-	-	-	-	-	-	0	76	123	0	0	0	0	6.77	14.37	0	0	0	7.05	0	#DIV/0!	9.59122	up	1.71287e-05	0.00147094	yes
TRINITY_DN29621_c0_g1	1090	TRINITY_DN29621_c0_g1_i1;TRINITY_DN29621_c0_g1_i2;TRINITY_DN29621_c0_g1_i3;TRINITY_DN29621_c0_g1_i4	-	-	-	GO:0035253(ciliary rootlet);GO:0051297(centrosome organization)	ENOG410XPG3(Ciliary rootlet coiled-coil, rootletin)	-	-	-	-	-	109.71	313	418.18	68	11.41	15.89	3.05	9.12	16.08	2.32	0.5	0.81	9.42	1.21	2.96072	3.8619	up	1.72588e-05	0.00147094	yes
TRINITY_DN45392_c2_g2	398	TRINITY_DN45392_c2_g2_i1;TRINITY_DN45392_c2_g2_i2;TRINITY_DN45392_c2_g2_i3;TRINITY_DN45392_c2_g2_i4;TRINITY_DN45392_c2_g2_i5;TRINITY_DN45392_c2_g2_i6	PREDICTED: uncharacterized protein LOC100256196 [Vitis vinifera]	-	-	GO:0003674(molecular_function);GO:0005634(nucleus);GO:0009611(response to wounding)	ENOG410YZKG(wound induced protein)	-	-	-	-	F6HHJ0.1 PF12609.6;DUF3774;	136.05	192.45	252.29	20	23	39	59.87	51.13	90.99	7.86	7.39	11.83	67.33	9.03	2.89845	3.35923	up	1.7302e-05	0.00147094	yes
TRINITY_DN28141_c0_g5	720	TRINITY_DN28141_c0_g5_i1;TRINITY_DN28141_c0_g5_i2;TRINITY_DN28141_c0_g5_i3;TRINITY_DN28141_c0_g5_i4	hypothetical protein GLYMA_18G122300 [Glycine max]	-	-	-	ENOG410YF14(zinc knuckle family protein)	-	-	-	-	-	5	46	80	1	0	1	2.01	4.93	7.31	0.05	0	0.35	4.75	0.13	5.19134	6.47325	up	1.73154e-05	0.00147094	yes
TRINITY_DN46706_c1_g1	741	TRINITY_DN46706_c1_g1_i1;TRINITY_DN46706_c1_g1_i2;TRINITY_DN46706_c1_g1_i3;TRINITY_DN46706_c1_g1_i4;TRINITY_DN46706_c1_g1_i5	unnamed protein product, partial [Vitis vinifera]	-	-	GO:0005737(cytoplasm);GO:0030001(metal ion transport);GO:0046914(transition metal ion binding);GO:0046916(cellular transition metal ion homeostasis)	ENOG410Z1J1(NA)	-	-	-	-	-	27	1225	1243	61	40	72	11.29	374.69	488.35	30.45	15.82	25.16	291.44	23.81	3.61356	4.61058	up	1.73301e-05	0.00147094	yes
TRINITY_DN42389_c0_g1	1404	TRINITY_DN42389_c0_g1_i1;TRINITY_DN42389_c0_g1_i10;TRINITY_DN42389_c0_g1_i11;TRINITY_DN42389_c0_g1_i12;TRINITY_DN42389_c0_g1_i13;TRINITY_DN42389_c0_g1_i14;TRINITY_DN42389_c0_g1_i15;TRINITY_DN42389_c0_g1_i16;TRINITY_DN42389_c0_g1_i17;TRINITY_DN42389_c0_g1_i18;TRINITY_DN42389_c0_g1_i19;TRINITY_DN42389_c0_g1_i2;TRINITY_DN42389_c0_g1_i20;TRINITY_DN42389_c0_g1_i21;TRINITY_DN42389_c0_g1_i22;TRINITY_DN4…	Pyrophosphate--fructose 6-phosphate 1-phosphotransferase subunit alpha [Ananas comosus]	PFP-ALPHA	Pyrophosphate--fructose 6-phosphate 1-phosphotransferase subunit alpha OS=Solanum tuberosum GN=PFP-ALPHA PE=1 SV=2	GO:0003872(6-phosphofructokinase activity);GO:0005524(ATP binding);GO:0005737(cytoplasm);GO:0005829(cytosol);GO:0009744(response to sucrose);GO:0009749(response to glucose);GO:0009750(response to fructose);GO:0010317(pyrophosphate-dependent phosphofructokinase complex, alpha-subunit complex);GO:0015979(photosynthesis);GO:0046872(metal ion binding);GO:0047334(diphosphate-fructose-6-phosphate 1-pho…	COG0205(phosphohexokinase)	K00895	pyrophosphate--fructose-6-phosphate 1-phosphotransferase	EC:2.7.1.90	sind00051(Fructose and mannose metabolism)	A0A0A0L0U0.1 PF00365.18;PFK;	1491.01	2056	3038	358	516	651	59.8	89.61	168.69	14.65	24.36	29.12	106.03	22.71	2.22307	2.61771	up	1.73308e-05	0.00147094	yes
TRINITY_DN35279_c0_g2	1289	TRINITY_DN35279_c0_g2_i1;TRINITY_DN35279_c0_g2_i10;TRINITY_DN35279_c0_g2_i11;TRINITY_DN35279_c0_g2_i12;TRINITY_DN35279_c0_g2_i2;TRINITY_DN35279_c0_g2_i3;TRINITY_DN35279_c0_g2_i4;TRINITY_DN35279_c0_g2_i5;TRINITY_DN35279_c0_g2_i6;TRINITY_DN35279_c0_g2_i7;TRINITY_DN35279_c0_g2_i8;TRINITY_DN35279_c0_g2_i9	PREDICTED: triacylglycerol lipase 2-like [Populus euphratica]	LIP2	Triacylglycerol lipase 2 OS=Arabidopsis thaliana GN=LIP2 PE=2 SV=1	GO:0002213(defense response to insect);GO:0003824(catalytic activity);GO:0004806(triglyceride lipase activity);GO:0005576(extracellular region);GO:0016042(lipid catabolic process);GO:0016298(lipase activity)	COG0596(Alpha beta hydrolase)	K01052	lysosomal acid lipase/cholesteryl ester hydrolase	EC:3.1.1.13	cit00100(Steroid biosynthesis)	D7UBD6.1 PF00561.18;Abhydrolase_1;	1	265	328	0	1	6	0.04	15.35	22.54	0	0.05	0.82	12.64	0.29	5.4458	7.0873	up	1.76413e-05	0.00149399	yes
TRINITY_DN45627_c1_g1	1040	TRINITY_DN45627_c1_g1_i1;TRINITY_DN45627_c1_g1_i2;TRINITY_DN45627_c1_g1_i3	-	-	-	-	-	-	-	-	-	-	58	149	174	20	4	13	1.77	4.67	7.02	0.63	0.14	0.46	4.49	0.41	3.45302	4.05493	up	1.77505e-05	0.00149994	yes
TRINITY_DN39117_c1_g1	752	TRINITY_DN39117_c1_g1_i1	-	-	-	-	-	-	-	-	-	-	292	39	30	0	5	5	13.86	1.82	1.82	0	0.27	0.26	5.83	0.18	5.01743	5.08742	up	1.80766e-05	0.00152414	yes
TRINITY_DN41983_c0_g3	568	TRINITY_DN41983_c0_g3_i1;TRINITY_DN41983_c0_g3_i2;TRINITY_DN41983_c0_g3_i3;TRINITY_DN41983_c0_g3_i4	PREDICTED: pyruvate decarboxylase 1 [Daucus carota subsp. sativus]	PDC4	Pyruvate decarboxylase 4 OS=Arabidopsis thaliana GN=PDC4 PE=2 SV=1	GO:0000287(magnesium ion binding);GO:0004737(pyruvate decarboxylase activity);GO:0005575(cellular_component);GO:0030976(thiamine pyrophosphate binding)	COG3961(Pyruvate decarboxylase)	K01568	pyruvate decarboxylase	EC:4.1.1.1	cit00010(Glycolysis / Gluconeogenesis)	M5WJV0.1 PF00205.20;TPP_enzyme_M;	314	468	1284	69	109	166	25.92	34.7	124.43	5.51	9.33	13.84	61.68	9.56	2.68972	3.09999	up	1.87093e-05	0.00156179	yes
TRINITY_DN37966_c0_g1	467	TRINITY_DN37966_c0_g1_i1;TRINITY_DN37966_c0_g1_i2;TRINITY_DN37966_c0_g1_i3	-	-	-	-	-	-	-	-	-	-	54	33	28	0	2	0	10.79	5.32	5.02	0	0.23	0	7.04	0.08	6.45943	5.86685	up	1.87536e-05	0.00156179	yes
TRINITY_DN47756_c1_g1	1641	TRINITY_DN47756_c1_g1_i1;TRINITY_DN47756_c1_g1_i2	gag-pol precursor [Castanea mollissima]	-	-	GO:0003674(molecular_function);GO:0005575(cellular_component);GO:0015074(DNA integration)	COG2801(Retrotransposon protein)	K02516	type II protein arginine methyltransferase	EC:2.1.1.320	cam03013(RNA transport)	A0A0J8B800.1 PF00665.24;rve;	18	150	135	6	5	7	0.46	2.93	3.17	0.16	0.15	0.19	2.19	0.17	3.68732	4.75697	up	1.87636e-05	0.00156179	yes
TRINITY_DN27856_c1_g3	612	TRINITY_DN27856_c1_g3_i1;TRINITY_DN27856_c1_g3_i2;TRINITY_DN27856_c1_g3_i3;TRINITY_DN27856_c1_g3_i4;TRINITY_DN27856_c1_g3_i5;TRINITY_DN27856_c1_g3_i6	PREDICTED: UDP-glycosyltransferase 73C2 [Vitis vinifera]	UGT73D1	UDP-glycosyltransferase 73D1 OS=Arabidopsis thaliana GN=UGT73D1 PE=3 SV=1	GO:0009813(flavonoid biosynthetic process);GO:0043231(intracellular membrane-bounded organelle);GO:0052696(flavonoid glucuronidation);GO:0080043(quercetin 3-O-glucosyltransferase activity);GO:0080044(quercetin 7-O-glucosyltransferase activity)	COG1819(Transferase)	K13496	UDP-glucosyl transferase 73C	EC:2.4.1.-	ath00908(Zeatin biosynthesis)	V7CXG3.1 PF00201.16;UDPGT;	38	164	168	15	6	12	2.61	11.35	15.48	0.99	0.58	0.88	9.81	0.82	3.58056	4.18744	up	1.92923e-05	0.00159516	yes
TRINITY_DN25658_c0_g1	1874	TRINITY_DN25658_c0_g1_i1;TRINITY_DN25658_c0_g1_i2;TRINITY_DN25658_c0_g1_i3	unnamed protein product [Coffea canephora]	-	-	GO:0005634(nucleus);GO:0005774(vacuolar membrane);GO:0005886(plasma membrane);GO:0009507(chloroplast);GO:0016020(membrane)	ENOG411206Y(transposon protein)	-	-	-	-	A0A067KQG6.1 PF13359.4;DDE_Tnp_4;	522	147	313	74	38	68	8.46	2.45	6.92	1.06	0.68	1.24	5.94	0.99	2.58496	2.7547	up	1.94635e-05	0.00160338	yes
TRINITY_DN38042_c0_g2	1116	TRINITY_DN38042_c0_g2_i1;TRINITY_DN38042_c0_g2_i2;TRINITY_DN38042_c0_g2_i3;TRINITY_DN38042_c0_g2_i4;TRINITY_DN38042_c0_g2_i5;TRINITY_DN38042_c0_g2_i6	PREDICTED: cysteine-rich receptor-like protein kinase 10 [Eucalyptus grandis]	CRK7	Cysteine-rich receptor-like protein kinase 7 OS=Arabidopsis thaliana GN=CRK7 PE=2 SV=1	GO:0004674(protein serine/threonine kinase activity);GO:0005886(plasma membrane);GO:0006468(protein phosphorylation);GO:0006952(defense response);GO:0009506(plasmodesma)	COG0515(Serine Threonine protein kinase)	K01183	chitinase	EC:3.2.1.14	cic00520(Amino sugar and nucleotide sugar metabolism)	M1B7Z4.1 PF01657.15;Stress-antifung;	0	358	527	0	2	6	0	10.65	20.23	0	0.06	0.19	10.29	0.08	7.00703	7.42425	up	1.94751e-05	0.00160338	yes
TRINITY_DN45867_c0_g1	330	TRINITY_DN45867_c0_g1_i1	-	-	-	-	-	-	-	-	-	-	52	11	30	0	0	0	17.04	2.32	8.51	0	0	0	9.29	0	#DIV/0!	8.04441	up	1.95654e-05	0.00160737	yes
TRINITY_DN45225_c0_g1	932	TRINITY_DN45225_c0_g1_i1	PREDICTED: protein argonaute 2 [Nicotiana tomentosiformis]	AGO2	Protein argonaute 2 OS=Arabidopsis thaliana GN=AGO2 PE=1 SV=1	GO:0005515(protein binding);GO:0005737(cytoplasm);GO:0006351(transcription, DNA-templated);GO:0006355(regulation of transcription, DNA-templated);GO:0006417(regulation of translation);GO:0019048(modulation by virus of host morphology or physiology);GO:0030529(intracellular ribonucleoprotein complex);GO:0031047(gene silencing by RNA);GO:0035197(siRNA binding);GO:0042742(defense response to bacteri…	ENOG410XP07(eukaryotic translation initiation factor 2c)	-	-	-	-	B9S3I2.1 PF16486.3;ArgoN;	29	17	35	0	0	0	1	0.6	1.59	0	0	0	1.06	0	#DIV/0!	8.01914	up	2.03606e-05	0.00166698	yes
TRINITY_DN40059_c0_g1	1119	TRINITY_DN40059_c0_g1_i1;TRINITY_DN40059_c0_g1_i2;TRINITY_DN40059_c0_g1_i3;TRINITY_DN40059_c0_g1_i4;TRINITY_DN40059_c0_g1_i5;TRINITY_DN40059_c0_g1_i6;TRINITY_DN40059_c0_g1_i7;TRINITY_DN40059_c0_g1_i8	-	-	-	-	-	-	-	-	-	-	12	85	90	1	0	4	1.6	5.11	5.2	0.05	0	0.18	3.97	0.08	5.633	5.87975	up	2.03777e-05	0.00166698	yes
TRINITY_DN43292_c4_g1	935	TRINITY_DN43292_c4_g1_i1;TRINITY_DN43292_c4_g1_i2;TRINITY_DN43292_c4_g1_i3	tau class glutathione S-transferase [Vaccinium corymbosum]	GSTU17	Glutathione S-transferase U17 OS=Arabidopsis thaliana GN=GSTU17 PE=2 SV=1	GO:0004364(glutathione transferase activity);GO:0005737(cytoplasm);GO:0006749(glutathione metabolic process);GO:0009407(toxin catabolic process)	ENOG410XSIX(glutathione Stransferase)	K00799	glutathione S-transferase	EC:2.5.1.18	vvi00480(Glutathione metabolism)	F6HPH1.1 PF00043.23;GST_C;	9811.01	66	302	128	69	96	640.93	3.8	18.31	9.74	3.32	6.23	221.01	6.43	5.10315	4.98426	up	2.05267e-05	0.0016756	yes
TRINITY_DN42208_c0_g2	736	TRINITY_DN42208_c0_g2_i1;TRINITY_DN42208_c0_g2_i2;TRINITY_DN42208_c0_g2_i3;TRINITY_DN42208_c0_g2_i4;TRINITY_DN42208_c0_g2_i5;TRINITY_DN42208_c0_g2_i6;TRINITY_DN42208_c0_g2_i7	-	-	-	-	-	-	-	-	-	-	58	641.78	1580.08	64	61.72	85.47	4.56	53.27	157.48	5.06	5.08	7.32	71.77	5.82	3.62429	4.0562	up	2.1177e-05	0.00172138	yes
TRINITY_DN47500_c3_g1	927	TRINITY_DN47500_c3_g1_i1;TRINITY_DN47500_c3_g1_i2;TRINITY_DN47500_c3_g1_i3;TRINITY_DN47500_c3_g1_i4;TRINITY_DN47500_c3_g1_i5;TRINITY_DN47500_c3_g1_i6;TRINITY_DN47500_c3_g1_i7	PREDICTED: double-stranded RNA-binding protein 1-like isoform X1 [Vitis vinifera]	DRB1	Double-stranded RNA-binding protein 1 OS=Oryza sativa subsp. japonica GN=DRB1 PE=2 SV=1	-	ENOG410YPSH(Double-stranded RNA binding motif)	-	-	-	-	V7C3K5.1 PF00035.24;dsrm;	50.74	582.88	732.78	6.29	40.41	43.03	27.39	71.17	140.71	5.12	16.38	16.18	79.76	12.56	2.66683	4.53661	up	2.12514e-05	0.00172176	yes
TRINITY_DN46557_c2_g1	528	TRINITY_DN46557_c2_g1_i1;TRINITY_DN46557_c2_g1_i2;TRINITY_DN46557_c2_g1_i3	-	-	-	-	-	-	-	-	-	-	164	22	39	5	0	0	27.87	4.36	10.38	0.44	0	0	14.2	0.15	6.56478	5.5761	up	2.12712e-05	0.00172176	yes
TRINITY_DN31449_c2_g3	688	TRINITY_DN31449_c2_g3_i1;TRINITY_DN31449_c2_g3_i2;TRINITY_DN31449_c2_g3_i3;TRINITY_DN31449_c2_g3_i4;TRINITY_DN31449_c2_g3_i5;TRINITY_DN31449_c2_g3_i6	hypothetical protein B456_002G195900 [Gossypium raimondii]	ADF5	Actin-depolymerizing factor 5 OS=Arabidopsis thaliana GN=ADF5 PE=1 SV=1	GO:0003779(actin binding);GO:0005622(intracellular);GO:0005737(cytoplasm);GO:0015629(actin cytoskeleton);GO:0030042(actin filament depolymerization)	ENOG41122P5(actin-depolymerizing factor)	-	-	-	-	F6I110.1 PF00241.18;Cofilin_ADF;	2612	261	292	215	44	95	147.56	14.62	21.97	13.74	2.71	5.87	61.38	7.44	3.04439	3.27004	up	2.16459e-05	0.00174474	yes
TRINITY_DN32848_c0_g1	670	TRINITY_DN32848_c0_g1_i1;TRINITY_DN32848_c0_g1_i2;TRINITY_DN32848_c0_g1_i3;TRINITY_DN32848_c0_g1_i4	-	-	-	-	-	-	-	-	-	-	155	313	401	35	49	54	11.15	22.11	36.08	2.27	3.77	4.31	23.11	3.45	2.74385	3.20185	up	2.19614e-05	0.00176647	yes
TRINITY_DN23327_c0_g1	370	TRINITY_DN23327_c0_g1_i1;TRINITY_DN23327_c0_g1_i2	-	-	-	-	-	-	-	-	-	-	190	11	26	0	2	1	43.52	1.86	6.06	0	0.38	0.18	17.15	0.19	6.49607	5.96935	up	2.24836e-05	0.00180469	yes
TRINITY_DN26353_c2_g2	686	TRINITY_DN26353_c2_g2_i1;TRINITY_DN26353_c2_g2_i10;TRINITY_DN26353_c2_g2_i2;TRINITY_DN26353_c2_g2_i3;TRINITY_DN26353_c2_g2_i4;TRINITY_DN26353_c2_g2_i5;TRINITY_DN26353_c2_g2_i6;TRINITY_DN26353_c2_g2_i7;TRINITY_DN26353_c2_g2_i8;TRINITY_DN26353_c2_g2_i9	unnamed protein product, partial [Vitis vinifera]	-	-	-	ENOG4110AP6(Bifunctional nuclease with both RNase and DNase activites. Involved in basal defense response. Participates in abscisic acid-derived callose deposition following infection by a necrotrophic pathogen)	-	-	-	-	-	333	677	822	182	112	116	33.86	59.5	93.92	17.85	11.44	11.32	62.43	13.54	2.20501	2.76079	up	2.30472e-05	0.00184608	yes
TRINITY_DN38742_c1_g1	3653	TRINITY_DN38742_c1_g1_i1;TRINITY_DN38742_c1_g1_i2;TRINITY_DN38742_c1_g1_i3;TRINITY_DN38742_c1_g1_i4;TRINITY_DN38742_c1_g1_i5	PREDICTED: protein CHUP1, chloroplastic [Vitis vinifera]	CHUP1	Protein CHUP1, chloroplastic OS=Arabidopsis thaliana GN=CHUP1 PE=1 SV=1	GO:0009658(chloroplast organization);GO:0009707(chloroplast outer membrane)	ENOG4111F63(Chloroplast unusual positioning)	K05747	Wiskott-Aldrich syndrome protein	-	zma04144(Endocytosis)	-	429	832	1590	143	180	239	4.43	8.69	18.46	1.55	1.82	2.43	10.53	1.93	2.44783	2.89065	up	2.3149e-05	0.00185038	yes
TRINITY_DN29498_c3_g3	1042	TRINITY_DN29498_c3_g3_i1;TRINITY_DN29498_c3_g3_i2;TRINITY_DN29498_c3_g3_i3;TRINITY_DN29498_c3_g3_i4	-	-	-	-	-	-	-	-	-	-	744	35	42	5	11	14	80.31	3	4.51	0.6	1.15	1.06	29.27	0.94	4.96062	4.63485	up	2.34945e-05	0.0018741	yes
TRINITY_DN33332_c2_g2	416	TRINITY_DN33332_c2_g2_i1;TRINITY_DN33332_c2_g2_i2;TRINITY_DN33332_c2_g2_i3	-	-	-	-	-	-	-	-	-	-	49	49	50	2	3.09	3.04	7.94	6.05	9.3	0.84	1.46	1.02	7.76	1.11	2.8055	4.6048	up	2.36642e-05	0.00188053	yes
TRINITY_DN28343_c2_g2	1956	TRINITY_DN28343_c2_g2_i1;TRINITY_DN28343_c2_g2_i2	PREDICTED: cytochrome P450 710A11 [Vitis vinifera]	CYP710A11	Cytochrome P450 710A11 OS=Solanum lycopersicum GN=CYP710A11 PE=1 SV=1	GO:0000249(C-22 sterol desaturase activity);GO:0016126(sterol biosynthetic process)	COG2124(Cytochrome p450)	K09832	sterol 22-desaturase	EC:1.14.19.41	vvi00100(Steroid biosynthesis)	F6HLR0.1 PF00067.20;p450;	681	44	179	42	15	23	9.16	0.64	3.36	0.58	0.25	0.37	4.39	0.4	3.45615	3.59422	up	2.36729e-05	0.00188053	yes
TRINITY_DN31880_c1_g1	829	TRINITY_DN31880_c1_g1_i1;TRINITY_DN31880_c1_g1_i2;TRINITY_DN31880_c1_g1_i3;TRINITY_DN31880_c1_g1_i4;TRINITY_DN31880_c1_g1_i5;TRINITY_DN31880_c1_g1_i6	hypothetical protein KK1_000572 [Cajanus cajan]	-	-	GO:0003674(molecular_function);GO:0005575(cellular_component);GO:0009733(response to auxin)	ENOG410ZFCX(SAUR family protein source)	K07441	beta-1,4-N-acetylglucosaminyltransferase	EC:2.4.1.141	sind00510(N-Glycan biosynthesis)	M5XH47.1 PF02519.12;Auxin_inducible;	1558	65	212	18	42	65	64.29	2.7	11.42	0.75	1.97	3	26.14	1.91	3.77461	3.79834	up	2.4023e-05	0.0019044	yes
TRINITY_DN46197_c0_g2	1169	TRINITY_DN46197_c0_g2_i1;TRINITY_DN46197_c0_g2_i2;TRINITY_DN46197_c0_g2_i3;TRINITY_DN46197_c0_g2_i4;TRINITY_DN46197_c0_g2_i5;TRINITY_DN46197_c0_g2_i6;TRINITY_DN46197_c0_g2_i7;TRINITY_DN46197_c0_g2_i8	ribosome-inactivating protein precursor [Sambucus ebulus]	-	Nigrin b OS=Sambucus nigra PE=1 SV=2	GO:0005515(protein binding);GO:0005783(endoplasmic reticulum)	-	-	-	-	-	B9STV5.1 PF00161.17;RIP;	2561	11	40	14	2	21	147.31	0.54	3.07	0.59	0.22	1.89	50.31	0.9	5.80478	6.06567	up	2.40777e-05	0.00190481	yes
TRINITY_DN40830_c1_g3	2885	TRINITY_DN40830_c1_g3_i1;TRINITY_DN40830_c1_g3_i2;TRINITY_DN40830_c1_g3_i3	PREDICTED: beta-1,3-galactosyltransferase GALT1 [Vitis vinifera]	GALT1	Beta-1,3-galactosyltransferase GALT1 OS=Arabidopsis thaliana GN=GALT1 PE=1 SV=1	GO:0000139(Golgi membrane);GO:0005794(Golgi apparatus);GO:0006486(protein glycosylation);GO:0010488(UDP-galactose:N-glycan beta-1,3-galactosyltransferase activity);GO:0010493(Lewis a epitope biosynthetic process);GO:0016021(integral component of membrane);GO:0016757(transferase activity, transferring glycosyl groups);GO:0016758(transferase activity, transferring hexosyl groups);GO:0030246(carbohy…	ENOG410ZZ1B(UDP-GlcNAc beta-Gal beta-1,3-N-acetylglucosaminyltransferase)	-	-	-	-	D7TN76.1 PF01762.19;Galactosyl_T;	730	295	580	198	68	121	6.44	5.92	7.79	1.81	1.2	1.31	6.72	1.44	2.22239	2.45346	up	2.47401e-05	0.0019492	yes
TRINITY_DN44976_c1_g2	1485	TRINITY_DN44976_c1_g2_i1	PREDICTED: BTB/POZ domain-containing protein NPY2 isoform X1 [Theobroma cacao]	NPY2	BTB/POZ domain-containing protein NPY2 OS=Arabidopsis thaliana GN=NPY2 PE=2 SV=1	GO:0004871(signal transducer activity);GO:0005886(plasma membrane);GO:0009416(response to light stimulus);GO:0009958(positive gravitropism);GO:0016567(protein ubiquitination);GO:0071944(cell periphery)	ENOG410YBGR(BTB POZ domain-containing protein)	K15095	(+)-neomenthol dehydrogenase	EC:1.1.1.208	bdi00902(Monoterpenoid biosynthesis)	A0A061E848.1 PF03000.12;NPH3;	1017	157	450	78	78	129	18.86	3.11	11.5	1.47	1.75	2.85	11.16	2.02	2.46591	2.68353	up	2.51583e-05	0.00197312	yes
TRINITY_DN46749_c0_g4	820	TRINITY_DN46749_c0_g4_i1;TRINITY_DN46749_c0_g4_i2;TRINITY_DN46749_c0_g4_i3	glutamine synthetase [Camellia sinensis]	-	-	GO:0004356(glutamate-ammonia ligase activity);GO:0005737(cytoplasm);GO:0005829(cytosol);GO:0006542(glutamine biosynthetic process);GO:0008017(microtubule binding);GO:0009399(nitrogen fixation);GO:0009617(response to bacterium);GO:0009737(response to abscisic acid);GO:0010311(lateral root formation);GO:0016787(hydrolase activity);GO:0043015(gamma-tubulin binding);GO:0043621(protein self-associatio…	COG0174(glutamine synthetase);COG2159(amidohydrolase 2)	-	-	-	-	M5W5A0.1 PF00120.22;Gln-synt_C;	10880	2261.9	3687.42	1590	1144.97	1359	686.24	134.74	286.06	98.63	78.05	90.54	369.01	89.07	2.05065	2.22393	up	2.51978e-05	0.00197312	yes
TRINITY_DN34706_c0_g3	586	TRINITY_DN34706_c0_g3_i1;TRINITY_DN34706_c0_g3_i2;TRINITY_DN34706_c0_g3_i3;TRINITY_DN34706_c0_g3_i4	-	-	-	-	-	-	-	-	-	-	55	81	82	0	4	8	7.99	8.69	13.24	0	0.38	1.28	9.97	0.55	4.18009	4.66623	up	2.53126e-05	0.00197808	yes
TRINITY_DN31870_c0_g3	977	TRINITY_DN31870_c0_g3_i1;TRINITY_DN31870_c0_g3_i2	hypothetical protein CICLE_v10001938mg [Citrus clementina]	VQ9	VQ motif-containing protein 9 OS=Arabidopsis thaliana GN=VQ9 PE=1 SV=1	GO:0005515(protein binding);GO:0005634(nucleus);GO:0006883(cellular sodium ion homeostasis);GO:0030007(cellular potassium ion homeostasis);GO:0043433(negative regulation of sequence-specific DNA binding transcription factor activity);GO:1901001(negative regulation of response to salt stress)	ENOG410Z611(VQ motif)	K05747	Wiskott-Aldrich syndrome protein	-	sind04144(Endocytosis)	-	35	596	709	68	21	38	1.22	21.91	33.04	3.14	0.79	1.44	18.72	1.79	3.38655	4.17186	up	2.5395e-05	0.00197878	yes
TRINITY_DN28250_c0_g3	853	TRINITY_DN28250_c0_g3_i1;TRINITY_DN28250_c0_g3_i2;TRINITY_DN28250_c0_g3_i3;TRINITY_DN28250_c0_g3_i4;TRINITY_DN28250_c0_g3_i5	PREDICTED: uncharacterized protein LOC101246370 [Solanum lycopersicum]	-	-	GO:0003674(molecular_function);GO:0005634(nucleus);GO:0008150(biological_process)	ENOG410YUXP(Pfam:DUF584)	-	-	-	-	K4CR43.1 PF04520.11;Senescence_reg;	536	353	235	70	72	93	21.77	14.4	12.44	2.76	3.33	4.28	16.2	3.46	2.22715	2.64138	up	2.54244e-05	0.00197878	yes
TRINITY_DN39706_c0_g5	544	TRINITY_DN39706_c0_g5_i1	-	-	-	-	-	-	-	-	-	-	73	29	12	2	0	0	6.21	2.2	1.19	0.16	0	0	3.2	0.05	6	5.88663	up	2.5523e-05	0.00198244	yes
TRINITY_DN29087_c1_g4	960	TRINITY_DN29087_c1_g4_i1;TRINITY_DN29087_c1_g4_i2	PREDICTED: uncharacterized protein LOC104602101 [Nelumbo nucifera]	-	-	GO:0003674(molecular_function);GO:0008150(biological_process);GO:0016021(integral component of membrane)	ENOG410YNA5(NA)	-	-	-	-	-	287	82	96	27	3	13	12.77	3.82	5.43	1.45	0.12	0.79	7.34	0.79	3.21586	3.76332	up	2.56446e-05	0.0019845	yes
TRINITY_DN38138_c0_g2	1947	TRINITY_DN38138_c0_g2_i1;TRINITY_DN38138_c0_g2_i2;TRINITY_DN38138_c0_g2_i3;TRINITY_DN38138_c0_g2_i4;TRINITY_DN38138_c0_g2_i5;TRINITY_DN38138_c0_g2_i6;TRINITY_DN38138_c0_g2_i7	PREDICTED: amino acid permease 3 isoform X1 [Sesamum indicum]	AAP3	Amino acid permease 3 OS=Arabidopsis thaliana GN=AAP3 PE=1 SV=2	GO:0003333(amino acid transmembrane transport);GO:0005886(plasma membrane);GO:0015171(amino acid transmembrane transporter activity)	COG0814(amino acid transport)	-	-	-	-	A0A022Q5C7.1 PF01490.16;Aa_trans;	1049	397	1287	309	144	230	15.64	6.69	26.69	4.59	2.5	6.37	16.34	4.49	1.86362	2.40332	up	2.56528e-05	0.0019845	yes
TRINITY_DN27798_c1_g6	503	TRINITY_DN27798_c1_g6_i1	-	-	-	-	-	-	-	-	-	-	633	2521	2762	597	164	379	63.68	218.41	313.63	57.34	16.46	36.98	198.57	36.93	2.42678	3.11869	up	2.59126e-05	0.00200058	yes
TRINITY_DN29608_c1_g1	777	TRINITY_DN29608_c1_g1_i1;TRINITY_DN29608_c1_g1_i2;TRINITY_DN29608_c1_g1_i3;TRINITY_DN29608_c1_g1_i4	-	-	-	-	-	-	-	-	-	-	3	84	56	0	0	1	0.21	4.48	4.22	0	0	0.09	2.97	0.03	6.62936	7.46088	up	2.63062e-05	0.00202689	yes
TRINITY_DN34715_c0_g1	1388	TRINITY_DN34715_c0_g1_i1;TRINITY_DN34715_c0_g1_i2;TRINITY_DN34715_c0_g1_i3;TRINITY_DN34715_c0_g1_i4;TRINITY_DN34715_c0_g1_i5;TRINITY_DN34715_c0_g1_i6	PREDICTED: uncharacterized protein LOC100258629 [Vitis vinifera]	-	-	GO:0004674(protein serine/threonine kinase activity);GO:0005829(cytosol);GO:0006468(protein phosphorylation);GO:0035556(intracellular signal transduction)	ENOG4111GDA(expressed protein)	-	-	-	-	A0A067H4R1.1 PF14215.4;bHLH-MYC_N;	1069	61	158	5	11	53	24.94	1.7	5.44	0.13	0.31	1.61	10.69	0.68	3.97458	4.25222	up	2.66995e-05	0.00204899	yes
TRINITY_DN47227_c1_g1	374	TRINITY_DN47227_c1_g1_i1;TRINITY_DN47227_c1_g1_i2;TRINITY_DN47227_c1_g1_i3	-	-	-	-	-	-	-	-	-	-	13.46	30	38	0	0	0	3.36	6.87	10.91	0	0	0	7.05	0	#DIV/0!	8.2056	up	2.67544e-05	0.00204911	yes
TRINITY_DN39938_c0_g1	727	TRINITY_DN39938_c0_g1_i1	-	-	-	-	-	-	-	-	-	-	0	106	146	0	0	1	0	5.19	9.29	0	0	0.05	4.83	0.02	7.91588	8.22064	up	2.68782e-05	0.0020545	yes
TRINITY_DN37985_c2_g2	945	TRINITY_DN37985_c2_g2_i1	PREDICTED: protein LONGIFOLIA 1 isoform X1 [Vitis vinifera]	LNG2	Protein LONGIFOLIA 2 OS=Arabidopsis thaliana GN=LNG2 PE=1 SV=1	GO:0003674(molecular_function);GO:0005634(nucleus);GO:0008150(biological_process);GO:0009506(plasmodesma)	ENOG410YE51(NA)	-	-	-	-	-	52	22	13	0	0	0	1.75	0.76	0.58	0	0	0	1.03	0	#DIV/0!	8.0013	up	2.70495e-05	0.00206349	yes
TRINITY_DN34665_c0_g4	1763	TRINITY_DN34665_c0_g4_i1;TRINITY_DN34665_c0_g4_i2;TRINITY_DN34665_c0_g4_i3;TRINITY_DN34665_c0_g4_i4;TRINITY_DN34665_c0_g4_i5;TRINITY_DN34665_c0_g4_i6;TRINITY_DN34665_c0_g4_i7	-	-	-	-	-	-	-	-	-	-	15	85	124	4	4	2	0.88	1.71	3.14	0.21	0.2	0.14	1.91	0.18	3.4075	5.04806	up	2.72257e-05	0.00207282	yes
TRINITY_DN36593_c2_g5	555	TRINITY_DN36593_c2_g5_i1	hypothetical protein VITISV_032357 [Vitis vinifera]	-	-	GO:0003676(nucleic acid binding);GO:0003723(RNA binding);GO:0003964(RNA-directed DNA polymerase activity);GO:0005575(cellular_component);GO:0006278(RNA-dependent DNA biosynthetic process);GO:0015074(DNA integration)	COG2801(Retrotransposon protein)	K13024	inositol-hexakisphosphate/diphosphoinositol-pentakisphosphate 1-kinase	EC:2.7.4.24	nnu04070(Phosphatidylinositol signaling system)	D7KQ47.1 PF00385.22;Chromo;	3	49	45	0	0	0	0.24	3.6	4.32	0	0	0	2.72	0	#DIV/0!	8.59153	up	2.76162e-05	0.00209014	yes
TRINITY_DN43253_c1_g5	1691	TRINITY_DN43253_c1_g5_i1	PREDICTED: uncharacterized protein LOC105774279 [Gossypium raimondii]	-	-	-	ENOG410ZEN2(VQ motif)	-	-	-	-	-	108	17	41	2	0	4	1.71	0.29	0.9	0.03	0	0.08	0.97	0.04	4.59991	4.94255	up	2.76604e-05	0.00209014	yes
TRINITY_DN36397_c2_g4	663	TRINITY_DN36397_c2_g4_i1;TRINITY_DN36397_c2_g4_i2	PREDICTED: 14 kDa proline-rich protein DC2.15 [Vitis vinifera]	-	14 kDa proline-rich protein DC2.15 OS=Daucus carota PE=2 SV=1	GO:0006869(lipid transport);GO:0008289(lipid binding)	ENOG410YRRT(14 kDa proline-rich protein)	K02883	large subunit ribosomal protein L18e	-	zma03010(Ribosome)	A5B6A1.1 PF14547.4;Hydrophob_seed;	29055	251	345	52	31	376	2031.34	14.74	27.89	4.54	2.59	25.38	691.32	10.84	5.99492	5.94861	up	2.77235e-05	0.00209014	yes
TRINITY_DN36559_c2_g5	601	TRINITY_DN36559_c2_g5_i1	-	-	-	-	-	-	-	-	-	-	44	20	34	0	0	2	3.08	1.3	2.87	0	0	0.15	2.42	0.05	5.59694	5.74505	up	2.77727e-05	0.00209014	yes
TRINITY_DN27402_c1_g2	1392	TRINITY_DN27402_c1_g2_i1	PREDICTED: alpha/beta hydrolase domain-containing protein 17B-like [Erythranthe guttata]	ABHD17B	Protein ABHD17B OS=Gallus gallus GN=ABHD17B PE=2 SV=1	GO:0005576(extracellular region);GO:0016787(hydrolase activity)	COG1073(Hydrolase)	-	-	-	-	M0ZB89.1 PF00326.19;Peptidase_S9;	77	30	50	0	1	5	1.55	0.64	1.38	0	0.02	0.12	1.19	0.05	4.57289	4.96629	up	2.77794e-05	0.00209014	yes
TRINITY_DN44179_c1_g1	2199	TRINITY_DN44179_c1_g1_i1;TRINITY_DN44179_c1_g1_i2;TRINITY_DN44179_c1_g1_i3;TRINITY_DN44179_c1_g1_i4;TRINITY_DN44179_c1_g1_i5	PREDICTED: solute carrier family 25 member 44-like [Nicotiana attenuata]	mcfJ	Mitochondrial substrate carrier family protein J OS=Dictyostelium discoideum GN=mcfJ PE=2 SV=1	GO:0003735(structural constituent of ribosome);GO:0006412(translation)	ENOG410XTGQ(Solute carrier family 25 member)	K14406	cleavage stimulation factor subunit 1	-	egu03015(mRNA surveillance pathway)	F6H3R4.1 PF00153.25;Mito_carr;	1086	1324	1664	127	247	500	20.72	23.92	37.34	1.68	7.01	10.98	27.33	6.56	2.05872	2.73848	up	2.79747e-05	0.00209663	yes
TRINITY_DN26077_c4_g6	469	TRINITY_DN26077_c4_g6_i1	-	-	-	-	-	-	-	-	-	-	0	68	104.64	0	0	0	0	6.67	13.49	0	0	0	6.72	0	#DIV/0!	9.39415	up	2.8082e-05	0.00210058	yes
TRINITY_DN35303_c2_g1	256	TRINITY_DN35303_c2_g1_i1	PREDICTED: transcription factor bHLH93-like [Nelumbo nucifera]	BHLH93	Transcription factor bHLH93 OS=Arabidopsis thaliana GN=BHLH93 PE=1 SV=1	GO:0003677(DNA binding);GO:0003700(transcription factor activity, sequence-specific DNA binding);GO:0005634(nucleus);GO:0006351(transcription, DNA-templated);GO:0006355(regulation of transcription, DNA-templated);GO:0007275(multicellular organism development);GO:0046983(protein dimerization activity)	ENOG410YB4F(Transcription factor)	-	-	-	-	-	71	9	36	0	1	0	47.48	3.94	21.45	0	0.52	0	24.29	0.17	7.15868	6.47833	up	2.86547e-05	0.0021351	yes
TRINITY_DN39405_c1_g3	563	TRINITY_DN39405_c1_g3_i1;TRINITY_DN39405_c1_g3_i2;TRINITY_DN39405_c1_g3_i3	-	-	-	-	-	-	-	-	-	-	7.53	67.78	83.93	0	1.48	2.88	0.75	5.1	8.91	0	0.22	0.29	4.92	0.17	4.85505	5.8706	up	2.87192e-05	0.00213578	yes
TRINITY_DN45039_c4_g1	285	TRINITY_DN45039_c4_g1_i1	-	-	-	-	-	-	-	-	-	-	19	106	111	9	1	2	9.67	33.65	47.94	4.11	0.38	0.73	30.42	1.74	4.12786	5.02015	up	2.88968e-05	0.00214483	yes
TRINITY_DN42923_c0_g1	1637	TRINITY_DN42923_c0_g1_i1;TRINITY_DN42923_c0_g1_i2;TRINITY_DN42923_c0_g1_i3	-	-	-	-	-	-	-	-	-	-	64	164	178.86	13.03	16	16.23	1.05	2.97	4.62	0.22	0.35	0.35	2.88	0.31	3.21573	3.75147	up	2.90686e-05	0.00214727	yes
TRINITY_DN26593_c0_g2	1120	TRINITY_DN26593_c0_g2_i1	PREDICTED: glutamate synthase 1 [NADH], chloroplastic isoform X2 [Solanum tuberosum]	GLT1	Glutamate synthase 1 [NADH], chloroplastic OS=Arabidopsis thaliana GN=GLT1 PE=1 SV=2	GO:0005737(cytoplasm);GO:0006537(glutamate biosynthetic process);GO:0015930(glutamate synthase activity);GO:0019676(ammonia assimilation cycle)	COG0067(glutamate synthase);COG0069(glutamate synthase);COG0070(glutamate synthase);COG0493(metal cluster binding)	K00264	glutamate synthase (NADPH/NADH)	EC:1.4.1.13 1.4.1.14	sot01230(Biosynthesis of amino acids);sot00910(Nitrogen metabolism);sot00250(Alanine, aspartate and glutamate metabolism)	A0A0J8FJI9.1 PF00310.19;GATase_2;	336	579	1354	55	157	136	8.95	16.08	48.6	1.48	4.96	4.22	24.54	3.55	2.78924	3.16534	up	2.90972e-05	0.00214727	yes
TRINITY_DN30809_c4_g5	806	TRINITY_DN30809_c4_g5_i1	-	-	-	-	-	-	-	-	-	-	16	94.1	105	7.42	1	2	0.68	3.99	5.78	0.32	0.05	0.1	3.48	0.16	4.44294	5.12426	up	2.98169e-05	0.00219617	yes
TRINITY_DN39978_c0_g1	452	TRINITY_DN39978_c0_g1_i1;TRINITY_DN39978_c0_g1_i2	conserved hypothetical protein [Ricinus communis]	-	-	-	-	-	-	-	-	-	32	27	32	0	1	0	4.62	3.12	4.63	0	0.14	0	4.12	0.05	6.36457	6.41196	up	3.07699e-05	0.00226203	yes
TRINITY_DN40704_c1_g3	1472	TRINITY_DN40704_c1_g3_i1;TRINITY_DN40704_c1_g3_i2	-	-	-	-	-	-	-	-	-	-	27	642	879	74	25	26	0.51	12.85	22.69	1.41	0.57	0.58	12.02	0.85	3.82183	4.37749	up	3.09412e-05	0.00227028	yes
TRINITY_DN40274_c0_g1	290	TRINITY_DN40274_c0_g1_i1	PREDICTED: heat shock factor protein HSF30 isoform X1 [Fragaria vesca subsp. vesca]	HSFA2	Heat stress transcription factor A-2 OS=Arabidopsis thaliana GN=HSFA2 PE=1 SV=1	GO:0001666(response to hypoxia);GO:0003677(DNA binding);GO:0003700(transcription factor activity, sequence-specific DNA binding);GO:0005515(protein binding);GO:0005634(nucleus);GO:0005737(cytoplasm);GO:0006351(transcription, DNA-templated);GO:0006355(regulation of transcription, DNA-templated);GO:0009408(response to heat);GO:0009507(chloroplast);GO:0009644(response to high light intensity);GO:001…	COG5169(Transcription factor)	-	-	-	-	A0A0D2SI86.1 PF00447.15;HSF_DNA-bind;	41	308	556	26	16	50	19.88	92.95	228.05	11.29	5.76	17.28	113.63	11.44	3.31218	3.99542	up	3.14089e-05	0.00229929	yes
TRINITY_DN34928_c0_g1	894	TRINITY_DN34928_c0_g1_i1	-	-	-	-	-	-	-	-	-	-	0	123	119	0	1	0	0	4.55	5.7	0	0.04	0	3.42	0.01	8.41785	8.07966	up	3.16871e-05	0.00230303	yes
TRINITY_DN46838_c1_g2	966	TRINITY_DN46838_c1_g2_i1;TRINITY_DN46838_c1_g2_i2;TRINITY_DN46838_c1_g2_i3;TRINITY_DN46838_c1_g2_i4;TRINITY_DN46838_c1_g2_i5;TRINITY_DN46838_c1_g2_i6;TRINITY_DN46838_c1_g2_i7;TRINITY_DN46838_c1_g2_i8;TRINITY_DN46838_c1_g2_i9	PREDICTED: probable inactive poly [ADP-ribose] polymerase SRO5 [Vitis vinifera]	SRO5	Probable inactive poly [ADP-ribose] polymerase SRO5 OS=Arabidopsis thaliana GN=SRO5 PE=1 SV=1	GO:0003950(NAD+ ADP-ribosyltransferase activity);GO:0005634(nucleus);GO:0005739(mitochondrion);GO:0007275(multicellular organism development);GO:0009651(response to salt stress);GO:0016363(nuclear matrix);GO:0072593(reactive oxygen species metabolic process)	ENOG4111KQX(RCD1-SRO-TAF4 (RST) plant domain)	-	-	-	-	A0A067K7U4.1 PF00644.18;PARP;	111.04	711	963	71	81.11	109	9.66	54.42	92.03	5.75	7.31	9.65	52.04	7.57	2.78126	3.4231	up	3.19172e-05	0.00231457	yes
TRINITY_DN34158_c0_g1	1289	TRINITY_DN34158_c0_g1_i1;TRINITY_DN34158_c0_g1_i2;TRINITY_DN34158_c0_g1_i3;TRINITY_DN34158_c0_g1_i4	hypothetical protein MANES_05G050600 [Manihot esculenta]	-	-	GO:0005575(cellular_component);GO:0008150(biological_process)	ENOG410YYS8(NA)	-	-	-	-	-	141	329.98	498.43	94	24	41	3.18	9.33	17.63	2.16	0.77	1.21	10.05	1.38	2.86446	3.28097	up	3.23887e-05	0.00233636	yes
TRINITY_DN27707_c1_g3	259	TRINITY_DN27707_c1_g3_i1;TRINITY_DN27707_c1_g3_i2	UDP-glycosyltransferase 94P1 [Camellia sinensis]	UGT94E5	Beta-D-glucosyl crocetin beta-1,6-glucosyltransferase OS=Gardenia jasminoides GN=UGT94E5 PE=1 SV=1	GO:0009813(flavonoid biosynthetic process);GO:0043231(intracellular membrane-bounded organelle);GO:0052696(flavonoid glucuronidation);GO:0080043(quercetin 3-O-glucosyltransferase activity);GO:0080044(quercetin 7-O-glucosyltransferase activity)	COG1819(Transferase)	K12937	cyanidin-3-O-glucoside 2''-O-glucuronosyltransferase	EC:2.4.1.254	sly00942(Anthocyanin biosynthesis)	-	0	75	87	0	0	0	0	31.68	50.45	0	0	0	27.38	0	#DIV/0!	9.33039	up	3.25265e-05	0.00234191	yes
TRINITY_DN26241_c2_g2	834	TRINITY_DN26241_c2_g2_i1;TRINITY_DN26241_c2_g2_i2	PREDICTED: lanC-like protein GCL1 [Citrus sinensis]	GCL1	LanC-like protein GCL1 OS=Arabidopsis thaliana GN=GCL1 PE=2 SV=1	GO:0003824(catalytic activity);GO:0005737(cytoplasm);GO:0019898(extrinsic component of membrane)	ENOG410XQIA(glutathione binding)	-	-	-	-	A0A022QWU8.1 PF05147.11;LANC_like;	5	84	81.64	0	1	2	1.06	4.32	5.89	0	0.05	0.09	3.76	0.05	6.23266	6.35925	up	3.26473e-05	0.00234621	yes
TRINITY_DN41092_c1_g2	741	TRINITY_DN41092_c1_g2_i1;TRINITY_DN41092_c1_g2_i10;TRINITY_DN41092_c1_g2_i2;TRINITY_DN41092_c1_g2_i3;TRINITY_DN41092_c1_g2_i4;TRINITY_DN41092_c1_g2_i5;TRINITY_DN41092_c1_g2_i6;TRINITY_DN41092_c1_g2_i7;TRINITY_DN41092_c1_g2_i8;TRINITY_DN41092_c1_g2_i9	PREDICTED: glucose-6-phosphate isomerase, cytosolic [Sesamum indicum]	PGIC	Glucose-6-phosphate isomerase, cytosolic OS=Spinacia oleracea GN=PGIC PE=2 SV=2	GO:0004347(glucose-6-phosphate isomerase activity);GO:0005737(cytoplasm);GO:0005829(cytosol);GO:0006094(gluconeogenesis);GO:0006096(glycolytic process);GO:0009817(defense response to fungus, incompatible interaction);GO:0046686(response to cadmium ion)	COG0166(glucose-6-phosphate isomerase activity)	K01810	glucose-6-phosphate isomerase	EC:5.3.1.9	sind01200(Carbon metabolism);sind00010(Glycolysis / Gluconeogenesis);sind00030(Pentose phosphate pathway);sind00500(Starch and sucrose metabolism);sind00520(Amino sugar and nucleotide sugar metabolism)	A0A0B0MUW2.1 PF00342.17;PGI;	410	1083.44	1142.3	27	165.08	157.77	27.24	66.1	90.69	1.65	11.11	10.85	61.34	7.87	2.96239	3.4319	up	3.29963e-05	0.0023587	yes
TRINITY_DN25268_c3_g2	629	TRINITY_DN25268_c3_g2_i1;TRINITY_DN25268_c3_g2_i2	PREDICTED: pleckstrin homology domain-containing protein 1-like [Nicotiana tomentosiformis]	PH1	Pleckstrin homology domain-containing protein 1 OS=Arabidopsis thaliana GN=PH1 PE=2 SV=2	GO:0005737(cytoplasm);GO:0007165(signal transduction);GO:0008289(lipid binding);GO:0035091(phosphatidylinositol binding)	ENOG41122WN(pleckstrin homology)	-	-	-	-	A0A067LDM7.1 PF00169.27;PH;	924	4092	3902	986	296	463	64.38	262.56	329.05	62.18	22.02	32.89	218.66	39.03	2.48603	3.10108	up	3.30051e-05	0.0023587	yes
TRINITY_DN42669_c3_g3	3172	TRINITY_DN42669_c3_g3_i1;TRINITY_DN42669_c3_g3_i2;TRINITY_DN42669_c3_g3_i3	beta-galactosidase 3 [Camellia sinensis]	Os01g0875500	Beta-galactosidase 3 OS=Oryza sativa subsp. japonica GN=Os01g0875500 PE=3 SV=1	GO:0004565(beta-galactosidase activity);GO:0005618(cell wall);GO:0005773(vacuole)	COG1874(beta-galactosidase)	K12309	beta-galactosidase	EC:3.2.1.23	thj00052(Galactose metabolism);thj00600(Sphingolipid metabolism);thj00531(Glycosaminoglycan degradation);thj00604(Glycosphingolipid biosynthesis - ganglio series);thj00511(Other glycan degradation)	D7SWF1.1 PF01301.17;Glyco_hydro_35;	1904	75	154	35	26	88	25.35	0.64	1.69	0.31	1.11	0.89	9.23	0.77	3.5834	3.81323	up	3.41383e-05	0.00243065	yes
TRINITY_DN36079_c3_g1	1831	TRINITY_DN36079_c3_g1_i1;TRINITY_DN36079_c3_g1_i10;TRINITY_DN36079_c3_g1_i11;TRINITY_DN36079_c3_g1_i12;TRINITY_DN36079_c3_g1_i13;TRINITY_DN36079_c3_g1_i14;TRINITY_DN36079_c3_g1_i2;TRINITY_DN36079_c3_g1_i3;TRINITY_DN36079_c3_g1_i4;TRINITY_DN36079_c3_g1_i5;TRINITY_DN36079_c3_g1_i6;TRINITY_DN36079_c3_g1_i7;TRINITY_DN36079_c3_g1_i8;TRINITY_DN36079_c3_g1_i9	PREDICTED: 2-oxoisovalerate dehydrogenase subunit alpha 2, mitochondrial-like isoform X2 [Nelumbo nucifera]	At1g21400	2-oxoisovalerate dehydrogenase subunit alpha 1, mitochondrial OS=Arabidopsis thaliana GN=At1g21400 PE=2 SV=1	GO:0003863(3-methyl-2-oxobutanoate dehydrogenase (2-methylpropanoyl-transferring) activity);GO:0005739(mitochondrion);GO:0005759(mitochondrial matrix);GO:0009646(response to absence of light);GO:0009744(response to sucrose);GO:0043617(cellular response to sucrose starvation);GO:0046872(metal ion binding);GO:0055114(oxidation-reduction process)	COG1071(Dehydrogenase)	K00166	2-oxoisovalerate dehydrogenase E1 component alpha subunit	EC:1.2.4.4	nnu00640(Propanoate metabolism);nnu00280(Valine, leucine and isoleucine degradation)	V4V6A0.1 PF00676.18;E1_dh;	2368	14	278	46	9	48	47.93	0.63	6.91	2.43	0.16	0.92	18.49	1.17	3.98216	4.69589	up	3.4845e-05	0.00247638	yes
TRINITY_DN43431_c0_g2	817	TRINITY_DN43431_c0_g2_i1;TRINITY_DN43431_c0_g2_i2;TRINITY_DN43431_c0_g2_i3	Purple acid phosphatase precursor, putative [Ricinus communis]	PAP2	Purple acid phosphatase 2 OS=Ipomoea batatas GN=PAP2 PE=1 SV=1	GO:0003993(acid phosphatase activity);GO:0005615(extracellular space);GO:0030145(manganese ion binding);GO:0046872(metal ion binding)	COG1409(Hydrolyzes cAMP to 5'-AMP. Plays an important regulatory role in modulating the intracellular concentration of cAMP, thereby influencing cAMP-dependent processes (By similarity))	-	-	-	-	B9HRI6.2 PF00149.26;Metallophos;	563	176	177	79	36.73	38	54.45	16.76	22.45	13.12	3.42	4.67	31.22	7.07	2.14269	2.83889	up	3.50755e-05	0.00248816	yes
TRINITY_DN30969_c1_g1	687	TRINITY_DN30969_c1_g1_i1;TRINITY_DN30969_c1_g1_i2	PREDICTED: uncharacterized protein LOC109014010 [Juglans regia]	-	-	GO:0003674(molecular_function);GO:0005634(nucleus);GO:0009611(response to wounding)	ENOG410YZKG(wound induced protein)	-	-	-	-	M5X4E5.1 PF12609.6;DUF3774;	2969	75	200	25	69	76	166.5	4.06	14.08	1.38	4.26	4.6	61.55	3.41	4.17392	4.07612	up	3.58321e-05	0.00253249	yes
TRINITY_DN33838_c2_g2	1513	TRINITY_DN33838_c2_g2_i1;TRINITY_DN33838_c2_g2_i2	purple acid phosphatase 20 [Camellia oleifera]	PAP20	Probable purple acid phosphatase 20 OS=Arabidopsis thaliana GN=PAP20 PE=2 SV=1	GO:0003993(acid phosphatase activity);GO:0004722(protein serine/threonine phosphatase activity);GO:0005576(extracellular region);GO:0016311(dephosphorylation);GO:0046872(metal ion binding)	COG1409(Hydrolyzes cAMP to 5'-AMP. Plays an important regulatory role in modulating the intracellular concentration of cAMP, thereby influencing cAMP-dependent processes (By similarity))	-	-	-	-	M0ZS86.1 PF00149.26;Metallophos;	537	471	607	155	128	158	9.73	9.13	15.17	4.1	2.81	3.42	11.34	3.44	1.72094	2.33925	up	3.61037e-05	0.00254234	yes
TRINITY_DN29937_c2_g4	1552	TRINITY_DN29937_c2_g4_i1	-	-	-	-	-	-	-	-	-	-	0	390	370	3	7	2.95	0	7.34	8.98	0.05	0.15	0.06	5.44	0.09	5.91754	6.46905	up	3.64802e-05	0.00256415	yes
TRINITY_DN34946_c1_g2	1124	TRINITY_DN34946_c1_g2_i1;TRINITY_DN34946_c1_g2_i2;TRINITY_DN34946_c1_g2_i3	hypothetical protein MANES_03G150300 [Manihot esculenta]	GA2OX8	Gibberellin 2-beta-dioxygenase 8 OS=Arabidopsis thaliana GN=GA2OX8 PE=1 SV=2	GO:0051213(dioxygenase activity)	COG3491(2OGFe(II) oxygenase)	K04125	gibberellin 2-oxidase	EC:1.14.11.13	cmo00904(Diterpenoid biosynthesis)	M5WEK4.1 PF03171.18;2OG-FeII_Oxy;	2119	7	66	3	10	22	96.17	0.38	3.59	0.08	0.31	2.2	33.38	0.86	5.2785	5.77664	up	3.70817e-05	0.00259693	yes
TRINITY_DN28930_c1_g1	425	TRINITY_DN28930_c1_g1_i1;TRINITY_DN28930_c1_g1_i2	-	-	-	-	-	-	-	-	-	-	4	136	202	0	2	6	1.53	21.09	40.37	0	0.44	0.85	21	0.43	5.60991	6.04323	up	3.74222e-05	0.00261306	yes
TRINITY_DN46965_c0_g2	765	TRINITY_DN46965_c0_g2_i1;TRINITY_DN46965_c0_g2_i2	-	-	-	-	-	-	-	-	-	-	1	65	51	0	0	0	0.06	3.14	3.03	0	0	0	2.08	0	#DIV/0!	8.89577	up	3.75493e-05	0.00261306	yes
TRINITY_DN28666_c0_g1	507	TRINITY_DN28666_c0_g1_i1;TRINITY_DN28666_c0_g1_i2;TRINITY_DN28666_c0_g1_i3;TRINITY_DN28666_c0_g1_i4;TRINITY_DN28666_c0_g1_i5	PREDICTED: uncharacterized protein LOC102605056 [Solanum tuberosum]	-	Histone H4 variant TH011 OS=Triticum aestivum PE=3 SV=2	GO:0000786(nucleosome);GO:0003677(DNA binding);GO:0005634(nucleus);GO:0005774(vacuolar membrane);GO:0005794(Golgi apparatus);GO:0005829(cytosol);GO:0005886(plasma membrane);GO:0009506(plasmodesma);GO:0009507(chloroplast);GO:0046982(protein heterodimerization activity)	COG2036(Core component of nucleosome. Nucleosomes wrap and compact DNA into chromatin, limiting DNA accessibility to the cellular machineries which require DNA as a template. Histones thereby play a central role in transcription regulation, DNA repair, DNA replication and chromosomal stability. DNA accessibility is regulated via a complex set of post-translational modifications of histones, also …	-	-	-	-	V9FDA4.1 PF15511.4;CENP-T_C;	1456	38	42	25	15	21	357.22	19.11	32.9	18.69	8.74	15.51	136.41	14.31	3.25285	4.53608	up	3.75786e-05	0.00261306	yes
TRINITY_DN42923_c0_g2	447	TRINITY_DN42923_c0_g2_i1;TRINITY_DN42923_c0_g2_i2;TRINITY_DN42923_c0_g2_i3;TRINITY_DN42923_c0_g2_i4	-	-	-	-	-	-	-	-	-	-	21	45	95	0	2	4	2.8	4.83	13.42	0	0.29	0.52	7.02	0.27	4.70044	5.20793	up	3.75838e-05	0.00261306	yes
TRINITY_DN46429_c0_g1	2097	TRINITY_DN46429_c0_g1_i1;TRINITY_DN46429_c0_g1_i2;TRINITY_DN46429_c0_g1_i3;TRINITY_DN46429_c0_g1_i4;TRINITY_DN46429_c0_g1_i5;TRINITY_DN46429_c0_g1_i6;TRINITY_DN46429_c0_g1_i7;TRINITY_DN46429_c0_g1_i8	PREDICTED: stromal 70 kDa heat shock-related protein, chloroplastic [Ricinus communis]	HSP70	Stromal 70 kDa heat shock-related protein, chloroplastic OS=Pisum sativum GN=HSP70 PE=2 SV=1	GO:0005515(protein binding);GO:0005524(ATP binding);GO:0005622(intracellular);GO:0005623(cell);GO:0005634(nucleus);GO:0005739(mitochondrion);GO:0006457(protein folding);GO:0009408(response to heat);GO:0009409(response to cold);GO:0009507(chloroplast);GO:0009532(plastid stroma);GO:0009570(chloroplast stroma);GO:0009579(thylakoid);GO:0009941(chloroplast envelope);GO:0016032(viral process);GO:004503…	COG0443(Heat shock protein)	K03283	heat shock 70kDa protein 1/8	-	eus03040(Spliceosome);eus04141(Protein processing in endoplasmic reticulum);eus04144(Endocytosis)	A0A067DN94.1 PF00012.18;HSP70;	1354	1440	1499	531	285	510	25.76	22.13	33.44	13.76	8.1	13.95	27.11	11.94	1.18302	2.23782	up	3.78268e-05	0.00262048	yes
TRINITY_DN37722_c3_g2	804	TRINITY_DN37722_c3_g2_i1;TRINITY_DN37722_c3_g2_i2	PREDICTED: 7-deoxyloganetin glucosyltransferase [Vitis vinifera]	UGT85A24	7-deoxyloganetin glucosyltransferase OS=Gardenia jasminoides GN=UGT85A24 PE=1 SV=1	GO:0009813(flavonoid biosynthetic process);GO:0043231(intracellular membrane-bounded organelle);GO:0052696(flavonoid glucuronidation);GO:0080043(quercetin 3-O-glucosyltransferase activity);GO:0080044(quercetin 7-O-glucosyltransferase activity)	COG1819(Transferase)	-	-	-	ath00908(Zeatin biosynthesis)	B9RJL8.1 PF00201.16;UDPGT;	462	10	34	6	0	5	19.75	5.37	24.76	0.26	0	2.44	16.63	0.9	4.20772	5.48812	up	3.79266e-05	0.00262161	yes
TRINITY_DN42995_c0_g2	2218	TRINITY_DN42995_c0_g2_i1;TRINITY_DN42995_c0_g2_i10;TRINITY_DN42995_c0_g2_i2;TRINITY_DN42995_c0_g2_i3;TRINITY_DN42995_c0_g2_i4;TRINITY_DN42995_c0_g2_i5;TRINITY_DN42995_c0_g2_i6;TRINITY_DN42995_c0_g2_i7;TRINITY_DN42995_c0_g2_i8;TRINITY_DN42995_c0_g2_i9	PREDICTED: glucose-6-phosphate isomerase, cytosolic [Vitis vinifera]	PGIC	Glucose-6-phosphate isomerase, cytosolic OS=Arabidopsis thaliana GN=PGIC PE=1 SV=1	GO:0004347(glucose-6-phosphate isomerase activity);GO:0005737(cytoplasm);GO:0005829(cytosol);GO:0006094(gluconeogenesis);GO:0006096(glycolytic process);GO:0009817(defense response to fungus, incompatible interaction);GO:0046686(response to cadmium ion)	COG0166(glucose-6-phosphate isomerase activity)	K01810	glucose-6-phosphate isomerase	EC:5.3.1.9	vvi01200(Carbon metabolism);vvi00010(Glycolysis / Gluconeogenesis);vvi00030(Pentose phosphate pathway);vvi00500(Starch and sucrose metabolism);vvi00520(Amino sugar and nucleotide sugar metabolism)	A0A059BQ23.1 PF00342.17;PGI;	1172	3487.2	3561.64	230	645.68	594	32.61	101.42	135.62	6.39	23.33	18.82	89.88	16.18	2.47379	3.03459	up	3.82382e-05	0.00263473	yes
TRINITY_DN34729_c3_g4	581	TRINITY_DN34729_c3_g4_i1;TRINITY_DN34729_c3_g4_i2	aquaporin protein 7 [Camellia sinensis]	PIP1-2	Aquaporin PIP1-2 OS=Zea mays GN=PIP1-2 PE=1 SV=1	GO:0005773(vacuole);GO:0005887(integral component of plasma membrane);GO:0009506(plasmodesma);GO:0009992(cellular water homeostasis);GO:0015250(water channel activity);GO:0015254(glycerol channel activity);GO:0034220(ion transmembrane transport)	COG0580(Channel that permits osmotically driven movement of water in both directions. It is involved in the osmoregulation and in the maintenance of cell turgor during volume expansion in rapidly growing cells. It mediates rapid entry or exit of water in response to abrupt changes in osmolarity (By similarity))	K10532	heparan-alpha-glucosaminide N-acetyltransferase	EC:2.3.1.78	mus00531(Glycosaminoglycan degradation)	W9QHC5.1 PF00230.18;MIP;	2767.45	2640.46	2606	591	738	1011	275.78	229.24	295.81	55.8	74.31	98.96	266.94	76.36	1.80563	2.23902	up	3.83836e-05	0.00264002	yes
TRINITY_DN38067_c3_g4	412	TRINITY_DN38067_c3_g4_i1	-	-	-	-	-	-	-	-	-	-	34	24	33	0	1	0	5.66	3.02	5.5	0	0.15	0	4.73	0.05	6.56377	6.38181	up	3.95943e-05	0.00269729	yes
TRINITY_DN39300_c1_g1	1094	TRINITY_DN39300_c1_g1_i1;TRINITY_DN39300_c1_g1_i2;TRINITY_DN39300_c1_g1_i3	-	-	-	-	-	-	-	-	-	-	6	147	133	0	1	7	1.4	4.97	5.75	0	0.03	0.51	4.04	0.18	4.48829	5.87636	up	3.96371e-05	0.00269729	yes
TRINITY_DN28635_c3_g2	821	TRINITY_DN28635_c3_g2_i1;TRINITY_DN28635_c3_g2_i2;TRINITY_DN28635_c3_g2_i3;TRINITY_DN28635_c3_g2_i4;TRINITY_DN28635_c3_g2_i5;TRINITY_DN28635_c3_g2_i6;TRINITY_DN28635_c3_g2_i7;TRINITY_DN28635_c3_g2_i8;TRINITY_DN28635_c3_g2_i9	PREDICTED: calcium-binding protein PBP1-like [Daucus carota subsp. sativus]	PBP1	Calcium-binding protein PBP1 OS=Arabidopsis thaliana GN=PBP1 PE=1 SV=1	GO:0005509(calcium ion binding)	COG5126(Calcium-binding protein)	K02183	calmodulin	-	pda04070(Phosphatidylinositol signaling system);pda04626(Plant-pathogen interaction)	M1CCB2.1 PF13833.4;EF-hand_8;	314	293	437	129	21	40	15.91	15.4	31.75	6.23	1.16	2.92	21.02	3.44	2.61128	3.04358	up	4.02132e-05	0.00273018	yes
TRINITY_DN24383_c3_g7	644	TRINITY_DN24383_c3_g7_i1	hypothetical protein VITISV_002860 [Vitis vinifera]	-	Retrovirus-related Pol polyprotein from transposon TNT 1-94 OS=Nicotiana tabacum PE=2 SV=1	-	ENOG410ZXEB(Integrase core domain)	K14539	large subunit GTPase 1	EC:3.6.1.-	obr03008(Ribosome biogenesis in eukaryotes)	A0A0D3B353.1 PF00665.24;rve;	15	26.82	30	0	0	0	0.92	1.57	2.28	0	0	0	1.59	0	#DIV/0!	8.01279	up	4.02795e-05	0.00273018	yes
TRINITY_DN26801_c3_g4	1335	TRINITY_DN26801_c3_g4_i1	hypothetical protein AMTR_s00071p00160380 [Amborella trichopoda]	-	Polyprotein P3 OS=Commelina yellow mottle virus PE=3 SV=2	-	-	-	-	-	-	M0U704.1 PF01107.16;MP;	1	163.79	192	0	2	4	0.02	3.68	5.56	0	0.05	0.1	3.09	0.05	5.94953	6.50179	up	4.03583e-05	0.00273018	yes
TRINITY_DN43282_c0_g1	766	TRINITY_DN43282_c0_g1_i1;TRINITY_DN43282_c0_g1_i2	PREDICTED: probable mannitol dehydrogenase [Gossypium arboreum]	10HGO	8-hydroxygeraniol dehydrogenase OS=Catharanthus roseus GN=10HGO PE=1 SV=1	GO:0005737(cytoplasm);GO:0008270(zinc ion binding);GO:0009617(response to bacterium);GO:0009809(lignin biosynthetic process);GO:0045551(cinnamyl-alcohol dehydrogenase activity);GO:0046029(mannitol dehydrogenase activity);GO:0047681(aryl-alcohol dehydrogenase (NADP+) activity);GO:0052747(sinapyl alcohol dehydrogenase activity);GO:0055114(oxidation-reduction process)	COG1064(alcohol dehydrogenase)	K00083	cinnamyl-alcohol dehydrogenase	EC:1.1.1.195	gra00940(Phenylpropanoid biosynthesis)	A0A0D2PDX2.1 PF08240.10;ADH_N;	22	84	218	11	0	2	1.46	6.73	17.65	1.55	0	0.1	8.61	0.55	3.96851	5.32582	up	4.0569e-05	0.00273648	yes
TRINITY_DN29138_c1_g1	544	TRINITY_DN29138_c1_g1_i1;TRINITY_DN29138_c1_g1_i2;TRINITY_DN29138_c1_g1_i3	-	-	-	-	-	-	-	-	-	-	0	67	85	0	0	0	0	6.44	11.77	0	0	0	6.07	0	#DIV/0!	9.2286	up	4.08143e-05	0.00274821	yes
TRINITY_DN40185_c0_g2	419	TRINITY_DN40185_c0_g2_i1;TRINITY_DN40185_c0_g2_i2;TRINITY_DN40185_c0_g2_i3;TRINITY_DN40185_c0_g2_i4;TRINITY_DN40185_c0_g2_i5;TRINITY_DN40185_c0_g2_i6	hypothetical protein JCGZ_05723 [Jatropha curcas]	-	-	-	ENOG4111742(NA)	-	-	-	-	-	279	389	486	144	21	36	50.57	54.52	89.19	24.94	3.72	5.31	64.76	11.32	2.51623	3.17431	up	4.13423e-05	0.00277889	yes
TRINITY_DN42826_c0_g2	2057	TRINITY_DN42826_c0_g2_i1;TRINITY_DN42826_c0_g2_i10;TRINITY_DN42826_c0_g2_i2;TRINITY_DN42826_c0_g2_i3;TRINITY_DN42826_c0_g2_i4;TRINITY_DN42826_c0_g2_i5;TRINITY_DN42826_c0_g2_i6;TRINITY_DN42826_c0_g2_i7;TRINITY_DN42826_c0_g2_i8;TRINITY_DN42826_c0_g2_i9	Potassium transporter 6 family protein [Populus trichocarpa]	POT6	Potassium transporter 6 OS=Arabidopsis thaliana GN=POT6 PE=2 SV=1	GO:0005886(plasma membrane);GO:0015079(potassium ion transmembrane transporter activity)	COG3158(Transport of potassium into the cell (By similarity))	-	-	-	-	B9HVB0.1 PF02705.14;K_trans;	24	229	310	28	2	6	0.79	4.77	8.99	1.27	0.09	0.24	4.85	0.53	3.19392	4.76	up	4.16215e-05	0.00279278	yes
TRINITY_DN42417_c0_g1	1107	TRINITY_DN42417_c0_g1_i1;TRINITY_DN42417_c0_g1_i10;TRINITY_DN42417_c0_g1_i11;TRINITY_DN42417_c0_g1_i2;TRINITY_DN42417_c0_g1_i3;TRINITY_DN42417_c0_g1_i4;TRINITY_DN42417_c0_g1_i5;TRINITY_DN42417_c0_g1_i6;TRINITY_DN42417_c0_g1_i7;TRINITY_DN42417_c0_g1_i8;TRINITY_DN42417_c0_g1_i9	PREDICTED: protein EXORDIUM [Vitis vinifera]	EXO	Protein EXORDIUM OS=Arabidopsis thaliana GN=EXO PE=2 SV=1	GO:0003674(molecular_function);GO:0005576(extracellular region);GO:0005615(extracellular space);GO:0005618(cell wall);GO:0005794(Golgi apparatus);GO:0005829(cytosol);GO:0009505(plant-type cell wall);GO:0009741(response to brassinosteroid);GO:0048046(apoplast)	ENOG410YFUT(Phi-1 protein)	-	-	-	-	A5AG33.1 PF04674.10;Phi_1;	1777	20	53	26	2	19	70.71	0.78	3.34	0.73	0.2	0.81	24.94	0.58	5.42626	5.26443	up	4.18996e-05	0.00280654	yes
TRINITY_DN45587_c3_g1	549	TRINITY_DN45587_c3_g1_i1;TRINITY_DN45587_c3_g1_i2;TRINITY_DN45587_c3_g1_i3	-	-	-	-	-	-	-	-	-	-	12	35	43	1	0	0	2.24	4.41	7.33	0.14	0	0	4.66	0.05	6.54226	6.65337	up	4.24607e-05	0.00282965	yes
TRINITY_DN23875_c0_g1	597	TRINITY_DN23875_c0_g1_i1	-	-	-	-	-	-	-	-	-	-	40	12	24	0	0	0	2.83	0.79	2.05	0	0	0	1.89	0	#DIV/0!	7.79868	up	4.25748e-05	0.00283203	yes
TRINITY_DN31378_c6_g1	736	TRINITY_DN31378_c6_g1_i1;TRINITY_DN31378_c6_g1_i2;TRINITY_DN31378_c6_g1_i3;TRINITY_DN31378_c6_g1_i4	-	-	-	-	-	-	-	-	-	-	17	38	105	0	3	1	4.55	3.33	17.64	0	0.27	0.13	8.51	0.13	6.03258	5.63592	up	4.29706e-05	0.00285343	yes
TRINITY_DN41090_c1_g4	812	TRINITY_DN41090_c1_g4_i1	-	-	-	-	-	-	-	-	-	-	2	36	61	0	0	0	0.08	1.51	3.32	0	0	0	1.64	0	#DIV/0!	8.56412	up	4.32892e-05	0.00286962	yes
TRINITY_DN40514_c0_g1	2612	TRINITY_DN40514_c0_g1_i1;TRINITY_DN40514_c0_g1_i2;TRINITY_DN40514_c0_g1_i3;TRINITY_DN40514_c0_g1_i4;TRINITY_DN40514_c0_g1_i5	-	-	-	-	-	-	-	-	-	-	354	321.24	466	60	94	90	7.06	7.48	11.37	0.79	2.15	3.2	8.64	2.05	2.07541	2.64638	up	4.33855e-05	0.00287106	yes
TRINITY_DN38166_c0_g1	2066	TRINITY_DN38166_c0_g1_i1;TRINITY_DN38166_c0_g1_i2;TRINITY_DN38166_c0_g1_i3;TRINITY_DN38166_c0_g1_i4;TRINITY_DN38166_c0_g1_i5;TRINITY_DN38166_c0_g1_i6;TRINITY_DN38166_c0_g1_i7;TRINITY_DN38166_c0_g1_i8;TRINITY_DN38166_c0_g1_i9	PREDICTED: plant intracellular Ras-group-related LRR protein 9 [Vitis vinifera]	PIRL1	Plant intracellular Ras-group-related LRR protein 1 OS=Arabidopsis thaliana GN=PIRL1 PE=2 SV=1	GO:0005634(nucleus);GO:0009555(pollen development);GO:0055046(microgametogenesis)	COG4886(leucine Rich Repeat)	K02978	small subunit ribosomal protein S27e	-	apro03010(Ribosome)	F6GSH2.1 PF13855.4;LRR_8;	4197	6110	7639	2498	1164	1620	62.47	95.03	152.88	40.7	22.74	29.47	103.46	30.97	1.74013	2.35564	up	4.60274e-05	0.00303025	yes
TRINITY_DN28318_c0_g5	1291	TRINITY_DN28318_c0_g5_i1;TRINITY_DN28318_c0_g5_i2;TRINITY_DN28318_c0_g5_i3	PREDICTED: transcription factor bHLH62 [Theobroma cacao]	BHLH62	Transcription factor bHLH62 OS=Arabidopsis thaliana GN=BHLH62 PE=2 SV=1	GO:0005634(nucleus)	ENOG4111T9V(Transcription factor)	K12126	phytochrome-interacting factor 3	-	nnu04075(Plant hormone signal transduction);nnu04712(Circadian rhythm - plant)	A0A0D2S0W8.1 PF00010.24;HLH;	202.59	103	172	40	11	7	12.95	4.26	9.2	1.81	0.53	0.48	8.8	0.94	3.22677	3.4673	up	4.72678e-05	0.00310128	yes
TRINITY_DN29229_c1_g3	1946	TRINITY_DN29229_c1_g3_i1	PREDICTED: U-box domain-containing protein 17 [Ricinus communis]	PUB17	U-box domain-containing protein 17 OS=Arabidopsis thaliana GN=PUB17 PE=2 SV=1	GO:0005634(nucleus);GO:0005737(cytoplasm)	ENOG410YC2C(Ubox domain-containing protein)	K08332	vacuolar protein 8	-	smo04140(Regulation of autophagy)	V4MQG3.1 PF04826.11;Arm_2;	322	242	290	90	46	49	4.32	3.52	5.43	1.23	0.76	0.79	4.42	0.93	2.24874	2.6681	up	4.77203e-05	0.00312564	yes
TRINITY_DN42227_c2_g1	579	TRINITY_DN42227_c2_g1_i1;TRINITY_DN42227_c2_g1_i2;TRINITY_DN42227_c2_g1_i3;TRINITY_DN42227_c2_g1_i4	-	-	-	-	-	-	-	-	-	-	0	74	69	0	0	0	0	14.75	14.99	0	0	0	9.91	0	#DIV/0!	9.17402	up	4.79082e-05	0.00313261	yes
TRINITY_DN7692_c0_g1	418	TRINITY_DN7692_c0_g1_i1	hypothetical protein POPTR_0014s06690g [Populus trichocarpa]	-	-	-	ENOG4111AX1(NA)	-	-	-	-	-	33	51	4	0	0	0	5.27	6.24	0.65	0	0	0	4.05	0	#DIV/0!	8.31396	up	4.83348e-05	0.00315432	yes
TRINITY_DN39916_c1_g1	1027	TRINITY_DN39916_c1_g1_i1;TRINITY_DN39916_c1_g1_i2	PREDICTED: glucan endo-1,3-beta-glucosidase 6-like [Phoenix dactylifera]	-	-	-	-	K19893	glucan endo-1,3-beta-glucosidase 5/6	EC:3.2.1.39	pda00500(Starch and sucrose metabolism)	-	0	55	92	0	0	0	0	2.09	4.54	0	0	0	2.21	0	#DIV/0!	9.15053	up	4.84043e-05	0.00315432	yes
TRINITY_DN38666_c3_g3	606	TRINITY_DN38666_c3_g3_i1;TRINITY_DN38666_c3_g3_i2;TRINITY_DN38666_c3_g3_i3;TRINITY_DN38666_c3_g3_i4	-	-	-	-	-	-	-	-	-	-	0	59	173	0	0	1	0	6.01	30.98	0	0	0.07	12.33	0.02	9.26796	8.02546	up	4.88927e-05	0.00318075	yes
TRINITY_DN30937_c1_g1	1568	TRINITY_DN30937_c1_g1_i1;TRINITY_DN30937_c1_g1_i2;TRINITY_DN30937_c1_g1_i3;TRINITY_DN30937_c1_g1_i4;TRINITY_DN30937_c1_g1_i5	PREDICTED: pinin-like [Solanum tuberosum]	-	-	GO:0003674(molecular_function);GO:0005634(nucleus);GO:0009507(chloroplast);GO:0010207(photosystem II assembly)	ENOG410YQ1A(NA)	-	-	-	-	-	213	492	900	93	85	150	5.64	13.74	30.56	1.8	3.54	3.82	16.65	3.05	2.44864	2.88775	up	4.98579e-05	0.00322483	yes
TRINITY_DN28875_c0_g1	1152	TRINITY_DN28875_c0_g1_i1;TRINITY_DN28875_c0_g1_i2	PREDICTED: pyruvate decarboxylase 1 [Erythranthe guttata]	PDC1	Pyruvate decarboxylase 1 OS=Arabidopsis thaliana GN=PDC1 PE=2 SV=1	GO:0000287(magnesium ion binding);GO:0004737(pyruvate decarboxylase activity);GO:0005829(cytosol);GO:0009507(chloroplast);GO:0016020(membrane);GO:0030976(thiamine pyrophosphate binding);GO:0034059(response to anoxia)	COG3961(Pyruvate decarboxylase)	K01568	pyruvate decarboxylase	EC:4.1.1.1	sind00010(Glycolysis / Gluconeogenesis)	V4SUL7.1 PF02776.16;TPP_enzyme_N;	2154	3047	7176	205	605	1297	62.1	84.52	250.57	6.9	18.44	39.61	132.4	21.65	2.61246	3.07865	up	4.99056e-05	0.00322483	yes
TRINITY_DN43967_c2_g1	3110	TRINITY_DN43967_c2_g1_i1;TRINITY_DN43967_c2_g1_i2	PREDICTED: linoleate 13S-lipoxygenase 3-1, chloroplastic [Nicotiana attenuata]	LOX3.1	Linoleate 13S-lipoxygenase 3-1, chloroplastic OS=Solanum tuberosum GN=LOX3.1 PE=1 SV=1	GO:0016165(linoleate 13S-lipoxygenase activity)	ENOG410YN4N(Plant lipoxygenase may be involved in a number of diverse aspects of plant physiology including growth and development, pest resistance, and senescence or responses to wounding (By similarity))	K00454	lipoxygenase	EC:1.13.11.12	sind00591(Linoleic acid metabolism);sind00592(alpha-Linolenic acid metabolism)	B9N7E1.1 PF00305.17;Lipoxygenase;	910	510	1428	320	207	248	8.5	5.79	28.11	2.59	2.03	2.4	14.13	2.34	2.59418	2.30635	up	5.0382e-05	0.0032447	yes
TRINITY_DN27431_c1_g6	888	TRINITY_DN27431_c1_g6_i1;TRINITY_DN27431_c1_g6_i2;TRINITY_DN27431_c1_g6_i3	-	-	-	-	-	-	-	-	-	-	1207	0	70	0	4	2	48.78	0	3.71	0	0.18	0.09	17.5	0.09	7.60321	7.35104	up	5.05775e-05	0.00325185	yes
TRINITY_DN24215_c0_g1	1239	TRINITY_DN24215_c0_g1_i1	PREDICTED: uncharacterized protein LOC104607596 [Nelumbo nucifera]	-	-	GO:0005576(extracellular region)	COG0154(Allows the formation of correctly charged Gln-tRNA(Gln) through the transamidation of misacylated Glu-tRNA(Gln) in organisms which lack glutaminyl-tRNA synthetase. The reaction takes place in the presence of glutamine and ATP through an activated gamma-phospho-Glu-tRNA(Gln) (By similarity))	-	-	-	-	W9R6T3.1 PF01190.15;Pollen_Ole_e_I;	168	11	19	0	1	3	3.92	0.27	0.6	0	0.03	0.08	1.6	0.04	5.32193	5.48122	up	5.09594e-05	0.00326976	yes
TRINITY_DN42609_c3_g2	868	TRINITY_DN42609_c3_g2_i1;TRINITY_DN42609_c3_g2_i2;TRINITY_DN42609_c3_g2_i3;TRINITY_DN42609_c3_g2_i4;TRINITY_DN42609_c3_g2_i5;TRINITY_DN42609_c3_g2_i6	hypothetical protein MP_TR22314_c19_g1_i1_g.64707 [Noccaea caerulescens]	-	-	-	-	-	-	-	-	-	74	147.93	197	21	0	1	4.09	5.85	11.5	0.84	0	0.06	7.15	0.3	4.57491	4.9647	up	5.10263e-05	0.00326976	yes
TRINITY_DN41613_c2_g2	2157	TRINITY_DN41613_c2_g2_i1;TRINITY_DN41613_c2_g2_i2;TRINITY_DN41613_c2_g2_i3;TRINITY_DN41613_c2_g2_i4;TRINITY_DN41613_c2_g2_i5;TRINITY_DN41613_c2_g2_i6;TRINITY_DN41613_c2_g2_i7;TRINITY_DN41613_c2_g2_i8	hypothetical protein CISIN_1g008624mg [Citrus sinensis]	At5g59250	D-xylose-proton symporter-like 3, chloroplastic OS=Arabidopsis thaliana GN=At5g59250 PE=1 SV=2	GO:0005351(sugar:proton symporter activity);GO:0005355(glucose transmembrane transporter activity);GO:0005887(integral component of plasma membrane);GO:0035428(hexose transmembrane transport);GO:0046323(glucose import)	ENOG410XNQK(Transporter)	-	-	-	-	A0A067FTT9.1 PF00083.22;Sugar_tr;	490.9	674	715	192	151	186	10.29	9.08	13.88	2.6	3.55	3.6	11.08	3.25	1.76945	2.37324	up	5.19999e-05	0.00332661	yes
TRINITY_DN46734_c0_g1	370	TRINITY_DN46734_c0_g1_i1;TRINITY_DN46734_c0_g1_i2;TRINITY_DN46734_c0_g1_i3	PREDICTED: scopoletin glucosyltransferase-like [Elaeis guineensis]	GT7	UDP-glucose flavonoid 3-O-glucosyltransferase 7 OS=Fragaria ananassa GN=GT7 PE=1 SV=1	GO:0009813(flavonoid biosynthetic process);GO:0043231(intracellular membrane-bounded organelle);GO:0052696(flavonoid glucuronidation);GO:0080043(quercetin 3-O-glucosyltransferase activity);GO:0080044(quercetin 7-O-glucosyltransferase activity)	COG1819(Transferase)	K14595	abscisate beta-glucosyltransferase	EC:2.4.1.263	vvi00906(Carotenoid biosynthesis)	A0A067JLY2.1 PF00201.16;UDPGT;	864	54	107	0	11	29	620.05	24.4	67.78	0	5.35	16.82	237.41	7.39	5.00566	4.63694	up	5.58728e-05	0.00355074	yes
TRINITY_DN28183_c4_g1	436	TRINITY_DN28183_c4_g1_i1	-	-	-	-	-	-	-	-	-	-	3	35	48	0	0	0	0.43	3.94	7.12	0	0	0	3.83	0	#DIV/0!	8.37273	up	5.60699e-05	0.00355152	yes
TRINITY_DN42608_c2_g2	614	TRINITY_DN42608_c2_g2_i1;TRINITY_DN42608_c2_g2_i2;TRINITY_DN42608_c2_g2_i3;TRINITY_DN42608_c2_g2_i4;TRINITY_DN42608_c2_g2_i5;TRINITY_DN42608_c2_g2_i6;TRINITY_DN42608_c2_g2_i7	-	-	-	-	-	-	-	-	-	-	0	161	193	0	2	2	0	33.74	66.22	0	0.71	0.69	33.32	0.47	6.14758	6.98484	up	5.62502e-05	0.00355368	yes
TRINITY_DN27629_c1_g8	562	TRINITY_DN27629_c1_g8_i1;TRINITY_DN27629_c1_g8_i2;TRINITY_DN27629_c1_g8_i3	-	-	-	-	-	-	-	-	-	-	925.8	6	23	0	0	8.34	111.93	0.43	2.19	0	0	0.68	38.18	0.23	7.37504	6.76301	up	5.63185e-05	0.00355368	yes
TRINITY_DN38067_c3_g2	1039	TRINITY_DN38067_c3_g2_i1;TRINITY_DN38067_c3_g2_i2;TRINITY_DN38067_c3_g2_i3	-	-	-	-	-	-	-	-	-	-	101	416	1688.66	163	36	48	2.98	14.68	79.5	11.45	2	2.81	32.39	5.42	2.57918	3.82029	up	5.63812e-05	0.00355368	yes
TRINITY_DN38286_c0_g2	529	TRINITY_DN38286_c0_g2_i1	-	-	-	-	-	-	-	-	-	-	5	70	47	1	1	0	0.45	5.57	4.89	0.09	0.09	0	3.64	0.06	5.92283	6.38467	up	5.73112e-05	0.00360049	yes
TRINITY_DN41948_c2_g2	1450	TRINITY_DN41948_c2_g2_i1;TRINITY_DN41948_c2_g2_i2;TRINITY_DN41948_c2_g2_i3;TRINITY_DN41948_c2_g2_i4;TRINITY_DN41948_c2_g2_i5;TRINITY_DN41948_c2_g2_i6;TRINITY_DN41948_c2_g2_i7	PREDICTED: uncharacterized protein LOC104605628 [Nelumbo nucifera]	-	-	GO:0003674(molecular_function);GO:0008150(biological_process);GO:0009507(chloroplast);GO:0016021(integral component of membrane)	ENOG4111SYH(Peroxisomal membrane protein)	K13348	protein Mpv17	-	nnu04146(Peroxisome)	V4JXF0.1 PF04117.10;Mpv17_PMP22;	516	1821	2515	583	185	176	10.35	39.03	72.2	14.25	4.51	4.48	40.53	7.75	2.38672	3.05539	up	5.76732e-05	0.00361136	yes
TRINITY_DN43648_c0_g2	1684	TRINITY_DN43648_c0_g2_i1;TRINITY_DN43648_c0_g2_i2;TRINITY_DN43648_c0_g2_i3;TRINITY_DN43648_c0_g2_i4;TRINITY_DN43648_c0_g2_i5;TRINITY_DN43648_c0_g2_i6;TRINITY_DN43648_c0_g2_i7;TRINITY_DN43648_c0_g2_i8;TRINITY_DN43648_c0_g2_i9	PREDICTED: uncharacterized protein LOC104598732 [Nelumbo nucifera]	-	-	GO:0003674(molecular_function);GO:0005634(nucleus);GO:0008150(biological_process);GO:0016021(integral component of membrane)	ENOG410YW44(NA)	-	-	-	-	-	171	534	529	45	76	106	2.96	15.63	17.86	0.78	1.58	6.83	12.15	3.06	1.98935	3.05378	up	5.83522e-05	0.00363767	yes
TRINITY_DN34469_c0_g1	3914	TRINITY_DN34469_c0_g1_i1;TRINITY_DN34469_c0_g1_i2;TRINITY_DN34469_c0_g1_i3;TRINITY_DN34469_c0_g1_i4;TRINITY_DN34469_c0_g1_i5;TRINITY_DN34469_c0_g1_i6;TRINITY_DN34469_c0_g1_i7	hypothetical protein MANES_13G015400 [Manihot esculenta]	MIB2	E3 ubiquitin-protein ligase MIB2 OS=Gallus gallus GN=MIB2 PE=2 SV=1	GO:0005737(cytoplasm);GO:0008150(biological_process)	COG0666(Ankyrin Repeat)	-	-	-	-	M1BGW4.1 PF12796.5;Ank_2;	1946	710	843	291	254	450	20.34	8.47	12.97	3.14	3.32	5.48	13.93	3.98	1.80735	2.11195	up	5.83761e-05	0.00363767	yes
TRINITY_DN30631_c3_g1	1191	TRINITY_DN30631_c3_g1_i1;TRINITY_DN30631_c3_g1_i2;TRINITY_DN30631_c3_g1_i3;TRINITY_DN30631_c3_g1_i4	PREDICTED: expansin-A11-like [Gossypium hirsutum]	EXPA1	Expansin-A1 OS=Oryza sativa subsp. japonica GN=EXPA1 PE=2 SV=2	GO:0005576(extracellular region);GO:0005618(cell wall);GO:0009664(plant-type cell wall organization);GO:0009826(unidimensional cell growth);GO:0009828(plant-type cell wall loosening);GO:0009831(plant-type cell wall modification involved in multidimensional cell growth);GO:0016020(membrane)	ENOG410YB3R(loosening and extension of plant cell walls by disrupting non-covalent bonding between cellulose microfibrils and matrix glucans. No enzymatic activity has been found)	-	-	-	-	A0A0J8B7I0.1 PF03330.16;DPBB_1;	2026	173	201	121	9	86	68.45	6.47	9.71	3.35	0.4	3.54	28.21	2.43	3.53718	3.60414	up	5.86926e-05	0.00364613	yes
TRINITY_DN35183_c1_g1	526	TRINITY_DN35183_c1_g1_i1	-	-	-	-	-	-	-	-	-	-	48	11	39	0	0	1	4.38	0.88	4.1	0	0	0.09	3.12	0.03	6.70044	6.42479	up	5.92033e-05	0.00367137	yes
TRINITY_DN32923_c4_g1	776	TRINITY_DN32923_c4_g1_i1	-	-	-	-	-	-	-	-	-	-	35	28	51	0	2	3	1.58	1.25	2.96	0	0.1	0.15	1.93	0.08	4.59246	4.8283	up	5.96916e-05	0.00369569	yes
TRINITY_DN28432_c0_g5	1239	TRINITY_DN28432_c0_g5_i1;TRINITY_DN28432_c0_g5_i2	-	-	-	-	-	-	-	-	-	-	190	23	12	1	1	4	6.87	0.8	0.52	0.02	0.03	0.11	2.73	0.05	5.77083	5.18937	up	5.97895e-05	0.0036958	yes
TRINITY_DN36120_c0_g2	1079	TRINITY_DN36120_c0_g2_i1;TRINITY_DN36120_c0_g2_i2;TRINITY_DN36120_c0_g2_i3;TRINITY_DN36120_c0_g2_i4;TRINITY_DN36120_c0_g2_i5;TRINITY_DN36120_c0_g2_i6;TRINITY_DN36120_c0_g2_i7;TRINITY_DN36120_c0_g2_i8	-	-	-	-	-	-	-	-	-	-	825	799	866	365	143.2	256	43.98	64.41	90.13	19.22	10.83	19.58	66.17	16.54	2.00022	2.24843	up	6.05083e-05	0.00372824	yes
TRINITY_DN32439_c0_g4	1502	TRINITY_DN32439_c0_g4_i1;TRINITY_DN32439_c0_g4_i2	putative tea geometrid larvae-inducible protein [Camellia sinensis]	At5g33370	GDSL esterase/lipase At5g33370 OS=Arabidopsis thaliana GN=At5g33370 PE=2 SV=1	GO:0005576(extracellular region);GO:0016042(lipid catabolic process);GO:0016788(hydrolase activity, acting on ester bonds);GO:0052689(carboxylic ester hydrolase activity)	COG3240(GDSL esterase lipase)	K00679	phospholipid:diacylglycerol acyltransferase	EC:2.3.1.158	cic00561(Glycerolipid metabolism)	B9S7Q1.1 PF00657.20;Lipase_GDSL;	3388.62	19	33	41	8	25	73.7	1.49	3.68	3.86	0.71	1.95	26.29	2.17	3.59875	5.45185	up	6.20984e-05	0.00379545	yes
TRINITY_DN28948_c0_g1	669	TRINITY_DN28948_c0_g1_i1;TRINITY_DN28948_c0_g1_i2;TRINITY_DN28948_c0_g1_i3;TRINITY_DN28948_c0_g1_i4;TRINITY_DN28948_c0_g1_i5;TRINITY_DN28948_c0_g1_i6;TRINITY_DN28948_c0_g1_i7	PREDICTED: transcription factor ILI6 [Theobroma cacao]	PRE3	Transcription factor PRE3 OS=Arabidopsis thaliana GN=PRE3 PE=1 SV=1	GO:0003677(DNA binding);GO:0003700(transcription factor activity, sequence-specific DNA binding);GO:0005515(protein binding);GO:0005634(nucleus);GO:0005737(cytoplasm);GO:0006351(transcription, DNA-templated);GO:0006355(regulation of transcription, DNA-templated);GO:0009740(gibberellic acid mediated signaling pathway);GO:0009742(brassinosteroid mediated signaling pathway);GO:0010086(embryonic root…	ENOG411140I(Helix-loop-helix DNA-binding domain)	-	-	-	-	K4BWP7.1 PF00010.24;HLH;	168	17	103	0	0	9	12.1	2.18	14.63	0	0	0.91	9.64	0.3	5.006	5.20959	up	6.21914e-05	0.00379545	yes
TRINITY_DN24360_c0_g1	386	TRINITY_DN24360_c0_g1_i1	hypothetical protein MIMGU_mgv1a022794mg [Erythranthe guttata]	-	-	-	-	-	-	-	-	-	38	231	345	41	6	6	7.65	33.41	66.31	7.49	1.02	0.99	35.79	3.17	3.497	4.28297	up	6.26007e-05	0.00380419	yes
TRINITY_DN37842_c1_g1	861	TRINITY_DN37842_c1_g1_i1;TRINITY_DN37842_c1_g1_i2;TRINITY_DN37842_c1_g1_i3	PREDICTED: protein YLS3 [Vitis vinifera]	YLS3	Protein YLS3 OS=Arabidopsis thaliana GN=YLS3 PE=2 SV=1	GO:0005886(plasma membrane);GO:0006869(lipid transport);GO:0008289(lipid binding);GO:0016021(integral component of membrane);GO:0031225(anchored component of membrane)	ENOG410YR9F(Non-specific lipid-transfer protein-like protein)	-	-	-	-	F6HH52.1 PF14368.4;LTP_2;	0	130	154	0	1.18	2.41	0	5.87	9.49	0	0.1	0.19	5.12	0.1	5.67807	7.0891	up	6.26722e-05	0.00380419	yes
TRINITY_DN36158_c3_g1	861	TRINITY_DN36158_c3_g1_i1;TRINITY_DN36158_c3_g1_i2	PREDICTED: chaperone protein ClpB3, chloroplastic [Vitis vinifera]	CLPB3	Chaperone protein ClpB3, chloroplastic OS=Arabidopsis thaliana GN=CLPB3 PE=1 SV=1	GO:0005524(ATP binding);GO:0005737(cytoplasm);GO:0009408(response to heat);GO:0009507(chloroplast);GO:0009532(plastid stroma);GO:0009570(chloroplast stroma);GO:0009658(chloroplast organization);GO:0016485(protein processing);GO:0016887(ATPase activity)	COG0542(ATP-dependent CLP protease ATP-binding subunit)	-	-	-	-	A0A0A0LB19.1 PF07724.12;AAA_2;	419	380	885	160	92	187	16.22	14.87	44.98	6.18	4.08	8.13	25.36	6.13	2.0486	2.46234	up	6.27303e-05	0.00380419	yes
TRINITY_DN34208_c0_g2	693	TRINITY_DN34208_c0_g2_i1;TRINITY_DN34208_c0_g2_i2;TRINITY_DN34208_c0_g2_i3;TRINITY_DN34208_c0_g2_i4;TRINITY_DN34208_c0_g2_i5	PREDICTED: disease resistance RPP13-like protein 4 [Prunus mume]	RPP13L4	Disease resistance RPP13-like protein 4 OS=Arabidopsis thaliana GN=RPP13L4 PE=1 SV=2	GO:0003674(molecular_function);GO:0005634(nucleus);GO:0008150(biological_process);GO:0009507(chloroplast)	ENOG410YFGM(NA)	K13420	LRR receptor-like serine/threonine-protein kinase FLS2	EC:2.7.11.1	nnu04626(Plant-pathogen interaction)	K7K657.1 PF13855.4;LRR_8;	59	7	21	0	0	0	6.57	0.56	2.12	0	0	0	3.08	0	#DIV/0!	7.84599	up	6.29178e-05	0.00380955	yes
TRINITY_DN34110_c1_g2	1339	TRINITY_DN34110_c1_g2_i1;TRINITY_DN34110_c1_g2_i2;TRINITY_DN34110_c1_g2_i3;TRINITY_DN34110_c1_g2_i4;TRINITY_DN34110_c1_g2_i5	PREDICTED: short-chain dehydrogenase TIC 32, chloroplastic [Vitis vinifera]	TIC32	Short-chain dehydrogenase TIC 32, chloroplastic OS=Pisum sativum GN=TIC32 PE=1 SV=1	GO:0009507(chloroplast);GO:0016491(oxidoreductase activity);GO:0055114(oxidation-reduction process)	COG1028(Dehydrogenase reductase)	-	-	-	-	V4TIE0.1 PF13561.4;adh_short_C2;	311	39	244	35	14	23	19.03	2.31	11.57	0.75	0.84	1.36	10.97	0.98	3.48464	3.31061	up	6.33107e-05	0.00382731	yes
TRINITY_DN41471_c0_g1	617	TRINITY_DN41471_c0_g1_i1	Multidrug resistance-associated protein 14, putative [Theobroma cacao]	ABCC10	ABC transporter C family member 10 OS=Arabidopsis thaliana GN=ABCC10 PE=2 SV=2	GO:0005524(ATP binding);GO:0005774(vacuolar membrane);GO:0005886(plasma membrane);GO:0008559(xenobiotic-transporting ATPase activity);GO:0016021(integral component of membrane);GO:0042626(ATPase activity, coupled to transmembrane movement of substances)	COG1132((ABC) transporter)	K05666	ATP-binding cassette, subfamily C (CFTR/MRP), member 2	-	vra02010(ABC transporters)	A0A061G6V3.1 PF00005.25;ABC_tran;	27	14	25	0	0	0	1.8	0.87	2.03	0	0	0	1.57	0	#DIV/0!	7.69626	up	6.4641e-05	0.0039016	yes
TRINITY_DN28371_c1_g2	310	TRINITY_DN28371_c1_g2_i1;TRINITY_DN28371_c1_g2_i2;TRINITY_DN28371_c1_g2_i3	ADH2 [Actinidia deliciosa]	ADH	Alcohol dehydrogenase OS=Malus domestica GN=ADH PE=2 SV=1	GO:0001666(response to hypoxia);GO:0004022(alcohol dehydrogenase (NAD) activity);GO:0005737(cytoplasm);GO:0005794(Golgi apparatus);GO:0005829(cytosol);GO:0005886(plasma membrane);GO:0006970(response to osmotic stress);GO:0008270(zinc ion binding);GO:0009409(response to cold);GO:0009413(response to flooding);GO:0009414(response to water deprivation);GO:0009651(response to salt stress);GO:0009737(r…	COG1062(alcohol dehydrogenase)	K18857	alcohol dehydrogenase class-P	EC:1.1.1.1	pxb00010(Glycolysis / Gluconeogenesis);pxb00071(Fatty acid degradation);pxb00592(alpha-Linolenic acid metabolism);pxb00350(Tyrosine metabolism)	S8D8G0.1 PF00107.24;ADH_zinc_N;	4.1	141.67	249.43	0	4	7	2.25	37.06	86.79	0	1.35	2	42.03	1.12	5.22985	5.75045	up	6.53794e-05	0.00393381	yes
TRINITY_DN42339_c0_g1	2370	TRINITY_DN42339_c0_g1_i1;TRINITY_DN42339_c0_g1_i2;TRINITY_DN42339_c0_g1_i3;TRINITY_DN42339_c0_g1_i4	PREDICTED: cellulose synthase-like protein G3 [Sesamum indicum]	CSLG1	Cellulose synthase-like protein G1 OS=Arabidopsis thaliana GN=CSLG1 PE=2 SV=1	GO:0000139(Golgi membrane);GO:0000271(polysaccharide biosynthetic process);GO:0005886(plasma membrane);GO:0016021(integral component of membrane);GO:0016740(transferase activity);GO:0016757(transferase activity, transferring glycosyl groups);GO:0016759(cellulose synthase activity);GO:0016760(cellulose synthase (UDP-forming) activity);GO:0030244(cellulose biosynthetic process);GO:0071555(cell wall…	COG1215(Glycosyl transferase, family 2)	K00770	1,4-beta-D-xylan synthase	EC:2.4.2.24	obr00500(Starch and sucrose metabolism);obr00520(Amino sugar and nucleotide sugar metabolism)	A0A0J8CPJ7.1 PF03552.12;Cellulose_synt;	4117	49	681.95	1	27	104	60.12	3.16	15.71	0.01	1.33	4.63	26.33	1.99	3.72587	5.16259	up	6.54967e-05	0.00393472	yes
TRINITY_DN45143_c1_g2	413	TRINITY_DN45143_c1_g2_i1	-	-	-	-	-	-	-	-	-	-	50	24	42	0	0	4	8.27	3.01	6.96	0	0	0.57	6.08	0.19	5	5.14908	up	6.59442e-05	0.00394925	yes
TRINITY_DN25153_c5_g1	652	TRINITY_DN25153_c5_g1_i1;TRINITY_DN25153_c5_g1_i2;TRINITY_DN25153_c5_g1_i3	PREDICTED: glutamate synthase 1 [NADH], chloroplastic isoform X1 [Vitis vinifera]	-	Glutamate synthase [NADH], amyloplastic OS=Medicago sativa PE=1 SV=1	GO:0005737(cytoplasm);GO:0006537(glutamate biosynthetic process);GO:0015930(glutamate synthase activity);GO:0019676(ammonia assimilation cycle)	COG0067(glutamate synthase);COG0069(glutamate synthase);COG0070(glutamate synthase);COG0493(metal cluster binding)	K00264	glutamate synthase (NADPH/NADH)	EC:1.4.1.13 1.4.1.14	vvi01230(Biosynthesis of amino acids);vvi00910(Nitrogen metabolism);vvi00250(Alanine, aspartate and glutamate metabolism)	A0A0A0LDU9.1 PF14691.4;Fer4_20;	1016	789.47	2120	194	372	328	61.54	45.65	159.85	11.57	26.12	21.25	89.01	19.65	2.17944	2.52483	up	6.63882e-05	0.00396966	yes
TRINITY_DN31859_c1_g1	1071	TRINITY_DN31859_c1_g1_i1;TRINITY_DN31859_c1_g1_i2	PREDICTED: tetraspanin-3-like [Capsicum annuum]	TET3	Tetraspanin-3 OS=Arabidopsis thaliana GN=TET3 PE=2 SV=1	GO:0003674(molecular_function);GO:0005886(plasma membrane);GO:0007568(aging);GO:0009506(plasmodesma);GO:0016021(integral component of membrane)	ENOG410YB0X(Tetraspanin family)	-	-	-	-	A0A022R716.1 PF00335.18;Tetraspannin;	1581	687	1404	596	171	254	47.37	20.66	53.29	17.03	7.33	9.83	40.44	11.4	1.82675	2.27447	up	6.75296e-05	0.00403164	yes
TRINITY_DN44791_c1_g1	1813	TRINITY_DN44791_c1_g1_i1;TRINITY_DN44791_c1_g1_i2;TRINITY_DN44791_c1_g1_i3;TRINITY_DN44791_c1_g1_i4	unnamed protein product [Coffea canephora]	CYP94A2	Cytochrome P450 94A2 OS=Vicia sativa GN=CYP94A2 PE=2 SV=1	GO:0002213(defense response to insect);GO:0005506(iron ion binding);GO:0005576(extracellular region);GO:0009555(pollen development);GO:0009611(response to wounding);GO:0009694(jasmonic acid metabolic process);GO:0010154(fruit development);GO:0016021(integral component of membrane);GO:0016705(oxidoreductase activity, acting on paired donors, with incorporation or reduction of molecular oxygen);GO:…	COG2124(Cytochrome p450)	K13407	fatty acid omega-hydroxylase	EC:1.14.-.-	vvi00073(Cutin, suberine and wax biosynthesis)	M1D3U5.1 PF00067.20;p450;	165.44	296.19	361.8	21	44.35	73.79	2.95	5.07	7.99	0.31	1.06	1.84	5.34	1.07	2.31923	3.11625	up	6.77779e-05	0.00403289	yes
TRINITY_DN28866_c3_g4	768	TRINITY_DN28866_c3_g4_i1	-	-	-	-	-	-	-	-	-	-	0	68	59	0	0	0	0	3.08	3.47	0	0	0	2.18	0	#DIV/0!	9.01032	up	6.77939e-05	0.00403289	yes
TRINITY_DN44240_c0_g5	438	TRINITY_DN44240_c0_g5_i1;TRINITY_DN44240_c0_g5_i2;TRINITY_DN44240_c0_g5_i3;TRINITY_DN44240_c0_g5_i4;TRINITY_DN44240_c0_g5_i5;TRINITY_DN44240_c0_g5_i6	adenine phosphoribosyltransferase [Camellia sinensis]	APT5	Adenine phosphoribosyltransferase 5 OS=Arabidopsis thaliana GN=APT5 PE=1 SV=1	GO:0003999(adenine phosphoribosyltransferase activity);GO:0005737(cytoplasm);GO:0006168(adenine salvage);GO:0044209(AMP salvage)	COG0503(Catalyzes a salvage reaction resulting in the formation of AMP, that is energically less costly than de novo synthesis (By similarity))	K00759	adenine phosphoribosyltransferase	EC:2.4.2.7	pop00230(Purine metabolism)	A0A0D2SR54.1 PF00156.25;Pribosyltran;	11	29	27	0	0	0	1.71	7.12	11.68	0	0	0	6.84	0	#DIV/0!	7.95839	up	6.78652e-05	0.00403289	yes
TRINITY_DN34476_c2_g1	432	TRINITY_DN34476_c2_g1_i1;TRINITY_DN34476_c2_g1_i2	-	-	-	-	-	-	-	-	-	-	1	137	169	0	2	4	0.15	21.01	34.45	0	0.27	0.52	18.54	0.26	6.15599	6.27781	up	6.81104e-05	0.00404122	yes
TRINITY_DN26426_c2_g1	1089	TRINITY_DN26426_c2_g1_i1;TRINITY_DN26426_c2_g1_i2	unnamed protein product [Coffea canephora]	-	-	-	ENOG410YFGM(NA)	-	-	-	-	-	59	20	17	0	1	0	1.63	0.72	0.83	0	0.04	0	1.06	0.01	6.72792	6.28074	up	6.82757e-05	0.00404479	yes
TRINITY_DN43331_c1_g3	510	TRINITY_DN43331_c1_g3_i1;TRINITY_DN43331_c1_g3_i2	PREDICTED: E3 ubiquitin-protein ligase RMA1H1 [Vitis vinifera]	RMA3	E3 ubiquitin-protein ligase RMA3 OS=Arabidopsis thaliana GN=RMA3 PE=1 SV=1	GO:0004842(ubiquitin-protein transferase activity);GO:0005634(nucleus);GO:0005783(endoplasmic reticulum);GO:0005789(endoplasmic reticulum membrane);GO:0008270(zinc ion binding);GO:0016021(integral component of membrane);GO:0016567(protein ubiquitination);GO:0016874(ligase activity)	ENOG4111IHV(Ring finger protein)	K10666	E3 ubiquitin-protein ligase RNF5	EC:2.3.2.27	vvi04141(Protein processing in endoplasmic reticulum)	C6TEZ7.1 PF13920.4;zf-C3HC4_3;	83.51	429.77	573.73	31.77	36.96	93.93	9.17	39.6	71.59	3.36	4.02	9.56	40.12	5.65	2.828	3.41806	up	6.91704e-05	0.00407893	yes
TRINITY_DN43368_c0_g5	865	TRINITY_DN43368_c0_g5_i1;TRINITY_DN43368_c0_g5_i2	PREDICTED: ABC transporter A family member 7-like isoform X1 [Malus domestica]	-	-	GO:0006869(lipid transport);GO:0042626(ATPase activity, coupled to transmembrane movement of substances);GO:0043231(intracellular membrane-bounded organelle)	COG1131((ABC) transporter)	-	-	-	-	A0A0A0LS95.1 PF12698.5;ABC2_membrane_3;	161	35	53	0	7	5	6.75	1.43	2.78	0	0.31	0.24	3.65	0.18	4.34183	4.40598	up	7.07511e-05	0.00416576	yes
TRINITY_DN34617_c2_g3	1545	TRINITY_DN34617_c2_g3_i1;TRINITY_DN34617_c2_g3_i2;TRINITY_DN34617_c2_g3_i3	Wall-associated receptor kinase-like 9 [Morus notabilis]	-	-	-	-	-	-	-	-	-	27	24	76	0	3	0	0.54	0.45	2.96	0	0.08	0	1.32	0.03	5.45943	5.5591	up	7.13941e-05	0.00419078	yes
TRINITY_DN42472_c1_g2	1226	TRINITY_DN42472_c1_g2_i1;TRINITY_DN42472_c1_g2_i2;TRINITY_DN42472_c1_g2_i3;TRINITY_DN42472_c1_g2_i4;TRINITY_DN42472_c1_g2_i5	PREDICTED: NAC domain-containing protein 67 [Vitis vinifera]	NAC056	NAC transcription factor 56 OS=Arabidopsis thaliana GN=NAC056 PE=2 SV=1	GO:0003700(transcription factor activity, sequence-specific DNA binding);GO:0005634(nucleus);GO:0006351(transcription, DNA-templated);GO:0006355(regulation of transcription, DNA-templated);GO:0007275(multicellular organism development);GO:0009753(response to jasmonic acid);GO:0044212(transcription regulatory region DNA binding);GO:0045995(regulation of embryonic development);GO:0048317(seed morph…	ENOG41114G4(No apical meristem (NAM) protein)	K01054	acylglycerol lipase	EC:3.1.1.23	bna00561(Glycerolipid metabolism)	F6HR10.1 PF02365.13;NAM;	20	135.08	127.41	10	3.05	11	0.96	22.45	21.49	1.03	0.09	0.5	14.97	0.54	4.79297	4.3026	up	7.22107e-05	0.00423225	yes
TRINITY_DN24950_c0_g1	1416	TRINITY_DN24950_c0_g1_i1	PREDICTED: F-box/kelch-repeat protein At1g15670-like [Citrus sinensis]	At1g15670	F-box/kelch-repeat protein At1g15670 OS=Arabidopsis thaliana GN=At1g15670 PE=2 SV=1	GO:0003674(molecular_function);GO:0005634(nucleus);GO:0005829(cytosol);GO:0080037(negative regulation of cytokinin-activated signaling pathway);GO:2000762(regulation of phenylpropanoid metabolic process)	ENOG4110X8D(Kelch repeat-containing F-box family protein)	-	-	-	-	B9GEJ8.1 PF13964.4;Kelch_6;	1025	2730	3579	364	544	775	20.16	57.17	96.71	7.29	12.92	18.11	58.01	12.77	2.18354	2.71377	up	7.24428e-05	0.00423939	yes
TRINITY_DN35012_c2_g1	1214	TRINITY_DN35012_c2_g1_i1	PREDICTED: F-box protein At1g78100 [Nicotiana tomentosiformis]	At1g22220	F-box protein At1g22220 OS=Arabidopsis thaliana GN=At1g22220 PE=2 SV=1	GO:0003674(molecular_function);GO:0005634(nucleus);GO:0008150(biological_process);GO:0009506(plasmodesma)	ENOG4111CQE(F-box protein)	-	-	-	-	W9S0P0.1 PF12937.5;F-box-like;	405	518	597	139	121	161	9.69	13.03	19.4	3.37	3.46	4.52	14.04	3.78	1.89308	2.38156	up	7.2645e-05	0.00424477	yes
TRINITY_DN35980_c6_g1	1049	TRINITY_DN35980_c6_g1_i1	-	-	-	-	-	-	-	-	-	-	14	116	171	13	4	3	0.41	3.49	6.66	0.38	0.14	0.1	3.52	0.21	4.06711	4.5993	up	7.30696e-05	0.0042631	yes
TRINITY_DN31348_c0_g1	764	TRINITY_DN31348_c0_g1_i1	-	-	-	-	-	-	-	-	-	-	1	54	41	0	0	0	0.05	2.47	2.43	0	0	0	1.65	0	#DIV/0!	8.61182	up	7.38675e-05	0.00430311	yes
TRINITY_DN36332_c1_g1	1806	TRINITY_DN36332_c1_g1_i1;TRINITY_DN36332_c1_g1_i2;TRINITY_DN36332_c1_g1_i3;TRINITY_DN36332_c1_g1_i4;TRINITY_DN36332_c1_g1_i5;TRINITY_DN36332_c1_g1_i6	unnamed protein product [Coffea canephora]	At5g41330	BTB/POZ domain-containing protein At5g41330 OS=Arabidopsis thaliana GN=At5g41330 PE=2 SV=1	GO:0005249(voltage-gated potassium channel activity);GO:0005634(nucleus);GO:0006813(potassium ion transport);GO:0008076(voltage-gated potassium channel complex);GO:0016020(membrane);GO:0016567(protein ubiquitination);GO:0051260(protein homooligomerization)	ENOG410XSWI(Potassium channel tetramerisation domain containing 3)	-	-	-	-	M5WEB5.1 PF02214.20;BTB_2;	100	335	447	87	21	40	1.68	13.2	21.19	1.46	0.57	0.71	12.02	0.91	3.72343	3.2886	up	7.53416e-05	0.00436913	yes
TRINITY_DN41629_c0_g1	2657	TRINITY_DN41629_c0_g1_i1;TRINITY_DN41629_c0_g1_i10;TRINITY_DN41629_c0_g1_i11;TRINITY_DN41629_c0_g1_i12;TRINITY_DN41629_c0_g1_i13;TRINITY_DN41629_c0_g1_i2;TRINITY_DN41629_c0_g1_i3;TRINITY_DN41629_c0_g1_i4;TRINITY_DN41629_c0_g1_i5;TRINITY_DN41629_c0_g1_i6;TRINITY_DN41629_c0_g1_i7;TRINITY_DN41629_c0_g1_i8;TRINITY_DN41629_c0_g1_i9	PREDICTED: dnaJ homolog subfamily B member 13-like [Sesamum indicum]	Dnajb13	DnaJ homolog subfamily B member 13 OS=Mus musculus GN=Dnajb13 PE=1 SV=1	GO:0005737(cytoplasm);GO:0006457(protein folding);GO:0051082(unfolded protein binding)	COG0484(ATP binding to DnaK triggers the release of the substrate protein, thus completing the reaction cycle. Several rounds of ATP-dependent interactions between DnaJ, DnaK and GrpE are required for fully efficient folding. Also involved, together with DnaK and GrpE, in the DNA replication of plasmids through activation of initiation proteins (By similarity))	K09503	DnaJ homolog subfamily A member 2	-	jcu04141(Protein processing in endoplasmic reticulum)	C6T8E0.1 PF01556.16;DnaJ_C;	1013	1066	1040	331	219	445	19.57	20.63	30.6	5.37	10.35	13.47	23.6	9.73	1.27828	2.18337	up	7.59723e-05	0.00439246	yes
TRINITY_DN37935_c3_g1	1609	TRINITY_DN37935_c3_g1_i1	PREDICTED: probable inactive patatin-like protein 9 [Vitis vinifera]	PLP9	Probable inactive patatin-like protein 9 OS=Arabidopsis thaliana GN=PLP9 PE=2 SV=1	GO:0005576(extracellular region);GO:0016042(lipid catabolic process);GO:0016787(hydrolase activity);GO:0045735(nutrient reservoir activity)	COG3621(Patatin group)	-	-	-	-	F6HI39.1 PF01734.20;Patatin;	1120	2	122	18	4	10	18.82	0.04	2.84	0.31	0.08	0.2	7.23	0.2	5.17592	5.24028	up	7.65366e-05	0.00441843	yes
TRINITY_DN36834_c0_g3	697	TRINITY_DN36834_c0_g3_i1;TRINITY_DN36834_c0_g3_i2	putative mannitol dehydrogenase [Morus notabilis]	CAD	Probable mannitol dehydrogenase OS=Fragaria ananassa GN=CAD PE=2 SV=1	GO:0005737(cytoplasm);GO:0008270(zinc ion binding);GO:0009617(response to bacterium);GO:0009809(lignin biosynthetic process);GO:0045551(cinnamyl-alcohol dehydrogenase activity);GO:0052747(sinapyl alcohol dehydrogenase activity);GO:0055114(oxidation-reduction process)	COG1064(alcohol dehydrogenase)	K00083	cinnamyl-alcohol dehydrogenase	EC:1.1.1.195	fve00940(Phenylpropanoid biosynthesis)	W9RAR6.1 PF00107.24;ADH_zinc_N;	38	110	389	27	12	4	2.33	6.05	27.92	1.44	0.71	0.23	12.1	0.79	3.93701	4.21335	up	7.73892e-05	0.00446096	yes
TRINITY_DN40368_c2_g2	303	TRINITY_DN40368_c2_g2_i1;TRINITY_DN40368_c2_g2_i2	-	-	-	-	-	-	-	-	-	-	14	80	107	8	1	1	7.2	24.48	43	3.36	0.38	0.37	24.89	1.37	4.18332	5.01645	up	7.78746e-05	0.00447869	yes
TRINITY_DN25312_c0_g5	727	TRINITY_DN25312_c0_g5_i1;TRINITY_DN25312_c0_g5_i2	hypothetical protein PRUPE_ppa024192mg [Prunus persica]	-	-	-	ENOG41119XI(function)	-	-	-	-	M5WZ22.1 PF10536.7;PMD;	0	73	49	0	0	0	0	4.36	3.51	0	0	0	2.62	0	#DIV/0!	8.97911	up	7.85323e-05	0.00449986	yes
TRINITY_DN31678_c2_g4	501	TRINITY_DN31678_c2_g4_i1;TRINITY_DN31678_c2_g4_i2;TRINITY_DN31678_c2_g4_i3;TRINITY_DN31678_c2_g4_i4	-	-	-	-	-	-	-	-	-	-	0	98	114	0	1	1.22	0	19.36	38.5	0	0.25	0.29	19.29	0.18	6.74371	7.14082	up	7.8997e-05	0.00451976	yes
TRINITY_DN39132_c3_g1	1614	TRINITY_DN39132_c3_g1_i1;TRINITY_DN39132_c3_g1_i2	PREDICTED: fasciclin-like arabinogalactan protein 17 [Vitis vinifera]	FLA17	Fasciclin-like arabinogalactan protein 17 OS=Arabidopsis thaliana GN=FLA17 PE=2 SV=1	GO:0003674(molecular_function);GO:0005576(extracellular region);GO:0005773(vacuole);GO:0007155(cell adhesion)	COG2335(Beta-Ig-H3 fasciclin)	-	-	-	-	A0A0J8BV42.1 PF02469.20;Fasciclin;	1183	86	94.36	41	37	52	19.94	1.55	2.19	0.7	0.75	1.04	7.89	0.83	3.24884	3.35181	up	8.26408e-05	0.00470026	yes
TRINITY_DN26682_c2_g6	969	TRINITY_DN26682_c2_g6_i1	-	-	-	-	-	-	-	-	-	-	27	31	56	0	1	4	0.88	1.03	2.41	0	0.04	0.15	1.44	0.06	4.58496	4.92972	up	8.27676e-05	0.00470052	yes
TRINITY_DN40088_c0_g2	1011	TRINITY_DN40088_c0_g2_i1;TRINITY_DN40088_c0_g2_i2;TRINITY_DN40088_c0_g2_i3;TRINITY_DN40088_c0_g2_i4	High mobility group A isoform 1 [Theobroma cacao]	HMGIY2	HMG-Y-related protein A OS=Zea mays GN=HMGIY2 PE=1 SV=1	GO:0005730(nucleolus);GO:0043565(sequence-specific DNA binding);GO:2000014(regulation of endosperm development)	ENOG410YQM8(HMG-Y-related protein)	-	-	-	-	A0A061EFX0.1 PF00538.17;Linker_histone;	405	481	426	119	83	164	17.09	20.87	23.95	5.05	4.03	7.89	20.64	5.66	1.86657	2.39266	up	8.33188e-05	0.00472484	yes
TRINITY_DN34391_c1_g1	816	TRINITY_DN34391_c1_g1_i1;TRINITY_DN34391_c1_g1_i2;TRINITY_DN34391_c1_g1_i3;TRINITY_DN34391_c1_g1_i4;TRINITY_DN34391_c1_g1_i5	hypothetical protein CISIN_1g036265mg, partial [Citrus sinensis]	RLP12	Receptor-like protein 12 OS=Arabidopsis thaliana GN=RLP12 PE=2 SV=2	GO:0004252(serine-type endopeptidase activity);GO:0005618(cell wall)	COG4886(leucine Rich Repeat)	K13466	EIX receptor 1/2	-	sly04626(Plant-pathogen interaction)	A0A061F219.1 PF13855.4;LRR_8;	7	27	37	0	0	0	1.08	1.6	3.82	0	0	0	2.17	0	#DIV/0!	8.05188	up	8.41783e-05	0.00476655	yes
TRINITY_DN41531_c0_g5	702	TRINITY_DN41531_c0_g5_i1	hypothetical protein PRUPE_ppa001630mg [Prunus persica]	CHUP1	Protein CHUP1, chloroplastic OS=Arabidopsis thaliana GN=CHUP1 PE=1 SV=1	GO:0009658(chloroplast organization);GO:0009707(chloroplast outer membrane)	ENOG410YE6R(protein CHUP1, chloroplastic-like)	-	-	-	-	-	21	18	22	0	0	0	1.12	0.93	1.47	0	0	0	1.17	0	#DIV/0!	7.66199	up	8.43858e-05	0.00477127	yes
TRINITY_DN25251_c5_g1	500	TRINITY_DN25251_c5_g1_i1;TRINITY_DN25251_c5_g1_i2;TRINITY_DN25251_c5_g1_i3;TRINITY_DN25251_c5_g1_i4;TRINITY_DN25251_c5_g1_i5;TRINITY_DN25251_c5_g1_i6;TRINITY_DN25251_c5_g1_i7;TRINITY_DN25251_c5_g1_i8	PREDICTED: uncharacterized protein LOC107434156 [Ziziphus jujuba]	-	-	GO:0003674(molecular_function);GO:0005783(endoplasmic reticulum);GO:0009061(anaerobic respiration)	ENOG410Z762(NA)	K01938	formate--tetrahydrofolate ligase	EC:6.3.4.3	obr01200(Carbon metabolism);obr00670(One carbon pool by folate)	-	35	9	25	0	0	0	4.45	0.82	3.07	0	0	0	2.78	0	#DIV/0!	7.65665	up	8.4949e-05	0.00479606	yes
TRINITY_DN44369_c4_g1	1082	TRINITY_DN44369_c4_g1_i1	UDP-glucoronosyl/UDP-glucosyl transferase family protein [Populus trichocarpa]	UGT74B1	UDP-glycosyltransferase 74B1 OS=Arabidopsis thaliana GN=UGT74B1 PE=1 SV=1	GO:0009813(flavonoid biosynthetic process);GO:0043231(intracellular membrane-bounded organelle);GO:0052696(flavonoid glucuronidation);GO:0080043(quercetin 3-O-glucosyltransferase activity);GO:0080044(quercetin 7-O-glucosyltransferase activity)	COG1819(Transferase)	K11820	N-hydroxythioamide S-beta-glucosyltransferase	EC:2.4.1.195	pop01210(2-Oxocarboxylic acid metabolism);pop00380(Tryptophan metabolism);pop00966(Glucosinolate biosynthesis)	F6GSU7.1 PF00201.16;UDPGT;	112	36	74	0	5	8	3.12	1.04	2.77	0	0.16	0.26	2.31	0.14	4.04439	4.30402	up	8.56567e-05	0.00482442	yes
TRINITY_DN35520_c1_g4	638	TRINITY_DN35520_c1_g4_i1	hypothetical protein B456_013G154100 [Gossypium raimondii]	HTR2	Histone H3.2 OS=Arabidopsis thaliana GN=HTR2 PE=1 SV=2	GO:0000228(nuclear chromosome);GO:0000784(nuclear chromosome, telomeric region);GO:0000786(nucleosome);GO:0000788(nuclear nucleosome);GO:0002230(positive regulation of defense response to virus by host);GO:0005634(nucleus);GO:0006334(nucleosome assembly);GO:0006335(DNA replication-dependent nucleosome assembly);GO:0016020(membrane);GO:0042393(histone binding);GO:0043234(protein complex);GO:005129…	COG2036(Core component of nucleosome. Nucleosomes wrap and compact DNA into chromatin, limiting DNA accessibility to the cellular machineries which require DNA as a template. Histones thereby play a central role in transcription regulation, DNA repair, DNA replication and chromosomal stability. DNA accessibility is regulated via a complex set of post-translational modifications of histones, also …	K02922	large subunit ribosomal protein L37e	-	zma03010(Ribosome)	A0A0D2T6A5.1 PF00125.22;Histone;	2775	14	78	14	22	47	173.89	0.83	6.01	0.86	1.5	3.12	60.24	1.83	5.04081	4.94061	up	8.57022e-05	0.00482442	yes
TRINITY_DN31754_c0_g3	1456	TRINITY_DN31754_c0_g3_i1;TRINITY_DN31754_c0_g3_i2;TRINITY_DN31754_c0_g3_i3	PREDICTED: uncharacterized protein LOC108214919 isoform X1 [Daucus carota subsp. sativus]	-	-	-	-	K01051	pectinesterase	EC:3.1.1.11	mdm00040(Pentose and glucuronate interconversions);mdm00500(Starch and sucrose metabolism)	A0A0J8FRJ7.1 PF14223.4;Retrotran_gag_2;	0	140	188	4	1	3	0	3.21	7.74	1.14	0.03	0.5	3.65	0.56	2.7044	6.06276	up	8.62711e-05	0.00484934	yes
TRINITY_DN37548_c2_g2	666	TRINITY_DN37548_c2_g2_i1;TRINITY_DN37548_c2_g2_i2;TRINITY_DN37548_c2_g2_i3	PREDICTED: uncharacterized protein LOC107176176 [Citrus sinensis]	-	-	-	COG1501(hydrolase, family 31)	K11423	histone-lysine N-methyltransferase SETD2	EC:2.1.1.43	pmum00310(Lysine degradation)	A0A067ES04.1 PF03101.13;FAR1;	0	118	58	0	0	1	0	6.73	4.19	0	0	0.13	3.64	0.04	6.50779	7.81104	up	8.67553e-05	0.00486944	yes
TRINITY_DN40773_c4_g1	1158	TRINITY_DN40773_c4_g1_i1	unnamed protein product [Coffea canephora]	At2g27310	F-box protein At2g27310 OS=Arabidopsis thaliana GN=At2g27310 PE=2 SV=1	GO:0003674(molecular_function);GO:0008150(biological_process)	ENOG410YK80(F-box protein)	-	-	-	-	-	172	595.5	733.24	179.83	56.25	52.57	4.38	15.87	25.25	4.64	1.7	1.56	15.17	2.63	2.52809	3.07496	up	8.70927e-05	0.00487415	yes
TRINITY_DN29216_c0_g2	709	TRINITY_DN29216_c0_g2_i1;TRINITY_DN29216_c0_g2_i10;TRINITY_DN29216_c0_g2_i11;TRINITY_DN29216_c0_g2_i12;TRINITY_DN29216_c0_g2_i13;TRINITY_DN29216_c0_g2_i14;TRINITY_DN29216_c0_g2_i2;TRINITY_DN29216_c0_g2_i3;TRINITY_DN29216_c0_g2_i4;TRINITY_DN29216_c0_g2_i5;TRINITY_DN29216_c0_g2_i6;TRINITY_DN29216_c0_g2_i7;TRINITY_DN29216_c0_g2_i8;TRINITY_DN29216_c0_g2_i9	PREDICTED: calcium-binding allergen Bet v 3 [Vitis vinifera]	BETVIII	Calcium-binding allergen Bet v 3 OS=Betula pendula GN=BETVIII PE=1 SV=1	GO:0005509(calcium ion binding)	COG5126(Calcium-binding protein)	K13448	calcium-binding protein CML	-	vvi04626(Plant-pathogen interaction)	C5DB59.1 PF13499.4;EF-hand_7;	571	279	264	142	36	80	32.76	15.83	18.64	12.31	4.13	8.87	22.41	8.44	1.40883	2.53406	up	8.8831e-05	0.00496421	yes
TRINITY_DN47665_c1_g1	2506	TRINITY_DN47665_c1_g1_i1;TRINITY_DN47665_c1_g1_i10;TRINITY_DN47665_c1_g1_i11;TRINITY_DN47665_c1_g1_i2;TRINITY_DN47665_c1_g1_i3;TRINITY_DN47665_c1_g1_i4;TRINITY_DN47665_c1_g1_i5;TRINITY_DN47665_c1_g1_i6;TRINITY_DN47665_c1_g1_i7;TRINITY_DN47665_c1_g1_i8;TRINITY_DN47665_c1_g1_i9	PREDICTED: uncharacterized protein LOC100254505 isoform X1 [Vitis vinifera]	-	Alpha-glucosidase 2 OS=Bacillus thermoamyloliquefaciens PE=3 SV=1	GO:0004553(hydrolase activity, hydrolyzing O-glycosyl compounds);GO:0005634(nucleus);GO:0005975(carbohydrate metabolic process);GO:0009507(chloroplast);GO:0030246(carbohydrate binding)	COG1501(hydrolase, family 31)	K01187	alpha-glucosidase	EC:3.2.1.20	vvi00052(Galactose metabolism);vvi00500(Starch and sucrose metabolism)	D7U407.1 PF01055.24;Glyco_hydro_31;	1808	335	777	133	222	283.84	25.81	9.74	24.73	3.01	8.4	10.09	20.09	7.17	1.48643	2.34068	up	8.92337e-05	0.00497947	yes
TRINITY_DN28252_c2_g3	1272	TRINITY_DN28252_c2_g3_i1;TRINITY_DN28252_c2_g3_i2;TRINITY_DN28252_c2_g3_i3	PREDICTED: uncharacterized protein LOC100245547 isoform X1 [Vitis vinifera]	-	-	GO:0008150(biological_process);GO:0009507(chloroplast)	ENOG410YKCU(NA)	-	-	-	-	A0A072VN82.1 PF14559.4;TPR_19;	835	401	320	177	105	150	19.7	9.64	9.89	4.22	2.9	4.02	13.08	3.71	1.81787	2.20184	up	9.01663e-05	0.00501516	yes
TRINITY_DN29486_c1_g4	1079	TRINITY_DN29486_c1_g4_i1;TRINITY_DN29486_c1_g4_i2;TRINITY_DN29486_c1_g4_i3	-	-	-	-	-	-	-	-	-	-	36	289	407	44	23	25	1.01	8.4	15.3	1.25	0.83	0.83	8.24	0.97	3.08659	3.68081	up	9.02646e-05	0.00501516	yes
TRINITY_DN42496_c3_g2	281	TRINITY_DN42496_c3_g2_i1	-	-	-	-	-	-	-	-	-	-	3	61	83	0	2	0	1.59	20.19	37.4	0	0.79	0	19.73	0.26	6.24574	6.4933	up	9.16734e-05	0.00508609	yes
TRINITY_DN33953_c1_g1	538	TRINITY_DN33953_c1_g1_i1;TRINITY_DN33953_c1_g1_i2	zinc-finger protein [Petunia x hybrida]	ZAT6	Zinc finger protein ZAT6 OS=Arabidopsis thaliana GN=ZAT6 PE=2 SV=1	GO:0003700(transcription factor activity, sequence-specific DNA binding);GO:0005634(nucleus);GO:0043565(sequence-specific DNA binding);GO:0044212(transcription regulatory region DNA binding)	COG5048(Zinc finger protein)	-	-	-	-	A0A067LC07.1 PF13912.4;zf-C2H2_6;	24	600	942	53	26	82	2.44	49.79	102.13	4.57	2.57	7.77	51.45	4.97	3.37185	4.02755	up	9.20885e-05	0.00510176	yes
TRINITY_DN44566_c0_g3	1875	TRINITY_DN44566_c0_g3_i1;TRINITY_DN44566_c0_g3_i2;TRINITY_DN44566_c0_g3_i3;TRINITY_DN44566_c0_g3_i4	PREDICTED: putative protein TPRXL [Vitis vinifera]	-	-	GO:0003674(molecular_function);GO:0005634(nucleus);GO:0008150(biological_process)	ENOG410YKIU(Serine-rich)	-	-	-	-	-	1519	1289	2237.82	652	418	589	22.86	21.46	50.79	9.87	7.7	10.71	31.7	9.43	1.74915	2.09341	up	9.28023e-05	0.00512891	yes
TRINITY_DN41989_c1_g1	1486	TRINITY_DN41989_c1_g1_i1;TRINITY_DN41989_c1_g1_i2;TRINITY_DN41989_c1_g1_i3;TRINITY_DN41989_c1_g1_i4;TRINITY_DN41989_c1_g1_i5;TRINITY_DN41989_c1_g1_i6;TRINITY_DN41989_c1_g1_i7;TRINITY_DN41989_c1_g1_i8;TRINITY_DN41989_c1_g1_i9	hypothetical protein CISIN_1g021061mg [Citrus sinensis]	HIPP03	Heavy metal-associated isoprenylated plant protein 3 OS=Arabidopsis thaliana GN=HIPP03 PE=1 SV=1	GO:0005737(cytoplasm);GO:0030001(metal ion transport);GO:0046914(transition metal ion binding);GO:0046916(cellular transition metal ion homeostasis)	COG2608(heavy metal transport detoxification protein)	-	-	-	-	A0A067E433.1 PF00403.24;HMA;	790	2528	5139	1033	176	192	17.44	58.4	146.83	20.97	5	7.26	74.22	11.08	2.74385	3.30301	up	9.28518e-05	0.00512891	yes
TRINITY_DN27423_c0_g1	2727	TRINITY_DN27423_c0_g1_i1;TRINITY_DN27423_c0_g1_i10;TRINITY_DN27423_c0_g1_i2;TRINITY_DN27423_c0_g1_i3;TRINITY_DN27423_c0_g1_i4;TRINITY_DN27423_c0_g1_i5;TRINITY_DN27423_c0_g1_i6;TRINITY_DN27423_c0_g1_i7;TRINITY_DN27423_c0_g1_i8;TRINITY_DN27423_c0_g1_i9	PREDICTED: enolase [Populus euphratica]	ENO2	Enolase 2 OS=Zea mays GN=ENO2 PE=2 SV=1	GO:0000015(phosphopyruvate hydratase complex);GO:0000287(magnesium ion binding);GO:0003677(DNA binding);GO:0004634(phosphopyruvate hydratase activity);GO:0005507(copper ion binding);GO:0005634(nucleus);GO:0005737(cytoplasm);GO:0005739(mitochondrion);GO:0005740(mitochondrial envelope);GO:0005829(cytosol);GO:0005886(plasma membrane);GO:0006096(glycolytic process);GO:0006351(transcription, DNA-templ…	COG0148(Catalyzes the reversible conversion of 2- phosphoglycerate into phosphoenolpyruvate. It is essential for the degradation of carbohydrates via glycolysis (By similarity))	K01689	enolase	EC:4.2.1.11	pop01200(Carbon metabolism);pop01230(Biosynthesis of amino acids);pop00010(Glycolysis / Gluconeogenesis);pop03018(RNA degradation)	V4SDD5.1 PF00113.20;Enolase_C;	9572	3655	5933	1837	1689	2666	174.25	73.63	155.48	34.05	38.27	60.43	134.45	44.25	1.60332	1.94733	up	9.34249e-05	0.00514613	yes
TRINITY_DN34923_c0_g1	518	TRINITY_DN34923_c0_g1_i1	PREDICTED: leucine-rich repeat receptor-like tyrosine-protein kinase PXC3 [Nicotiana tabacum]	-	-	-	-	-	-	-	-	-	2	34	48	0	0	0	0.19	2.8	5.18	0	0	0	2.72	0	#DIV/0!	8.34359	up	9.46007e-05	0.0051951	yes
TRINITY_DN32605_c3_g2	342	TRINITY_DN32605_c3_g2_i1	-	-	-	-	-	-	-	-	-	-	0	93.99	73	0	0	1	0	18.08	18.84	0	0	0.22	12.31	0.07	7.45826	7.68947	up	9.50687e-05	0.00520684	yes
TRINITY_DN36341_c1_g1	1591	TRINITY_DN36341_c1_g1_i1;TRINITY_DN36341_c1_g1_i10;TRINITY_DN36341_c1_g1_i2;TRINITY_DN36341_c1_g1_i3;TRINITY_DN36341_c1_g1_i4;TRINITY_DN36341_c1_g1_i5;TRINITY_DN36341_c1_g1_i6;TRINITY_DN36341_c1_g1_i7;TRINITY_DN36341_c1_g1_i8;TRINITY_DN36341_c1_g1_i9	branched-chain amino acid aminotransferase, putative [Ricinus communis]	BCAT3	Branched-chain-amino-acid aminotransferase 3, chloroplastic OS=Arabidopsis thaliana GN=BCAT3 PE=1 SV=1	GO:0003824(catalytic activity);GO:0004084(branched-chain-amino-acid transaminase activity);GO:0005829(cytosol);GO:0009081(branched-chain amino acid metabolic process);GO:0009097(isoleucine biosynthetic process);GO:0009098(leucine biosynthetic process);GO:0009099(valine biosynthetic process);GO:0009507(chloroplast);GO:0009570(chloroplast stroma);GO:0052654(L-leucine transaminase activity);GO:00526…	COG0115(brancheD-chain amino acid aminotransferase)	K00826	branched-chain amino acid aminotransferase	EC:2.6.1.42	mdm01210(2-Oxocarboxylic acid metabolism);mdm01230(Biosynthesis of amino acids);mdm00270(Cysteine and methionine metabolism);mdm00280(Valine, leucine and isoleucine degradation);mdm00290(Valine, leucine and isoleucine biosynthesis);mdm00770(Pantothenate and CoA biosynthesis)	A0A0J8BPB5.1 PF01063.17;Aminotran_4;	410.58	288.98	445.71	94	86	126	12.92	7.74	15.4	3.15	2.87	4.06	12.02	3.36	1.8389	2.33804	up	9.74918e-05	0.00531683	yes
TRINITY_DN39295_c2_g1	658	TRINITY_DN39295_c2_g1_i1;TRINITY_DN39295_c2_g1_i2;TRINITY_DN39295_c2_g1_i3	-	-	-	-	-	-	-	-	-	-	4368	7	9	7	18	15	589.24	0.74	1.49	0.51	2.4	1.9	197.16	1.6	6.94515	6.47994	up	9.82234e-05	0.00531767	yes
TRINITY_DN29983_c2_g2	838	TRINITY_DN29983_c2_g2_i1	-	-	-	-	-	-	-	-	-	-	8	39	37	0	1	0	0.32	1.57	1.93	0	0.05	0	1.27	0.02	5.98868	6.50028	up	9.82518e-05	0.00531767	yes
TRINITY_DN40366_c3_g2	1102	TRINITY_DN40366_c3_g2_i1	PREDICTED: uncharacterized protein LOC104606223 [Nelumbo nucifera]	-	-	-	-	-	-	-	-	A0A072U0W3.1 PF03372.21;Exo_endo_phos;	1	56	81.86	0	0	2	0.03	1.59	3	0	0	0.06	1.54	0.02	6.26679	6.59747	up	9.82574e-05	0.00531767	yes
TRINITY_DN30049_c0_g1	1625	TRINITY_DN30049_c0_g1_i1;TRINITY_DN30049_c0_g1_i2;TRINITY_DN30049_c0_g1_i3;TRINITY_DN30049_c0_g1_i4	tubulin beta-9 chain [Eucalyptus grandis]	TUBB2	Tubulin beta-2 chain OS=Arabidopsis thaliana GN=TUBB2 PE=2 SV=2	GO:0005198(structural molecule activity);GO:0005618(cell wall);GO:0005730(nucleolus);GO:0005737(cytoplasm);GO:0005794(Golgi apparatus);GO:0005886(plasma membrane);GO:0009506(plasmodesma);GO:0009651(response to salt stress);GO:0045298(tubulin complex);GO:0046686(response to cadmium ion)	COG5023(protein polymerization)	K07375	tubulin beta	-	egr04145(Phagosome)	A0A0B0P2Z7.1 PF00091.23;Tubulin;	3153.99	90	158	68	63	124	52.55	1.61	3.66	1.16	1.28	2.47	19.27	1.64	3.55459	3.63948	up	9.83371e-05	0.00531767	yes
TRINITY_DN47750_c1_g3	741	TRINITY_DN47750_c1_g3_i1;TRINITY_DN47750_c1_g3_i2;TRINITY_DN47750_c1_g3_i3	UDP-sugar-dependent glycosyltransferase 52 [Morus notabilis]	-	-	GO:0009813(flavonoid biosynthetic process);GO:0016906(sterol 3-beta-glucosyltransferase activity);GO:0043231(intracellular membrane-bounded organelle);GO:0052696(flavonoid glucuronidation)	COG1819(Transferase)	-	-	-	-	-	41	72	76	0	6	0	2.41	8.41	7.65	0	0.6	0	6.16	0.2	4.94486	5.25064	up	9.85755e-05	0.00531972	yes
TRINITY_DN26121_c3_g2	1502	TRINITY_DN26121_c3_g2_i1;TRINITY_DN26121_c3_g2_i2;TRINITY_DN26121_c3_g2_i3	cytochrome b5 [Camellia sinensis var. sinensis]	-	Cytochrome b5 OS=Nicotiana tabacum PE=2 SV=1	GO:0005515(protein binding);GO:0005783(endoplasmic reticulum);GO:0005789(endoplasmic reticulum membrane);GO:0016021(integral component of membrane);GO:0020037(heme binding);GO:0043447(alkane biosynthetic process);GO:0046872(metal ion binding);GO:0055114(oxidation-reduction process)	COG5274(cytochrome b5)	-	-	-	-	A0A0D2PL89.1 PF00173.26;Cyt-b5;	5044	1101	1250	696	539	662	276.7	59.09	85.87	34.67	32.58	39.32	140.55	35.52	1.98438	2.12879	up	9.98656e-05	0.00536262	yes
TRINITY_DN39259_c0_g6	1285	TRINITY_DN39259_c0_g6_i1;TRINITY_DN39259_c0_g6_i2	PREDICTED: probable pyridoxal 5'-phosphate synthase subunit PDX1 [Daucus carota subsp. sativus]	PDX1	Probable pyridoxal 5'-phosphate synthase subunit PDX1 OS=Hevea brasiliensis GN=PDX1 PE=2 SV=1	GO:0005515(protein binding);GO:0005737(cytoplasm);GO:0005829(cytosol);GO:0005886(plasma membrane);GO:0006520(cellular amino acid metabolic process);GO:0006979(response to oxidative stress);GO:0006982(response to lipid hydroperoxide);GO:0008615(pyridoxine biosynthetic process);GO:0009651(response to salt stress);GO:0010224(response to UV-B);GO:0010335(response to non-ionic osmotic stress);GO:00125…	COG0214(Involved in the production of pyridoxal phosphate, probably by incorporating ammonia into the pyridine ring (By similarity))	K06215	pyridoxal 5'-phosphate synthase pdxS subunit	EC:4.3.3.6	jcu00750(Vitamin B6 metabolism)	A0A0B0PHP7.1 PF01680.15;SOR_SNZ;	299	539	672	135	99	172	7.87	14.64	23.76	3.54	3.12	5.3	15.42	3.99	1.95034	2.49235	up	0.000100523	0.00539041	yes
TRINITY_DN45225_c1_g2	947	TRINITY_DN45225_c1_g2_i1	PREDICTED: protein argonaute 2-like [Daucus carota subsp. sativus]	AGO2	Protein argonaute 2 OS=Arabidopsis thaliana GN=AGO2 PE=1 SV=1	GO:0005515(protein binding);GO:0005737(cytoplasm);GO:0006351(transcription, DNA-templated);GO:0006355(regulation of transcription, DNA-templated);GO:0006417(regulation of translation);GO:0019048(modulation by virus of host morphology or physiology);GO:0030529(intracellular ribonucleoprotein complex);GO:0031047(gene silencing by RNA);GO:0035197(siRNA binding);GO:0042742(defense response to bacteri…	ENOG410XP07(eukaryotic translation initiation factor 2c)	-	-	-	-	A0A067JWB9.1 PF02171.15;Piwi;	35	19	73	5	0	1	1.17	0.65	3.24	0.17	0	0.04	1.69	0.07	4.59352	4.83617	up	0.000101308	0.00540679	yes
TRINITY_DN31321_c1_g3	1230	TRINITY_DN31321_c1_g3_i1	purple acid phosphatase 1 [Camellia oleifera]	PAP1	Probable inactive purple acid phosphatase 1 OS=Arabidopsis thaliana GN=PAP1 PE=2 SV=1	GO:0003993(acid phosphatase activity);GO:0004722(protein serine/threonine phosphatase activity);GO:0005576(extracellular region);GO:0046872(metal ion binding)	COG1409(Hydrolyzes cAMP to 5'-AMP. Plays an important regulatory role in modulating the intracellular concentration of cAMP, thereby influencing cAMP-dependent processes (By similarity))	-	-	-	-	M5XVP8.1 PF00149.26;Metallophos;	60	18	65	0	4	0	1.41	0.45	2.08	0	0.11	0	1.31	0.04	5.03342	5.18053	up	0.000101522	0.00540679	yes
TRINITY_DN36613_c4_g1	589	TRINITY_DN36613_c4_g1_i1;TRINITY_DN36613_c4_g1_i2;TRINITY_DN36613_c4_g1_i3	-	-	-	-	-	-	-	-	-	-	15.86	166	143	0	9	5	7.13	44.72	50.09	0	5.22	2.96	33.98	2.73	3.63771	5.07136	up	0.000102576	0.00545482	yes
TRINITY_DN31844_c3_g1	1742	TRINITY_DN31844_c3_g1_i1;TRINITY_DN31844_c3_g1_i2;TRINITY_DN31844_c3_g1_i3;TRINITY_DN31844_c3_g1_i4;TRINITY_DN31844_c3_g1_i5;TRINITY_DN31844_c3_g1_i6;TRINITY_DN31844_c3_g1_i7;TRINITY_DN31844_c3_g1_i8;TRINITY_DN31844_c3_g1_i9	-	-	-	-	-	-	-	-	-	-	240	129.88	192	29	33	45.44	9.35	4.72	9.13	3.3	0.79	0.97	7.73	1.69	2.19345	2.75667	up	0.000102886	0.00546376	yes
TRINITY_DN26062_c0_g1	254	TRINITY_DN26062_c0_g1_i1	hypothetical protein VITISV_030872 [Vitis vinifera]	-	-	GO:0003674(molecular_function);GO:0005634(nucleus);GO:0008150(biological_process)	ENOG410ZEVS(NA)	-	-	-	-	B9SZ33.1 PF00168.28;C2;	21	46	92	3	4	3	14.29	20.63	56.13	1.87	2.12	1.53	30.35	1.84	4.04392	4.47512	up	0.000103596	0.00548014	yes
TRINITY_DN33137_c1_g1	1179	TRINITY_DN33137_c1_g1_i1;TRINITY_DN33137_c1_g1_i2	hypothetical protein PRUPE_ppa011230mg [Prunus persica]	PMP22	Peroxisomal membrane protein PMP22 OS=Arabidopsis thaliana GN=PMP22 PE=1 SV=1	GO:0003674(molecular_function);GO:0005739(mitochondrion);GO:0008150(biological_process);GO:0016021(integral component of membrane)	ENOG4111SYH(Peroxisomal membrane protein)	K13347	peroxisomal membrane protein 2	-	pper04146(Peroxisome)	M5XF97.1 PF04117.10;Mpv17_PMP22;	1197	93	345	49	79	101	42.12	3.38	16.31	1.81	3.23	4.15	20.6	3.06	2.75104	2.8656	up	0.000103657	0.00548014	yes
TRINITY_DN37748_c1_g1	516	TRINITY_DN37748_c1_g1_i1;TRINITY_DN37748_c1_g1_i2;TRINITY_DN37748_c1_g1_i3;TRINITY_DN37748_c1_g1_i4	PREDICTED: glutamate synthase 1 [NADH], chloroplastic isoform X1 [Beta vulgaris subsp. vulgaris]	-	Glutamate synthase [NADH], amyloplastic OS=Medicago sativa PE=1 SV=1	GO:0005737(cytoplasm);GO:0006537(glutamate biosynthetic process);GO:0015930(glutamate synthase activity);GO:0019676(ammonia assimilation cycle)	COG0067(glutamate synthase);COG0069(glutamate synthase);COG0070(glutamate synthase);COG0493(metal cluster binding)	K00264	glutamate synthase (NADPH/NADH)	EC:1.4.1.13 1.4.1.14	bvg01230(Biosynthesis of amino acids);bvg00910(Nitrogen metabolism);bvg00250(Alanine, aspartate and glutamate metabolism)	A0A0F2SKJ9.1 PF00310.19;GATase_2;	436	1234.2	1879	323	255	283	47.07	115.69	230.55	33.94	27.26	29.07	131.1	30.09	2.12331	2.65062	up	0.000103765	0.00548014	yes
TRINITY_DN45767_c1_g4	587	TRINITY_DN45767_c1_g4_i1	-	-	-	-	-	-	-	-	-	-	0	55	56	0	0	0	0	3.7	4.91	0	0	0	2.87	0	#DIV/0!	8.79854	up	0.000104568	0.00551498	yes
TRINITY_DN33649_c3_g2	865	TRINITY_DN33649_c3_g2_i1;TRINITY_DN33649_c3_g2_i2;TRINITY_DN33649_c3_g2_i3;TRINITY_DN33649_c3_g2_i4;TRINITY_DN33649_c3_g2_i5	PREDICTED: sterol 3-beta-glucosyltransferase UGT80B1 isoform X1 [Prunus mume]	UGT80B1	Sterol 3-beta-glucosyltransferase UGT80B1 OS=Arabidopsis thaliana GN=UGT80B1 PE=2 SV=1	GO:0009813(flavonoid biosynthetic process);GO:0016906(sterol 3-beta-glucosyltransferase activity);GO:0043231(intracellular membrane-bounded organelle);GO:0052696(flavonoid glucuronidation)	COG1819(Transferase)	-	-	-	-	W9S855.1 PF03033.18;Glyco_transf_28;	69	218	220	17	31	22	2.85	12.16	14.06	0.73	2.94	1.62	9.69	1.76	2.46092	3.41434	up	0.000105911	0.00557052	yes
TRINITY_DN31795_c3_g1	503	TRINITY_DN31795_c3_g1_i1	-	-	-	-	-	-	-	-	-	-	44	8	19	0	0	0	4.43	0.69	2.16	0	0	0	2.43	0	#DIV/0!	7.61502	up	0.000106331	0.00557737	yes
TRINITY_DN37978_c0_g2	892	TRINITY_DN37978_c0_g2_i1;TRINITY_DN37978_c0_g2_i2;TRINITY_DN37978_c0_g2_i3;TRINITY_DN37978_c0_g2_i4;TRINITY_DN37978_c0_g2_i5;TRINITY_DN37978_c0_g2_i6;TRINITY_DN37978_c0_g2_i7;TRINITY_DN37978_c0_g2_i8;TRINITY_DN37978_c0_g2_i9	PREDICTED: L10-interacting MYB domain-containing protein-like isoform X1 [Gossypium hirsutum]	-	-	-	-	-	-	-	-	A0A0D2SE46.1 PF12776.5;Myb_DNA-bind_3;	75	277	310	12	25	55	7.91	13.14	18.68	0.55	3.01	6.64	13.24	3.4	1.9613	3.49045	up	0.000106572	0.00558242	yes
TRINITY_DN30438_c2_g3	874	TRINITY_DN30438_c2_g3_i1;TRINITY_DN30438_c2_g3_i2;TRINITY_DN30438_c2_g3_i3	-	-	-	-	-	-	-	-	-	-	0	40	74	0	0	0	0	1.67	8.38	0	0	0	3.35	0	#DIV/0!	8.77304	up	0.000110611	0.00575476	yes
TRINITY_DN37934_c0_g1	689	TRINITY_DN37934_c0_g1_i1	PREDICTED: protein LYK2 [Vitis vinifera]	LYK2	Protein LYK2 OS=Arabidopsis thaliana GN=LYK2 PE=2 SV=1	GO:0004672(protein kinase activity);GO:0005524(ATP binding);GO:0005886(plasma membrane);GO:0006468(protein phosphorylation);GO:0009507(chloroplast);GO:0016021(integral component of membrane);GO:0016301(kinase activity);GO:0016310(phosphorylation)	COG0515(Serine Threonine protein kinase)	-	-	-	-	B9RBK6.1 PF01476.18;LysM;	24	14	46	0	1	0	1.32	0.74	3.16	0	0.06	0	1.74	0.02	6.44294	6.26122	up	0.000110917	0.00576289	yes
TRINITY_DN43092_c0_g1	1173	TRINITY_DN43092_c0_g1_i1;TRINITY_DN43092_c0_g1_i2;TRINITY_DN43092_c0_g1_i3;TRINITY_DN43092_c0_g1_i4	histone H1-like protein [Camellia sinensis]	-	Histone H1 OS=Solanum pennellii PE=2 SV=1	GO:0000786(nucleosome);GO:0003677(DNA binding);GO:0005634(nucleus);GO:0006334(nucleosome assembly);GO:0009414(response to water deprivation);GO:0031492(nucleosomal DNA binding)	ENOG410XWIM(histone h1)	-	-	-	-	A0A059AT89.1 PF00538.17;Linker_histone;	9992	50500	56512	14415	3772	6964	433.24	2189.6	3181.83	620.1	188.8	336.72	1934.89	381.87	2.3411	2.97432	up	0.000111419	0.00578114	yes
TRINITY_DN32125_c6_g1	1377	TRINITY_DN32125_c6_g1_i1;TRINITY_DN32125_c6_g1_i2	-	-	-	-	-	-	-	-	-	-	98	118	236	13	26	25	2	2.56	6.62	0.27	0.64	0.6	3.73	0.5	2.89918	3.26932	up	0.000112271	0.00581749	yes
TRINITY_DN31915_c0_g1	455	TRINITY_DN31915_c0_g1_i1;TRINITY_DN31915_c0_g1_i2;TRINITY_DN31915_c0_g1_i3;TRINITY_DN31915_c0_g1_i4;TRINITY_DN31915_c0_g1_i5	-	-	-	-	-	-	-	-	-	-	21	74	69	5	3	5	3.48	18	20.2	0.6	1.1	0.67	13.89	0.79	4.13605	4.29214	up	0.000112643	0.00582724	yes
TRINITY_DN30700_c0_g1	1204	TRINITY_DN30700_c0_g1_i1;TRINITY_DN30700_c0_g1_i2;TRINITY_DN30700_c0_g1_i3;TRINITY_DN30700_c0_g1_i4;TRINITY_DN30700_c0_g1_i5	-	-	-	-	-	-	-	-	-	-	36.95	59.22	76.84	2	6	4.97	3.52	6.9	5.92	0.05	0.28	0.91	5.45	0.41	3.73256	4.1842	up	0.000112762	0.00582724	yes
TRINITY_DN27685_c1_g2	831	TRINITY_DN27685_c1_g2_i1;TRINITY_DN27685_c1_g2_i2	PREDICTED: acyl-coenzyme A oxidase 4, peroxisomal-like isoform X1 [Ipomoea nil]	ACX4	Acyl-coenzyme A oxidase 4, peroxisomal OS=Arabidopsis thaliana GN=ACX4 PE=1 SV=1	GO:0000062(fatty-acyl-CoA binding);GO:0003995(acyl-CoA dehydrogenase activity);GO:0005777(peroxisome);GO:0009055(electron carrier activity);GO:0033539(fatty acid beta-oxidation using acyl-CoA dehydrogenase);GO:0050660(flavin adenine dinucleotide binding);GO:0052890(oxidoreductase activity, acting on the CH-CH group of donors, with a flavin as acceptor);GO:0055088(lipid homeostasis)	COG1960(acyl-CoA dehydrogenase)	K00232	acyl-CoA oxidase	EC:1.3.3.6	cic01212(Fatty acid metabolism);cic00071(Fatty acid degradation);cic00592(alpha-Linolenic acid metabolism);cic01040(Biosynthesis of unsaturated fatty acids);cic04146(Peroxisome)	M1ARF5.1 PF02771.14;Acyl-CoA_dh_N;	726	1	102	0	4	9	31.87	0.04	5.7	0	0.2	0.46	12.54	0.22	5.83289	5.84376	up	0.000113281	0.00583838	yes
TRINITY_DN26254_c2_g1	411	TRINITY_DN26254_c2_g1_i1;TRINITY_DN26254_c2_g1_i2;TRINITY_DN26254_c2_g1_i3	hypothetical protein PRUPE_ppa019936mg [Prunus persica]	-	-	-	-	-	-	-	-	-	2.31	46.87	30.31	0	0	0	0.39	7.02	5.24	0	0	0	4.22	0	#DIV/0!	8.33644	up	0.000114574	0.00588924	yes
TRINITY_DN32117_c3_g1	1046	TRINITY_DN32117_c3_g1_i1	PREDICTED: expansin-A4 [Ricinus communis]	EXPA4	Expansin-A4 OS=Arabidopsis thaliana GN=EXPA4 PE=1 SV=1	GO:0005576(extracellular region);GO:0005829(cytosol);GO:0006949(syncytium formation);GO:0009505(plant-type cell wall);GO:0009506(plasmodesma);GO:0009664(plant-type cell wall organization);GO:0009826(unidimensional cell growth);GO:0009828(plant-type cell wall loosening);GO:0009831(plant-type cell wall modification involved in multidimensional cell growth);GO:0016020(membrane)	ENOG410YEM2(expansin)	-	-	-	-	M4FIK3.1 PF03330.16;DPBB_1;	561	52	84	27	0	2	16.38	1.57	3.28	0.8	0	0.07	7.08	0.29	4.60962	4.75204	up	0.000115445	0.00592609	yes
TRINITY_DN34330_c2_g1	1670	TRINITY_DN34330_c2_g1_i1;TRINITY_DN34330_c2_g1_i2	unnamed protein product [Coffea canephora]	BAHD1	BAHD acyltransferase At5g47980 OS=Arabidopsis thaliana GN=BAHD1 PE=2 SV=1	GO:0005737(cytoplasm);GO:0009735(response to cytokinin);GO:0016740(transferase activity);GO:0016747(transferase activity, transferring acyl groups other than amino-acyl groups)	ENOG4111CPX(Transferase family)	K13065	shikimate O-hydroxycinnamoyltransferase	EC:2.3.1.133	rcu00940(Phenylpropanoid biosynthesis);rcu00945(Stilbenoid, diarylheptanoid and gingerol biosynthesis);rcu00941(Flavonoid biosynthesis)	A0A067KL17.1 PF02458.13;Transferase;	3807	8	79	0	1	31	61.98	0.14	1.78	0	0.02	0.62	21.3	0.21	6.66432	6.84762	up	0.000116411	0.00595413	yes
TRINITY_DN35667_c1_g1	1695	TRINITY_DN35667_c1_g1_i1;TRINITY_DN35667_c1_g1_i2;TRINITY_DN35667_c1_g1_i3;TRINITY_DN35667_c1_g1_i4;TRINITY_DN35667_c1_g1_i5;TRINITY_DN35667_c1_g1_i6;TRINITY_DN35667_c1_g1_i7	PREDICTED: magnesium transporter MRS2-F [Vitis vinifera]	MRS2-F	Magnesium transporter MRS2-F OS=Oryza sativa subsp. indica GN=MRS2-F PE=3 SV=1	GO:0015095(magnesium ion transmembrane transporter activity);GO:0015693(magnesium ion transport)	ENOG410XNNZ(Magnesium transporter)	-	-	-	-	M0RVK7.1 PF01544.16;CorA;	182	168.75	175	45	17	45	13.35	9.72	12.8	5.65	2.54	6.05	11.96	4.75	1.33222	2.83658	up	0.000116456	0.00595413	yes
TRINITY_DN22415_c0_g1	590	TRINITY_DN22415_c0_g1_i1	NADH-dependent glutamate synthase 1 isoform 1 [Theobroma cacao]	-	Glutamate synthase [NADH], amyloplastic OS=Medicago sativa PE=1 SV=1	GO:0005737(cytoplasm);GO:0006537(glutamate biosynthetic process);GO:0015930(glutamate synthase activity);GO:0019676(ammonia assimilation cycle)	COG0067(glutamate synthase);COG0069(glutamate synthase);COG0070(glutamate synthase);COG0493(metal cluster binding)	K00264	glutamate synthase (NADPH/NADH)	EC:1.4.1.13 1.4.1.14	tcc01230(Biosynthesis of amino acids);tcc00910(Nitrogen metabolism);tcc00250(Alanine, aspartate and glutamate metabolism)	A0A0B0N3W0.1 PF04898.12;Glu_syn_central;	336	396	933	48	138	142	24.33	26.41	81.18	3.39	10.6	10.64	43.97	8.21	2.42107	2.78091	up	0.000117175	0.00598293	yes
TRINITY_DN36089_c1_g2	744	TRINITY_DN36089_c1_g2_i1;TRINITY_DN36089_c1_g2_i2;TRINITY_DN36089_c1_g2_i3;TRINITY_DN36089_c1_g2_i4	-	-	-	-	-	-	-	-	-	-	13	260	218	16	15	12	0.86	14.91	15.9	0.93	0.88	0.83	10.56	0.88	3.58496	4.21466	up	0.0001175	0.00599158	yes
TRINITY_DN41608_c0_g5	549	TRINITY_DN41608_c0_g5_i1;TRINITY_DN41608_c0_g5_i2	phabulosa [Sarracenia purpurea]	HOX32	Homeobox-leucine zipper protein HOX32 OS=Oryza sativa subsp. indica GN=HOX32 PE=2 SV=1	GO:0003677(DNA binding);GO:0003700(transcription factor activity, sequence-specific DNA binding);GO:0005515(protein binding);GO:0005634(nucleus);GO:0006351(transcription, DNA-templated);GO:0006355(regulation of transcription, DNA-templated);GO:0008289(lipid binding);GO:0009855(determination of bilateral symmetry);GO:0009880(embryonic pattern specification);GO:0009943(adaxial/abaxial axis specific…	ENOG410XQ3R(homeobox-leucine zipper protein)	-	-	-	-	A0A0A0LVI5.1 PF01852.17;START;	267	322	283	63	65	82	36.55	36.23	41.56	7.86	8.34	10.19	38.11	8.8	2.11459	2.56217	up	0.000117913	0.00600465	yes
TRINITY_DN40207_c2_g1	4377	TRINITY_DN40207_c2_g1_i1;TRINITY_DN40207_c2_g1_i10;TRINITY_DN40207_c2_g1_i11;TRINITY_DN40207_c2_g1_i12;TRINITY_DN40207_c2_g1_i13;TRINITY_DN40207_c2_g1_i14;TRINITY_DN40207_c2_g1_i15;TRINITY_DN40207_c2_g1_i16;TRINITY_DN40207_c2_g1_i17;TRINITY_DN40207_c2_g1_i18;TRINITY_DN40207_c2_g1_i19;TRINITY_DN40207_c2_g1_i2;TRINITY_DN40207_c2_g1_i20;TRINITY_DN40207_c2_g1_i21;TRINITY_DN40207_c2_g1_i22;TRINITY_DN4…	sucrose synthase 2 [Camellia sinensis]	SUS3	Sucrose synthase 3 OS=Arabidopsis thaliana GN=SUS3 PE=1 SV=1	GO:0005982(starch metabolic process);GO:0005985(sucrose metabolic process);GO:0005986(sucrose biosynthetic process);GO:0008194(UDP-glycosyltransferase activity);GO:0009414(response to water deprivation);GO:0009507(chloroplast);GO:0010431(seed maturation);GO:0010555(response to mannitol);GO:0016157(sucrose synthase activity);GO:0016757(transferase activity, transferring glycosyl groups)	COG0438(Glycosyl transferase (Group 1)	K00695	sucrose synthase	EC:2.4.1.13	vvi00500(Starch and sucrose metabolism)	A0A0J8ESB8.1 PF00862.17;Sucrose_synth;	5654.36	53029.7	68915.2	10434.8	5136.39	7598.93	48.59	497.7	836.72	90.43	55.84	80.26	461	75.51	2.61003	3.18499	up	0.000118942	0.00604903	yes
TRINITY_DN38638_c1_g6	1276	TRINITY_DN38638_c1_g6_i1	-	-	-	-	-	-	-	-	-	-	0	70	92	0	1	0	0	1.66	2.82	0	0.03	0	1.49	0.01	7.21917	7.46473	up	0.000119369	0.00605472	yes
TRINITY_DN30846_c1_g1	932	TRINITY_DN30846_c1_g1_i1;TRINITY_DN30846_c1_g1_i2;TRINITY_DN30846_c1_g1_i3	PREDICTED: transcription factor bHLH149-like [Ipomoea nil]	BHLH149	Transcription factor bHLH149 OS=Arabidopsis thaliana GN=BHLH149 PE=1 SV=1	GO:0003677(DNA binding);GO:0003700(transcription factor activity, sequence-specific DNA binding);GO:0005634(nucleus);GO:0006351(transcription, DNA-templated);GO:0006355(regulation of transcription, DNA-templated);GO:0046983(protein dimerization activity)	ENOG410YRF4(Transcription factor)	-	-	-	-	-	256	33	15	0	5	4	8.81	1.16	0.69	0	0.2	0.16	3.55	0.12	4.88671	4.94151	up	0.000119708	0.00606394	yes
TRINITY_DN39387_c1_g1	996	TRINITY_DN39387_c1_g1_i1;TRINITY_DN39387_c1_g1_i2;TRINITY_DN39387_c1_g1_i3	hypothetical protein MIMGU_mgv1a023497mg, partial [Erythranthe guttata]	-	-	-	-	-	-	-	-	-	204	261	280	81	38	56	15.52	20.48	25.17	4.48	2.56	4.04	20.39	3.69	2.46617	2.65918	up	0.000119899	0.00606565	yes
TRINITY_DN43019_c0_g3	458	TRINITY_DN43019_c0_g3_i1;TRINITY_DN43019_c0_g3_i2;TRINITY_DN43019_c0_g3_i3;TRINITY_DN43019_c0_g3_i4	hypothetical protein PRUPE_ppa016037mg [Prunus persica]	-	-	-	ENOG410YFGM(NA)	-	-	-	-	M0TZM2.1 PF00931.20;NB-ARC;	4	19	58.07	0	0	0	1.34	2.17	9.84	0	0	0	4.45	0	#DIV/0!	8.20061	up	0.000121308	0.0061222	yes
TRINITY_DN31223_c0_g1	790	TRINITY_DN31223_c0_g1_i1	PREDICTED: uncharacterized protein LOC18606804 [Theobroma cacao]	-	-	GO:0003674(molecular_function);GO:0005739(mitochondrion);GO:0008150(biological_process);GO:0016021(integral component of membrane)	ENOG41119RR(NA)	-	-	-	-	-	544	31	85	33	4	10	23.89	1.35	4.81	1.45	0.2	0.49	10.02	0.71	3.81892	3.90297	up	0.000121479	0.0061222	yes
TRINITY_DN32093_c4_g1	669	TRINITY_DN32093_c4_g1_i1;TRINITY_DN32093_c4_g1_i2;TRINITY_DN32093_c4_g1_i3;TRINITY_DN32093_c4_g1_i4;TRINITY_DN32093_c4_g1_i5	-	-	-	-	-	-	-	-	-	-	88.68	7	20	0	0	1	10.22	1.5	3.36	0	0	0.24	5.03	0.08	5.97441	6.44613	up	0.000121495	0.0061222	yes
TRINITY_DN28623_c0_g3	488	TRINITY_DN28623_c0_g3_i1	non-specific lipid-transfer protein type 2, partial [Olea europaea]	-	Non-specific lipid-transfer protein 2 OS=Prunus armeniaca PE=1 SV=1	GO:0005576(extracellular region);GO:0006869(lipid transport);GO:0008289(lipid binding)	ENOG410YV7D(nonspecific lipid-transfer protein)	-	-	-	-	A0A059BSQ4.1 PF14368.4;LTP_2;	198	256	191	0	26	30	21.34	23.38	22.89	0	2.76	3.09	22.54	1.95	3.53094	3.9584	up	0.000121716	0.00612529	yes
TRINITY_DN36345_c0_g1	1285	TRINITY_DN36345_c0_g1_i1;TRINITY_DN36345_c0_g1_i2	hypothetical protein CISIN_1g040849mg, partial [Citrus sinensis]	At3g47110	Putative receptor-like protein kinase At3g47110 OS=Arabidopsis thaliana GN=At3g47110 PE=3 SV=1	GO:0004674(protein serine/threonine kinase activity);GO:0005524(ATP binding);GO:0005886(plasma membrane);GO:0006468(protein phosphorylation);GO:0007169(transmembrane receptor protein tyrosine kinase signaling pathway);GO:0016021(integral component of membrane);GO:0016301(kinase activity);GO:0016310(phosphorylation)	COG0515(Serine Threonine protein kinase);COG4886(leucine Rich Repeat)	K13428	LRR receptor-like serine/threonine-protein kinase EFR	EC:2.7.11.1	eus04626(Plant-pathogen interaction)	A0A067D4F9.1 PF13855.4;LRR_8;	109	22	47	8	1	1	3.07	1.11	3.48	0.18	0.03	0.09	2.55	0.1	4.67243	4.3797	up	0.0001227	0.00615911	yes
TRINITY_DN36199_c2_g3	2177	TRINITY_DN36199_c2_g3_i1;TRINITY_DN36199_c2_g3_i2	-	-	-	-	-	-	-	-	-	-	132	77	177	10	18	26	1.58	1	2.98	0.12	0.27	0.37	1.85	0.25	2.88753	3.21603	up	0.000122708	0.00615911	yes
TRINITY_DN25556_c1_g1	875	TRINITY_DN25556_c1_g1_i1;TRINITY_DN25556_c1_g1_i2	-	-	-	-	-	-	-	-	-	-	0	55	50	0	0	0	0	5.38	8.2	0	0	0	4.53	0	#DIV/0!	8.73047	up	0.000123589	0.00619526	yes
TRINITY_DN42563_c0_g1	1627	TRINITY_DN42563_c0_g1_i1;TRINITY_DN42563_c0_g1_i10;TRINITY_DN42563_c0_g1_i11;TRINITY_DN42563_c0_g1_i2;TRINITY_DN42563_c0_g1_i3;TRINITY_DN42563_c0_g1_i4;TRINITY_DN42563_c0_g1_i5;TRINITY_DN42563_c0_g1_i6;TRINITY_DN42563_c0_g1_i7;TRINITY_DN42563_c0_g1_i8;TRINITY_DN42563_c0_g1_i9	-	-	-	-	-	-	-	-	-	-	17.63	498.88	590.85	65.53	9.08	7.1	0.48	9.5	15.32	3.72	0.36	0.18	8.43	1.42	2.56964	4.57392	up	0.000124005	0.00619906	yes
TRINITY_DN43432_c4_g2	1633	TRINITY_DN43432_c4_g2_i1;TRINITY_DN43432_c4_g2_i2;TRINITY_DN43432_c4_g2_i3	PREDICTED: uncharacterized protein LOC109182857 [Ipomoea nil]	slr1780	Ycf54-like protein OS=Synechocystis sp. (strain PCC 6803 / Kazusa) GN=slr1780 PE=3 SV=1	GO:0003674(molecular_function);GO:0008150(biological_process);GO:0009507(chloroplast);GO:0009579(thylakoid)	ENOG4111TQT(Protein of unknown function (DUF2488))	-	-	-	-	M4CRD7.1 PF10674.7;Ycf54;	1741	1746	2388	744	511	765	28.74	31.55	56.44	12.97	10.54	15.66	38.91	13.06	1.57499	2.05208	up	0.000124149	0.00619906	yes
[truncated: 1,163 more rows]

## Sheet: CAM4S VS CAM2
Table S6 The different genes in each comparison
[truncated: 591 more rows]

## Sheet: CAM6S VS CAM4S
Table S6 The different genes in each comparison
[truncated: 1,964 more rows]

## Sheet: CAM26S VS CAM6S
Table S6 The different genes in each comparison
[truncated: 3,960 more rows]

## Sheet: CAM4S VS CAM0
Table S6 The different genes in each comparison
[truncated: 4,287 more rows]

## Sheet: CAM6S CAM0
Table S6 The different genes in each comparison
[truncated: 5,086 more rows]

## Sheet: CAM26S VS CAM0
Table S6 The different genes in each comparison
[truncated: 4,287 more rows]
