# Supplementary material for: De novo transcriptome assembly of the cotyledon of Camellia oleifera for discovery of genes regulating seed germination
Source: BMC Plant Biol. 2022 May 28;22:265. doi: 10.1186/s12870-022-03651-4 (PMC9145465; doi:10.1186/s12870-022-03651-4)
Supplement: Supplementary file 8 — Additional file 8: Table S7. The functional annotation of common expression genes in the Venn diagram. [file 12870_2022_3651_MOESM8_ESM.xlsx]

## Sheet:  Compared to CAM0
Table S7 The functional annotation of commone expression genes in venn diagram
Gene_ID	Symbol	GO_ID	GO_Term	GO_Function	PathwayDefinition	KEGGLevel1	KEGGLevel2
TRINITY_DN44022_c1_g2	VIT_01s0137g00510	GO:0044550	secondary metabolite biosynthetic process	biological_process	2-Oxocarboxylic acid metabolism	Metabolism	Overview
TRINITY_DN42808_c0_g8	ABCC3	GO:0008559	xenobiotic-transporting ATPase activity	molecular_function	ABC transporters	Environmental Information Processing	Membrane transport
TRINITY_DN32077_c1_g3	AT4G08790	GO:0046686	response to cadmium ion	biological_process	Alanine, aspartate and glutamate metabolism	Metabolism	Amino acid metabolism
TRINITY_DN27456_c0_g1	AOX1A	GO:0009409	response to cold	biological_process	Aminoacyl-tRNA biosynthesis	Genetic Information Processing	Translation
TRINITY_DN28188_c1_g3	#N/A	#N/A	#N/A	#N/A	Aminoacyl-tRNA biosynthesis	Genetic Information Processing	Translation
TRINITY_DN35126_c2_g1	p23-1	GO:0010449	root meristem growth	biological_process	Arachidonic acid metabolism	Metabolism	Lipid metabolism
TRINITY_DN41462_c0_g1	VIT_00s0253g00040	GO:0009506	plasmodesma	cellular_component	Ascorbate and aldarate metabolism	Metabolism	Carbohydrate metabolism
TRINITY_DN33429_c1_g1	CDC2	GO:0008353	RNA polymerase II carboxy-terminal domain kinase activity	molecular_function	Basal transcription factors	Genetic Information Processing	Transcription
TRINITY_DN30003_c1_g6	AT2G42490	GO:0048038	quinone binding	molecular_function	beta-Alanine metabolism	Metabolism	Metabolism of other amino acids
TRINITY_DN39259_c0_g1	VIT_07s0005g02230	GO:0004478	methionine adenosyltransferase activity	molecular_function	Biosynthesis of amino acids	Metabolism	Overview
TRINITY_DN33583_c0_g1	ASA2	GO:0000162	tryptophan biosynthetic process	biological_process	Biosynthesis of amino acids	Metabolism	Overview
TRINITY_DN36070_c0_g8	K4CXW8	GO:0004497	monooxygenase activity	molecular_function	Brassinosteroid biosynthesis	Metabolism	Metabolism of terpenoids and polyketides
TRINITY_DN27466_c0_g3	K4BD73	GO:0016787	hydrolase activity	molecular_function	beta-Alanine metabolism	Metabolism	Metabolism of other amino acids
TRINITY_DN37098_c0_g2	AT4G37560	GO:0016811	hydrolase activity, acting on carbon-nitrogen (but not peptide) bonds, in linear amides	molecular_function	Carbon metabolism	Metabolism	Overview
TRINITY_DN46061_c0_g1	PFK7	GO:0046872	metal ion binding	molecular_function	Biosynthesis of amino acids	Metabolism	Overview
TRINITY_DN37465_c0_g1	K4CG60	GO:0030170	pyridoxal phosphate binding	molecular_function	2-Oxocarboxylic acid metabolism	Metabolism	Overview
TRINITY_DN41597_c0_g1	POPTR_0006s25830g	GO:0030170	pyridoxal phosphate binding	molecular_function	2-Oxocarboxylic acid metabolism	Metabolism	Overview
TRINITY_DN33977_c2_g5	VIT_04s0008g03770	GO:0030170	pyridoxal phosphate binding	molecular_function	2-Oxocarboxylic acid metabolism	Metabolism	Overview
TRINITY_DN32863_c1_g2	PMDH1	GO:0006099	tricarboxylic acid cycle	biological_process	Carbon fixation in photosynthetic organisms	Metabolism	Energy metabolism
TRINITY_DN46886_c0_g3	PGK	GO:0005774	vacuolar membrane	cellular_component	Biosynthesis of amino acids	Metabolism	Overview
TRINITY_DN40270_c3_g1	K4DGU1	GO:0080044	quercetin 7-O-glucosyltransferase activity	molecular_function	Carotenoid biosynthesis	Metabolism	Metabolism of terpenoids and polyketides
TRINITY_DN36221_c2_g5	MYB48	GO:0006351	transcription, DNA-templated	biological_process	Circadian rhythm - plant	Organismal Systems	Environmental adaptation
TRINITY_DN30216_c1_g1	VIT_06s0004g06110	GO:0009251	glucan catabolic process	biological_process	Cyanoamino acid metabolism	Metabolism	Metabolism of other amino acids
TRINITY_DN46677_c2_g1	Sb06g019830	GO:1901657	glycosyl compound metabolic process	biological_process	Cyanoamino acid metabolism	Metabolism	Metabolism of other amino acids
TRINITY_DN42000_c0_g1	VIT_06s0004g06480	GO:0044550	secondary metabolite biosynthetic process	biological_process	Cyanoamino acid metabolism	Metabolism	Metabolism of other amino acids
TRINITY_DN35948_c3_g1	GLYMA_10G102100	GO:0016747	transferase activity, transferring acyl groups other than amino-acyl groups	molecular_function	Cyanoamino acid metabolism	Metabolism	Metabolism of other amino acids
TRINITY_DN35082_c0_g1	VIT_18s0001g11320	GO:0044550	secondary metabolite biosynthetic process	biological_process	Diterpenoid biosynthesis	Metabolism	Metabolism of terpenoids and polyketides
TRINITY_DN43022_c0_g2	VIT_06s0004g03810	GO:0007018	microtubule-based movement	biological_process	Endocytosis	Cellular Processes	Transport and catabolism
TRINITY_DN34647_c2_g2	AT1G68490	GO:0005634	nucleus	cellular_component	Endocytosis	Cellular Processes	Transport and catabolism
TRINITY_DN39750_c0_g1	HSP70T-2	GO:0042542	response to hydrogen peroxide	biological_process	Endocytosis	Cellular Processes	Transport and catabolism
TRINITY_DN41326_c0_g2	HSC70-1	GO:0005774	vacuolar membrane	cellular_component	Endocytosis	Cellular Processes	Transport and catabolism
TRINITY_DN47504_c1_g3	HSP70	GO:0005774	vacuolar membrane	cellular_component	Endocytosis	Cellular Processes	Transport and catabolism
TRINITY_DN26815_c0_g3	HSP70	GO:0005774	vacuolar membrane	cellular_component	Endocytosis	Cellular Processes	Transport and catabolism
TRINITY_DN46429_c0_g1	cpHsc70-1	GO:0016032	viral process	biological_process	Endocytosis	Cellular Processes	Transport and catabolism
TRINITY_DN46680_c1_g2	ADH1	GO:0008270	zinc ion binding	molecular_function	alpha-Linolenic acid metabolism	Metabolism	Lipid metabolism
TRINITY_DN28975_c0_g1	adh5	GO:0008270	zinc ion binding	molecular_function	alpha-Linolenic acid metabolism	Metabolism	Lipid metabolism
TRINITY_DN37462_c3_g2	KCS4	GO:0000038	very long-chain fatty acid metabolic process	biological_process	Fatty acid elongation	Metabolism	Lipid metabolism
TRINITY_DN28773_c0_g1	AT4G13180	GO:0046685	response to arsenic-containing substance	biological_process	Biosynthesis of unsaturated fatty acids	Metabolism	Lipid metabolism
TRINITY_DN32533_c1_g2	KCR1	GO:0042761	very long-chain fatty acid biosynthetic process	biological_process	Biosynthesis of unsaturated fatty acids	Metabolism	Lipid metabolism
TRINITY_DN36109_c0_g1	GER2	GO:0055114	oxidation-reduction process	biological_process	Amino sugar and nucleotide sugar metabolism	Metabolism	Carbohydrate metabolism
TRINITY_DN31400_c0_g1	VIT_07s0005g00030	GO:0004364	glutathione transferase activity	molecular_function	Glutathione metabolism	Metabolism	Metabolism of other amino acids
TRINITY_DN33335_c0_g2	POPTR_0010s04490g	GO:0009407	toxin catabolic process	biological_process	Glutathione metabolism	Metabolism	Metabolism of other amino acids
TRINITY_DN25755_c0_g4	VIT_15s0024g01540	GO:0009407	toxin catabolic process	biological_process	Glutathione metabolism	Metabolism	Metabolism of other amino acids
TRINITY_DN33295_c0_g3	AT4G26790	GO:0016042	lipid catabolic process	biological_process	Glycerolipid metabolism	Metabolism	Lipid metabolism
TRINITY_DN30566_c1_g6	AT3G47800	GO:0019318	hexose metabolic process	biological_process	Galactose metabolism	Metabolism	Carbohydrate metabolism
TRINITY_DN28941_c3_g1	VIT_08s0007g04780	GO:0015250	water channel activity	molecular_function	Glycosaminoglycan degradation	Metabolism	Glycan biosynthesis and metabolism
TRINITY_DN28181_c3_g1	AT5G11970	GO:0005886	plasma membrane	cellular_component	Homologous recombination	Genetic Information Processing	Replication and repair
TRINITY_DN45373_c1_g2	POPTR_0004s15470g	GO:0044550	secondary metabolite biosynthetic process	biological_process	Limonene and pinene degradation	Metabolism	Metabolism of terpenoids and polyketides
TRINITY_DN44022_c1_g1	VIT_06s0004g06480	GO:0044550	secondary metabolite biosynthetic process	biological_process	Limonene and pinene degradation	Metabolism	Metabolism of terpenoids and polyketides
TRINITY_DN26029_c7_g1	VIT_15s0048g02900	GO:0044550	secondary metabolite biosynthetic process	biological_process	Limonene and pinene degradation	Metabolism	Metabolism of terpenoids and polyketides
TRINITY_DN35489_c1_g7	#N/A	#N/A	#N/A	#N/A	Linoleic acid metabolism	Metabolism	Lipid metabolism
TRINITY_DN37468_c1_g1	GLYMA_19G103600	GO:0061630	ubiquitin protein ligase activity	molecular_function	Lysine degradation	Metabolism	Amino acid metabolism
TRINITY_DN41467_c1_g1	AT1G67410	GO:0016740	transferase activity	molecular_function	N-Glycan biosynthesis	Metabolism	Glycan biosynthesis and metabolism
TRINITY_DN46235_c1_g1	RAD23D	GO:0043130	ubiquitin binding	molecular_function	Nucleotide excision repair	Genetic Information Processing	Replication and repair
TRINITY_DN30254_c0_g2	VIT_17s0000g03230	GO:0006517	protein deglycosylation	biological_process	Other glycan degradation	Metabolism	Glycan biosynthesis and metabolism
TRINITY_DN32097_c0_g1	ndhD	GO:0009536	plastid	cellular_component	Oxidative phosphorylation	Metabolism	Energy metabolism
TRINITY_DN46812_c1_g1	VIT_10s0116g00590	GO:0046910	pectinesterase inhibitor activity	molecular_function	Pentose and glucuronate interconversions	Metabolism	Carbohydrate metabolism
TRINITY_DN36583_c1_g1	VIT_10s0116g00590	GO:0046910	pectinesterase inhibitor activity	molecular_function	Pentose and glucuronate interconversions	Metabolism	Carbohydrate metabolism
TRINITY_DN28467_c3_g1	VIT_05s0020g02900	GO:0006412	translation	biological_process	Peroxisome	Cellular Processes	Transport and catabolism
TRINITY_DN26600_c2_g1	POPTR_0003s05780g	GO:0016020	membrane	cellular_component	Phenylpropanoid biosynthesis	Metabolism	Biosynthesis of other secondary metabolites
TRINITY_DN35399_c1_g2	VIT_10s0116g01780	GO:0009664	plant-type cell wall organization	biological_process	Phenylpropanoid biosynthesis	Metabolism	Biosynthesis of other secondary metabolites
TRINITY_DN41953_c0_g3	POPTR_0003s19480g	GO:0005634	nucleus	cellular_component	Plant hormone signal transduction	Environmental Information Processing	Signal transduction
TRINITY_DN42455_c2_g1	VIT_04s0008g00210	GO:0043424	protein histidine kinase binding	molecular_function	Plant hormone signal transduction	Environmental Information Processing	Signal transduction
TRINITY_DN47199_c0_g1	CIPK13	GO:0004674	protein serine/threonine kinase activity	molecular_function	Plant hormone signal transduction	Environmental Information Processing	Signal transduction
TRINITY_DN29119_c2_g1	POPTR_0001s02490g	GO:0080163	regulation of protein serine/threonine phosphatase activity	biological_process	Plant hormone signal transduction	Environmental Information Processing	Signal transduction
TRINITY_DN24615_c0_g2	SAUR14	GO:0009409	response to cold	biological_process	Plant hormone signal transduction	Environmental Information Processing	Signal transduction
TRINITY_DN32528_c0_g1	CIPK5	GO:0007165	signal transduction	biological_process	Plant hormone signal transduction	Environmental Information Processing	Signal transduction
TRINITY_DN29024_c1_g2	VIT_02s0154g00400	GO:0003700	transcription factor activity, sequence-specific DNA binding	molecular_function	Plant hormone signal transduction	Environmental Information Processing	Signal transduction
TRINITY_DN27725_c5_g1	bHLH071	GO:0006351	transcription, DNA-templated	biological_process	Plant hormone signal transduction	Environmental Information Processing	Signal transduction
TRINITY_DN36370_c0_g5	EIN3	GO:0006351	transcription, DNA-templated	biological_process	Plant hormone signal transduction	Environmental Information Processing	Signal transduction
TRINITY_DN28088_c1_g2	XTH16	GO:0016762	xyloglucan:xyloglucosyl transferase activity	molecular_function	Plant hormone signal transduction	Environmental Information Processing	Signal transduction
TRINITY_DN45845_c1_g2	XTH9	GO:0016762	xyloglucan:xyloglucosyl transferase activity	molecular_function	Plant hormone signal transduction	Environmental Information Processing	Signal transduction
TRINITY_DN41866_c1_g1	XTR6	GO:0016762	xyloglucan:xyloglucosyl transferase activity	molecular_function	Plant hormone signal transduction	Environmental Information Processing	Signal transduction
TRINITY_DN38332_c7_g1	#N/A	#N/A	#N/A	#N/A	Circadian rhythm - plant	Organismal Systems	Environmental adaptation
TRINITY_DN30502_c1_g3	RPM1	GO:0005515	protein binding	molecular_function	Plant-pathogen interaction	Organismal Systems	Environmental adaptation
TRINITY_DN25220_c0_g2	AT1G33590	GO:0007165	signal transduction	biological_process	Plant-pathogen interaction	Organismal Systems	Environmental adaptation
TRINITY_DN33136_c4_g1	MYB31	GO:0003700	transcription factor activity, sequence-specific DNA binding	molecular_function	Plant-pathogen interaction	Organismal Systems	Environmental adaptation
TRINITY_DN43985_c0_g2	INRPK1	GO:0019199	transmembrane receptor protein kinase activity	molecular_function	Plant-pathogen interaction	Organismal Systems	Environmental adaptation
TRINITY_DN38736_c1_g1	SHN1	GO:0010166	wax metabolic process	biological_process	Plant-pathogen interaction	Organismal Systems	Environmental adaptation
TRINITY_DN45986_c1_g3	#N/A	#N/A	#N/A	#N/A	Plant-pathogen interaction	Organismal Systems	Environmental adaptation
TRINITY_DN36704_c1_g1	K4BVV2	GO:0010027	thylakoid membrane organization	biological_process	Proteasome	Genetic Information Processing	Folding, sorting and degradation
TRINITY_DN27935_c0_g4	AT5G22390	GO:0005634	nucleus	cellular_component	Protein export	Genetic Information Processing	Folding, sorting and degradation
TRINITY_DN38431_c1_g2	HSP17.4	GO:0009408	response to heat	biological_process	Protein processing in endoplasmic reticulum	Genetic Information Processing	Folding, sorting and degradation
TRINITY_DN36948_c0_g1	HSP18.0	GO:0009408	response to heat	biological_process	Protein processing in endoplasmic reticulum	Genetic Information Processing	Folding, sorting and degradation
TRINITY_DN46291_c0_g2	HSP90AA1	GO:0009408	response to heat	biological_process	Protein processing in endoplasmic reticulum	Genetic Information Processing	Folding, sorting and degradation
TRINITY_DN29431_c0_g2	HSP21	GO:0042542	response to hydrogen peroxide	biological_process	Protein processing in endoplasmic reticulum	Genetic Information Processing	Folding, sorting and degradation
TRINITY_DN41629_c0_g1	AT2G20560	GO:0051082	unfolded protein binding	molecular_function	Protein processing in endoplasmic reticulum	Genetic Information Processing	Folding, sorting and degradation
TRINITY_DN46291_c1_g2	Hsp81.4	GO:0005774	vacuolar membrane	cellular_component	Plant-pathogen interaction	Organismal Systems	Environmental adaptation
TRINITY_DN29857_c3_g2	AT4G25280	GO:0009041	uridylate kinase activity	molecular_function	Pyrimidine metabolism	Metabolism	Nucleotide metabolism
TRINITY_DN40943_c2_g5	VIT_04s0079g00800	GO:0019243	methylglyoxal catabolic process to D-lactate via S-lactoyl-glutathione	biological_process	Pyruvate metabolism	Metabolism	Carbohydrate metabolism
TRINITY_DN32171_c1_g2	VIT_15s0048g01880	GO:0005634	nucleus	cellular_component	Regulation of autophagy	Cellular Processes	Transport and catabolism
TRINITY_DN46231_c0_g1	K4DHR2	GO:0008097	5S rRNA binding	molecular_function	Ribosome	Genetic Information Processing	Translation
TRINITY_DN40241_c0_g3	VIT_15s0046g01780	GO:0006412	translation	biological_process	Ribosome	Genetic Information Processing	Translation
TRINITY_DN32331_c2_g2	VIT_15s0048g00670	GO:0006412	translation	biological_process	Ribosome	Genetic Information Processing	Translation
TRINITY_DN33735_c2_g1	K4CUE8	GO:0005634	nucleus	cellular_component	RNA degradation	Genetic Information Processing	Folding, sorting and degradation
TRINITY_DN46858_c0_g2	NAC083	GO:0010089	xylem development	biological_process	RNA degradation	Genetic Information Processing	Folding, sorting and degradation
TRINITY_DN30034_c0_g2	SC35	GO:0005681	spliceosomal complex	cellular_component	Spliceosome	Genetic Information Processing	Transcription
TRINITY_DN40805_c1_g2	ATU2AF35A	GO:0089701	U2AF	cellular_component	Spliceosome	Genetic Information Processing	Transcription
TRINITY_DN46402_c0_g1	D0ENL5	GO:0008878	glucose-1-phosphate adenylyltransferase activity	molecular_function	Amino sugar and nucleotide sugar metabolism	Metabolism	Carbohydrate metabolism
TRINITY_DN30642_c0_g1	VIT_19s0090g01070	GO:0030247	polysaccharide binding	molecular_function	Starch and sucrose metabolism	Metabolism	Carbohydrate metabolism
TRINITY_DN45122_c0_g2	CSLE1	GO:0016757	transferase activity, transferring glycosyl groups	molecular_function	Amino sugar and nucleotide sugar metabolism	Metabolism	Carbohydrate metabolism
TRINITY_DN46932_c0_g1	GBSS1	GO:0016757	transferase activity, transferring glycosyl groups	molecular_function	Starch and sucrose metabolism	Metabolism	Carbohydrate metabolism
TRINITY_DN40042_c1_g1	VIT_01s0011g03050	GO:0016757	transferase activity, transferring glycosyl groups	molecular_function	Amino sugar and nucleotide sugar metabolism	Metabolism	Carbohydrate metabolism
TRINITY_DN27710_c0_g1	HYD1	GO:0016126	sterol biosynthetic process	biological_process	Steroid biosynthesis	Metabolism	Lipid metabolism
TRINITY_DN36287_c0_g1	GrxC5	GO:0015035	protein disulfide oxidoreductase activity	molecular_function	Sulfur metabolism	Metabolism	Energy metabolism
TRINITY_DN33155_c1_g1	AT5G15780	GO:0003674	molecular_function	molecular_function	Terpenoid backbone biosynthesis	Metabolism	Metabolism of terpenoids and polyketides
TRINITY_DN36514_c0_g4	THI1	GO:0008270	zinc ion binding	molecular_function	Thiamine metabolism	Metabolism	Metabolism of cofactors and vitamins
TRINITY_DN47469_c1_g1	BAG6	GO:0010228	vegetative to reproductive phase transition of meristem	biological_process	Tyrosine metabolism	Metabolism	Amino acid metabolism
TRINITY_DN44336_c1_g4	K4BKG3	GO:0031625	ubiquitin protein ligase binding	molecular_function	Ubiquitin mediated proteolysis	Genetic Information Processing	Folding, sorting and degradation
TRINITY_DN38546_c0_g1	AT1G60690	GO:0005886	plasma membrane	cellular_component	Vitamin B6 metabolism	Metabolism	Metabolism of cofactors and vitamins
TRINITY_DN29355_c2_g3	HB-1	GO:0006351	transcription, DNA-templated	biological_process	Vitamin B6 metabolism	Metabolism	Metabolism of cofactors and vitamins
TRINITY_DN30004_c3_g1	AT4G13440	GO:0005575	cellular_component	cellular_component	#N/A	#N/A	#N/A
TRINITY_DN31789_c2_g5	AT5G20190	GO:0009507	chloroplast	cellular_component	#N/A	#N/A	#N/A
TRINITY_DN31869_c2_g2	AT2G13840	GO:0003887	DNA-directed DNA polymerase activity	molecular_function	#N/A	#N/A	#N/A
TRINITY_DN34793_c0_g1	CBSX5	GO:0005576	extracellular region	cellular_component	#N/A	#N/A	#N/A
TRINITY_DN27341_c0_g3	GLYMA_04G087500	GO:0010052	guard cell differentiation	biological_process	#N/A	#N/A	#N/A
TRINITY_DN39312_c0_g1	GH9C3	GO:0004553	hydrolase activity, hydrolyzing O-glycosyl compounds	molecular_function	#N/A	#N/A	#N/A
TRINITY_DN41140_c1_g1	AT1G62500	GO:0006869	lipid transport	biological_process	#N/A	#N/A	#N/A
TRINITY_DN41399_c0_g1	AT4G36850	GO:0016020	membrane	cellular_component	#N/A	#N/A	#N/A
TRINITY_DN47034_c0_g1	K4BJ98	GO:0016020	membrane	cellular_component	#N/A	#N/A	#N/A
TRINITY_DN32909_c1_g3	AT1G13380	GO:0003674	molecular_function	molecular_function	#N/A	#N/A	#N/A
TRINITY_DN29087_c1_g4	AT3G04310	GO:0003674	molecular_function	molecular_function	#N/A	#N/A	#N/A
TRINITY_DN28135_c1_g2	AT3G27090	GO:0003674	molecular_function	molecular_function	#N/A	#N/A	#N/A
TRINITY_DN44137_c1_g1	AT5G22090	GO:0003674	molecular_function	molecular_function	#N/A	#N/A	#N/A
TRINITY_DN47096_c1_g1	AT5G45540	GO:0003674	molecular_function	molecular_function	#N/A	#N/A	#N/A
TRINITY_DN41008_c1_g3	AT5G48310	GO:0003674	molecular_function	molecular_function	#N/A	#N/A	#N/A
TRINITY_DN31517_c1_g3	CCB1	GO:0003674	molecular_function	molecular_function	#N/A	#N/A	#N/A
TRINITY_DN36910_c2_g2	AT1G01225	GO:0005634	nucleus	cellular_component	#N/A	#N/A	#N/A
TRINITY_DN34550_c0_g3	AT1G22110	GO:0005634	nucleus	cellular_component	#N/A	#N/A	#N/A
TRINITY_DN35772_c1_g2	AT1G43722	GO:0005634	nucleus	cellular_component	#N/A	#N/A	#N/A
TRINITY_DN31072_c1_g4	AT1G70640	GO:0005634	nucleus	cellular_component	#N/A	#N/A	#N/A
TRINITY_DN46245_c1_g2	AT1G74220	GO:0005634	nucleus	cellular_component	#N/A	#N/A	#N/A
TRINITY_DN27773_c0_g1	AT2G35880	GO:0005634	nucleus	cellular_component	#N/A	#N/A	#N/A
TRINITY_DN41775_c0_g2	AT2G45380	GO:0005634	nucleus	cellular_component	#N/A	#N/A	#N/A
TRINITY_DN28341_c1_g1	AT2G45380	GO:0005634	nucleus	cellular_component	#N/A	#N/A	#N/A
TRINITY_DN29008_c4_g1	AT3G07090	GO:0005634	nucleus	cellular_component	#N/A	#N/A	#N/A
TRINITY_DN42938_c3_g3	AT5G46020	GO:0005634	nucleus	cellular_component	#N/A	#N/A	#N/A
TRINITY_DN34293_c2_g2	AT5G60680	GO:0005634	nucleus	cellular_component	#N/A	#N/A	#N/A
TRINITY_DN40599_c0_g4	VIT_06s0004g02680	GO:0005634	nucleus	cellular_component	#N/A	#N/A	#N/A
TRINITY_DN42034_c3_g2	SUN4	GO:0006997	nucleus organization	biological_process	#N/A	#N/A	#N/A
TRINITY_DN32189_c0_g2	VIT_12s0028g02440	GO:0016413	O-acetyltransferase activity	molecular_function	#N/A	#N/A	#N/A
TRINITY_DN34213_c0_g1	prc	GO:0030288	outer membrane-bounded periplasmic space	cellular_component	#N/A	#N/A	#N/A
TRINITY_DN29770_c2_g2	VIT_18s0001g14400	GO:0003755	peptidyl-prolyl cis-trans isomerase activity	molecular_function	#N/A	#N/A	#N/A
TRINITY_DN37189_c0_g1	POPTR_0001s34390g	GO:0004721	phosphoprotein phosphatase activity	molecular_function	#N/A	#N/A	#N/A
TRINITY_DN45354_c1_g1	PGRL1B	GO:0009773	photosynthetic electron transport in photosystem I	biological_process	#N/A	#N/A	#N/A
TRINITY_DN38996_c1_g3	AT5G45500	GO:0005886	plasma membrane	cellular_component	#N/A	#N/A	#N/A
TRINITY_DN39519_c1_g5	AT5G62550	GO:0005886	plasma membrane	cellular_component	#N/A	#N/A	#N/A
TRINITY_DN25187_c0_g1	FLA6	GO:0005886	plasma membrane	cellular_component	#N/A	#N/A	#N/A
TRINITY_DN38063_c1_g1	AT2G12400	GO:0009506	plasmodesma	cellular_component	#N/A	#N/A	#N/A
TRINITY_DN30215_c2_g4	POPTR_0009s14350g	GO:0009506	plasmodesma	cellular_component	#N/A	#N/A	#N/A
TRINITY_DN31859_c1_g2	TET3	GO:0009506	plasmodesma	cellular_component	#N/A	#N/A	#N/A
TRINITY_DN45786_c4_g1	NRIP1	GO:0005515	protein binding	molecular_function	#N/A	#N/A	#N/A
TRINITY_DN36182_c0_g1	VIT_06s0004g03700	GO:0004674	protein serine/threonine kinase activity	molecular_function	#N/A	#N/A	#N/A
TRINITY_DN47126_c1_g1	VIT_12s0055g00580	GO:0004674	protein serine/threonine kinase activity	molecular_function	#N/A	#N/A	#N/A
TRINITY_DN28944_c0_g2	VIT_17s0000g02100	GO:0004674	protein serine/threonine kinase activity	molecular_function	#N/A	#N/A	#N/A
TRINITY_DN34059_c1_g1	VIT_19s0014g04400	GO:0004674	protein serine/threonine kinase activity	molecular_function	#N/A	#N/A	#N/A
TRINITY_DN28658_c0_g4	UBL5	GO:0031386	protein tag	molecular_function	#N/A	#N/A	#N/A
TRINITY_DN31431_c1_g2	AT3G59120	GO:0047134	protein-disulfide reductase activity	molecular_function	#N/A	#N/A	#N/A
TRINITY_DN47517_c3_g1	AT4G01870	GO:0006508	proteolysis	biological_process	#N/A	#N/A	#N/A
TRINITY_DN40197_c0_g3	VIT_07s0104g00180	GO:0006508	proteolysis	biological_process	#N/A	#N/A	#N/A
TRINITY_DN28609_c1_g1	VIT_10s0071g00770	GO:0006508	proteolysis	biological_process	#N/A	#N/A	#N/A
TRINITY_DN29539_c1_g2	VIT_18s0001g02420	GO:0006508	proteolysis	biological_process	#N/A	#N/A	#N/A
TRINITY_DN41423_c0_g2	K4BGV0	GO:0007346	regulation of mitotic cell cycle	biological_process	#N/A	#N/A	#N/A
TRINITY_DN42377_c0_g4	VIT_18s0001g12060	GO:0044375	regulation of peroxisome size	biological_process	#N/A	#N/A	#N/A
TRINITY_DN39946_c1_g3	HIP1	GO:0046686	response to cadmium ion	biological_process	#N/A	#N/A	#N/A
TRINITY_DN27168_c1_g1	AT2G18420	GO:0009739	response to gibberellin	biological_process	#N/A	#N/A	#N/A
TRINITY_DN44025_c0_g1	HSP101	GO:0042542	response to hydrogen peroxide	biological_process	#N/A	#N/A	#N/A
TRINITY_DN31577_c2_g1	HB1	GO:0001666	response to hypoxia	biological_process	#N/A	#N/A	#N/A
TRINITY_DN36499_c2_g2	GLR2.9	GO:0009416	response to light stimulus	biological_process	#N/A	#N/A	#N/A
TRINITY_DN45808_c0_g1	AT3G23600	GO:0009651	response to salt stress	biological_process	#N/A	#N/A	#N/A
TRINITY_DN24929_c0_g1	VIT_15s0046g01010	GO:0010501	RNA secondary structure unwinding	biological_process	#N/A	#N/A	#N/A
TRINITY_DN46749_c0_g4	NodGS	GO:0048829	root cap development	biological_process	#N/A	#N/A	#N/A
TRINITY_DN33849_c0_g4	BBD1	GO:0043565	sequence-specific DNA binding	molecular_function	#N/A	#N/A	#N/A
TRINITY_DN44688_c1_g1	AT5G36210	GO:0008236	serine-type peptidase activity	molecular_function	#N/A	#N/A	#N/A
TRINITY_DN29150_c1_g1	GLYMA_15G160400	GO:0007165	signal transduction	biological_process	#N/A	#N/A	#N/A
TRINITY_DN35738_c0_g1	K4AYS3	GO:0007165	signal transduction	biological_process	#N/A	#N/A	#N/A
TRINITY_DN46131_c0_g5	K4B7J9	GO:0007165	signal transduction	biological_process	#N/A	#N/A	#N/A
TRINITY_DN39702_c1_g6	VIT_05s0124g00670	GO:0007165	signal transduction	biological_process	#N/A	#N/A	#N/A
TRINITY_DN44685_c0_g1	ACR11	GO:0010319	stromule	cellular_component	#N/A	#N/A	#N/A
TRINITY_DN30031_c1_g1	VIT_14s0171g00170	GO:0017056	structural constituent of nuclear pore	molecular_function	#N/A	#N/A	#N/A
TRINITY_DN36672_c0_g2	K4C961	GO:0022891	substrate-specific transmembrane transporter activity	molecular_function	#N/A	#N/A	#N/A
TRINITY_DN34220_c0_g4	VIT_18s0001g04910	GO:0015116	sulfate transmembrane transporter activity	molecular_function	#N/A	#N/A	#N/A
TRINITY_DN26884_c6_g1	MBS1	GO:0003700	transcription factor activity, sequence-specific DNA binding	molecular_function	#N/A	#N/A	#N/A
TRINITY_DN45536_c1_g2	SIGA	GO:0003700	transcription factor activity, sequence-specific DNA binding	molecular_function	#N/A	#N/A	#N/A
TRINITY_DN36422_c5_g1	TSO1	GO:0003700	transcription factor activity, sequence-specific DNA binding	molecular_function	#N/A	#N/A	#N/A
TRINITY_DN45869_c2_g1	MYB73	GO:0044212	transcription regulatory region DNA binding	molecular_function	#N/A	#N/A	#N/A
TRINITY_DN36602_c0_g1	ILR3	GO:0006351	transcription, DNA-templated	biological_process	#N/A	#N/A	#N/A
TRINITY_DN47145_c2_g1	K4BF53	GO:0046914	transition metal ion binding	molecular_function	#N/A	#N/A	#N/A
TRINITY_DN25611_c1_g2	K4DA63	GO:0046914	transition metal ion binding	molecular_function	#N/A	#N/A	#N/A
TRINITY_DN36702_c1_g2	HEC2	GO:0010500	transmitting tissue development	biological_process	#N/A	#N/A	#N/A
TRINITY_DN32772_c1_g2	AT3G51670	GO:0005215	transporter activity	molecular_function	#N/A	#N/A	#N/A
TRINITY_DN43889_c0_g2	NPF6.4	GO:0005215	transporter activity	molecular_function	#N/A	#N/A	#N/A
TRINITY_DN33379_c0_g2	SDH7	GO:0006099	tricarboxylic acid cycle	biological_process	#N/A	#N/A	#N/A
TRINITY_DN33488_c1_g1	K4D2V1	GO:0004842	ubiquitin-protein transferase activity	molecular_function	#N/A	#N/A	#N/A
TRINITY_DN36016_c0_g2	VIT_05s0124g00010	GO:0004842	ubiquitin-protein transferase activity	molecular_function	#N/A	#N/A	#N/A
TRINITY_DN27902_c5_g1	EXPA10	GO:0009826	unidimensional cell growth	biological_process	#N/A	#N/A	#N/A
TRINITY_DN30631_c3_g6	EXPA8	GO:0009826	unidimensional cell growth	biological_process	#N/A	#N/A	#N/A
TRINITY_DN47312_c4_g1	NHX2	GO:0005774	vacuolar membrane	cellular_component	#N/A	#N/A	#N/A
TRINITY_DN45123_c1_g1	AT2G47710	GO:0005773	vacuole	cellular_component	#N/A	#N/A	#N/A
TRINITY_DN44053_c2_g2	AT3G62550	GO:0005773	vacuole	cellular_component	#N/A	#N/A	#N/A
TRINITY_DN36232_c0_g2	TIL	GO:0005773	vacuole	cellular_component	#N/A	#N/A	#N/A
TRINITY_DN37092_c5_g2	OEP21	GO:0008308	voltage-gated anion channel activity	molecular_function	#N/A	#N/A	#N/A
TRINITY_DN44184_c0_g1	TPL	GO:0010051	xylem and phloem pattern formation	biological_process	#N/A	#N/A	#N/A
TRINITY_DN27014_c0_g1	SAP5	GO:0008270	zinc ion binding	molecular_function	#N/A	#N/A	#N/A
TRINITY_DN39295_c2_g1	#N/A	#N/A	#N/A	#N/A	#N/A	#N/A	#N/A
TRINITY_DN30041_c0_g2	#N/A	#N/A	#N/A	#N/A	#N/A	#N/A	#N/A
TRINITY_DN40152_c1_g1	#N/A	#N/A	#N/A	#N/A	#N/A	#N/A	#N/A
TRINITY_DN33331_c1_g1	#N/A	#N/A	#N/A	#N/A	#N/A	#N/A	#N/A
TRINITY_DN33837_c0_g4	#N/A	#N/A	#N/A	#N/A	#N/A	#N/A	#N/A
TRINITY_DN41776_c0_g4	#N/A	#N/A	#N/A	#N/A	#N/A	#N/A	#N/A
TRINITY_DN41259_c3_g1	#N/A	#N/A	#N/A	#N/A	#N/A	#N/A	#N/A
TRINITY_DN26524_c2_g3	#N/A	#N/A	#N/A	#N/A	#N/A	#N/A	#N/A
TRINITY_DN46034_c0_g1	#N/A	#N/A	#N/A	#N/A	#N/A	#N/A	#N/A
TRINITY_DN36886_c2_g1	#N/A	#N/A	#N/A	#N/A	#N/A	#N/A	#N/A
TRINITY_DN41084_c1_g2	#N/A	#N/A	#N/A	#N/A	#N/A	#N/A	#N/A
TRINITY_DN47726_c0_g2	#N/A	#N/A	#N/A	#N/A	#N/A	#N/A	#N/A
TRINITY_DN29112_c1_g4	#N/A	#N/A	#N/A	#N/A	#N/A	#N/A	#N/A
TRINITY_DN36332_c1_g3	#N/A	#N/A	#N/A	#N/A	#N/A	#N/A	#N/A
TRINITY_DN47138_c2_g3	#N/A	#N/A	#N/A	#N/A	#N/A	#N/A	#N/A
TRINITY_DN23703_c0_g1	#N/A	#N/A	#N/A	#N/A	#N/A	#N/A	#N/A
TRINITY_DN30115_c2_g1	#N/A	#N/A	#N/A	#N/A	#N/A	#N/A	#N/A
TRINITY_DN44363_c2_g2	#N/A	#N/A	#N/A	#N/A	#N/A	#N/A	#N/A
TRINITY_DN45793_c0_g1	#N/A	#N/A	#N/A	#N/A	#N/A	#N/A	#N/A
TRINITY_DN36389_c3_g3	#N/A	#N/A	#N/A	#N/A	#N/A	#N/A	#N/A
TRINITY_DN28321_c2_g3	#N/A	#N/A	#N/A	#N/A	#N/A	#N/A	#N/A
TRINITY_DN45315_c0_g1	#N/A	#N/A	#N/A	#N/A	#N/A	#N/A	#N/A
TRINITY_DN26996_c4_g4	#N/A	#N/A	#N/A	#N/A	#N/A	#N/A	#N/A
TRINITY_DN40090_c3_g4	#N/A	#N/A	#N/A	#N/A	#N/A	#N/A	#N/A
TRINITY_DN43086_c3_g1	#N/A	#N/A	#N/A	#N/A	#N/A	#N/A	#N/A
TRINITY_DN28062_c0_g1	#N/A	#N/A	#N/A	#N/A	#N/A	#N/A	#N/A
TRINITY_DN36006_c1_g1	#N/A	#N/A	#N/A	#N/A	#N/A	#N/A	#N/A
TRINITY_DN36758_c2_g4	#N/A	#N/A	#N/A	#N/A	#N/A	#N/A	#N/A
TRINITY_DN45527_c1_g1	#N/A	#N/A	#N/A	#N/A	#N/A	#N/A	#N/A
TRINITY_DN39083_c1_g1	#N/A	#N/A	#N/A	#N/A	#N/A	#N/A	#N/A
TRINITY_DN41741_c2_g1	#N/A	#N/A	#N/A	#N/A	#N/A	#N/A	#N/A
TRINITY_DN30150_c2_g4	#N/A	#N/A	#N/A	#N/A	#N/A	#N/A	#N/A
TRINITY_DN45518_c1_g1	#N/A	#N/A	#N/A	#N/A	#N/A	#N/A	#N/A
TRINITY_DN41661_c0_g4	#N/A	#N/A	#N/A	#N/A	#N/A	#N/A	#N/A
TRINITY_DN47646_c1_g1	#N/A	#N/A	#N/A	#N/A	#N/A	#N/A	#N/A
TRINITY_DN34551_c1_g1	#N/A	#N/A	#N/A	#N/A	#N/A	#N/A	#N/A
TRINITY_DN29127_c2_g3	#N/A	#N/A	#N/A	#N/A	#N/A	#N/A	#N/A
TRINITY_DN31068_c0_g6	#N/A	#N/A	#N/A	#N/A	#N/A	#N/A	#N/A
TRINITY_DN30442_c0_g1	#N/A	#N/A	#N/A	#N/A	#N/A	#N/A	#N/A
TRINITY_DN31424_c0_g3	#N/A	#N/A	#N/A	#N/A	#N/A	#N/A	#N/A
TRINITY_DN33405_c2_g1	#N/A	#N/A	#N/A	#N/A	#N/A	#N/A	#N/A
TRINITY_DN27699_c2_g5	#N/A	#N/A	#N/A	#N/A	#N/A	#N/A	#N/A
TRINITY_DN32701_c2_g1	#N/A	#N/A	#N/A	#N/A	#N/A	#N/A	#N/A
TRINITY_DN30665_c0_g2	#N/A	#N/A	#N/A	#N/A	#N/A	#N/A	#N/A
TRINITY_DN44591_c0_g2	#N/A	#N/A	#N/A	#N/A	#N/A	#N/A	#N/A
TRINITY_DN44722_c0_g9	#N/A	#N/A	#N/A	#N/A	#N/A	#N/A	#N/A
TRINITY_DN27557_c0_g5	#N/A	#N/A	#N/A	#N/A	#N/A	#N/A	#N/A
TRINITY_DN44881_c0_g6	#N/A	#N/A	#N/A	#N/A	#N/A	#N/A	#N/A
TRINITY_DN47587_c3_g1	#N/A	#N/A	#N/A	#N/A	#N/A	#N/A	#N/A
TRINITY_DN45343_c0_g1	#N/A	#N/A	#N/A	#N/A	#N/A	#N/A	#N/A
TRINITY_DN28378_c0_g1	#N/A	#N/A	#N/A	#N/A	#N/A	#N/A	#N/A
TRINITY_DN39277_c2_g5	#N/A	#N/A	#N/A	#N/A	#N/A	#N/A	#N/A
TRINITY_DN38806_c0_g2	#N/A	#N/A	#N/A	#N/A	#N/A	#N/A	#N/A
TRINITY_DN43239_c0_g1	#N/A	#N/A	#N/A	#N/A	#N/A	#N/A	#N/A
TRINITY_DN26353_c2_g2	#N/A	#N/A	#N/A	#N/A	#N/A	#N/A	#N/A
TRINITY_DN35836_c0_g1	#N/A	#N/A	#N/A	#N/A	#N/A	#N/A	#N/A
TRINITY_DN27333_c3_g1	#N/A	#N/A	#N/A	#N/A	#N/A	#N/A	#N/A
TRINITY_DN42411_c2_g2	#N/A	#N/A	#N/A	#N/A	#N/A	#N/A	#N/A
TRINITY_DN46473_c0_g2	#N/A	#N/A	#N/A	#N/A	#N/A	#N/A	#N/A
TRINITY_DN30532_c0_g6	#N/A	#N/A	#N/A	#N/A	#N/A	#N/A	#N/A
TRINITY_DN26533_c2_g3	#N/A	#N/A	#N/A	#N/A	#N/A	#N/A	#N/A
TRINITY_DN30150_c2_g2	#N/A	#N/A	#N/A	#N/A	#N/A	#N/A	#N/A
TRINITY_DN47337_c1_g2	#N/A	#N/A	#N/A	#N/A	#N/A	#N/A	#N/A
TRINITY_DN38158_c2_g2	#N/A	#N/A	#N/A	#N/A	#N/A	#N/A	#N/A
TRINITY_DN44903_c1_g3	#N/A	#N/A	#N/A	#N/A	#N/A	#N/A	#N/A
TRINITY_DN29879_c0_g3	#N/A	#N/A	#N/A	#N/A	#N/A	#N/A	#N/A
TRINITY_DN30775_c3_g1	#N/A	#N/A	#N/A	#N/A	#N/A	#N/A	#N/A
TRINITY_DN41779_c0_g1	#N/A	#N/A	#N/A	#N/A	#N/A	#N/A	#N/A
TRINITY_DN33007_c0_g1	#N/A	#N/A	#N/A	#N/A	#N/A	#N/A	#N/A
TRINITY_DN41961_c1_g1	#N/A	#N/A	#N/A	#N/A	#N/A	#N/A	#N/A
TRINITY_DN37251_c2_g2	#N/A	#N/A	#N/A	#N/A	#N/A	#N/A	#N/A
TRINITY_DN35787_c2_g1	#N/A	#N/A	#N/A	#N/A	#N/A	#N/A	#N/A
TRINITY_DN28152_c0_g1	#N/A	#N/A	#N/A	#N/A	#N/A	#N/A	#N/A
TRINITY_DN31960_c0_g9	#N/A	#N/A	#N/A	#N/A	#N/A	#N/A	#N/A
TRINITY_DN26996_c4_g8	#N/A	#N/A	#N/A	#N/A	#N/A	#N/A	#N/A
TRINITY_DN38181_c0_g2	#N/A	#N/A	#N/A	#N/A	#N/A	#N/A	#N/A
TRINITY_DN24898_c0_g1	#N/A	#N/A	#N/A	#N/A	#N/A	#N/A	#N/A
TRINITY_DN46793_c0_g1	#N/A	#N/A	#N/A	#N/A	#N/A	#N/A	#N/A
TRINITY_DN41921_c1_g1	#N/A	#N/A	#N/A	#N/A	#N/A	#N/A	#N/A
TRINITY_DN43289_c1_g1	#N/A	#N/A	#N/A	#N/A	#N/A	#N/A	#N/A
TRINITY_DN33372_c1_g4	#N/A	#N/A	#N/A	#N/A	#N/A	#N/A	#N/A
TRINITY_DN34094_c1_g3	#N/A	#N/A	#N/A	#N/A	#N/A	#N/A	#N/A
TRINITY_DN35613_c1_g3	#N/A	#N/A	#N/A	#N/A	#N/A	#N/A	#N/A
TRINITY_DN27976_c0_g3	#N/A	#N/A	#N/A	#N/A	#N/A	#N/A	#N/A
TRINITY_DN38819_c2_g4	#N/A	#N/A	#N/A	#N/A	#N/A	#N/A	#N/A
TRINITY_DN38335_c1_g2	#N/A	#N/A	#N/A	#N/A	#N/A	#N/A	#N/A
TRINITY_DN45844_c0_g3	#N/A	#N/A	#N/A	#N/A	#N/A	#N/A	#N/A
TRINITY_DN31623_c1_g3	#N/A	#N/A	#N/A	#N/A	#N/A	#N/A	#N/A
TRINITY_DN36405_c3_g1	#N/A	#N/A	#N/A	#N/A	#N/A	#N/A	#N/A
TRINITY_DN34017_c5_g1	#N/A	#N/A	#N/A	#N/A	#N/A	#N/A	#N/A
TRINITY_DN36133_c2_g2	#N/A	#N/A	#N/A	#N/A	#N/A	#N/A	#N/A
TRINITY_DN28185_c2_g4	#N/A	#N/A	#N/A	#N/A	#N/A	#N/A	#N/A
TRINITY_DN26966_c1_g1	#N/A	#N/A	#N/A	#N/A	#N/A	#N/A	#N/A

## Sheet: Compared to adajant stages.
Table S7 The functional annotation of commone expression genes in venn diagram
Gene_ID	symbol	GO_ID	GO_Term	GO_Function	PathwayDefinition	KEGGLevel1	KEGGLevel2
TRINITY_DN46176_c0_g1	POPTR_1408s00200g	GO:0051213	dioxygenase activity	molecular_function	#N/A	#N/A	#N/A
TRINITY_DN34201_c2_g3	AT2G23530	GO:0005634	nucleus	cellular_component	#N/A	#N/A	#N/A
TRINITY_DN37842_c1_g1	AT2G44300	GO:0005886	plasma membrane	cellular_component	#N/A	#N/A	#N/A
TRINITY_DN30271_c0_g5	CASPL1D2	GO:0005886	plasma membrane	cellular_component	#N/A	#N/A	#N/A
TRINITY_DN37466_c1_g1	AT2G38710	GO:0009651	response to salt stress	biological_process	mRNA surveillance pathway	Genetic Information Processing	Translation
TRINITY_DN45000_c0_g1	GLYMA_11G099700	GO:0005773	vacuole	cellular_component	Cyanoamino acid metabolism	Metabolism	Metabolism of other amino acids
TRINITY_DN44277_c3_g1	#N/A	#N/A	#N/A	#N/A	#N/A	#N/A	#N/A
TRINITY_DN38554_c2_g2	#N/A	#N/A	#N/A	#N/A	#N/A	#N/A	#N/A
TRINITY_DN28746_c0_g1	#N/A	#N/A	#N/A	#N/A	#N/A	#N/A	#N/A
TRINITY_DN25956_c0_g1	#N/A	#N/A	#N/A	#N/A	#N/A	#N/A	#N/A
TRINITY_DN34264_c1_g4	#N/A	#N/A	#N/A	#N/A	#N/A	#N/A	#N/A
TRINITY_DN42205_c0_g1	#N/A	#N/A	#N/A	#N/A	#N/A	#N/A	#N/A
