# Supplementary material for: De novo transcriptome assembly of the cotyledon of Camellia oleifera for discovery of genes regulating seed germination
Source: BMC Plant Biol. 2022 May 28;22:265. doi: 10.1186/s12870-022-03651-4 (PMC9145465; doi:10.1186/s12870-022-03651-4)
Supplement: Supplementary file 9 — Additional file 9: Table S8. The functional annotation of GO and KEGG in all different genes. [file 12870_2022_3651_MOESM9_ESM.xlsx]

## Sheet: Sheet1
Table S8 The functional annotation of GO and KEGG in all difference gene
Gene_ID	Symbol	GO_ID	GO_Term	GO_Function	PathwayDefinition	KEGGLevel1	KEGGLevel2
TRINITY_DN11072_c0_g1	PAP1	GO:0006351	transcription, DNA-templated	biological_process	Plant hormone signal transduction	Environmental Information Processing	Signal transduction
TRINITY_DN11157_c0_g1	LOC_Os01g68480	GO:0000103	sulfate assimilation	biological_process	Protein processing in endoplasmic reticulum	Genetic Information Processing	Folding, sorting and degradation
TRINITY_DN11396_c0_g1	VIT_05s0049g00950	GO:0046777	protein autophosphorylation	biological_process	Plant-pathogen interaction	Organismal Systems	Environmental adaptation
TRINITY_DN11572_c0_g1	K4BML2	GO:0006412	translation	biological_process	Ribosome	Genetic Information Processing	Translation
TRINITY_DN1227_c0_g1	GDU3	GO:0032940	secretion by cell	biological_process	#N/A	#N/A	#N/A
TRINITY_DN12419_c0_g1	NAC074	GO:0006351	transcription, DNA-templated	biological_process	RNA degradation	Genetic Information Processing	Folding, sorting and degradation
TRINITY_DN1283_c0_g1	Os04g0457000	GO:0009416	response to light stimulus	biological_process	Photosynthesis - antenna proteins	Metabolism	Energy metabolism
TRINITY_DN13942_c0_g1	STOMAGEN	GO:0010375	stomatal complex patterning	biological_process	#N/A	#N/A	#N/A
TRINITY_DN19410_c0_g1	HB40	GO:0006351	transcription, DNA-templated	biological_process	Vitamin B6 metabolism	Metabolism	Metabolism of cofactors and vitamins
TRINITY_DN19533_c0_g1	SMAP1	GO:0009733	response to auxin	biological_process	#N/A	#N/A	#N/A
TRINITY_DN20305_c0_g1	ENO1	GO:0009615	response to virus	biological_process	Carbon metabolism	Metabolism	Overview
TRINITY_DN20324_c0_g2	LOC_Os12g08810	GO:0006006	glucose metabolic process	biological_process	Ascorbate and aldarate metabolism	Metabolism	Carbohydrate metabolism
TRINITY_DN21263_c0_g2	AT3G46280	GO:0016310	phosphorylation	biological_process	#N/A	#N/A	#N/A
TRINITY_DN21685_c0_g1	NTL	GO:0006810	transport	biological_process	N-Glycan biosynthesis	Metabolism	Glycan biosynthesis and metabolism
TRINITY_DN21898_c0_g1	FTSH2	GO:0010027	thylakoid membrane organization	biological_process	Proteasome	Genetic Information Processing	Folding, sorting and degradation
TRINITY_DN22013_c0_g1	PMDH1	GO:0006099	tricarboxylic acid cycle	biological_process	Carbon metabolism	Metabolism	Overview
TRINITY_DN22274_c0_g1	LHY	GO:0006351	transcription, DNA-templated	biological_process	Circadian rhythm - plant	Organismal Systems	Environmental adaptation
TRINITY_DN22403_c0_g1	TRX1	GO:0000103	sulfate assimilation	biological_process	Protein processing in endoplasmic reticulum	Genetic Information Processing	Folding, sorting and degradation
TRINITY_DN22539_c0_g1	SAUR46	GO:0009733	response to auxin	biological_process	Plant hormone signal transduction	Environmental Information Processing	Signal transduction
TRINITY_DN22725_c1_g1	SAUR32	GO:0009733	response to auxin	biological_process	Plant hormone signal transduction	Environmental Information Processing	Signal transduction
TRINITY_DN22736_c0_g1	Os07g0558400	GO:0009416	response to light stimulus	biological_process	Photosynthesis - antenna proteins	Metabolism	Energy metabolism
TRINITY_DN22753_c1_g1	ANX2	GO:0007338	single fertilization	biological_process	Plant-pathogen interaction	Organismal Systems	Environmental adaptation
TRINITY_DN22887_c0_g1	K4BWK9	GO:0000103	sulfate assimilation	biological_process	#N/A	#N/A	#N/A
TRINITY_DN22923_c0_g1	GUN5	GO:0015979	photosynthesis	biological_process	Porphyrin and chlorophyll metabolism	Metabolism	Metabolism of cofactors and vitamins
TRINITY_DN22940_c0_g1	K4BYB3	GO:0051603	proteolysis involved in cellular protein catabolic process	biological_process	Phagosome	Cellular Processes	Transport and catabolism
TRINITY_DN22972_c0_g1	P4HB	GO:0034976	response to endoplasmic reticulum stress	biological_process	Protein processing in endoplasmic reticulum	Genetic Information Processing	Folding, sorting and degradation
TRINITY_DN23013_c0_g3	PSY1R	GO:0009826	unidimensional cell growth	biological_process	Plant hormone signal transduction	Environmental Information Processing	Signal transduction
TRINITY_DN23145_c0_g1	SPARC	GO:0007165	signal transduction	biological_process	#N/A	#N/A	#N/A
TRINITY_DN23145_c0_g2	SPARC	GO:0007165	signal transduction	biological_process	#N/A	#N/A	#N/A
TRINITY_DN23172_c0_g1	POPTR_0005s26760g	GO:0033387	putrescine biosynthetic process from ornithine	biological_process	Glutathione metabolism	Metabolism	Metabolism of other amino acids
TRINITY_DN23180_c0_g1	PSK4	GO:0009887	organ morphogenesis	biological_process	#N/A	#N/A	#N/A
TRINITY_DN23180_c1_g1	PSK2	GO:0009887	organ morphogenesis	biological_process	#N/A	#N/A	#N/A
TRINITY_DN23259_c0_g1	ACOS5	GO:0080110	sporopollenin biosynthetic process	biological_process	Ubiquinone and other terpenoid-quinone biosynthesis	Metabolism	Metabolism of cofactors and vitamins
TRINITY_DN23390_c0_g1	CxxS1	GO:0000103	sulfate assimilation	biological_process	#N/A	#N/A	#N/A
TRINITY_DN23601_c1_g4	COL1A2	GO:0007179	transforming growth factor beta receptor signaling pathway	biological_process	#N/A	#N/A	#N/A
TRINITY_DN23601_c1_g6	COL1A1	GO:0007601	visual perception	biological_process	Spliceosome	Genetic Information Processing	Transcription
TRINITY_DN23628_c0_g4	RPL4	GO:0006412	translation	biological_process	Ribosome	Genetic Information Processing	Translation
TRINITY_DN23643_c0_g1	VIT_17s0000g03230	GO:0006517	protein deglycosylation	biological_process	Other glycan degradation	Metabolism	Glycan biosynthesis and metabolism
TRINITY_DN23766_c0_g2	RPSA	GO:0006412	translation	biological_process	Ribosome	Genetic Information Processing	Translation
TRINITY_DN23784_c0_g1	PRA7	GO:0016192	vesicle-mediated transport	biological_process	Brassinosteroid biosynthesis	Metabolism	Metabolism of terpenoids and polyketides
TRINITY_DN23787_c0_g3	VIT_04s0023g03680	GO:0010105	negative regulation of ethylene-activated signaling pathway	biological_process	Plant hormone signal transduction	Environmental Information Processing	Signal transduction
TRINITY_DN23832_c1_g2	FTH	GO:0055114	oxidation-reduction process	biological_process	#N/A	#N/A	#N/A
TRINITY_DN23882_c0_g1	AT1G51400	GO:0009611	response to wounding	biological_process	#N/A	#N/A	#N/A
TRINITY_DN23908_c0_g1	SDG2	GO:0010228	vegetative to reproductive phase transition of meristem	biological_process	Lysine degradation	Metabolism	Amino acid metabolism
TRINITY_DN23940_c0_g1	AT5G40020	GO:0051707	response to other organism	biological_process	#N/A	#N/A	#N/A
TRINITY_DN23949_c0_g1	WAXY	GO:0005982	starch metabolic process	biological_process	Starch and sucrose metabolism	Metabolism	Carbohydrate metabolism
TRINITY_DN24067_c0_g3	POPTR_0012s10830g	GO:0006517	protein deglycosylation	biological_process	Other glycan degradation	Metabolism	Glycan biosynthesis and metabolism
TRINITY_DN24078_c0_g1	PnsB3	GO:0006810	transport	biological_process	#N/A	#N/A	#N/A
TRINITY_DN24086_c0_g1	VIT_16s0013g00880	GO:0019953	sexual reproduction	biological_process	#N/A	#N/A	#N/A
TRINITY_DN24087_c0_g1	C2	GO:0009651	response to salt stress	biological_process	Endocytosis	Cellular Processes	Transport and catabolism
TRINITY_DN24096_c0_g1	LNK1	GO:0006351	transcription, DNA-templated	biological_process	#N/A	#N/A	#N/A
TRINITY_DN24104_c0_g1	AT3G07570	GO:0055114	oxidation-reduction process	biological_process	#N/A	#N/A	#N/A
TRINITY_DN24128_c0_g2	GLO1	GO:0010109	regulation of photosynthesis	biological_process	Peroxisome	Cellular Processes	Transport and catabolism
TRINITY_DN24160_c0_g1	LOC_Os09g36300	GO:0006625	protein targeting to peroxisome	biological_process	#N/A	#N/A	#N/A
TRINITY_DN24227_c0_g1	VIT_17s0000g08530	GO:0051453	regulation of intracellular pH	biological_process	#N/A	#N/A	#N/A
TRINITY_DN24335_c0_g1	TCP20	GO:0006351	transcription, DNA-templated	biological_process	Circadian rhythm - plant	Organismal Systems	Environmental adaptation
TRINITY_DN24350_c0_g1	POPTR_0017s04330g	GO:0019432	triglyceride biosynthetic process	biological_process	#N/A	#N/A	#N/A
TRINITY_DN24378_c0_g1	VIT_12s0055g00810	GO:0009664	plant-type cell wall organization	biological_process	Phenylpropanoid biosynthesis	Metabolism	Biosynthesis of other secondary metabolites
TRINITY_DN24427_c0_g2	RLP35	GO:0007165	signal transduction	biological_process	Plant-pathogen interaction	Organismal Systems	Environmental adaptation
TRINITY_DN24432_c1_g2	AT3G47580	GO:0007169	transmembrane receptor protein tyrosine kinase signaling pathway	biological_process	Plant-pathogen interaction	Organismal Systems	Environmental adaptation
TRINITY_DN24492_c0_g1	ARF	GO:0016192	vesicle-mediated transport	biological_process	Endocytosis	Cellular Processes	Transport and catabolism
TRINITY_DN24509_c0_g1	HSFA6B	GO:0006351	transcription, DNA-templated	biological_process	#N/A	#N/A	#N/A
TRINITY_DN24536_c0_g1	TSPO	GO:0006810	transport	biological_process	#N/A	#N/A	#N/A
TRINITY_DN24564_c0_g1	VIT_11s0016g02470	GO:0006412	translation	biological_process	Endocytosis	Cellular Processes	Transport and catabolism
TRINITY_DN24566_c0_g1	VIT_11s0037g00950	GO:0006597	spermine biosynthetic process	biological_process	Cysteine and methionine metabolism	Metabolism	Amino acid metabolism
TRINITY_DN24568_c0_g1	AT1G27180	GO:0007165	signal transduction	biological_process	Plant-pathogen interaction	Organismal Systems	Environmental adaptation
TRINITY_DN24573_c0_g1	GRXS17	GO:0009408	response to heat	biological_process	#N/A	#N/A	#N/A
TRINITY_DN24581_c0_g1	K4B7P6	GO:0006429	leucyl-tRNA aminoacylation	biological_process	Aminoacyl-tRNA biosynthesis	Genetic Information Processing	Translation
TRINITY_DN24615_c0_g2	SAUR14	GO:0009409	response to cold	biological_process	Plant hormone signal transduction	Environmental Information Processing	Signal transduction
TRINITY_DN24617_c0_g1	AT5G48500	GO:0080167	response to karrikin	biological_process	#N/A	#N/A	#N/A
TRINITY_DN24692_c0_g2	RR2	GO:0006351	transcription, DNA-templated	biological_process	Plant hormone signal transduction	Environmental Information Processing	Signal transduction
TRINITY_DN24708_c0_g1	GER6	GO:0033609	oxalate metabolic process	biological_process	#N/A	#N/A	#N/A
TRINITY_DN24718_c0_g1	AT3G18280	GO:0006869	lipid transport	biological_process	#N/A	#N/A	#N/A
TRINITY_DN24720_c0_g1	AHL1	GO:0006351	transcription, DNA-templated	biological_process	#N/A	#N/A	#N/A
TRINITY_DN24732_c0_g1	AT1G80530	GO:0080167	response to karrikin	biological_process	#N/A	#N/A	#N/A
TRINITY_DN24735_c0_g1	RR17	GO:0006351	transcription, DNA-templated	biological_process	Plant hormone signal transduction	Environmental Information Processing	Signal transduction
TRINITY_DN24757_c0_g1	VIT_09s0002g01150	GO:0042594	response to starvation	biological_process	#N/A	#N/A	#N/A
TRINITY_DN24762_c0_g1	POPTR_0013s02800g	GO:0044550	secondary metabolite biosynthetic process	biological_process	Homologous recombination	Genetic Information Processing	Replication and repair
TRINITY_DN24769_c0_g1	PRR9	GO:0006351	transcription, DNA-templated	biological_process	Circadian rhythm - plant	Organismal Systems	Environmental adaptation
TRINITY_DN24809_c0_g1	VIT_07s0130g00220	GO:0009664	plant-type cell wall organization	biological_process	Phenylpropanoid biosynthesis	Metabolism	Biosynthesis of other secondary metabolites
TRINITY_DN24849_c0_g1	HDA14	GO:0090042	tubulin deacetylation	biological_process	#N/A	#N/A	#N/A
TRINITY_DN24878_c0_g2	POPTR_0005s25440g	GO:0051603	proteolysis involved in cellular protein catabolic process	biological_process	Phagosome	Cellular Processes	Transport and catabolism
TRINITY_DN24879_c0_g1	AT4G29480	GO:0015992	proton transport	biological_process	Oxidative phosphorylation	Metabolism	Energy metabolism
TRINITY_DN24896_c0_g1	GRX480	GO:0009863	salicylic acid mediated signaling pathway	biological_process	#N/A	#N/A	#N/A
TRINITY_DN24929_c0_g1	VIT_15s0046g01010	GO:0010501	RNA secondary structure unwinding	biological_process	#N/A	#N/A	#N/A
TRINITY_DN24938_c0_g1	BRADI2G05226	GO:0048586	regulation of long-day photoperiodism, flowering	biological_process	Circadian rhythm - plant	Organismal Systems	Environmental adaptation
TRINITY_DN24940_c0_g1	AGO2	GO:0006351	transcription, DNA-templated	biological_process	#N/A	#N/A	#N/A
TRINITY_DN24942_c0_g1	AATP1	GO:0010431	seed maturation	biological_process	Proteasome	Genetic Information Processing	Folding, sorting and degradation
TRINITY_DN24950_c0_g1	KMD2	GO:2000762	regulation of phenylpropanoid metabolic process	biological_process	#N/A	#N/A	#N/A
TRINITY_DN24964_c0_g1	ERD5	GO:0009414	response to water deprivation	biological_process	Arginine and proline metabolism	Metabolism	Amino acid metabolism
TRINITY_DN24968_c0_g1	STS1	GO:0009312	oligosaccharide biosynthetic process	biological_process	Galactose metabolism	Metabolism	Carbohydrate metabolism
TRINITY_DN24977_c0_g1	AT1G74360	GO:0007169	transmembrane receptor protein tyrosine kinase signaling pathway	biological_process	Plant hormone signal transduction	Environmental Information Processing	Signal transduction
TRINITY_DN25018_c0_g1	ERF1	GO:0006351	transcription, DNA-templated	biological_process	Plant hormone signal transduction	Environmental Information Processing	Signal transduction
TRINITY_DN25044_c0_g1	AT2G37440	GO:0046856	phosphatidylinositol dephosphorylation	biological_process	Phosphatidylinositol signaling system	Environmental Information Processing	Signal transduction
TRINITY_DN25067_c0_g1	AT3G56290	GO:0045893	positive regulation of transcription, DNA-templated	biological_process	#N/A	#N/A	#N/A
TRINITY_DN25068_c0_g1	MUCI21	GO:0048354	mucilage biosynthetic process involved in seed coat development	biological_process	Other types of O-glycan biosynthesis	Metabolism	Glycan biosynthesis and metabolism
TRINITY_DN25096_c1_g1	HMG	GO:0010228	vegetative to reproductive phase transition of meristem	biological_process	Base excision repair	Genetic Information Processing	Replication and repair
TRINITY_DN25112_c2_g5	AP1	GO:0006351	transcription, DNA-templated	biological_process	#N/A	#N/A	#N/A
TRINITY_DN25116_c1_g1	POPTR_0004s11700g	GO:0033356	UDP-L-arabinose metabolic process	biological_process	Amino sugar and nucleotide sugar metabolism	Metabolism	Carbohydrate metabolism
TRINITY_DN25126_c0_g2	FER4	GO:0000302	response to reactive oxygen species	biological_process	#N/A	#N/A	#N/A
TRINITY_DN25133_c0_g1	LOV1	GO:0002238	response to molecule of fungal origin	biological_process	Plant-pathogen interaction	Organismal Systems	Environmental adaptation
TRINITY_DN25178_c0_g1	OFP7	GO:0006351	transcription, DNA-templated	biological_process	Aminoacyl-tRNA biosynthesis	Genetic Information Processing	Translation
TRINITY_DN25192_c0_g1	BEN1	GO:0009646	response to absence of light	biological_process	Isoflavonoid biosynthesis	Metabolism	Biosynthesis of other secondary metabolites
TRINITY_DN25192_c0_g2	FPF1	GO:0010228	vegetative to reproductive phase transition of meristem	biological_process	mRNA surveillance pathway	Genetic Information Processing	Translation
TRINITY_DN25220_c0_g2	AT1G33590	GO:0007165	signal transduction	biological_process	Plant-pathogen interaction	Organismal Systems	Environmental adaptation
TRINITY_DN25243_c2_g2	LOC_Os11g25070	GO:0018171	peptidyl-cysteine oxidation	biological_process	RNA transport	Genetic Information Processing	Translation
TRINITY_DN25261_c4_g2	GRF1	GO:0009739	response to gibberellin	biological_process	#N/A	#N/A	#N/A
TRINITY_DN25265_c0_g1	NLP7	GO:0006351	transcription, DNA-templated	biological_process	#N/A	#N/A	#N/A
TRINITY_DN25268_c3_g2	PH1	GO:0007165	signal transduction	biological_process	#N/A	#N/A	#N/A
TRINITY_DN25287_c3_g1	AT5G07900	GO:0006355	regulation of transcription, DNA-templated	biological_process	RNA transport	Genetic Information Processing	Translation
TRINITY_DN25321_c0_g1	SAMDC	GO:0006597	spermine biosynthetic process	biological_process	Cysteine and methionine metabolism	Metabolism	Amino acid metabolism
TRINITY_DN25321_c0_g2	Os02g0611200	GO:0006597	spermine biosynthetic process	biological_process	Cysteine and methionine metabolism	Metabolism	Amino acid metabolism
TRINITY_DN25335_c1_g1	GPX1	GO:0006979	response to oxidative stress	biological_process	Glutathione metabolism	Metabolism	Metabolism of other amino acids
TRINITY_DN25369_c3_g1	GLYR1	GO:0006979	response to oxidative stress	biological_process	Carbon metabolism	Metabolism	Overview
TRINITY_DN25388_c0_g1	HSP17.9A	GO:0009408	response to heat	biological_process	Protein processing in endoplasmic reticulum	Genetic Information Processing	Folding, sorting and degradation
TRINITY_DN25388_c0_g7	SKdZeta	GO:0032880	regulation of protein localization	biological_process	Plant hormone signal transduction	Environmental Information Processing	Signal transduction
TRINITY_DN25390_c0_g1	AtBBE-like	GO:0055114	oxidation-reduction process	biological_process	#N/A	#N/A	#N/A
TRINITY_DN25408_c4_g1	VEL1	GO:0010228	vegetative to reproductive phase transition of meristem	biological_process	#N/A	#N/A	#N/A
TRINITY_DN25436_c3_g1	AT5G45580	GO:0006351	transcription, DNA-templated	biological_process	RNA transport	Genetic Information Processing	Translation
TRINITY_DN25441_c2_g3	K4CAN8	GO:0016055	Wnt signaling pathway	biological_process	#N/A	#N/A	#N/A
TRINITY_DN25447_c0_g1	JMJ706	GO:0045815	positive regulation of gene expression, epigenetic	biological_process	#N/A	#N/A	#N/A
TRINITY_DN25459_c0_g1	AT5G60190	GO:0006508	proteolysis	biological_process	#N/A	#N/A	#N/A
TRINITY_DN25464_c6_g1	VIT_01s0011g00750	GO:1901657	glycosyl compound metabolic process	biological_process	Cyanoamino acid metabolism	Metabolism	Metabolism of other amino acids
TRINITY_DN25519_c0_g1	CRF1	GO:0006351	transcription, DNA-templated	biological_process	Plant-pathogen interaction	Organismal Systems	Environmental adaptation
TRINITY_DN25534_c0_g1	NLP7	GO:0006351	transcription, DNA-templated	biological_process	#N/A	#N/A	#N/A
TRINITY_DN25585_c0_g1	GPDHC1	GO:0055114	oxidation-reduction process	biological_process	Glycerophospholipid metabolism	Metabolism	Lipid metabolism
TRINITY_DN25629_c0_g1	ARR11	GO:0006351	transcription, DNA-templated	biological_process	Plant hormone signal transduction	Environmental Information Processing	Signal transduction
TRINITY_DN25644_c0_g1	XT2	GO:0010411	xyloglucan metabolic process	biological_process	#N/A	#N/A	#N/A
TRINITY_DN25644_c0_g2	XT2	GO:0010411	xyloglucan metabolic process	biological_process	#N/A	#N/A	#N/A
TRINITY_DN25649_c0_g1	VIT_07s0031g01570	GO:0044550	secondary metabolite biosynthetic process	biological_process	Limonene and pinene degradation	Metabolism	Metabolism of terpenoids and polyketides
TRINITY_DN25699_c1_g1	BCAT-2	GO:0009099	valine biosynthetic process	biological_process	2-Oxocarboxylic acid metabolism	Metabolism	Overview
TRINITY_DN25716_c2_g2	PCR2	GO:0006979	response to oxidative stress	biological_process	Protein processing in endoplasmic reticulum	Genetic Information Processing	Folding, sorting and degradation
TRINITY_DN25716_c2_g3	CNR2	GO:0008285	negative regulation of cell proliferation	biological_process	#N/A	#N/A	#N/A
TRINITY_DN25748_c1_g10	GLYMA_15G041500	GO:0006412	translation	biological_process	Ribosome	Genetic Information Processing	Translation
TRINITY_DN25750_c0_g1	CRA1	GO:0010431	seed maturation	biological_process	#N/A	#N/A	#N/A
TRINITY_DN25755_c0_g4	VIT_15s0024g01540	GO:0009407	toxin catabolic process	biological_process	Glutathione metabolism	Metabolism	Metabolism of other amino acids
TRINITY_DN25761_c0_g1	HMG	GO:0010228	vegetative to reproductive phase transition of meristem	biological_process	#N/A	#N/A	#N/A
TRINITY_DN25769_c0_g3	K4DFK3	GO:0030150	protein import into mitochondrial matrix	biological_process	#N/A	#N/A	#N/A
TRINITY_DN25785_c0_g1	FER	GO:0007338	single fertilization	biological_process	Plant-pathogen interaction	Organismal Systems	Environmental adaptation
TRINITY_DN25818_c0_g1	EBP1	GO:0001558	regulation of cell growth	biological_process	#N/A	#N/A	#N/A
TRINITY_DN25867_c2_g1	AT5G36930	GO:0007165	signal transduction	biological_process	Endocytosis	Cellular Processes	Transport and catabolism
TRINITY_DN25882_c3_g2	AT3G47370	GO:0006412	translation	biological_process	Ribosome	Genetic Information Processing	Translation
TRINITY_DN25914_c0_g1	VIT_02s0012g01660	GO:0055085	transmembrane transport	biological_process	ABC transporters	Environmental Information Processing	Membrane transport
TRINITY_DN25914_c1_g1	POPTR_0003s09320g	GO:0055085	transmembrane transport	biological_process	ABC transporters	Environmental Information Processing	Membrane transport
TRINITY_DN25915_c0_g1	ATHSP22.0	GO:0009408	response to heat	biological_process	Protein processing in endoplasmic reticulum	Genetic Information Processing	Folding, sorting and degradation
TRINITY_DN25918_c4_g1	SUFE2	GO:0051176	positive regulation of sulfur metabolic process	biological_process	Nicotinate and nicotinamide metabolism	Metabolism	Metabolism of cofactors and vitamins
TRINITY_DN25918_c4_g2	SUFE2	GO:0051176	positive regulation of sulfur metabolic process	biological_process	Nicotinate and nicotinamide metabolism	Metabolism	Metabolism of cofactors and vitamins
TRINITY_DN25942_c0_g3	PAA2	GO:0006511	ubiquitin-dependent protein catabolic process	biological_process	Proteasome	Genetic Information Processing	Folding, sorting and degradation
TRINITY_DN25992_c1_g1	AT5G50330	GO:0006468	protein phosphorylation	biological_process	Starch and sucrose metabolism	Metabolism	Carbohydrate metabolism
TRINITY_DN26005_c0_g1	E0XN34	GO:0006517	protein deglycosylation	biological_process	Other glycan degradation	Metabolism	Glycan biosynthesis and metabolism
TRINITY_DN26019_c3_g2	MKP1	GO:0010225	response to UV-C	biological_process	#N/A	#N/A	#N/A
TRINITY_DN26029_c7_g1	VIT_15s0048g02900	GO:0044550	secondary metabolite biosynthetic process	biological_process	Limonene and pinene degradation	Metabolism	Metabolism of terpenoids and polyketides
TRINITY_DN26031_c2_g1	AT1G52560	GO:0042542	response to hydrogen peroxide	biological_process	Protein processing in endoplasmic reticulum	Genetic Information Processing	Folding, sorting and degradation
TRINITY_DN26033_c0_g2	PUX1	GO:0043241	protein complex disassembly	biological_process	#N/A	#N/A	#N/A
TRINITY_DN26064_c0_g1	VIT_13s0019g01980	GO:0006508	proteolysis	biological_process	#N/A	#N/A	#N/A
TRINITY_DN26080_c3_g1	AMK2	GO:2000505	regulation of energy homeostasis	biological_process	Purine metabolism	Metabolism	Nucleotide metabolism
TRINITY_DN26133_c0_g1	FER	GO:0007338	single fertilization	biological_process	Plant-pathogen interaction	Organismal Systems	Environmental adaptation
TRINITY_DN26143_c0_g1	ML1	GO:0006351	transcription, DNA-templated	biological_process	#N/A	#N/A	#N/A
TRINITY_DN26144_c1_g5	ACLA-3	GO:0006629	lipid metabolic process	biological_process	Citrate cycle (TCA cycle)	Metabolism	Carbohydrate metabolism
TRINITY_DN26146_c1_g1	AIF3	GO:0006351	transcription, DNA-templated	biological_process	#N/A	#N/A	#N/A
TRINITY_DN26146_c1_g3	AIF2	GO:0006351	transcription, DNA-templated	biological_process	#N/A	#N/A	#N/A
TRINITY_DN26146_c2_g1	AT1G75800	GO:0051707	response to other organism	biological_process	RNA transport	Genetic Information Processing	Translation
TRINITY_DN26146_c2_g2	AT1G20030	GO:0051707	response to other organism	biological_process	#N/A	#N/A	#N/A
TRINITY_DN26169_c3_g4	DFL1	GO:0009826	unidimensional cell growth	biological_process	Plant hormone signal transduction	Environmental Information Processing	Signal transduction
TRINITY_DN26176_c3_g4	HMT2	GO:0033528	S-methylmethionine cycle	biological_process	Cysteine and methionine metabolism	Metabolism	Amino acid metabolism
TRINITY_DN26182_c4_g1	FBP	GO:0005986	sucrose biosynthetic process	biological_process	Carbon metabolism	Metabolism	Overview
TRINITY_DN26196_c0_g2	VIT_11s0037g00750	GO:0006357	regulation of transcription from RNA polymerase II promoter	biological_process	Basal transcription factors	Genetic Information Processing	Transcription
TRINITY_DN26207_c7_g1	AT2G42990	GO:0016042	lipid catabolic process	biological_process	Glycerolipid metabolism	Metabolism	Lipid metabolism
TRINITY_DN26209_c1_g1	MLP28	GO:0009607	response to biotic stimulus	biological_process	#N/A	#N/A	#N/A
TRINITY_DN26211_c2_g4	HDR	GO:0046677	response to antibiotic	biological_process	Terpenoid backbone biosynthesis	Metabolism	Metabolism of terpenoids and polyketides
TRINITY_DN26265_c0_g1	NIC2	GO:0019363	pyridine nucleotide biosynthetic process	biological_process	#N/A	#N/A	#N/A
TRINITY_DN26281_c0_g1	RSZ23	GO:0000398	mRNA splicing, via spliceosome	biological_process	Spliceosome	Genetic Information Processing	Transcription
TRINITY_DN26291_c3_g6	AT2G39110	GO:0006468	protein phosphorylation	biological_process	Plant-pathogen interaction	Organismal Systems	Environmental adaptation
TRINITY_DN26301_c1_g1	K4B3E9	GO:0006438	valyl-tRNA aminoacylation	biological_process	Aminoacyl-tRNA biosynthesis	Genetic Information Processing	Translation
TRINITY_DN26326_c1_g1	AT5G36930	GO:0007165	signal transduction	biological_process	Endocytosis	Cellular Processes	Transport and catabolism
TRINITY_DN26330_c0_g1	FER	GO:0007338	single fertilization	biological_process	Plant-pathogen interaction	Organismal Systems	Environmental adaptation
TRINITY_DN26336_c3_g1	PGR7	GO:0033014	tetrapyrrole biosynthetic process	biological_process	#N/A	#N/A	#N/A
TRINITY_DN26350_c1_g1	CDC48C	GO:0015031	protein transport	biological_process	Ribosome biogenesis in eukaryotes	Genetic Information Processing	Translation
TRINITY_DN26352_c0_g3	NAC2	GO:0006351	transcription, DNA-templated	biological_process	Glycerolipid metabolism	Metabolism	Lipid metabolism
TRINITY_DN26367_c0_g1	K4C2Z2	GO:0006904	vesicle docking involved in exocytosis	biological_process	#N/A	#N/A	#N/A
TRINITY_DN26381_c0_g1	OXS3	GO:0006979	response to oxidative stress	biological_process	#N/A	#N/A	#N/A
TRINITY_DN26381_c1_g1	AT2G16660	GO:0080167	response to karrikin	biological_process	#N/A	#N/A	#N/A
TRINITY_DN26385_c0_g2	DDB_G0293946	GO:0018293	protein-FAD linkage	biological_process	#N/A	#N/A	#N/A
TRINITY_DN26409_c2_g1	E2IUA6	GO:0016104	triterpenoid biosynthetic process	biological_process	Sesquiterpenoid and triterpenoid biosynthesis	Metabolism	Metabolism of terpenoids and polyketides
TRINITY_DN26446_c3_g1	AHL27	GO:0010228	vegetative to reproductive phase transition of meristem	biological_process	#N/A	#N/A	#N/A
TRINITY_DN26471_c0_g1	CEK3	GO:0016310	phosphorylation	biological_process	Glycerophospholipid metabolism	Metabolism	Lipid metabolism
TRINITY_DN26483_c0_g3	WRKY3	GO:0006351	transcription, DNA-templated	biological_process	Plant-pathogen interaction	Organismal Systems	Environmental adaptation
TRINITY_DN26491_c1_g1	HAF01	GO:0006351	transcription, DNA-templated	biological_process	Basal transcription factors	Genetic Information Processing	Transcription
TRINITY_DN26509_c3_g1	GER5	GO:0009845	seed germination	biological_process	Nucleotide excision repair	Genetic Information Processing	Replication and repair
TRINITY_DN26511_c0_g1	GLR3.4	GO:0009611	response to wounding	biological_process	#N/A	#N/A	#N/A
TRINITY_DN26530_c1_g1	FER	GO:0007338	single fertilization	biological_process	Plant-pathogen interaction	Organismal Systems	Environmental adaptation
TRINITY_DN26535_c0_g2	NdhT	GO:0006810	transport	biological_process	Protein processing in endoplasmic reticulum	Genetic Information Processing	Folding, sorting and degradation
TRINITY_DN26540_c2_g1	SAUR55	GO:0009733	response to auxin	biological_process	Plant hormone signal transduction	Environmental Information Processing	Signal transduction
TRINITY_DN26597_c1_g2	CLA1	GO:0009228	thiamine biosynthetic process	biological_process	Terpenoid backbone biosynthesis	Metabolism	Metabolism of terpenoids and polyketides
TRINITY_DN26599_c1_g3	NAC2	GO:0006351	transcription, DNA-templated	biological_process	RNA degradation	Genetic Information Processing	Folding, sorting and degradation
TRINITY_DN26611_c2_g1	Q9XHP0	GO:0051259	protein oligomerization	biological_process	#N/A	#N/A	#N/A
TRINITY_DN26626_c0_g1	CAB1R	GO:0009416	response to light stimulus	biological_process	Photosynthesis - antenna proteins	Metabolism	Energy metabolism
TRINITY_DN26626_c0_g2	Os11g0242800	GO:0009416	response to light stimulus	biological_process	Photosynthesis - antenna proteins	Metabolism	Energy metabolism
TRINITY_DN26637_c3_g4	BI1	GO:0000038	very long-chain fatty acid metabolic process	biological_process	#N/A	#N/A	#N/A
TRINITY_DN26637_c3_g5	BI1	GO:0000038	very long-chain fatty acid metabolic process	biological_process	#N/A	#N/A	#N/A
TRINITY_DN26669_c1_g1	POPTR_0006s26650g	GO:0000054	ribosomal subunit export from nucleus	biological_process	RNA transport	Genetic Information Processing	Translation
TRINITY_DN26678_c3_g3	TIC55-II	GO:0045036	protein targeting to chloroplast	biological_process	Porphyrin and chlorophyll metabolism	Metabolism	Metabolism of cofactors and vitamins
TRINITY_DN26680_c3_g1	VIT_05s0020g01430	GO:0006906	vesicle fusion	biological_process	SNARE interactions in vesicular transport	Genetic Information Processing	Folding, sorting and degradation
TRINITY_DN26754_c3_g3	ARR9	GO:0006351	transcription, DNA-templated	biological_process	Plant hormone signal transduction	Environmental Information Processing	Signal transduction
TRINITY_DN26754_c4_g1	K4BN33	GO:0044550	secondary metabolite biosynthetic process	biological_process	Tryptophan metabolism	Metabolism	Amino acid metabolism
TRINITY_DN26771_c2_g1	GLYMA_15G160400	GO:0007165	signal transduction	biological_process	#N/A	#N/A	#N/A
TRINITY_DN26774_c2_g1	VIT_06s0004g06140	GO:0006412	translation	biological_process	Ribosome	Genetic Information Processing	Translation
TRINITY_DN26783_c0_g2	ERD15	GO:0009414	response to water deprivation	biological_process	#N/A	#N/A	#N/A
TRINITY_DN26803_c1_g1	emb2184	GO:0006412	translation	biological_process	Ribosome	Genetic Information Processing	Translation
TRINITY_DN26808_c2_g1	RHD2	GO:0010053	root epidermal cell differentiation	biological_process	Plant-pathogen interaction	Organismal Systems	Environmental adaptation
TRINITY_DN26830_c0_g1	EXO70B1	GO:0006904	vesicle docking involved in exocytosis	biological_process	Carbon metabolism	Metabolism	Overview
TRINITY_DN26836_c1_g1	VIT_19s0014g02890	GO:0000103	sulfate assimilation	biological_process	Pyrimidine metabolism	Metabolism	Nucleotide metabolism
TRINITY_DN26887_c2_g3	NAGK	GO:0006526	arginine biosynthetic process	biological_process	2-Oxocarboxylic acid metabolism	Metabolism	Overview
TRINITY_DN26895_c0_g1	PSRP4	GO:0006412	translation	biological_process	#N/A	#N/A	#N/A
TRINITY_DN26918_c4_g1	ELF4	GO:0048511	rhythmic process	biological_process	#N/A	#N/A	#N/A
TRINITY_DN26950_c3_g5	VIT_03s0038g02830	GO:0006610	ribosomal protein import into nucleus	biological_process	#N/A	#N/A	#N/A
TRINITY_DN26956_c0_g3	NRP2	GO:0016444	somatic cell DNA recombination	biological_process	#N/A	#N/A	#N/A
TRINITY_DN26989_c2_g2	RIC10	GO:0040008	regulation of growth	biological_process	#N/A	#N/A	#N/A
TRINITY_DN26989_c2_g4	RIC10	GO:0040008	regulation of growth	biological_process	#N/A	#N/A	#N/A
TRINITY_DN26991_c3_g4	DDB_G0306367	GO:0044351	macropinocytosis	biological_process	2-Oxocarboxylic acid metabolism	Metabolism	Overview
TRINITY_DN27006_c1_g1	XOG1	GO:0044011	single-species biofilm formation on inanimate substrate	biological_process	#N/A	#N/A	#N/A
TRINITY_DN27025_c0_g2	NLP7	GO:0006351	transcription, DNA-templated	biological_process	#N/A	#N/A	#N/A
TRINITY_DN27056_c4_g1	AT4G30470	GO:0055114	oxidation-reduction process	biological_process	Phenylpropanoid biosynthesis	Metabolism	Biosynthesis of other secondary metabolites
TRINITY_DN27072_c5_g1	POPTR_0014s15820g	GO:0034976	response to endoplasmic reticulum stress	biological_process	Protein processing in endoplasmic reticulum	Genetic Information Processing	Folding, sorting and degradation
TRINITY_DN27077_c0_g1	EXPA8	GO:0009826	unidimensional cell growth	biological_process	#N/A	#N/A	#N/A
TRINITY_DN27077_c1_g1	EXPA2	GO:0009826	unidimensional cell growth	biological_process	#N/A	#N/A	#N/A
TRINITY_DN27077_c1_g2	EXPA10	GO:0009826	unidimensional cell growth	biological_process	#N/A	#N/A	#N/A
TRINITY_DN27082_c5_g4	ASR3	GO:0006351	transcription, DNA-templated	biological_process	#N/A	#N/A	#N/A
TRINITY_DN27084_c2_g1	AT1G21400	GO:0009744	response to sucrose	biological_process	Propanoate metabolism	Metabolism	Carbohydrate metabolism
TRINITY_DN27089_c1_g1	NADP-ME1	GO:0051260	protein homooligomerization	biological_process	Carbon metabolism	Metabolism	Overview
TRINITY_DN27094_c0_g2	VIT_17s0000g09000	GO:0010344	seed oilbody biogenesis	biological_process	#N/A	#N/A	#N/A
TRINITY_DN27096_c3_g1	LBD41	GO:0006355	regulation of transcription, DNA-templated	biological_process	#N/A	#N/A	#N/A
TRINITY_DN27105_c2_g1	ERF-1	GO:0001944	vasculature development	biological_process	Plant-pathogen interaction	Organismal Systems	Environmental adaptation
TRINITY_DN27105_c3_g3	RR17	GO:0006351	transcription, DNA-templated	biological_process	Plant hormone signal transduction	Environmental Information Processing	Signal transduction
TRINITY_DN27114_c2_g3	BLH7	GO:0006351	transcription, DNA-templated	biological_process	#N/A	#N/A	#N/A
TRINITY_DN27115_c0_g3	PPa4	GO:0046686	response to cadmium ion	biological_process	Oxidative phosphorylation	Metabolism	Energy metabolism
TRINITY_DN27144_c0_g2	POPTR_0005s23280g	GO:0006412	translation	biological_process	Ribosome	Genetic Information Processing	Translation
TRINITY_DN27150_c0_g1	NCED3	GO:0009414	response to water deprivation	biological_process	Carotenoid biosynthesis	Metabolism	Metabolism of terpenoids and polyketides
TRINITY_DN27150_c0_g2	NCED3	GO:0009414	response to water deprivation	biological_process	Carotenoid biosynthesis	Metabolism	Metabolism of terpenoids and polyketides
TRINITY_DN27168_c1_g1	AT2G18420	GO:0009739	response to gibberellin	biological_process	#N/A	#N/A	#N/A
TRINITY_DN27222_c2_g9	CRF4	GO:0006351	transcription, DNA-templated	biological_process	Plant-pathogen interaction	Organismal Systems	Environmental adaptation
TRINITY_DN27225_c0_g2	AT5G52020	GO:0006351	transcription, DNA-templated	biological_process	#N/A	#N/A	#N/A
TRINITY_DN27225_c0_g5	AT1G12630	GO:0006351	transcription, DNA-templated	biological_process	#N/A	#N/A	#N/A
TRINITY_DN27234_c3_g3	APRR2	GO:0006351	transcription, DNA-templated	biological_process	Plant hormone signal transduction	Environmental Information Processing	Signal transduction
TRINITY_DN27248_c0_g1	PR4	GO:0009627	systemic acquired resistance	biological_process	#N/A	#N/A	#N/A
TRINITY_DN27250_c1_g1	lrrA	GO:0016337	single organismal cell-cell adhesion	biological_process	Plant-pathogen interaction	Organismal Systems	Environmental adaptation
TRINITY_DN27263_c0_g1	LEA14	GO:0009611	response to wounding	biological_process	#N/A	#N/A	#N/A
TRINITY_DN27287_c0_g3	mMDH1	GO:0006099	tricarboxylic acid cycle	biological_process	Carbon metabolism	Metabolism	Overview
TRINITY_DN27296_c1_g1	AT1G22690	GO:0009739	response to gibberellin	biological_process	Glycosylphosphatidylinositol(GPI)-anchor biosynthesis	Metabolism	Glycan biosynthesis and metabolism
TRINITY_DN27303_c1_g1	CHIL	GO:0080167	response to karrikin	biological_process	Flavonoid biosynthesis	Metabolism	Biosynthesis of other secondary metabolites
TRINITY_DN27324_c2_g1	VIT_15s0046g00710	GO:0019432	triglyceride biosynthetic process	biological_process	Cutin, suberine and wax biosynthesis	Metabolism	Lipid metabolism
TRINITY_DN27332_c2_g1	AT5G23590	GO:0006457	protein folding	biological_process	Protein processing in endoplasmic reticulum	Genetic Information Processing	Folding, sorting and degradation
TRINITY_DN27341_c0_g3	GLYMA_04G087500	GO:0010052	guard cell differentiation	biological_process	#N/A	#N/A	#N/A
TRINITY_DN27354_c2_g1	VIT_05s0020g04080	GO:0006555	methionine metabolic process	biological_process	Cysteine and methionine metabolism	Metabolism	Amino acid metabolism
TRINITY_DN27369_c3_g1	VIT_07s0005g00070	GO:0006730	one-carbon metabolic process	biological_process	One carbon pool by folate	Metabolism	Metabolism of cofactors and vitamins
TRINITY_DN27371_c1_g1	AT3G52990	GO:0046686	response to cadmium ion	biological_process	Carbon metabolism	Metabolism	Overview
TRINITY_DN27377_c0_g2	PHS1	GO:0007129	synapsis	biological_process	#N/A	#N/A	#N/A
TRINITY_DN27411_c0_g2	VIT_10s0071g01160	GO:0009249	protein lipoylation	biological_process	Lipoic acid metabolism	Metabolism	Metabolism of cofactors and vitamins
TRINITY_DN27423_c0_g1	LOS2	GO:0006351	transcription, DNA-templated	biological_process	Carbon metabolism	Metabolism	Overview
TRINITY_DN27425_c4_g1	FAC1	GO:0009737	response to abscisic acid	biological_process	Purine metabolism	Metabolism	Nucleotide metabolism
TRINITY_DN27431_c1_g1	bHLH106	GO:0006351	transcription, DNA-templated	biological_process	Plant hormone signal transduction	Environmental Information Processing	Signal transduction
TRINITY_DN27442_c2_g3	GOLS1	GO:0010325	raffinose family oligosaccharide biosynthetic process	biological_process	Galactose metabolism	Metabolism	Carbohydrate metabolism
TRINITY_DN27444_c2_g1	POPTR_0014s12490g	GO:0042273	ribosomal large subunit biogenesis	biological_process	#N/A	#N/A	#N/A
TRINITY_DN27445_c3_g4	RAV1	GO:0006351	transcription, DNA-templated	biological_process	Plant hormone signal transduction	Environmental Information Processing	Signal transduction
TRINITY_DN27456_c0_g1	AOX1A	GO:0009409	response to cold	biological_process	Aminoacyl-tRNA biosynthesis	Genetic Information Processing	Translation
TRINITY_DN27472_c1_g2	LNK3	GO:0006351	transcription, DNA-templated	biological_process	#N/A	#N/A	#N/A
TRINITY_DN27491_c2_g2	K4AY83	GO:0002132	wobble position uridine ribose methylation	biological_process	#N/A	#N/A	#N/A
TRINITY_DN27507_c1_g1	NRT2.5	GO:0055085	transmembrane transport	biological_process	Nitrogen metabolism	Metabolism	Energy metabolism
TRINITY_DN27509_c0_g1	VIT_06s0004g06830	GO:0009646	response to absence of light	biological_process	Alanine, aspartate and glutamate metabolism	Metabolism	Amino acid metabolism
TRINITY_DN27543_c0_g1	AT3G10020	GO:0006979	response to oxidative stress	biological_process	#N/A	#N/A	#N/A
TRINITY_DN27564_c2_g1	LSH3	GO:0048834	specification of petal number	biological_process	#N/A	#N/A	#N/A
TRINITY_DN27564_c2_g5	LSH3	GO:0048834	specification of petal number	biological_process	#N/A	#N/A	#N/A
TRINITY_DN27598_c2_g6	VIT_08s0007g04750	GO:0006904	vesicle docking involved in exocytosis	biological_process	Endocytosis	Cellular Processes	Transport and catabolism
TRINITY_DN27602_c1_g1	VIT_12s0057g01460	GO:0016125	sterol metabolic process	biological_process	Brassinosteroid biosynthesis	Metabolism	Metabolism of terpenoids and polyketides
TRINITY_DN27636_c8_g2	VIT_14s0066g01320	GO:0009070	serine family amino acid biosynthetic process	biological_process	Carbon metabolism	Metabolism	Overview
TRINITY_DN27650_c2_g3	AT3G12050	GO:0006950	response to stress	biological_process	#N/A	#N/A	#N/A
TRINITY_DN27672_c4_g2	emb2742	GO:0046686	response to cadmium ion	biological_process	Pyrimidine metabolism	Metabolism	Nucleotide metabolism
TRINITY_DN27690_c0_g1	K4DH64	GO:0006624	vacuolar protein processing	biological_process	#N/A	#N/A	#N/A
TRINITY_DN27694_c0_g6	AT3G52990	GO:0046686	response to cadmium ion	biological_process	Carbon metabolism	Metabolism	Overview
TRINITY_DN27703_c1_g2	SPL5	GO:0006351	transcription, DNA-templated	biological_process	Plant hormone signal transduction	Environmental Information Processing	Signal transduction
TRINITY_DN27710_c0_g1	HYD1	GO:0016126	sterol biosynthetic process	biological_process	Steroid biosynthesis	Metabolism	Lipid metabolism
TRINITY_DN27710_c1_g1	eEF-1Bb1	GO:0006414	translational elongation	biological_process	#N/A	#N/A	#N/A
TRINITY_DN27714_c0_g1	VIT_01s0026g01340	GO:0009407	toxin catabolic process	biological_process	Glutathione metabolism	Metabolism	Metabolism of other amino acids
TRINITY_DN27717_c0_g2	DGK2	GO:0048364	root development	biological_process	Phosphatidylinositol signaling system	Environmental Information Processing	Signal transduction
TRINITY_DN27725_c5_g1	bHLH071	GO:0006351	transcription, DNA-templated	biological_process	Plant hormone signal transduction	Environmental Information Processing	Signal transduction
TRINITY_DN27729_c1_g2	EIF1AX	GO:0006413	translational initiation	biological_process	RNA transport	Genetic Information Processing	Translation
TRINITY_DN27734_c0_g1	POPTR_0006s09300g	GO:0006412	translation	biological_process	#N/A	#N/A	#N/A
TRINITY_DN27747_c3_g2	SAUR32	GO:0009733	response to auxin	biological_process	Plant hormone signal transduction	Environmental Information Processing	Signal transduction
TRINITY_DN27747_c4_g2	MGP	GO:0006351	transcription, DNA-templated	biological_process	Sphingolipid metabolism	Metabolism	Lipid metabolism
TRINITY_DN27756_c2_g4	ORG1	GO:0006468	protein phosphorylation	biological_process	#N/A	#N/A	#N/A
TRINITY_DN27764_c0_g1	AT5G14700	GO:0009809	lignin biosynthetic process	biological_process	Phenylpropanoid biosynthesis	Metabolism	Biosynthesis of other secondary metabolites
TRINITY_DN27768_c0_g1	POPTR_0001s17680g	GO:0009416	response to light stimulus	biological_process	Diterpenoid biosynthesis	Metabolism	Metabolism of terpenoids and polyketides
TRINITY_DN27770_c1_g3	CDF2	GO:0006351	transcription, DNA-templated	biological_process	Circadian rhythm - plant	Organismal Systems	Environmental adaptation
TRINITY_DN27776_c0_g3	AT3G59480	GO:0019252	starch biosynthetic process	biological_process	Fructose and mannose metabolism	Metabolism	Carbohydrate metabolism
TRINITY_DN27777_c0_g4	RLP44	GO:0007165	signal transduction	biological_process	Plant-pathogen interaction	Organismal Systems	Environmental adaptation
TRINITY_DN27795_c1_g1	PHYPADRAFT_229613	GO:0006517	protein deglycosylation	biological_process	Other glycan degradation	Metabolism	Glycan biosynthesis and metabolism
TRINITY_DN27806_c0_g1	PMIR1	GO:0009637	response to blue light	biological_process	#N/A	#N/A	#N/A
TRINITY_DN27832_c1_g1	VIT_17s0000g10280	GO:0006220	pyrimidine nucleotide metabolic process	biological_process	Purine metabolism	Metabolism	Nucleotide metabolism
TRINITY_DN27838_c2_g1	HB2	GO:0019432	triglyceride biosynthetic process	biological_process	#N/A	#N/A	#N/A
TRINITY_DN27839_c1_g1	PRX52	GO:0010089	xylem development	biological_process	Phenylpropanoid biosynthesis	Metabolism	Biosynthesis of other secondary metabolites
TRINITY_DN27852_c2_g1	NLP6	GO:0006351	transcription, DNA-templated	biological_process	#N/A	#N/A	#N/A
TRINITY_DN27871_c3_g1	GLYMA_17G059700	GO:0042594	response to starvation	biological_process	#N/A	#N/A	#N/A
TRINITY_DN27886_c1_g6	AT5G56220	GO:0007165	signal transduction	biological_process	#N/A	#N/A	#N/A
TRINITY_DN27902_c5_g1	EXPA10	GO:0009826	unidimensional cell growth	biological_process	#N/A	#N/A	#N/A
TRINITY_DN27910_c0_g1	AT4G09620	GO:0006355	regulation of transcription, DNA-templated	biological_process	#N/A	#N/A	#N/A
TRINITY_DN27916_c3_g2	GLB3	GO:0001666	response to hypoxia	biological_process	#N/A	#N/A	#N/A
TRINITY_DN27916_c4_g3	VIT_12s0059g01060	GO:0016125	sterol metabolic process	biological_process	alpha-Linolenic acid metabolism	Metabolism	Lipid metabolism
TRINITY_DN27936_c0_g1	SIS	GO:0009651	response to salt stress	biological_process	Proteasome	Genetic Information Processing	Folding, sorting and degradation
TRINITY_DN27958_c2_g2	AHL23	GO:0006351	transcription, DNA-templated	biological_process	#N/A	#N/A	#N/A
TRINITY_DN27961_c0_g1	DIVARICATA	GO:0009908	flower development	biological_process	#N/A	#N/A	#N/A
TRINITY_DN27995_c1_g1	GLYMA_01G216900	GO:0016125	sterol metabolic process	biological_process	Brassinosteroid biosynthesis	Metabolism	Metabolism of terpenoids and polyketides
TRINITY_DN28012_c2_g3	AT2G38600	GO:0016311	dephosphorylation	biological_process	Ribosome	Genetic Information Processing	Translation
TRINITY_DN28034_c1_g1	HSP23.6-MITO	GO:0009408	response to heat	biological_process	Protein processing in endoplasmic reticulum	Genetic Information Processing	Folding, sorting and degradation
TRINITY_DN28036_c4_g1	CYCD3;1	GO:0048316	seed development	biological_process	Plant hormone signal transduction	Environmental Information Processing	Signal transduction
TRINITY_DN28046_c2_g1	FUC95A	GO:0008152	metabolic process	biological_process	Other glycan degradation	Metabolism	Glycan biosynthesis and metabolism
TRINITY_DN28072_c2_g2	VIT_03s0063g02340	GO:0048316	seed development	biological_process	#N/A	#N/A	#N/A
TRINITY_DN28095_c0_g1	POPTR_0001s13800g	GO:0009416	response to light stimulus	biological_process	Photosynthesis - antenna proteins	Metabolism	Energy metabolism
TRINITY_DN28095_c0_g3	OJ1065_B06.19-1	GO:0009416	response to light stimulus	biological_process	Photosynthesis - antenna proteins	Metabolism	Energy metabolism
TRINITY_DN28097_c0_g1	NLP7	GO:0006351	transcription, DNA-templated	biological_process	#N/A	#N/A	#N/A
TRINITY_DN28109_c2_g2	PTL	GO:0006351	transcription, DNA-templated	biological_process	#N/A	#N/A	#N/A
TRINITY_DN28116_c4_g1	STOMAGEN	GO:0010375	stomatal complex patterning	biological_process	#N/A	#N/A	#N/A
TRINITY_DN28129_c3_g2	VIT_14s0083g00640	GO:0009416	response to light stimulus	biological_process	Circadian rhythm - plant	Organismal Systems	Environmental adaptation
TRINITY_DN28163_c2_g1	ACD2	GO:0043067	regulation of programmed cell death	biological_process	Porphyrin and chlorophyll metabolism	Metabolism	Metabolism of cofactors and vitamins
TRINITY_DN28183_c4_g2	ERD15	GO:0009414	response to water deprivation	biological_process	#N/A	#N/A	#N/A
TRINITY_DN28190_c1_g3	POPTR_0003s10040g	GO:0070475	rRNA base methylation	biological_process	#N/A	#N/A	#N/A
TRINITY_DN28200_c0_g1	VIT_18s0001g02380	GO:0007018	microtubule-based movement	biological_process	Endocytosis	Cellular Processes	Transport and catabolism
TRINITY_DN28239_c4_g1	OHP	GO:0009644	response to high light intensity	biological_process	#N/A	#N/A	#N/A
TRINITY_DN28252_c2_g2	NOXY2	GO:0048364	root development	biological_process	#N/A	#N/A	#N/A
TRINITY_DN28271_c0_g1	AT4G12980	GO:0055114	oxidation-reduction process	biological_process	#N/A	#N/A	#N/A
TRINITY_DN28288_c1_g2	GLIP6	GO:0016042	lipid catabolic process	biological_process	Glycerolipid metabolism	Metabolism	Lipid metabolism
TRINITY_DN28289_c2_g1	VIT_05s0094g00870	GO:0006412	translation	biological_process	Ribosome	Genetic Information Processing	Translation
TRINITY_DN28300_c0_g1	AT4G03100	GO:0007165	signal transduction	biological_process	#N/A	#N/A	#N/A
TRINITY_DN28315_c3_g1	POPTR_0006s26650g	GO:0000054	ribosomal subunit export from nucleus	biological_process	RNA transport	Genetic Information Processing	Translation
TRINITY_DN28318_c0_g2	CIB2	GO:0006351	transcription, DNA-templated	biological_process	Plant hormone signal transduction	Environmental Information Processing	Signal transduction
TRINITY_DN28323_c0_g1	AT1G49170	GO:0016310	phosphorylation	biological_process	RNA transport	Genetic Information Processing	Translation
TRINITY_DN28329_c1_g6	GLYMA_19G193700	GO:0006152	purine nucleoside catabolic process	biological_process	Pyrimidine metabolism	Metabolism	Nucleotide metabolism
TRINITY_DN28343_c1_g1	OSM34	GO:0009651	response to salt stress	biological_process	#N/A	#N/A	#N/A
TRINITY_DN28343_c2_g2	VIT_10s0003g03170	GO:0016126	sterol biosynthetic process	biological_process	Steroid biosynthesis	Metabolism	Lipid metabolism
TRINITY_DN28374_c1_g5	ubiA	GO:0006412	translation	biological_process	Ribosome	Genetic Information Processing	Translation
TRINITY_DN28380_c1_g1	AT5G07150	GO:0006468	protein phosphorylation	biological_process	Plant-pathogen interaction	Organismal Systems	Environmental adaptation
TRINITY_DN28381_c0_g1	AHL19	GO:0006351	transcription, DNA-templated	biological_process	#N/A	#N/A	#N/A
TRINITY_DN28381_c0_g3	AHL15	GO:0006351	transcription, DNA-templated	biological_process	#N/A	#N/A	#N/A
TRINITY_DN28382_c0_g1	GRF8	GO:0006351	transcription, DNA-templated	biological_process	#N/A	#N/A	#N/A
TRINITY_DN28391_c3_g1	AT3G44380	GO:0009269	response to desiccation	biological_process	#N/A	#N/A	#N/A
TRINITY_DN28411_c3_g2	PRR7	GO:0006351	transcription, DNA-templated	biological_process	Circadian rhythm - plant	Organismal Systems	Environmental adaptation
TRINITY_DN28422_c0_g1	CDC48C	GO:0015031	protein transport	biological_process	Ribosome biogenesis in eukaryotes	Genetic Information Processing	Translation
TRINITY_DN28426_c0_g1	RPL	GO:0010089	xylem development	biological_process	#N/A	#N/A	#N/A
TRINITY_DN28451_c1_g1	COR1.2	GO:0055114	oxidation-reduction process	biological_process	Glycerolipid metabolism	Metabolism	Lipid metabolism
TRINITY_DN28456_c2_g4	ELF3	GO:0009826	unidimensional cell growth	biological_process	Circadian rhythm - plant	Organismal Systems	Environmental adaptation
TRINITY_DN28467_c3_g1	VIT_05s0020g02900	GO:0006412	translation	biological_process	Peroxisome	Cellular Processes	Transport and catabolism
TRINITY_DN28482_c1_g1	ABIL3	GO:0010090	trichome morphogenesis	biological_process	#N/A	#N/A	#N/A
TRINITY_DN28539_c0_g1	MHK	GO:0006468	protein phosphorylation	biological_process	Basal transcription factors	Genetic Information Processing	Transcription
TRINITY_DN28544_c0_g3	CXE18	GO:0009860	pollen tube growth	biological_process	Plant hormone signal transduction	Environmental Information Processing	Signal transduction
TRINITY_DN28548_c0_g1	VIT_18s0001g09510	GO:0044550	secondary metabolite biosynthetic process	biological_process	Limonene and pinene degradation	Metabolism	Metabolism of terpenoids and polyketides
TRINITY_DN28569_c2_g2	AT5G34930	GO:0006571	tyrosine biosynthetic process	biological_process	Biosynthesis of amino acids	Metabolism	Overview
TRINITY_DN28574_c2_g4	AT3G07250	GO:0006810	transport	biological_process	Endocytosis	Cellular Processes	Transport and catabolism
TRINITY_DN28580_c0_g1	VIT_08s0007g03690	GO:0006152	purine nucleoside catabolic process	biological_process	Pyrimidine metabolism	Metabolism	Nucleotide metabolism
TRINITY_DN28609_c1_g1	VIT_10s0071g00770	GO:0006508	proteolysis	biological_process	#N/A	#N/A	#N/A
TRINITY_DN28612_c2_g2	POPTR_0015s00340g	GO:0009249	protein lipoylation	biological_process	RNA transport	Genetic Information Processing	Translation
TRINITY_DN28623_c0_g1	AT3G18280	GO:0006869	lipid transport	biological_process	#N/A	#N/A	#N/A
TRINITY_DN28623_c0_g3	AT3G18280	GO:0006869	lipid transport	biological_process	#N/A	#N/A	#N/A
TRINITY_DN28624_c1_g1	VIT_13s0047g00260	GO:0046777	protein autophosphorylation	biological_process	Plant-pathogen interaction	Organismal Systems	Environmental adaptation
TRINITY_DN28660_c1_g1	VIT_07s0205g00140	GO:0007018	microtubule-based movement	biological_process	Endocytosis	Cellular Processes	Transport and catabolism
TRINITY_DN28668_c3_g2	DIVARICATA	GO:0009908	flower development	biological_process	Pentose and glucuronate interconversions	Metabolism	Carbohydrate metabolism
TRINITY_DN28674_c3_g3	WRKY17	GO:0006351	transcription, DNA-templated	biological_process	Plant-pathogen interaction	Organismal Systems	Environmental adaptation
TRINITY_DN28693_c1_g1	AT4G18650	GO:0006351	transcription, DNA-templated	biological_process	#N/A	#N/A	#N/A
TRINITY_DN28695_c1_g3	HAI2	GO:0048838	release of seed from dormancy	biological_process	#N/A	#N/A	#N/A
TRINITY_DN28725_c0_g3	FRO2	GO:0009617	response to bacterium	biological_process	Plant-pathogen interaction	Organismal Systems	Environmental adaptation
TRINITY_DN28739_c0_g1	VIT_09s0018g01670	GO:0006508	proteolysis	biological_process	#N/A	#N/A	#N/A
TRINITY_DN28773_c0_g1	AT4G13180	GO:0046685	response to arsenic-containing substance	biological_process	Fatty acid metabolism	Metabolism	Overview
TRINITY_DN28775_c2_g1	K4ASR1	GO:0006906	vesicle fusion	biological_process	SNARE interactions in vesicular transport	Genetic Information Processing	Folding, sorting and degradation
TRINITY_DN28796_c0_g1	MBD8	GO:0006351	transcription, DNA-templated	biological_process	#N/A	#N/A	#N/A
TRINITY_DN28817_c0_g2	CRD1	GO:1901401	regulation of tetrapyrrole metabolic process	biological_process	Porphyrin and chlorophyll metabolism	Metabolism	Metabolism of cofactors and vitamins
TRINITY_DN28818_c0_g2	VIT_08s0040g00990	GO:0006368	transcription elongation from RNA polymerase II promoter	biological_process	#N/A	#N/A	#N/A
TRINITY_DN28828_c1_g3	PLD1	GO:0034638	phosphatidylcholine catabolic process	biological_process	Endocytosis	Cellular Processes	Transport and catabolism
TRINITY_DN28833_c0_g2	AT1G58602	GO:0006952	defense response	biological_process	Folate biosynthesis	Metabolism	Metabolism of cofactors and vitamins
TRINITY_DN28847_c2_g1	ERD2B	GO:0016192	vesicle-mediated transport	biological_process	#N/A	#N/A	#N/A
TRINITY_DN28876_c0_g2	ATI1	GO:0071211	protein targeting to vacuole involved in autophagy	biological_process	#N/A	#N/A	#N/A
TRINITY_DN28903_c0_g1	SIP1	GO:0005986	sucrose biosynthetic process	biological_process	Galactose metabolism	Metabolism	Carbohydrate metabolism
TRINITY_DN28907_c1_g1	NAC083	GO:0010089	xylem development	biological_process	RNA degradation	Genetic Information Processing	Folding, sorting and degradation
TRINITY_DN28915_c1_g1	NUDT8	GO:0009611	response to wounding	biological_process	#N/A	#N/A	#N/A
TRINITY_DN28917_c3_g9	VIT_08s0007g01420	GO:0009407	toxin catabolic process	biological_process	Glutathione metabolism	Metabolism	Metabolism of other amino acids
TRINITY_DN28918_c0_g1	GLYMA_01G196900	GO:0010052	guard cell differentiation	biological_process	#N/A	#N/A	#N/A
TRINITY_DN28918_c0_g2	GLYMA_11G044700	GO:0010052	guard cell differentiation	biological_process	#N/A	#N/A	#N/A
TRINITY_DN28934_c0_g1	AT5G40150	GO:0006979	response to oxidative stress	biological_process	Phenylpropanoid biosynthesis	Metabolism	Biosynthesis of other secondary metabolites
TRINITY_DN28934_c0_g2	AT5G40150	GO:0006979	response to oxidative stress	biological_process	Phenylpropanoid biosynthesis	Metabolism	Biosynthesis of other secondary metabolites
TRINITY_DN28941_c0_g1	ERF5	GO:0006351	transcription, DNA-templated	biological_process	Aminoacyl-tRNA biosynthesis	Genetic Information Processing	Translation
TRINITY_DN28946_c1_g2	K4B175	GO:0006790	sulfur compound metabolic process	biological_process	#N/A	#N/A	#N/A
TRINITY_DN28947_c0_g1	GIL1	GO:0009639	response to red or far red light	biological_process	#N/A	#N/A	#N/A
TRINITY_DN28947_c2_g1	GIL1	GO:0009639	response to red or far red light	biological_process	#N/A	#N/A	#N/A
TRINITY_DN28948_c0_g1	BS1	GO:0006351	transcription, DNA-templated	biological_process	#N/A	#N/A	#N/A
TRINITY_DN28955_c0_g1	VIT_14s0081g00080	GO:0006457	protein folding	biological_process	#N/A	#N/A	#N/A
TRINITY_DN28961_c1_g1	AT1G28310	GO:0006351	transcription, DNA-templated	biological_process	Circadian rhythm - plant	Organismal Systems	Environmental adaptation
TRINITY_DN28973_c0_g1	ERF105	GO:0006351	transcription, DNA-templated	biological_process	Aminoacyl-tRNA biosynthesis	Genetic Information Processing	Translation
TRINITY_DN28973_c1_g1	ERF5	GO:0006351	transcription, DNA-templated	biological_process	Plant hormone signal transduction	Environmental Information Processing	Signal transduction
TRINITY_DN28976_c2_g1	ISTL6	GO:0006979	response to oxidative stress	biological_process	Endocytosis	Cellular Processes	Transport and catabolism
TRINITY_DN28984_c3_g1	RDM1	GO:0044030	regulation of DNA methylation	biological_process	#N/A	#N/A	#N/A
TRINITY_DN29008_c5_g2	VIT_08s0040g02750	GO:0007165	signal transduction	biological_process	#N/A	#N/A	#N/A
TRINITY_DN29012_c0_g1	VIT_14s0060g02210	GO:0006412	translation	biological_process	RNA transport	Genetic Information Processing	Translation
TRINITY_DN29020_c6_g1	K4BMD1	GO:0019915	lipid storage	biological_process	#N/A	#N/A	#N/A
TRINITY_DN29027_c0_g1	GLYMA_19G205000	GO:0006412	translation	biological_process	Ribosome	Genetic Information Processing	Translation
TRINITY_DN29032_c1_g3	SKM1	GO:0007169	transmembrane receptor protein tyrosine kinase signaling pathway	biological_process	Plant-pathogen interaction	Organismal Systems	Environmental adaptation
TRINITY_DN29038_c0_g5	Cacybp	GO:0060416	response to growth hormone	biological_process	#N/A	#N/A	#N/A
TRINITY_DN29043_c2_g1	TPX1	GO:0046686	response to cadmium ion	biological_process	#N/A	#N/A	#N/A
TRINITY_DN29053_c0_g2	VIT_13s0019g03410	GO:0006412	translation	biological_process	Peroxisome	Cellular Processes	Transport and catabolism
TRINITY_DN29058_c0_g2	KCS6	GO:0010025	wax biosynthetic process	biological_process	Fatty acid elongation	Metabolism	Lipid metabolism
TRINITY_DN29058_c0_g3	KCS6	GO:0010025	wax biosynthetic process	biological_process	Fatty acid elongation	Metabolism	Lipid metabolism
TRINITY_DN29090_c0_g1	NLP9	GO:0006351	transcription, DNA-templated	biological_process	#N/A	#N/A	#N/A
TRINITY_DN29111_c0_g2	TGA9	GO:0006351	transcription, DNA-templated	biological_process	Plant hormone signal transduction	Environmental Information Processing	Signal transduction
TRINITY_DN29111_c0_g5	TGA9	GO:0006351	transcription, DNA-templated	biological_process	Plant hormone signal transduction	Environmental Information Processing	Signal transduction
TRINITY_DN29114_c2_g2	AT3G53980	GO:0006869	lipid transport	biological_process	#N/A	#N/A	#N/A
TRINITY_DN29119_c1_g1	PUR5	GO:0006164	purine nucleotide biosynthetic process	biological_process	Purine metabolism	Metabolism	Nucleotide metabolism
TRINITY_DN29119_c2_g1	POPTR_0001s02490g	GO:0080163	regulation of protein serine/threonine phosphatase activity	biological_process	Plant hormone signal transduction	Environmental Information Processing	Signal transduction
TRINITY_DN29119_c2_g2	POPTR_0001s02490g	GO:0080163	regulation of protein serine/threonine phosphatase activity	biological_process	Plant hormone signal transduction	Environmental Information Processing	Signal transduction
TRINITY_DN29127_c2_g2	ILL3	GO:0006508	proteolysis	biological_process	#N/A	#N/A	#N/A
TRINITY_DN29142_c6_g1	CPC	GO:0006351	transcription, DNA-templated	biological_process	Circadian rhythm - plant	Organismal Systems	Environmental adaptation
TRINITY_DN29142_c6_g2	CPC	GO:0006351	transcription, DNA-templated	biological_process	Circadian rhythm - plant	Organismal Systems	Environmental adaptation
TRINITY_DN29149_c3_g1	ClpT2	GO:0019538	protein metabolic process	biological_process	#N/A	#N/A	#N/A
TRINITY_DN29150_c1_g1	GLYMA_15G160400	GO:0007165	signal transduction	biological_process	#N/A	#N/A	#N/A
TRINITY_DN29168_c1_g8	RABA1f	GO:0007264	small GTPase mediated signal transduction	biological_process	Endocytosis	Cellular Processes	Transport and catabolism
TRINITY_DN29201_c2_g3	HB34	GO:0006351	transcription, DNA-templated	biological_process	#N/A	#N/A	#N/A
TRINITY_DN29207_c4_g1	GALS1	GO:0045489	pectin biosynthetic process	biological_process	#N/A	#N/A	#N/A
TRINITY_DN29219_c0_g1	VIT_07s0129g00710	GO:0044550	secondary metabolite biosynthetic process	biological_process	Limonene and pinene degradation	Metabolism	Metabolism of terpenoids and polyketides
TRINITY_DN29219_c0_g4	K4BD82	GO:0044550	secondary metabolite biosynthetic process	biological_process	Limonene and pinene degradation	Metabolism	Metabolism of terpenoids and polyketides
TRINITY_DN29222_c0_g1	VIT_09s0002g03880	GO:0006508	proteolysis	biological_process	#N/A	#N/A	#N/A
TRINITY_DN29227_c5_g1	VIT_07s0031g00030	GO:0006890	retrograde vesicle-mediated transport, Golgi to ER	biological_process	#N/A	#N/A	#N/A
TRINITY_DN29233_c4_g2	LYK5	GO:0006468	protein phosphorylation	biological_process	Plant-pathogen interaction	Organismal Systems	Environmental adaptation
TRINITY_DN29240_c1_g1	VIT_16s0098g01770	GO:0006906	vesicle fusion	biological_process	Cyanoamino acid metabolism	Metabolism	Metabolism of other amino acids
TRINITY_DN29270_c0_g1	SOM	GO:0006351	transcription, DNA-templated	biological_process	#N/A	#N/A	#N/A
TRINITY_DN29271_c0_g1	AT1G07990	GO:0008150	biological_process	biological_process	Nucleotide excision repair	Genetic Information Processing	Replication and repair
TRINITY_DN29281_c1_g2	VIT_08s0056g00180	GO:0006952	defense response	biological_process	#N/A	#N/A	#N/A
TRINITY_DN29305_c2_g1	VIT_18s0001g09660	GO:0044550	secondary metabolite biosynthetic process	biological_process	Limonene and pinene degradation	Metabolism	Metabolism of terpenoids and polyketides
TRINITY_DN29306_c0_g2	POPTR_0001s23460g	GO:0009651	response to salt stress	biological_process	Cyanoamino acid metabolism	Metabolism	Metabolism of other amino acids
TRINITY_DN29307_c1_g3	NIK1	GO:0016032	viral process	biological_process	Plant hormone signal transduction	Environmental Information Processing	Signal transduction
TRINITY_DN29312_c3_g2	GRF1	GO:0009739	response to gibberellin	biological_process	#N/A	#N/A	#N/A
TRINITY_DN29328_c2_g1	PCH1	GO:0080167	response to karrikin	biological_process	#N/A	#N/A	#N/A
TRINITY_DN29332_c2_g1	ERF3	GO:0006351	transcription, DNA-templated	biological_process	Plant-pathogen interaction	Organismal Systems	Environmental adaptation
TRINITY_DN29339_c0_g1	POPTR_0003s05840g	GO:0051453	regulation of intracellular pH	biological_process	#N/A	#N/A	#N/A
TRINITY_DN29339_c1_g3	VIT_13s0019g01610	GO:0090502	RNA phosphodiester bond hydrolysis, endonucleolytic	biological_process	#N/A	#N/A	#N/A
TRINITY_DN29355_c2_g3	HB-1	GO:0006351	transcription, DNA-templated	biological_process	Vitamin B6 metabolism	Metabolism	Metabolism of cofactors and vitamins
TRINITY_DN29375_c0_g1	AT3G57830	GO:0007169	transmembrane receptor protein tyrosine kinase signaling pathway	biological_process	Plant-pathogen interaction	Organismal Systems	Environmental adaptation
TRINITY_DN29381_c0_g1	VIT_18s0001g11750	GO:0006412	translation	biological_process	Ribosome	Genetic Information Processing	Translation
TRINITY_DN29405_c1_g1	PRX52	GO:0010089	xylem development	biological_process	Phenylpropanoid biosynthesis	Metabolism	Biosynthesis of other secondary metabolites
TRINITY_DN29405_c1_g2	AT5G58400	GO:0006979	response to oxidative stress	biological_process	Phenylpropanoid biosynthesis	Metabolism	Biosynthesis of other secondary metabolites
TRINITY_DN29409_c1_g4	GL3	GO:0010091	trichome branching	biological_process	Plant hormone signal transduction	Environmental Information Processing	Signal transduction
TRINITY_DN29411_c1_g1	VIT_10s0116g01780	GO:0009664	plant-type cell wall organization	biological_process	Phenylpropanoid biosynthesis	Metabolism	Biosynthesis of other secondary metabolites
TRINITY_DN29424_c0_g1	AT1G67300	GO:0055085	transmembrane transport	biological_process	Homologous recombination	Genetic Information Processing	Replication and repair
TRINITY_DN29427_c3_g1	VIT_06s0080g00880	GO:0009966	regulation of signal transduction	biological_process	#N/A	#N/A	#N/A
TRINITY_DN29431_c0_g2	HSP21	GO:0042542	response to hydrogen peroxide	biological_process	Protein processing in endoplasmic reticulum	Genetic Information Processing	Folding, sorting and degradation
TRINITY_DN29433_c0_g1	POPTR_0003s16960g	GO:0006486	protein glycosylation	biological_process	#N/A	#N/A	#N/A
TRINITY_DN29443_c1_g5	AT4G24110	GO:0080167	response to karrikin	biological_process	#N/A	#N/A	#N/A
TRINITY_DN29465_c1_g1	HMT2	GO:0033528	S-methylmethionine cycle	biological_process	Cysteine and methionine metabolism	Metabolism	Amino acid metabolism
TRINITY_DN29476_c2_g1	ISTL7	GO:0015031	protein transport	biological_process	Endocytosis	Cellular Processes	Transport and catabolism
TRINITY_DN29481_c1_g2	POPTR_0010s03150g	GO:0006400	tRNA modification	biological_process	Zeatin biosynthesis	Metabolism	Metabolism of terpenoids and polyketides
TRINITY_DN29492_c0_g1	FLK	GO:0006351	transcription, DNA-templated	biological_process	#N/A	#N/A	#N/A
TRINITY_DN29495_c3_g2	DDB_G0288723	GO:0006400	tRNA modification	biological_process	#N/A	#N/A	#N/A
TRINITY_DN29506_c1_g1	KCS17	GO:0000038	very long-chain fatty acid metabolic process	biological_process	Fatty acid elongation	Metabolism	Lipid metabolism
TRINITY_DN29526_c2_g1	AT1G62970	GO:0006457	protein folding	biological_process	#N/A	#N/A	#N/A
TRINITY_DN29539_c1_g2	VIT_18s0001g02420	GO:0006508	proteolysis	biological_process	#N/A	#N/A	#N/A
TRINITY_DN29541_c2_g1	VIT_16s0013g00880	GO:0019953	sexual reproduction	biological_process	#N/A	#N/A	#N/A
TRINITY_DN29600_c2_g4	POPTR_0017s06030g	GO:0006396	RNA processing	biological_process	Endocytosis	Cellular Processes	Transport and catabolism
TRINITY_DN29601_c2_g1	Os08g0435900	GO:0009416	response to light stimulus	biological_process	Photosynthesis - antenna proteins	Metabolism	Energy metabolism
TRINITY_DN29606_c1_g1	ROH1	GO:0010214	seed coat development	biological_process	#N/A	#N/A	#N/A
TRINITY_DN29606_c2_g4	SAUR59	GO:0009733	response to auxin	biological_process	Plant hormone signal transduction	Environmental Information Processing	Signal transduction
TRINITY_DN29649_c1_g1	GRIK1	GO:0016032	viral process	biological_process	Plant hormone signal transduction	Environmental Information Processing	Signal transduction
TRINITY_DN29661_c0_g1	AT5G12960	GO:0046373	L-arabinose metabolic process	biological_process	#N/A	#N/A	#N/A
TRINITY_DN29682_c2_g1	Sb02g005730	GO:0006906	vesicle fusion	biological_process	SNARE interactions in vesicular transport	Genetic Information Processing	Folding, sorting and degradation
TRINITY_DN29700_c2_g1	VIT_17s0000g00160	GO:0006426	glycyl-tRNA aminoacylation	biological_process	Aminoacyl-tRNA biosynthesis	Genetic Information Processing	Translation
TRINITY_DN29700_c2_g4	VIT_18s0001g07340	GO:0006508	proteolysis	biological_process	#N/A	#N/A	#N/A
TRINITY_DN29705_c1_g4	CYP94B1	GO:0009611	response to wounding	biological_process	Cutin, suberine and wax biosynthesis	Metabolism	Lipid metabolism
TRINITY_DN29712_c3_g4	AS1	GO:0006351	transcription, DNA-templated	biological_process	Porphyrin and chlorophyll metabolism	Metabolism	Metabolism of cofactors and vitamins
TRINITY_DN29758_c0_g1	HSL1	GO:0007169	transmembrane receptor protein tyrosine kinase signaling pathway	biological_process	Plant-pathogen interaction	Organismal Systems	Environmental adaptation
TRINITY_DN29787_c0_g1	BRADI4G31680	GO:0006730	one-carbon metabolic process	biological_process	Carbon metabolism	Metabolism	Overview
TRINITY_DN29802_c0_g1	SEC1A	GO:0006904	vesicle docking involved in exocytosis	biological_process	#N/A	#N/A	#N/A
TRINITY_DN29806_c1_g1	NRG2	GO:1901698	response to nitrogen compound	biological_process	#N/A	#N/A	#N/A
TRINITY_DN29815_c1_g1	AT1G54290	GO:0006413	translational initiation	biological_process	RNA transport	Genetic Information Processing	Translation
TRINITY_DN29834_c3_g2	AT3G10970	GO:0008152	metabolic process	biological_process	#N/A	#N/A	#N/A
TRINITY_DN29835_c0_g1	VPS9A	GO:0006810	transport	biological_process	#N/A	#N/A	#N/A
TRINITY_DN29838_c0_g1	DJC66	GO:0006457	protein folding	biological_process	Pyrimidine metabolism	Metabolism	Nucleotide metabolism
TRINITY_DN29883_c1_g2	FAB1	GO:0006636	unsaturated fatty acid biosynthetic process	biological_process	Fatty acid metabolism	Metabolism	Overview
TRINITY_DN29901_c1_g1	AT1G15330	GO:0048443	stamen development	biological_process	#N/A	#N/A	#N/A
TRINITY_DN29905_c0_g1	VPS2.2	GO:0016192	vesicle-mediated transport	biological_process	Endocytosis	Cellular Processes	Transport and catabolism
TRINITY_DN29919_c0_g1	Os06g0320500	GO:0009416	response to light stimulus	biological_process	Photosynthesis - antenna proteins	Metabolism	Energy metabolism
TRINITY_DN29946_c2_g2	SAUR36	GO:0009733	response to auxin	biological_process	Plant hormone signal transduction	Environmental Information Processing	Signal transduction
TRINITY_DN29948_c4_g2	NADK1	GO:0019363	pyridine nucleotide biosynthetic process	biological_process	Nicotinate and nicotinamide metabolism	Metabolism	Metabolism of cofactors and vitamins
TRINITY_DN29953_c0_g2	K4BBI1	GO:0006412	translation	biological_process	Ribosome	Genetic Information Processing	Translation
TRINITY_DN29954_c1_g1	FRO1	GO:0006970	response to osmotic stress	biological_process	Oxidative phosphorylation	Metabolism	Energy metabolism
TRINITY_DN29961_c5_g1	AT1G35710	GO:0007169	transmembrane receptor protein tyrosine kinase signaling pathway	biological_process	Plant-pathogen interaction	Organismal Systems	Environmental adaptation
TRINITY_DN29981_c1_g1	CIB3	GO:0006351	transcription, DNA-templated	biological_process	#N/A	#N/A	#N/A
TRINITY_DN29995_c1_g2	HB51	GO:0006351	transcription, DNA-templated	biological_process	Vitamin B6 metabolism	Metabolism	Metabolism of cofactors and vitamins
TRINITY_DN30013_c0_g2	NAP	GO:0006351	transcription, DNA-templated	biological_process	RNA degradation	Genetic Information Processing	Folding, sorting and degradation
TRINITY_DN30059_c1_g2	NAS3	GO:0009860	pollen tube growth	biological_process	#N/A	#N/A	#N/A
TRINITY_DN30059_c1_g3	NAS3	GO:0009860	pollen tube growth	biological_process	#N/A	#N/A	#N/A
TRINITY_DN30060_c1_g2	NIC1	GO:0009737	response to abscisic acid	biological_process	#N/A	#N/A	#N/A
TRINITY_DN30060_c1_g3	NIC1	GO:0009737	response to abscisic acid	biological_process	#N/A	#N/A	#N/A
TRINITY_DN30089_c0_g1	VIP5	GO:0006368	transcription elongation from RNA polymerase II promoter	biological_process	#N/A	#N/A	#N/A
TRINITY_DN30102_c2_g1	GLIP5	GO:0016042	lipid catabolic process	biological_process	Glycerolipid metabolism	Metabolism	Lipid metabolism
TRINITY_DN30122_c2_g1	GPL2	GO:0006355	regulation of transcription, DNA-templated	biological_process	#N/A	#N/A	#N/A
TRINITY_DN30123_c1_g2	HB-12	GO:0006351	transcription, DNA-templated	biological_process	Vitamin B6 metabolism	Metabolism	Metabolism of cofactors and vitamins
TRINITY_DN30123_c1_g3	WRKY48	GO:0006351	transcription, DNA-templated	biological_process	Plant-pathogen interaction	Organismal Systems	Environmental adaptation
TRINITY_DN30124_c3_g5	K4CG62	GO:0006412	translation	biological_process	Ribosome	Genetic Information Processing	Translation
TRINITY_DN30131_c1_g2	POPTR_0002s04970g	GO:0007165	signal transduction	biological_process	#N/A	#N/A	#N/A
TRINITY_DN30138_c0_g4	VIT_03s0063g01120	GO:0007018	microtubule-based movement	biological_process	#N/A	#N/A	#N/A
TRINITY_DN30145_c2_g4	AtGRDP1	GO:0006970	response to osmotic stress	biological_process	#N/A	#N/A	#N/A
TRINITY_DN30158_c2_g1	MIPS2	GO:0042542	response to hydrogen peroxide	biological_process	Inositol phosphate metabolism	Metabolism	Carbohydrate metabolism
TRINITY_DN30179_c2_g2	AGO4	GO:0006351	transcription, DNA-templated	biological_process	#N/A	#N/A	#N/A
TRINITY_DN30198_c0_g2	SMG7	GO:0090306	spindle assembly involved in meiosis	biological_process	mRNA surveillance pathway	Genetic Information Processing	Translation
TRINITY_DN30201_c1_g1	AT3G17800	GO:0009611	response to wounding	biological_process	#N/A	#N/A	#N/A
TRINITY_DN30202_c0_g1	AT1G17860	GO:0006508	proteolysis	biological_process	#N/A	#N/A	#N/A
TRINITY_DN30209_c1_g1	K4C1C3	GO:0055114	oxidation-reduction process	biological_process	Tryptophan metabolism	Metabolism	Amino acid metabolism
TRINITY_DN30216_c1_g1	VIT_06s0004g06110	GO:0009251	glucan catabolic process	biological_process	Cyanoamino acid metabolism	Metabolism	Metabolism of other amino acids
TRINITY_DN30217_c2_g4	SCA3	GO:0006351	transcription, DNA-templated	biological_process	#N/A	#N/A	#N/A
TRINITY_DN30223_c3_g1	VIT_14s0128g00390	GO:0006412	translation	biological_process	Peroxisome	Cellular Processes	Transport and catabolism
TRINITY_DN30254_c0_g2	VIT_17s0000g03230	GO:0006517	protein deglycosylation	biological_process	Other glycan degradation	Metabolism	Glycan biosynthesis and metabolism
TRINITY_DN30254_c5_g1	AT4G38660	GO:0051707	response to other organism	biological_process	RNA transport	Genetic Information Processing	Translation
TRINITY_DN30269_c2_g1	ACBP6	GO:0001666	response to hypoxia	biological_process	#N/A	#N/A	#N/A
TRINITY_DN30273_c3_g1	POPTR_0014s12290g	GO:0006273	lagging strand elongation	biological_process	Base excision repair	Genetic Information Processing	Replication and repair
TRINITY_DN30317_c5_g2	MC1	GO:0006508	proteolysis	biological_process	#N/A	#N/A	#N/A
TRINITY_DN30326_c0_g2	POPTR_0010s10220g	GO:0006412	translation	biological_process	Peroxisome	Cellular Processes	Transport and catabolism
TRINITY_DN30343_c2_g1	VIT_19s0027g01640	GO:0006810	transport	biological_process	#N/A	#N/A	#N/A
TRINITY_DN30346_c0_g2	UNE1	GO:0009567	double fertilization forming a zygote and endosperm	biological_process	#N/A	#N/A	#N/A
TRINITY_DN30349_c2_g1	IWS1	GO:0006414	translational elongation	biological_process	#N/A	#N/A	#N/A
TRINITY_DN30391_c2_g3	GLYMA_09G054900	GO:0007165	signal transduction	biological_process	#N/A	#N/A	#N/A
TRINITY_DN30406_c1_g1	VIT_16s0013g01960	GO:0007076	mitotic chromosome condensation	biological_process	#N/A	#N/A	#N/A
TRINITY_DN30413_c3_g2	EP1	GO:0006833	water transport	biological_process	#N/A	#N/A	#N/A
TRINITY_DN30427_c0_g2	GLYMA_04G200900	GO:0006517	protein deglycosylation	biological_process	Other glycan degradation	Metabolism	Glycan biosynthesis and metabolism
TRINITY_DN30432_c0_g2	VIT_04s0023g03680	GO:0010105	negative regulation of ethylene-activated signaling pathway	biological_process	Plant hormone signal transduction	Environmental Information Processing	Signal transduction
TRINITY_DN30522_c0_g3	POPTR_0010s19120g	GO:0080163	regulation of protein serine/threonine phosphatase activity	biological_process	Plant hormone signal transduction	Environmental Information Processing	Signal transduction
TRINITY_DN30530_c2_g1	OSCBPY	GO:0019745	pentacyclic triterpenoid biosynthetic process	biological_process	Sesquiterpenoid and triterpenoid biosynthesis	Metabolism	Metabolism of terpenoids and polyketides
TRINITY_DN30549_c0_g1	VIT_14s0006g01740	GO:0000244	spliceosomal tri-snRNP complex assembly	biological_process	#N/A	#N/A	#N/A
TRINITY_DN30564_c3_g1	HB-12	GO:0006351	transcription, DNA-templated	biological_process	Vitamin B6 metabolism	Metabolism	Metabolism of cofactors and vitamins
TRINITY_DN30564_c3_g3	ATHB13	GO:0006351	transcription, DNA-templated	biological_process	Vitamin B6 metabolism	Metabolism	Metabolism of cofactors and vitamins
TRINITY_DN30564_c3_g4	HB-7	GO:0006351	transcription, DNA-templated	biological_process	Vitamin B6 metabolism	Metabolism	Metabolism of cofactors and vitamins
TRINITY_DN30565_c0_g3	FRF4	GO:0009639	response to red or far red light	biological_process	#N/A	#N/A	#N/A
TRINITY_DN30566_c1_g6	AT3G47800	GO:0019318	hexose metabolic process	biological_process	Glycolysis / Gluconeogenesis	Metabolism	Carbohydrate metabolism
TRINITY_DN30573_c0_g2	AT5G38710	GO:0009414	response to water deprivation	biological_process	Arginine and proline metabolism	Metabolism	Amino acid metabolism
TRINITY_DN30574_c2_g1	VIT_02s0025g00850	GO:0000902	cell morphogenesis	biological_process	#N/A	#N/A	#N/A
TRINITY_DN30580_c0_g1	DME	GO:0006351	transcription, DNA-templated	biological_process	#N/A	#N/A	#N/A
TRINITY_DN30598_c2_g4	K4C4U7	GO:0044550	secondary metabolite biosynthetic process	biological_process	Linoleic acid metabolism	Metabolism	Lipid metabolism
TRINITY_DN30631_c3_g1	EXPA11	GO:0009826	unidimensional cell growth	biological_process	#N/A	#N/A	#N/A
TRINITY_DN30631_c3_g6	EXPA8	GO:0009826	unidimensional cell growth	biological_process	#N/A	#N/A	#N/A
TRINITY_DN30636_c2_g3	SRC2	GO:0006623	protein targeting to vacuole	biological_process	#N/A	#N/A	#N/A
TRINITY_DN30638_c0_g1	AtPI4K&#947;3	GO:1902074	response to salt	biological_process	Ribosome biogenesis in eukaryotes	Genetic Information Processing	Translation
TRINITY_DN30644_c0_g1	GLYMA_10G076400	GO:0000028	ribosomal small subunit assembly	biological_process	Ribosome	Genetic Information Processing	Translation
TRINITY_DN30651_c2_g2	HRB1	GO:0009414	response to water deprivation	biological_process	#N/A	#N/A	#N/A
TRINITY_DN30657_c4_g1	VIT_07s0151g00180	GO:0007165	signal transduction	biological_process	#N/A	#N/A	#N/A
TRINITY_DN30679_c0_g1	VIT_14s0036g00520	GO:0006567	threonine catabolic process	biological_process	Biosynthesis of amino acids	Metabolism	Overview
TRINITY_DN30679_c0_g2	VIT_14s0036g00520	GO:0006567	threonine catabolic process	biological_process	Biosynthesis of amino acids	Metabolism	Overview
TRINITY_DN30682_c0_g1	COX17	GO:0046688	response to copper ion	biological_process	Oxidative phosphorylation	Metabolism	Energy metabolism
TRINITY_DN30697_c1_g1	VIT_14s0030g01870	GO:0006468	protein phosphorylation	biological_process	Regulation of autophagy	Cellular Processes	Transport and catabolism
TRINITY_DN30721_c2_g2	VIT_07s0031g02780	GO:0031426	polycistronic mRNA processing	biological_process	#N/A	#N/A	#N/A
TRINITY_DN30723_c1_g2	OSCKA2	GO:0009648	photoperiodism	biological_process	Ribosome biogenesis in eukaryotes	Genetic Information Processing	Translation
TRINITY_DN30730_c3_g1	NLP7	GO:0006351	transcription, DNA-templated	biological_process	#N/A	#N/A	#N/A
TRINITY_DN30732_c1_g1	RLP13	GO:0007165	signal transduction	biological_process	Plant-pathogen interaction	Organismal Systems	Environmental adaptation
TRINITY_DN30752_c1_g3	DHNAT1	GO:0051289	protein homotetramerization	biological_process	#N/A	#N/A	#N/A
TRINITY_DN30772_c1_g1	VIT_19s0014g00400	GO:0006412	translation	biological_process	Ribosome	Genetic Information Processing	Translation
TRINITY_DN30780_c1_g2	K4B3K5	GO:0009414	response to water deprivation	biological_process	#N/A	#N/A	#N/A
TRINITY_DN30793_c1_g1	AT3G21330	GO:0006351	transcription, DNA-templated	biological_process	#N/A	#N/A	#N/A
TRINITY_DN30812_c0_g1	EMB1303	GO:0010027	thylakoid membrane organization	biological_process	#N/A	#N/A	#N/A
TRINITY_DN30840_c2_g2	NACA2	GO:0015031	protein transport	biological_process	#N/A	#N/A	#N/A
TRINITY_DN30846_c1_g1	AIF4	GO:0006351	transcription, DNA-templated	biological_process	#N/A	#N/A	#N/A
TRINITY_DN30846_c1_g2	NRS/ER	GO:0010253	UDP-rhamnose biosynthetic process	biological_process	Polyketide sugar unit biosynthesis	Metabolism	Metabolism of terpenoids and polyketides
TRINITY_DN30846_c1_g3	AIF4	GO:0006351	transcription, DNA-templated	biological_process	#N/A	#N/A	#N/A
TRINITY_DN30853_c3_g1	VIT_05s0020g00950	GO:0006508	proteolysis	biological_process	Carbon metabolism	Metabolism	Overview
TRINITY_DN30865_c0_g1	MEE23	GO:0010197	polar nucleus fusion	biological_process	#N/A	#N/A	#N/A
TRINITY_DN30877_c0_g2	VIT_15s0024g00040	GO:0009416	response to light stimulus	biological_process	Photosynthesis - antenna proteins	Metabolism	Energy metabolism
TRINITY_DN30881_c1_g1	VIT_14s0066g02550	GO:0051453	regulation of intracellular pH	biological_process	Oxidative phosphorylation	Metabolism	Energy metabolism
TRINITY_DN30882_c0_g5	VIT_17s0053g00140	GO:0018279	protein N-linked glycosylation via asparagine	biological_process	N-Glycan biosynthesis	Metabolism	Glycan biosynthesis and metabolism
TRINITY_DN30885_c1_g5	RTFL12	GO:0048367	shoot system development	biological_process	#N/A	#N/A	#N/A
TRINITY_DN30888_c0_g1	PP7	GO:0009408	response to heat	biological_process	mRNA surveillance pathway	Genetic Information Processing	Translation
TRINITY_DN30892_c0_g3	ABI5	GO:0006351	transcription, DNA-templated	biological_process	Plant hormone signal transduction	Environmental Information Processing	Signal transduction
TRINITY_DN30926_c2_g1	VIT_09s0002g06280	GO:0009252	peptidoglycan biosynthetic process	biological_process	#N/A	#N/A	#N/A
TRINITY_DN30931_c0_g1	AT1G14780	GO:0009626	plant-type hypersensitive response	biological_process	Amino sugar and nucleotide sugar metabolism	Metabolism	Carbohydrate metabolism
TRINITY_DN30937_c1_g1	HCF243	GO:0010207	photosystem II assembly	biological_process	#N/A	#N/A	#N/A
TRINITY_DN30939_c5_g1	VIT_04s0008g04750	GO:0044550	secondary metabolite biosynthetic process	biological_process	#N/A	#N/A	#N/A
TRINITY_DN30949_c0_g1	K4BR09	GO:0044550	secondary metabolite biosynthetic process	biological_process	#N/A	#N/A	#N/A
TRINITY_DN30963_c0_g1	POPTR_0011s13920g	GO:0034219	carbohydrate transmembrane transport	biological_process	Cyanoamino acid metabolism	Metabolism	Metabolism of other amino acids
TRINITY_DN30969_c1_g1	AT4G10270	GO:0009611	response to wounding	biological_process	#N/A	#N/A	#N/A
TRINITY_DN30971_c0_g1	POPTR_0016s12700g	GO:0006412	translation	biological_process	#N/A	#N/A	#N/A
TRINITY_DN31015_c1_g1	VIT_00s0207g00270	GO:0000103	sulfate assimilation	biological_process	Protein processing in endoplasmic reticulum	Genetic Information Processing	Folding, sorting and degradation
TRINITY_DN31074_c0_g3	AT2G13690	GO:0016567	protein ubiquitination	biological_process	#N/A	#N/A	#N/A
TRINITY_DN31092_c1_g6	AT2G16250	GO:0007169	transmembrane receptor protein tyrosine kinase signaling pathway	biological_process	Plant hormone signal transduction	Environmental Information Processing	Signal transduction
TRINITY_DN31094_c1_g2	HB22	GO:0006351	transcription, DNA-templated	biological_process	#N/A	#N/A	#N/A
TRINITY_DN31099_c0_g1	UBQ12	GO:0006511	ubiquitin-dependent protein catabolic process	biological_process	#N/A	#N/A	#N/A
TRINITY_DN31109_c2_g1	PAP17	GO:0042542	response to hydrogen peroxide	biological_process	#N/A	#N/A	#N/A
TRINITY_DN31109_c3_g1	ARR3	GO:0006351	transcription, DNA-templated	biological_process	Plant hormone signal transduction	Environmental Information Processing	Signal transduction
TRINITY_DN31115_c0_g2	TKPR2	GO:0080110	sporopollenin biosynthetic process	biological_process	Phenylpropanoid biosynthesis	Metabolism	Biosynthesis of other secondary metabolites
TRINITY_DN31141_c3_g5	NAC083	GO:0010089	xylem development	biological_process	Carbon metabolism	Metabolism	Overview
TRINITY_DN31144_c0_g2	POPTR_0005s14670g	GO:0000244	spliceosomal tri-snRNP complex assembly	biological_process	#N/A	#N/A	#N/A
TRINITY_DN31144_c1_g1	Q6WAU0	GO:0042214	terpene metabolic process	biological_process	#N/A	#N/A	#N/A
TRINITY_DN31151_c0_g1	VIT_07s0129g00860	GO:0044550	secondary metabolite biosynthetic process	biological_process	Isoflavonoid biosynthesis	Metabolism	Biosynthesis of other secondary metabolites
TRINITY_DN31202_c1_g1	VIT_00s1216g00020	GO:0044550	secondary metabolite biosynthetic process	biological_process	Diterpenoid biosynthesis	Metabolism	Metabolism of terpenoids and polyketides
TRINITY_DN31205_c1_g2	VIT_14s0108g00590	GO:0010027	thylakoid membrane organization	biological_process	Proteasome	Genetic Information Processing	Folding, sorting and degradation
TRINITY_DN31229_c2_g1	NAC044	GO:0006351	transcription, DNA-templated	biological_process	#N/A	#N/A	#N/A
TRINITY_DN31229_c2_g2	NAC044	GO:0006351	transcription, DNA-templated	biological_process	#N/A	#N/A	#N/A
TRINITY_DN31234_c0_g4	DAD2	GO:0006486	protein glycosylation	biological_process	N-Glycan biosynthesis	Metabolism	Glycan biosynthesis and metabolism
TRINITY_DN31275_c4_g2	AT4G14746	GO:0008150	biological_process	biological_process	#N/A	#N/A	#N/A
TRINITY_DN31281_c0_g1	AT2G40116	GO:0007165	signal transduction	biological_process	Inositol phosphate metabolism	Metabolism	Carbohydrate metabolism
TRINITY_DN31282_c0_g2	WRKY20	GO:0006351	transcription, DNA-templated	biological_process	Plant-pathogen interaction	Organismal Systems	Environmental adaptation
TRINITY_DN31283_c0_g1	AT1G21920	GO:0016310	phosphorylation	biological_process	#N/A	#N/A	#N/A
TRINITY_DN31285_c0_g2	GCS1	GO:0010053	root epidermal cell differentiation	biological_process	N-Glycan biosynthesis	Metabolism	Glycan biosynthesis and metabolism
TRINITY_DN31286_c0_g3	AT3G23600	GO:0009651	response to salt stress	biological_process	#N/A	#N/A	#N/A
TRINITY_DN31296_c1_g5	VIT_01s0011g01080	GO:0042793	transcription from plastid promoter	biological_process	#N/A	#N/A	#N/A
TRINITY_DN31317_c3_g1	VIT_07s0005g01770	GO:0006396	RNA processing	biological_process	Spliceosome	Genetic Information Processing	Transcription
TRINITY_DN31321_c1_g2	MSI3	GO:0006351	transcription, DNA-templated	biological_process	Peroxisome	Cellular Processes	Transport and catabolism
TRINITY_DN31336_c1_g2	PIP1;5	GO:0006833	water transport	biological_process	Glycosaminoglycan degradation	Metabolism	Glycan biosynthesis and metabolism
TRINITY_DN31336_c1_g5	PIP1;5	GO:0006833	water transport	biological_process	Glycosaminoglycan degradation	Metabolism	Glycan biosynthesis and metabolism
TRINITY_DN31351_c1_g3	AT5G14130	GO:0006979	response to oxidative stress	biological_process	Phenylpropanoid biosynthesis	Metabolism	Biosynthesis of other secondary metabolites
TRINITY_DN31359_c3_g4	AT1G25520	GO:0080167	response to karrikin	biological_process	#N/A	#N/A	#N/A
TRINITY_DN31360_c3_g2	SEIPIN1	GO:0010344	seed oilbody biogenesis	biological_process	#N/A	#N/A	#N/A
TRINITY_DN31362_c0_g1	VIT_15s0048g00470	GO:0007021	tubulin complex assembly	biological_process	#N/A	#N/A	#N/A
TRINITY_DN31363_c0_g1	GLYMA_18G265100	GO:0006065	UDP-glucuronate biosynthetic process	biological_process	Pentose and glucuronate interconversions	Metabolism	Carbohydrate metabolism
TRINITY_DN31378_c5_g2	MTO1	GO:0001887	selenium compound metabolic process	biological_process	Biosynthesis of amino acids	Metabolism	Overview
TRINITY_DN31381_c0_g1	NAC2	GO:0006351	transcription, DNA-templated	biological_process	#N/A	#N/A	#N/A
TRINITY_DN31396_c3_g2	PFA-DSP4	GO:1900424	regulation of defense response to bacterium	biological_process	#N/A	#N/A	#N/A
TRINITY_DN31408_c1_g1	VIT_19s0014g03250	GO:1901657	glycosyl compound metabolic process	biological_process	Cyanoamino acid metabolism	Metabolism	Metabolism of other amino acids
TRINITY_DN31417_c3_g2	SPL14	GO:0006351	transcription, DNA-templated	biological_process	Plant hormone signal transduction	Environmental Information Processing	Signal transduction
TRINITY_DN31448_c1_g1	PGIP1	GO:0007165	signal transduction	biological_process	Cyanoamino acid metabolism	Metabolism	Metabolism of other amino acids
TRINITY_DN31448_c1_g2	PGIP1	GO:0007165	signal transduction	biological_process	Plant-pathogen interaction	Organismal Systems	Environmental adaptation
TRINITY_DN31455_c0_g3	AT1G16350	GO:0009735	response to cytokinin	biological_process	Purine metabolism	Metabolism	Nucleotide metabolism
TRINITY_DN31460_c0_g1	NLP7	GO:0006351	transcription, DNA-templated	biological_process	#N/A	#N/A	#N/A
TRINITY_DN31467_c0_g2	HSP21	GO:0042542	response to hydrogen peroxide	biological_process	Protein processing in endoplasmic reticulum	Genetic Information Processing	Folding, sorting and degradation
TRINITY_DN31504_c1_g1	RTEL1	GO:0000723	telomere maintenance	biological_process	#N/A	#N/A	#N/A
TRINITY_DN31504_c3_g1	RTEL1	GO:0000723	telomere maintenance	biological_process	#N/A	#N/A	#N/A
TRINITY_DN31509_c0_g1	SKIP	GO:0010228	vegetative to reproductive phase transition of meristem	biological_process	Spliceosome	Genetic Information Processing	Transcription
TRINITY_DN31525_c0_g5	APL1	GO:0019252	starch biosynthetic process	biological_process	Starch and sucrose metabolism	Metabolism	Carbohydrate metabolism
TRINITY_DN31525_c0_g7	APL1	GO:0019252	starch biosynthetic process	biological_process	Starch and sucrose metabolism	Metabolism	Carbohydrate metabolism
TRINITY_DN31540_c5_g2	NAC061	GO:0006351	transcription, DNA-templated	biological_process	Phosphatidylinositol signaling system	Environmental Information Processing	Signal transduction
TRINITY_DN31541_c1_g1	MPK9	GO:0007165	signal transduction	biological_process	Plant hormone signal transduction	Environmental Information Processing	Signal transduction
TRINITY_DN31549_c2_g2	EXO	GO:0009741	response to brassinosteroid	biological_process	#N/A	#N/A	#N/A
TRINITY_DN31552_c0_g3	POPTR_0010s07400g	GO:0015695	organic cation transport	biological_process	RNA degradation	Genetic Information Processing	Folding, sorting and degradation
TRINITY_DN31561_c0_g1	VIT_05s0077g01690	GO:0080163	regulation of protein serine/threonine phosphatase activity	biological_process	#N/A	#N/A	#N/A
TRINITY_DN31561_c0_g3	VIT_05s0077g01690	GO:0080163	regulation of protein serine/threonine phosphatase activity	biological_process	#N/A	#N/A	#N/A
TRINITY_DN31561_c0_g4	VIT_05s0077g01690	GO:0080163	regulation of protein serine/threonine phosphatase activity	biological_process	#N/A	#N/A	#N/A
TRINITY_DN31567_c0_g3	DGK7	GO:0048364	root development	biological_process	Phosphatidylinositol signaling system	Environmental Information Processing	Signal transduction
TRINITY_DN31577_c2_g1	HB1	GO:0001666	response to hypoxia	biological_process	#N/A	#N/A	#N/A
TRINITY_DN31579_c1_g1	EBP1	GO:0001558	regulation of cell growth	biological_process	#N/A	#N/A	#N/A
TRINITY_DN31608_c0_g1	VIT_05s0020g04210	GO:0000103	sulfate assimilation	biological_process	Purine metabolism	Metabolism	Nucleotide metabolism
TRINITY_DN31611_c0_g2	TPL	GO:0010051	xylem and phloem pattern formation	biological_process	#N/A	#N/A	#N/A
TRINITY_DN31614_c3_g2	AT1G73120	GO:0006979	response to oxidative stress	biological_process	#N/A	#N/A	#N/A
TRINITY_DN31635_c0_g4	GRF1	GO:0006351	transcription, DNA-templated	biological_process	#N/A	#N/A	#N/A
TRINITY_DN31644_c0_g1	GLYMA_14G124900	GO:0010304	PSII associated light-harvesting complex II catabolic process	biological_process	#N/A	#N/A	#N/A
TRINITY_DN31656_c0_g5	RIN4	GO:0002237	response to molecule of bacterial origin	biological_process	Plant-pathogen interaction	Organismal Systems	Environmental adaptation
TRINITY_DN31656_c0_g6	RIN4	GO:0002237	response to molecule of bacterial origin	biological_process	Plant-pathogen interaction	Organismal Systems	Environmental adaptation
TRINITY_DN31661_c3_g1	AT1G27930	GO:0045492	xylan biosynthetic process	biological_process	#N/A	#N/A	#N/A
TRINITY_DN31669_c0_g7	DDB_G0306367	GO:0044351	macropinocytosis	biological_process	2-Oxocarboxylic acid metabolism	Metabolism	Overview
TRINITY_DN31672_c3_g1	AT5G03610	GO:0016042	lipid catabolic process	biological_process	Glycerolipid metabolism	Metabolism	Lipid metabolism
TRINITY_DN31692_c3_g3	SHM1	GO:0035999	tetrahydrofolate interconversion	biological_process	Carbon metabolism	Metabolism	Overview
TRINITY_DN31693_c0_g1	K4CL21	GO:0007165	signal transduction	biological_process	Spliceosome	Genetic Information Processing	Transcription
TRINITY_DN31697_c1_g1	GLYMA_03G111400	GO:0006610	ribosomal protein import into nucleus	biological_process	Starch and sucrose metabolism	Metabolism	Carbohydrate metabolism
TRINITY_DN31697_c2_g1	FTM1	GO:0055114	oxidation-reduction process	biological_process	Fatty acid metabolism	Metabolism	Overview
TRINITY_DN31708_c0_g2	ARGAH1	GO:0000050	urea cycle	biological_process	Biosynthesis of amino acids	Metabolism	Overview
TRINITY_DN31714_c3_g1	PTAC12	GO:0042793	transcription from plastid promoter	biological_process	#N/A	#N/A	#N/A
TRINITY_DN31728_c1_g5	MYB3	GO:0006351	transcription, DNA-templated	biological_process	Porphyrin and chlorophyll metabolism	Metabolism	Metabolism of cofactors and vitamins
TRINITY_DN31735_c0_g1	PMSR4	GO:0010114	response to red light	biological_process	RNA degradation	Genetic Information Processing	Folding, sorting and degradation
TRINITY_DN31750_c0_g1	AT2G29670	GO:0006396	RNA processing	biological_process	#N/A	#N/A	#N/A
TRINITY_DN31752_c3_g1	AT3G43740	GO:0007165	signal transduction	biological_process	Plant hormone signal transduction	Environmental Information Processing	Signal transduction
TRINITY_DN31769_c1_g1	AT5G07900	GO:0006355	regulation of transcription, DNA-templated	biological_process	RNA transport	Genetic Information Processing	Translation
TRINITY_DN31776_c5_g1	WRKY29	GO:0006351	transcription, DNA-templated	biological_process	Plant-pathogen interaction	Organismal Systems	Environmental adaptation
TRINITY_DN31779_c2_g2	GSO2	GO:0007169	transmembrane receptor protein tyrosine kinase signaling pathway	biological_process	Plant hormone signal transduction	Environmental Information Processing	Signal transduction
TRINITY_DN31780_c0_g1	XYL1	GO:0010411	xyloglucan metabolic process	biological_process	Galactose metabolism	Metabolism	Carbohydrate metabolism
TRINITY_DN31809_c0_g3	ATAB2	GO:0006412	translation	biological_process	#N/A	#N/A	#N/A
TRINITY_DN31812_c0_g3	RLP15	GO:0007165	signal transduction	biological_process	Plant hormone signal transduction	Environmental Information Processing	Signal transduction
TRINITY_DN31821_c0_g2	AT2G34930	GO:0007165	signal transduction	biological_process	Plant-pathogen interaction	Organismal Systems	Environmental adaptation
TRINITY_DN31825_c0_g1	TET6	GO:0035265	organ growth	biological_process	#N/A	#N/A	#N/A
TRINITY_DN31862_c0_g1	VIT_13s0067g01710	GO:0006413	translational initiation	biological_process	RNA transport	Genetic Information Processing	Translation
TRINITY_DN31866_c4_g1	AT2G37000	GO:0006351	transcription, DNA-templated	biological_process	Circadian rhythm - plant	Organismal Systems	Environmental adaptation
TRINITY_DN31880_c1_g1	SAUR77	GO:0009733	response to auxin	biological_process	N-Glycan biosynthesis	Metabolism	Glycan biosynthesis and metabolism
TRINITY_DN31889_c1_g1	AT2G18370	GO:0006869	lipid transport	biological_process	#N/A	#N/A	#N/A
TRINITY_DN31895_c0_g3	RABG3B	GO:0010089	xylem development	biological_process	Endocytosis	Cellular Processes	Transport and catabolism
TRINITY_DN31897_c2_g1	AT3G58450	GO:0006950	response to stress	biological_process	#N/A	#N/A	#N/A
TRINITY_DN31900_c1_g1	POPTR_0002s18510g	GO:0051603	proteolysis involved in cellular protein catabolic process	biological_process	#N/A	#N/A	#N/A
TRINITY_DN31924_c1_g1	PILS3	GO:0055085	transmembrane transport	biological_process	#N/A	#N/A	#N/A
TRINITY_DN31925_c1_g1	BRADI1G64590	GO:0030150	protein import into mitochondrial matrix	biological_process	#N/A	#N/A	#N/A
TRINITY_DN31927_c0_g1	IAR3	GO:0009611	response to wounding	biological_process	#N/A	#N/A	#N/A
TRINITY_DN31931_c0_g7	TINY2	GO:0006351	transcription, DNA-templated	biological_process	Plant-pathogen interaction	Organismal Systems	Environmental adaptation
TRINITY_DN31938_c3_g1	AT4G10270	GO:0009611	response to wounding	biological_process	#N/A	#N/A	#N/A
TRINITY_DN31938_c4_g2	AT4G10270	GO:0009611	response to wounding	biological_process	#N/A	#N/A	#N/A
TRINITY_DN31948_c4_g2	GIS3	GO:0010090	trichome morphogenesis	biological_process	Base excision repair	Genetic Information Processing	Replication and repair
TRINITY_DN31948_c4_g3	GIS3	GO:0010090	trichome morphogenesis	biological_process	Base excision repair	Genetic Information Processing	Replication and repair
TRINITY_DN31948_c4_g6	O24435	GO:0016567	protein ubiquitination	biological_process	Plant-pathogen interaction	Organismal Systems	Environmental adaptation
TRINITY_DN31950_c1_g2	PP2-A5	GO:0007165	signal transduction	biological_process	#N/A	#N/A	#N/A
TRINITY_DN31951_c1_g1	PLD1	GO:0034638	phosphatidylcholine catabolic process	biological_process	Endocytosis	Cellular Processes	Transport and catabolism
TRINITY_DN31957_c1_g2	VIT_14s0006g03000	GO:0006487	protein N-linked glycosylation	biological_process	N-Glycan biosynthesis	Metabolism	Glycan biosynthesis and metabolism
TRINITY_DN31960_c0_g4	RD26	GO:0006351	transcription, DNA-templated	biological_process	RNA degradation	Genetic Information Processing	Folding, sorting and degradation
TRINITY_DN31977_c2_g6	POPTR_0014s06420g	GO:0006412	translation	biological_process	Ribosome	Genetic Information Processing	Translation
TRINITY_DN31979_c1_g4	K4BA96	GO:0016126	sterol biosynthetic process	biological_process	Terpenoid backbone biosynthesis	Metabolism	Metabolism of terpenoids and polyketides
TRINITY_DN31979_c1_g6	GLYMA_02G273100	GO:0016126	sterol biosynthetic process	biological_process	Terpenoid backbone biosynthesis	Metabolism	Metabolism of terpenoids and polyketides
TRINITY_DN31980_c1_g1	VIT_03s0038g03150	GO:0055114	oxidation-reduction process	biological_process	#N/A	#N/A	#N/A
TRINITY_DN31980_c1_g6	VIT_03s0038g03180	GO:0055114	oxidation-reduction process	biological_process	#N/A	#N/A	#N/A
TRINITY_DN31981_c1_g1	FAB1	GO:0006636	unsaturated fatty acid biosynthetic process	biological_process	Fatty acid metabolism	Metabolism	Overview
TRINITY_DN32002_c0_g2	AT5G24490	GO:0006412	translation	biological_process	#N/A	#N/A	#N/A
TRINITY_DN32016_c0_g1	AT2G16870	GO:0007165	signal transduction	biological_process	Plant-pathogen interaction	Organismal Systems	Environmental adaptation
TRINITY_DN32033_c0_g1	AN3	GO:0006351	transcription, DNA-templated	biological_process	#N/A	#N/A	#N/A
TRINITY_DN32049_c2_g1	GID1C	GO:0009739	response to gibberellin	biological_process	Plant hormone signal transduction	Environmental Information Processing	Signal transduction
TRINITY_DN32068_c2_g1	RBGA3	GO:0010228	vegetative to reproductive phase transition of meristem	biological_process	Spliceosome	Genetic Information Processing	Transcription
TRINITY_DN32073_c1_g5	TOPP4	GO:0010161	red light signaling pathway	biological_process	mRNA surveillance pathway	Genetic Information Processing	Translation
TRINITY_DN32074_c1_g2	VIT_13s0067g03420	GO:0031338	regulation of vesicle fusion	biological_process	#N/A	#N/A	#N/A
TRINITY_DN32077_c1_g3	AT4G08790	GO:0046686	response to cadmium ion	biological_process	Alanine, aspartate and glutamate metabolism	Metabolism	Amino acid metabolism
TRINITY_DN32080_c4_g1	AT3G20820	GO:0007165	signal transduction	biological_process	Plant-pathogen interaction	Organismal Systems	Environmental adaptation
TRINITY_DN32103_c2_g1	VIT_18s0001g11560	GO:0044550	secondary metabolite biosynthetic process	biological_process	Limonene and pinene degradation	Metabolism	Metabolism of terpenoids and polyketides
TRINITY_DN32105_c0_g1	PKP-ALPHA	GO:0010431	seed maturation	biological_process	Carbon metabolism	Metabolism	Overview
TRINITY_DN32117_c3_g1	EXPA4	GO:0009826	unidimensional cell growth	biological_process	#N/A	#N/A	#N/A
TRINITY_DN32117_c3_g2	EXPA6	GO:0009826	unidimensional cell growth	biological_process	Carbon metabolism	Metabolism	Overview
TRINITY_DN32126_c0_g6	SCD2	GO:0040008	regulation of growth	biological_process	#N/A	#N/A	#N/A
TRINITY_DN32142_c0_g1	AT5G36930	GO:0007165	signal transduction	biological_process	Plant-pathogen interaction	Organismal Systems	Environmental adaptation
TRINITY_DN32171_c0_g1	K4B1B9	GO:0006810	transport	biological_process	Carbon metabolism	Metabolism	Overview
TRINITY_DN32172_c1_g1	AT5G43960	GO:0006810	transport	biological_process	#N/A	#N/A	#N/A
TRINITY_DN32182_c1_g2	HAT9	GO:0006351	transcription, DNA-templated	biological_process	Vitamin B6 metabolism	Metabolism	Metabolism of cofactors and vitamins
TRINITY_DN32183_c1_g1	VIT_18s0001g09140	GO:1901601	strigolactone biosynthetic process	biological_process	Carbon metabolism	Metabolism	Overview
TRINITY_DN32185_c0_g3	MAP1A	GO:0016485	protein processing	biological_process	#N/A	#N/A	#N/A
TRINITY_DN32199_c3_g2	AGL21	GO:0006351	transcription, DNA-templated	biological_process	Protein export	Genetic Information Processing	Folding, sorting and degradation
TRINITY_DN32227_c1_g1	IDM3	GO:0006351	transcription, DNA-templated	biological_process	#N/A	#N/A	#N/A
TRINITY_DN32250_c2_g3	PHB	GO:0006351	transcription, DNA-templated	biological_process	#N/A	#N/A	#N/A
TRINITY_DN32256_c0_g1	PIP5K4	GO:0010118	stomatal movement	biological_process	Endocytosis	Cellular Processes	Transport and catabolism
TRINITY_DN32260_c0_g1	AT4G21870	GO:0009408	response to heat	biological_process	Protein processing in endoplasmic reticulum	Genetic Information Processing	Folding, sorting and degradation
TRINITY_DN32271_c0_g1	sec-15	GO:0006904	vesicle docking involved in exocytosis	biological_process	#N/A	#N/A	#N/A
TRINITY_DN32280_c2_g2	AT2G46540	GO:0009735	response to cytokinin	biological_process	Ribosome	Genetic Information Processing	Translation
TRINITY_DN32294_c0_g1	ANX2	GO:0007338	single fertilization	biological_process	Plant-pathogen interaction	Organismal Systems	Environmental adaptation
TRINITY_DN32307_c1_g1	RHS19	GO:0006979	response to oxidative stress	biological_process	Phenylpropanoid biosynthesis	Metabolism	Biosynthesis of other secondary metabolites
TRINITY_DN32311_c1_g1	OSCKA2	GO:0009648	photoperiodism	biological_process	Ribosome biogenesis in eukaryotes	Genetic Information Processing	Translation
TRINITY_DN32331_c2_g2	VIT_15s0048g00670	GO:0006412	translation	biological_process	Ribosome	Genetic Information Processing	Translation
TRINITY_DN32331_c2_g4	K4CYU9	GO:0006412	translation	biological_process	Ribosome	Genetic Information Processing	Translation
TRINITY_DN32348_c1_g2	VIT_17s0000g08000	GO:0006396	RNA processing	biological_process	#N/A	#N/A	#N/A
TRINITY_DN32363_c1_g1	GLYMA_06G114800	GO:0034976	response to endoplasmic reticulum stress	biological_process	Protein processing in endoplasmic reticulum	Genetic Information Processing	Folding, sorting and degradation
TRINITY_DN32376_c0_g1	MYB32	GO:0006351	transcription, DNA-templated	biological_process	Porphyrin and chlorophyll metabolism	Metabolism	Metabolism of cofactors and vitamins
TRINITY_DN32378_c0_g1	CCD7	GO:1901601	strigolactone biosynthetic process	biological_process	Carotenoid biosynthesis	Metabolism	Metabolism of terpenoids and polyketides
TRINITY_DN32383_c2_g3	POPTR_0001s42920g	GO:0070475	rRNA base methylation	biological_process	#N/A	#N/A	#N/A
TRINITY_DN32399_c4_g6	GASA14	GO:0009651	response to salt stress	biological_process	#N/A	#N/A	#N/A
TRINITY_DN32409_c3_g2	NAC100	GO:0006351	transcription, DNA-templated	biological_process	RNA degradation	Genetic Information Processing	Folding, sorting and degradation
TRINITY_DN32418_c0_g7	ANT	GO:0006351	transcription, DNA-templated	biological_process	Plant-pathogen interaction	Organismal Systems	Environmental adaptation
TRINITY_DN32418_c0_g8	PLT2	GO:0006351	transcription, DNA-templated	biological_process	#N/A	#N/A	#N/A
TRINITY_DN32431_c0_g10	RCABP89	GO:0009416	response to light stimulus	biological_process	Photosynthesis - antenna proteins	Metabolism	Energy metabolism
TRINITY_DN32431_c0_g2	CAB1R	GO:0009416	response to light stimulus	biological_process	Photosynthesis - antenna proteins	Metabolism	Energy metabolism
TRINITY_DN32431_c0_g5	VIT_19s0014g03660	GO:0009416	response to light stimulus	biological_process	Photosynthesis - antenna proteins	Metabolism	Energy metabolism
TRINITY_DN32431_c0_g9	RCABP89	GO:0009416	response to light stimulus	biological_process	Photosynthesis - antenna proteins	Metabolism	Energy metabolism
TRINITY_DN32439_c0_g4	AT5G33370	GO:0016042	lipid catabolic process	biological_process	Glycerolipid metabolism	Metabolism	Lipid metabolism
TRINITY_DN32440_c3_g1	EIF3G1	GO:0006413	translational initiation	biological_process	RNA transport	Genetic Information Processing	Translation
TRINITY_DN32455_c1_g1	APETALA2	GO:0048316	seed development	biological_process	#N/A	#N/A	#N/A
TRINITY_DN32468_c1_g4	RLK	GO:0007169	transmembrane receptor protein tyrosine kinase signaling pathway	biological_process	Plant hormone signal transduction	Environmental Information Processing	Signal transduction
TRINITY_DN32468_c1_g6	AT2G23300	GO:0007169	transmembrane receptor protein tyrosine kinase signaling pathway	biological_process	Plant-pathogen interaction	Organismal Systems	Environmental adaptation
TRINITY_DN32471_c1_g1	BETA-OHASE	GO:0016123	xanthophyll biosynthetic process	biological_process	Carotenoid biosynthesis	Metabolism	Metabolism of terpenoids and polyketides
TRINITY_DN32476_c5_g1	POPTR_0004s24510g	GO:0006810	transport	biological_process	#N/A	#N/A	#N/A
TRINITY_DN32486_c0_g1	AIF3	GO:0006351	transcription, DNA-templated	biological_process	#N/A	#N/A	#N/A
TRINITY_DN32495_c4_g1	POPTR_0015s00340g	GO:0009249	protein lipoylation	biological_process	RNA transport	Genetic Information Processing	Translation
TRINITY_DN32498_c1_g2	GT-1	GO:0006351	transcription, DNA-templated	biological_process	#N/A	#N/A	#N/A
TRINITY_DN32504_c0_g5	RABC2A	GO:0007264	small GTPase mediated signal transduction	biological_process	Endocytosis	Cellular Processes	Transport and catabolism
TRINITY_DN32505_c7_g1	VIT_13s0064g01750	GO:0009651	response to salt stress	biological_process	Cyanoamino acid metabolism	Metabolism	Metabolism of other amino acids
TRINITY_DN32509_c0_g1	POPTR_0004s17020g	GO:0033388	putrescine biosynthetic process from arginine	biological_process	Arginine and proline metabolism	Metabolism	Amino acid metabolism
TRINITY_DN32509_c0_g2	VIT_03s0038g00760	GO:0033388	putrescine biosynthetic process from arginine	biological_process	Arginine and proline metabolism	Metabolism	Amino acid metabolism
TRINITY_DN32519_c0_g1	DRT102	GO:0009411	response to UV	biological_process	#N/A	#N/A	#N/A
TRINITY_DN32528_c0_g1	CIPK5	GO:0007165	signal transduction	biological_process	Plant hormone signal transduction	Environmental Information Processing	Signal transduction
TRINITY_DN32528_c0_g3	SIP3	GO:0007165	signal transduction	biological_process	Plant hormone signal transduction	Environmental Information Processing	Signal transduction
TRINITY_DN32528_c0_g4	SIP3	GO:0007165	signal transduction	biological_process	#N/A	#N/A	#N/A
TRINITY_DN32528_c0_g5	SIP3	GO:0007165	signal transduction	biological_process	Plant hormone signal transduction	Environmental Information Processing	Signal transduction
TRINITY_DN32529_c0_g1	VIT_13s0139g00160	GO:0045056	transcytosis	biological_process	#N/A	#N/A	#N/A
TRINITY_DN32532_c0_g4	ASIL2	GO:0006351	transcription, DNA-templated	biological_process	Pyrimidine metabolism	Metabolism	Nucleotide metabolism
TRINITY_DN32532_c0_g6	ASPGB1	GO:0006508	proteolysis	biological_process	#N/A	#N/A	#N/A
TRINITY_DN32533_c1_g2	KCR1	GO:0042761	very long-chain fatty acid biosynthetic process	biological_process	Fatty acid metabolism	Metabolism	Overview
TRINITY_DN32540_c1_g1	VIT_07s0031g01200	GO:0030490	maturation of SSU-rRNA	biological_process	#N/A	#N/A	#N/A
TRINITY_DN32542_c3_g1	Trxh1	GO:0000103	sulfate assimilation	biological_process	Protein processing in endoplasmic reticulum	Genetic Information Processing	Folding, sorting and degradation
TRINITY_DN32542_c3_g3	TRX1	GO:0000103	sulfate assimilation	biological_process	Protein processing in endoplasmic reticulum	Genetic Information Processing	Folding, sorting and degradation
TRINITY_DN32554_c1_g5	SKP1B	GO:0016032	viral process	biological_process	Protein processing in endoplasmic reticulum	Genetic Information Processing	Folding, sorting and degradation
TRINITY_DN32557_c3_g4	NF-YA9	GO:0006351	transcription, DNA-templated	biological_process	Aminoacyl-tRNA biosynthesis	Genetic Information Processing	Translation
TRINITY_DN32576_c1_g4	RABA2b	GO:0007264	small GTPase mediated signal transduction	biological_process	Endocytosis	Cellular Processes	Transport and catabolism
TRINITY_DN32583_c2_g1	ATPB	GO:0015986	ATP synthesis coupled proton transport	biological_process	Oxidative phosphorylation	Metabolism	Energy metabolism
TRINITY_DN32632_c1_g1	AT5G55050	GO:0016042	lipid catabolic process	biological_process	Terpenoid backbone biosynthesis	Metabolism	Metabolism of terpenoids and polyketides
TRINITY_DN32638_c0_g1	SPT	GO:0006351	transcription, DNA-templated	biological_process	Plant hormone signal transduction	Environmental Information Processing	Signal transduction
TRINITY_DN32657_c0_g1	VIT_18s0001g14310	GO:0009416	response to light stimulus	biological_process	Flavonoid biosynthesis	Metabolism	Biosynthesis of other secondary metabolites
TRINITY_DN32657_c1_g2	VIT_11s0016g05390	GO:0042254	ribosome biogenesis	biological_process	Ribosome	Genetic Information Processing	Translation
TRINITY_DN32657_c1_g6	BAG4	GO:0010228	vegetative to reproductive phase transition of meristem	biological_process	#N/A	#N/A	#N/A
TRINITY_DN32659_c3_g4	AT4G10925	GO:0016567	protein ubiquitination	biological_process	#N/A	#N/A	#N/A
TRINITY_DN32667_c1_g3	AT5G34930	GO:0006571	tyrosine biosynthetic process	biological_process	Biosynthesis of amino acids	Metabolism	Overview
TRINITY_DN32671_c1_g4	AT1G21400	GO:0009744	response to sucrose	biological_process	Propanoate metabolism	Metabolism	Carbohydrate metabolism
TRINITY_DN32672_c1_g2	AT3G18280	GO:0006869	lipid transport	biological_process	Taurine and hypotaurine metabolism	Metabolism	Metabolism of other amino acids
TRINITY_DN32675_c7_g1	AT2G17410	GO:0006351	transcription, DNA-templated	biological_process	#N/A	#N/A	#N/A
TRINITY_DN32684_c1_g2	VIT_15s0046g02460	GO:0006465	signal peptide processing	biological_process	#N/A	#N/A	#N/A
TRINITY_DN32691_c0_g1	AT5G60050	GO:0016567	protein ubiquitination	biological_process	#N/A	#N/A	#N/A
TRINITY_DN32691_c0_g4	VIT_09s0002g03610	GO:0009723	response to ethylene	biological_process	#N/A	#N/A	#N/A
TRINITY_DN32691_c0_g5	VIT_09s0002g03610	GO:0009723	response to ethylene	biological_process	#N/A	#N/A	#N/A
TRINITY_DN32699_c2_g3	REV	GO:0010089	xylem development	biological_process	#N/A	#N/A	#N/A
TRINITY_DN32713_c0_g3	4CL1	GO:0009611	response to wounding	biological_process	Ubiquinone and other terpenoid-quinone biosynthesis	Metabolism	Metabolism of cofactors and vitamins
TRINITY_DN32716_c0_g8	AMI1	GO:0009684	indoleacetic acid biosynthetic process	biological_process	Aminoacyl-tRNA biosynthesis	Genetic Information Processing	Translation
TRINITY_DN32717_c3_g1	OBAP1a	GO:0010344	seed oilbody biogenesis	biological_process	#N/A	#N/A	#N/A
TRINITY_DN32723_c0_g1	ERF2	GO:0001944	vasculature development	biological_process	Plant hormone signal transduction	Environmental Information Processing	Signal transduction
TRINITY_DN32735_c1_g1	AT1G71350	GO:0006413	translational initiation	biological_process	#N/A	#N/A	#N/A
TRINITY_DN32735_c1_g5	AT1G71350	GO:0006413	translational initiation	biological_process	#N/A	#N/A	#N/A
TRINITY_DN32738_c0_g3	IAA9	GO:0006351	transcription, DNA-templated	biological_process	Plant hormone signal transduction	Environmental Information Processing	Signal transduction
TRINITY_DN32744_c0_g1	K4C0Q1	GO:0034219	carbohydrate transmembrane transport	biological_process	Cyanoamino acid metabolism	Metabolism	Metabolism of other amino acids
TRINITY_DN32745_c0_g1	BSK5	GO:0006468	protein phosphorylation	biological_process	Plant hormone signal transduction	Environmental Information Processing	Signal transduction
TRINITY_DN32747_c1_g2	OXS3	GO:0006979	response to oxidative stress	biological_process	#N/A	#N/A	#N/A
TRINITY_DN32755_c0_g1	AT1G17860	GO:0006508	proteolysis	biological_process	#N/A	#N/A	#N/A
TRINITY_DN32767_c1_g1	AT4G17720	GO:0009735	response to cytokinin	biological_process	#N/A	#N/A	#N/A
TRINITY_DN32783_c0_g1	NAC050	GO:0010228	vegetative to reproductive phase transition of meristem	biological_process	#N/A	#N/A	#N/A
TRINITY_DN32790_c0_g2	SOX	GO:0006790	sulfur compound metabolic process	biological_process	Sulfur metabolism	Metabolism	Energy metabolism
TRINITY_DN32804_c1_g2	WRI4	GO:0006351	transcription, DNA-templated	biological_process	Plant-pathogen interaction	Organismal Systems	Environmental adaptation
TRINITY_DN32808_c4_g1	ATGLR1.2	GO:0009416	response to light stimulus	biological_process	#N/A	#N/A	#N/A
TRINITY_DN32813_c0_g2	HCF243	GO:0010207	photosystem II assembly	biological_process	#N/A	#N/A	#N/A
TRINITY_DN32820_c0_g1	VIT_07s0005g03500	GO:0006465	signal peptide processing	biological_process	Protein export	Genetic Information Processing	Folding, sorting and degradation
TRINITY_DN32839_c0_g2	TINY2	GO:0006351	transcription, DNA-templated	biological_process	Plant-pathogen interaction	Organismal Systems	Environmental adaptation
TRINITY_DN32847_c1_g1	VIT_18s0001g09990	GO:0051603	proteolysis involved in cellular protein catabolic process	biological_process	Phagosome	Cellular Processes	Transport and catabolism
TRINITY_DN32847_c1_g3	POPTR_0005s27730g	GO:0051603	proteolysis involved in cellular protein catabolic process	biological_process	Phagosome	Cellular Processes	Transport and catabolism
TRINITY_DN32863_c1_g2	PMDH1	GO:0006099	tricarboxylic acid cycle	biological_process	Carbon metabolism	Metabolism	Overview
TRINITY_DN32868_c1_g2	K4BVH3	GO:0006810	transport	biological_process	Carbon metabolism	Metabolism	Overview
TRINITY_DN32879_c2_g5	ATARCA	GO:0010228	vegetative to reproductive phase transition of meristem	biological_process	#N/A	#N/A	#N/A
TRINITY_DN32881_c2_g4	AT4G01870	GO:0006508	proteolysis	biological_process	#N/A	#N/A	#N/A
TRINITY_DN32885_c1_g1	AT5G36930	GO:0007165	signal transduction	biological_process	Endocytosis	Cellular Processes	Transport and catabolism
TRINITY_DN32899_c3_g1	VIT_01s0010g03300	GO:0006487	protein N-linked glycosylation	biological_process	N-Glycan biosynthesis	Metabolism	Glycan biosynthesis and metabolism
TRINITY_DN32904_c0_g1	MTN2	GO:0001944	vasculature development	biological_process	Cysteine and methionine metabolism	Metabolism	Amino acid metabolism
TRINITY_DN32908_c2_g1	AT3G58450	GO:0006950	response to stress	biological_process	#N/A	#N/A	#N/A
TRINITY_DN32919_c0_g1	K4CPN9	GO:0006220	pyrimidine nucleotide metabolic process	biological_process	Purine metabolism	Metabolism	Nucleotide metabolism
TRINITY_DN32927_c0_g5	IDD4	GO:0006351	transcription, DNA-templated	biological_process	Sphingolipid metabolism	Metabolism	Lipid metabolism
TRINITY_DN32951_c1_g2	NIR1	GO:0010167	response to nitrate	biological_process	Nitrogen metabolism	Metabolism	Energy metabolism
TRINITY_DN32980_c3_g1	GLYMA_17G199200	GO:0051453	regulation of intracellular pH	biological_process	Oxidative phosphorylation	Metabolism	Energy metabolism
TRINITY_DN32986_c4_g1	KCS6	GO:0010025	wax biosynthetic process	biological_process	Fatty acid elongation	Metabolism	Lipid metabolism
TRINITY_DN32990_c0_g1	WRKY23	GO:0006351	transcription, DNA-templated	biological_process	Plant-pathogen interaction	Organismal Systems	Environmental adaptation
TRINITY_DN32995_c0_g2	AT1G52560	GO:0042542	response to hydrogen peroxide	biological_process	Protein processing in endoplasmic reticulum	Genetic Information Processing	Folding, sorting and degradation
TRINITY_DN33024_c2_g1	BZIP9	GO:0006351	transcription, DNA-templated	biological_process	#N/A	#N/A	#N/A
TRINITY_DN33030_c0_g1	AT1G59780	GO:0006952	defense response	biological_process	Plant-pathogen interaction	Organismal Systems	Environmental adaptation
TRINITY_DN33046_c0_g1	ATCSA-1	GO:0010224	response to UV-B	biological_process	Nucleotide excision repair	Genetic Information Processing	Replication and repair
TRINITY_DN33049_c1_g3	POPTR_0006s07000g	GO:0006412	translation	biological_process	#N/A	#N/A	#N/A
TRINITY_DN33071_c0_g1	AT5G42950	GO:0009737	response to abscisic acid	biological_process	#N/A	#N/A	#N/A
TRINITY_DN33077_c1_g1	MC1	GO:0006508	proteolysis	biological_process	#N/A	#N/A	#N/A
TRINITY_DN33083_c1_g1	ANN5	GO:0009414	response to water deprivation	biological_process	#N/A	#N/A	#N/A
TRINITY_DN33083_c1_g3	BLH1	GO:0006351	transcription, DNA-templated	biological_process	#N/A	#N/A	#N/A
TRINITY_DN33093_c1_g2	POPTR_0001s27720g	GO:0016125	sterol metabolic process	biological_process	Brassinosteroid biosynthesis	Metabolism	Metabolism of terpenoids and polyketides
TRINITY_DN33103_c4_g1	HMGS	GO:0016126	sterol biosynthetic process	biological_process	Terpenoid backbone biosynthesis	Metabolism	Metabolism of terpenoids and polyketides
TRINITY_DN33119_c0_g2	Os05g0564800	GO:0006412	translation	biological_process	#N/A	#N/A	#N/A
TRINITY_DN33124_c0_g1	TCP4	GO:0006351	transcription, DNA-templated	biological_process	#N/A	#N/A	#N/A
TRINITY_DN33128_c0_g2	POPTR_0008s05000g	GO:0006412	translation	biological_process	Ribosome	Genetic Information Processing	Translation
TRINITY_DN33135_c2_g1	EXPA1	GO:0009826	unidimensional cell growth	biological_process	#N/A	#N/A	#N/A
TRINITY_DN33140_c3_g1	K4C3G1	GO:0033365	protein localization to organelle	biological_process	#N/A	#N/A	#N/A
TRINITY_DN33143_c3_g3	MEE62	GO:0007169	transmembrane receptor protein tyrosine kinase signaling pathway	biological_process	#N/A	#N/A	#N/A
TRINITY_DN33168_c0_g1	RAF11	GO:0009749	response to glucose	biological_process	Plant hormone signal transduction	Environmental Information Processing	Signal transduction
TRINITY_DN33170_c2_g1	GLYMA_07G252400	GO:0007165	signal transduction	biological_process	#N/A	#N/A	#N/A
TRINITY_DN33175_c4_g2	AT3G12390	GO:0009651	response to salt stress	biological_process	#N/A	#N/A	#N/A
TRINITY_DN33199_c2_g1	FVE	GO:0009826	unidimensional cell growth	biological_process	#N/A	#N/A	#N/A
TRINITY_DN33208_c0_g7	K4BZH9	GO:0016125	sterol metabolic process	biological_process	Carotenoid biosynthesis	Metabolism	Metabolism of terpenoids and polyketides
TRINITY_DN33235_c4_g1	GLIP1	GO:0009627	systemic acquired resistance	biological_process	Terpenoid backbone biosynthesis	Metabolism	Metabolism of terpenoids and polyketides
TRINITY_DN33243_c0_g1	TOR1	GO:0009826	unidimensional cell growth	biological_process	#N/A	#N/A	#N/A
TRINITY_DN33249_c0_g5	ELF5A-3	GO:0006413	translational initiation	biological_process	#N/A	#N/A	#N/A
TRINITY_DN33258_c0_g1	VIT_08s0007g04040	GO:0044550	secondary metabolite biosynthetic process	biological_process	Tryptophan metabolism	Metabolism	Amino acid metabolism
TRINITY_DN33265_c2_g1	VIT_06s0004g02890	GO:0034976	response to endoplasmic reticulum stress	biological_process	Protein processing in endoplasmic reticulum	Genetic Information Processing	Folding, sorting and degradation
TRINITY_DN33269_c3_g2	K4BLK4	GO:1900101	regulation of endoplasmic reticulum unfolded protein response	biological_process	#N/A	#N/A	#N/A
TRINITY_DN33272_c1_g1	AT3G03770	GO:0007169	transmembrane receptor protein tyrosine kinase signaling pathway	biological_process	Plant-pathogen interaction	Organismal Systems	Environmental adaptation
TRINITY_DN33276_c3_g1	POPTR_0017s09050g	GO:0046475	glycerophospholipid catabolic process	biological_process	Glycerophospholipid metabolism	Metabolism	Lipid metabolism
TRINITY_DN33276_c3_g2	VIT_14s0068g01500	GO:0046475	glycerophospholipid catabolic process	biological_process	Glycerophospholipid metabolism	Metabolism	Lipid metabolism
TRINITY_DN33279_c2_g1	AT3G09700	GO:0006457	protein folding	biological_process	#N/A	#N/A	#N/A
TRINITY_DN33294_c0_g1	TIN1	GO:0009555	pollen development	biological_process	#N/A	#N/A	#N/A
TRINITY_DN33295_c0_g3	AT4G26790	GO:0016042	lipid catabolic process	biological_process	Glycerolipid metabolism	Metabolism	Lipid metabolism
TRINITY_DN33298_c0_g1	OSM34	GO:0009651	response to salt stress	biological_process	#N/A	#N/A	#N/A
TRINITY_DN33302_c2_g3	AT3G48460	GO:0016042	lipid catabolic process	biological_process	#N/A	#N/A	#N/A
TRINITY_DN33317_c0_g1	EXLB1	GO:0009826	unidimensional cell growth	biological_process	#N/A	#N/A	#N/A
TRINITY_DN33335_c0_g2	POPTR_0010s04490g	GO:0009407	toxin catabolic process	biological_process	Glutathione metabolism	Metabolism	Metabolism of other amino acids
TRINITY_DN33335_c0_g3	VIT_01s0026g01340	GO:0009407	toxin catabolic process	biological_process	Glutathione metabolism	Metabolism	Metabolism of other amino acids
TRINITY_DN33365_c1_g1	VIT_02s0087g00880	GO:0006810	transport	biological_process	#N/A	#N/A	#N/A
TRINITY_DN33379_c0_g2	SDH7	GO:0006099	tricarboxylic acid cycle	biological_process	#N/A	#N/A	#N/A
TRINITY_DN33379_c0_g5	SDH7	GO:0006099	tricarboxylic acid cycle	biological_process	#N/A	#N/A	#N/A
TRINITY_DN33390_c1_g2	GLY2	GO:0019243	methylglyoxal catabolic process to D-lactate via S-lactoyl-glutathione	biological_process	Pyruvate metabolism	Metabolism	Carbohydrate metabolism
TRINITY_DN33395_c0_g2	bZIP23	GO:0006351	transcription, DNA-templated	biological_process	#N/A	#N/A	#N/A
TRINITY_DN33398_c3_g3	UBQ6	GO:0006511	ubiquitin-dependent protein catabolic process	biological_process	Ribosome	Genetic Information Processing	Translation
TRINITY_DN33422_c0_g1	CDC48C	GO:0015031	protein transport	biological_process	Ribosome biogenesis in eukaryotes	Genetic Information Processing	Translation
TRINITY_DN33424_c2_g1	GSH1	GO:0010193	response to ozone	biological_process	Glutathione metabolism	Metabolism	Metabolism of other amino acids
TRINITY_DN33433_c1_g2	AT5G59845	GO:0009739	response to gibberellin	biological_process	Glycosylphosphatidylinositol(GPI)-anchor biosynthesis	Metabolism	Glycan biosynthesis and metabolism
TRINITY_DN33446_c0_g4	EXO70E1	GO:0006904	vesicle docking involved in exocytosis	biological_process	#N/A	#N/A	#N/A
TRINITY_DN33458_c0_g2	P35266	GO:0061484	hematopoietic stem cell homeostasis	biological_process	Ribosome	Genetic Information Processing	Translation
TRINITY_DN33459_c1_g2	AT1G29810	GO:0006729	tetrahydrobiopterin biosynthetic process	biological_process	#N/A	#N/A	#N/A
TRINITY_DN33468_c1_g1	GLYMA_06G245200	GO:0000103	sulfate assimilation	biological_process	Pyrimidine metabolism	Metabolism	Nucleotide metabolism
TRINITY_DN33481_c0_g5	ACX4	GO:0046459	short-chain fatty acid metabolic process	biological_process	Peroxisome	Cellular Processes	Transport and catabolism
TRINITY_DN33491_c0_g1	AT3G24030	GO:0036172	thiamine salvage	biological_process	Thiamine metabolism	Metabolism	Metabolism of cofactors and vitamins
TRINITY_DN33492_c1_g2	SAUR55	GO:0009733	response to auxin	biological_process	Plant hormone signal transduction	Environmental Information Processing	Signal transduction
TRINITY_DN33511_c1_g4	POPTR_0030s00460g	GO:0009451	RNA modification	biological_process	#N/A	#N/A	#N/A
TRINITY_DN33512_c2_g1	SAC2	GO:0007033	vacuole organization	biological_process	Homologous recombination	Genetic Information Processing	Replication and repair
TRINITY_DN33531_c0_g3	ANT	GO:0006351	transcription, DNA-templated	biological_process	#N/A	#N/A	#N/A
TRINITY_DN33542_c2_g1	UBP12	GO:0006511	ubiquitin-dependent protein catabolic process	biological_process	#N/A	#N/A	#N/A
TRINITY_DN33545_c4_g3	AHL19	GO:0006351	transcription, DNA-templated	biological_process	#N/A	#N/A	#N/A
TRINITY_DN33546_c0_g2	VIT_16s0039g02680	GO:0034477	U6 snRNA 3'-end processing	biological_process	#N/A	#N/A	#N/A
TRINITY_DN33560_c1_g1	VIT_04s0008g02770	GO:0006906	vesicle fusion	biological_process	SNARE interactions in vesicular transport	Genetic Information Processing	Folding, sorting and degradation
TRINITY_DN33563_c2_g2	VIT_07s0005g06490	GO:0006412	translation	biological_process	Ribosome	Genetic Information Processing	Translation
TRINITY_DN33578_c0_g1	VIT_18s0001g13410	GO:0070072	vacuolar proton-transporting V-type ATPase complex assembly	biological_process	Phagosome	Cellular Processes	Transport and catabolism
TRINITY_DN33578_c1_g1	PRR7	GO:0006351	transcription, DNA-templated	biological_process	Circadian rhythm - plant	Organismal Systems	Environmental adaptation
TRINITY_DN33580_c1_g4	AT3G03270	GO:0006950	response to stress	biological_process	#N/A	#N/A	#N/A
TRINITY_DN33583_c0_g1	ASA2	GO:0000162	tryptophan biosynthetic process	biological_process	Biosynthesis of amino acids	Metabolism	Overview
TRINITY_DN33596_c0_g1	CRF10	GO:0006351	transcription, DNA-templated	biological_process	Plant-pathogen interaction	Organismal Systems	Environmental adaptation
TRINITY_DN33602_c3_g2	POPTR_0006s27230g	GO:0006906	vesicle fusion	biological_process	SNARE interactions in vesicular transport	Genetic Information Processing	Folding, sorting and degradation
TRINITY_DN33612_c0_g3	GSO1	GO:0007169	transmembrane receptor protein tyrosine kinase signaling pathway	biological_process	Plant-pathogen interaction	Organismal Systems	Environmental adaptation
TRINITY_DN33616_c1_g2	Tic32-IVa	GO:0015031	protein transport	biological_process	Porphyrin and chlorophyll metabolism	Metabolism	Metabolism of cofactors and vitamins
TRINITY_DN33641_c0_g3	AT2G34930	GO:0007165	signal transduction	biological_process	Plant-pathogen interaction	Organismal Systems	Environmental adaptation
TRINITY_DN33642_c1_g1	NAC028	GO:0006351	transcription, DNA-templated	biological_process	#N/A	#N/A	#N/A
TRINITY_DN33643_c2_g1	APETALA2	GO:0048316	seed development	biological_process	#N/A	#N/A	#N/A
TRINITY_DN33657_c2_g7	VIT_04s0008g02960	GO:0016125	sterol metabolic process	biological_process	Diterpenoid biosynthesis	Metabolism	Metabolism of terpenoids and polyketides
TRINITY_DN33682_c1_g1	SMXL4	GO:0006351	transcription, DNA-templated	biological_process	#N/A	#N/A	#N/A
TRINITY_DN33682_c2_g1	VIT_02s0025g03150	GO:0034398	telomere tethering at nuclear periphery	biological_process	RNA transport	Genetic Information Processing	Translation
TRINITY_DN33685_c2_g1	GRF3	GO:0006351	transcription, DNA-templated	biological_process	#N/A	#N/A	#N/A
TRINITY_DN33699_c3_g3	SIP3	GO:0007165	signal transduction	biological_process	#N/A	#N/A	#N/A
TRINITY_DN33699_c3_g5	SIP3	GO:0007165	signal transduction	biological_process	Plant hormone signal transduction	Environmental Information Processing	Signal transduction
TRINITY_DN33722_c2_g5	WRKY70	GO:0006351	transcription, DNA-templated	biological_process	Plant-pathogen interaction	Organismal Systems	Environmental adaptation
TRINITY_DN33726_c0_g1	HMG	GO:0010228	vegetative to reproductive phase transition of meristem	biological_process	#N/A	#N/A	#N/A
TRINITY_DN33726_c0_g2	TPR16	GO:0006457	protein folding	biological_process	Plant-pathogen interaction	Organismal Systems	Environmental adaptation
TRINITY_DN33731_c2_g1	PRORP1	GO:0008033	tRNA processing	biological_process	RNA transport	Genetic Information Processing	Translation
TRINITY_DN33757_c1_g1	IBR1	GO:0048767	root hair elongation	biological_process	Peroxisome	Cellular Processes	Transport and catabolism
TRINITY_DN33758_c0_g1	TMM	GO:0010103	stomatal complex morphogenesis	biological_process	Plant-pathogen interaction	Organismal Systems	Environmental adaptation
TRINITY_DN33763_c1_g2	K4BBP8	GO:0055085	transmembrane transport	biological_process	ABC transporters	Environmental Information Processing	Membrane transport
TRINITY_DN33765_c2_g1	POPTR_0003s06750g	GO:0006906	vesicle fusion	biological_process	Phagosome	Cellular Processes	Transport and catabolism
TRINITY_DN33782_c2_g1	BSK6	GO:0006468	protein phosphorylation	biological_process	Plant hormone signal transduction	Environmental Information Processing	Signal transduction
TRINITY_DN33792_c1_g1	HB-1	GO:0006351	transcription, DNA-templated	biological_process	Vitamin B6 metabolism	Metabolism	Metabolism of cofactors and vitamins
TRINITY_DN33796_c4_g1	WOX11	GO:0006351	transcription, DNA-templated	biological_process	Oxidative phosphorylation	Metabolism	Energy metabolism
TRINITY_DN33798_c1_g1	ACAT2	GO:0016125	sterol metabolic process	biological_process	Carbon metabolism	Metabolism	Overview
TRINITY_DN33805_c1_g1	Os02g0664000	GO:0048831	regulation of shoot system development	biological_process	Glutathione metabolism	Metabolism	Metabolism of other amino acids
TRINITY_DN33811_c2_g2	POPTR_0004s21070g	GO:0000288	nuclear-transcribed mRNA catabolic process, deadenylation-dependent decay	biological_process	RNA degradation	Genetic Information Processing	Folding, sorting and degradation
TRINITY_DN33815_c1_g2	TPL	GO:0010051	xylem and phloem pattern formation	biological_process	Ribosome biogenesis in eukaryotes	Genetic Information Processing	Translation
TRINITY_DN33835_c1_g1	SHM7	GO:0035999	tetrahydrofolate interconversion	biological_process	Carbon metabolism	Metabolism	Overview
TRINITY_DN33848_c3_g1	LACS1	GO:0010025	wax biosynthetic process	biological_process	Peroxisome	Cellular Processes	Transport and catabolism
TRINITY_DN33869_c0_g1	VIT_02s0025g03150	GO:0034398	telomere tethering at nuclear periphery	biological_process	RNA transport	Genetic Information Processing	Translation
TRINITY_DN33869_c0_g2	VIT_02s0025g03150	GO:0034398	telomere tethering at nuclear periphery	biological_process	RNA transport	Genetic Information Processing	Translation
TRINITY_DN33876_c0_g1	VIT_01s0011g02930	GO:0006508	proteolysis	biological_process	#N/A	#N/A	#N/A
TRINITY_DN33876_c0_g2	VIT_02s0154g00520	GO:0006508	proteolysis	biological_process	#N/A	#N/A	#N/A
TRINITY_DN33877_c1_g3	AT1G68850	GO:0048511	rhythmic process	biological_process	Phenylpropanoid biosynthesis	Metabolism	Biosynthesis of other secondary metabolites
TRINITY_DN33886_c4_g3	TMKL1	GO:0007169	transmembrane receptor protein tyrosine kinase signaling pathway	biological_process	Plant-pathogen interaction	Organismal Systems	Environmental adaptation
TRINITY_DN33896_c2_g2	K4D2C4	GO:0008616	queuosine biosynthetic process	biological_process	#N/A	#N/A	#N/A
TRINITY_DN33919_c3_g1	AT4G02940	GO:0080167	response to karrikin	biological_process	#N/A	#N/A	#N/A
TRINITY_DN33984_c3_g1	NRG2	GO:1901698	response to nitrogen compound	biological_process	#N/A	#N/A	#N/A
TRINITY_DN33992_c2_g1	AT1G25520	GO:0080167	response to karrikin	biological_process	#N/A	#N/A	#N/A
TRINITY_DN33999_c0_g2	OTU2	GO:0006508	proteolysis	biological_process	Protein processing in endoplasmic reticulum	Genetic Information Processing	Folding, sorting and degradation
TRINITY_DN34001_c0_g3	AT2G26110	GO:0009737	response to abscisic acid	biological_process	#N/A	#N/A	#N/A
TRINITY_DN34016_c6_g2	WRKY22	GO:0006351	transcription, DNA-templated	biological_process	Plant-pathogen interaction	Organismal Systems	Environmental adaptation
TRINITY_DN34019_c2_g1	AT2G47350	GO:0006355	regulation of transcription, DNA-templated	biological_process	Spliceosome	Genetic Information Processing	Transcription
TRINITY_DN34039_c1_g1	TRANS11	GO:0006486	protein glycosylation	biological_process	#N/A	#N/A	#N/A
TRINITY_DN34047_c0_g1	AT2G34930	GO:0007165	signal transduction	biological_process	Plant-pathogen interaction	Organismal Systems	Environmental adaptation
TRINITY_DN34058_c0_g2	SPT	GO:0006351	transcription, DNA-templated	biological_process	Plant hormone signal transduction	Environmental Information Processing	Signal transduction
TRINITY_DN34062_c1_g3	AtCDC48B	GO:0046686	response to cadmium ion	biological_process	Protein processing in endoplasmic reticulum	Genetic Information Processing	Folding, sorting and degradation
TRINITY_DN34097_c2_g3	VIT_09s0002g02260	GO:0051453	regulation of intracellular pH	biological_process	Oxidative phosphorylation	Metabolism	Energy metabolism
TRINITY_DN34097_c2_g4	POPTR_0006s28990g	GO:0051453	regulation of intracellular pH	biological_process	Oxidative phosphorylation	Metabolism	Energy metabolism
TRINITY_DN34100_c1_g2	NF-YC1	GO:0006351	transcription, DNA-templated	biological_process	RNA polymerase	Genetic Information Processing	Transcription
TRINITY_DN34102_c2_g2	AMY3	GO:0005983	starch catabolic process	biological_process	Starch and sucrose metabolism	Metabolism	Carbohydrate metabolism
TRINITY_DN34143_c1_g3	CDF3	GO:0006351	transcription, DNA-templated	biological_process	Circadian rhythm - plant	Organismal Systems	Environmental adaptation
TRINITY_DN34151_c1_g1	SMXL6	GO:0006351	transcription, DNA-templated	biological_process	#N/A	#N/A	#N/A
TRINITY_DN34153_c0_g2	AT5G06940	GO:0006468	protein phosphorylation	biological_process	Plant-pathogen interaction	Organismal Systems	Environmental adaptation
TRINITY_DN34189_c0_g1	PSBW	GO:0042549	photosystem II stabilization	biological_process	Photosynthesis	Metabolism	Energy metabolism
TRINITY_DN34190_c3_g1	K4CHD2	GO:0010501	RNA secondary structure unwinding	biological_process	Spliceosome	Genetic Information Processing	Transcription
TRINITY_DN34206_c3_g1	PERK4	GO:0009845	seed germination	biological_process	Plant hormone signal transduction	Environmental Information Processing	Signal transduction
TRINITY_DN34211_c0_g1	VIT_18s0001g07550	GO:0007018	microtubule-based movement	biological_process	RNA transport	Genetic Information Processing	Translation
TRINITY_DN34212_c0_g1	LOC_Os01g43120	GO:0010501	RNA secondary structure unwinding	biological_process	Spliceosome	Genetic Information Processing	Transcription
TRINITY_DN34212_c0_g2	VIT_15s0046g01010	GO:0010501	RNA secondary structure unwinding	biological_process	Spliceosome	Genetic Information Processing	Transcription
TRINITY_DN34234_c1_g5	AT1G23750	GO:0008150	biological_process	biological_process	DNA replication	Genetic Information Processing	Replication and repair
TRINITY_DN34247_c2_g2	ERF2	GO:0001944	vasculature development	biological_process	Plant hormone signal transduction	Environmental Information Processing	Signal transduction
TRINITY_DN34247_c3_g1	ERF2	GO:0001944	vasculature development	biological_process	Plant hormone signal transduction	Environmental Information Processing	Signal transduction
TRINITY_DN34251_c0_g2	VIT_18s0001g08260	GO:0005997	xylulose metabolic process	biological_process	Pentose and glucuronate interconversions	Metabolism	Carbohydrate metabolism
TRINITY_DN34277_c3_g1	Sb04g007390	GO:0006869	lipid transport	biological_process	#N/A	#N/A	#N/A
TRINITY_DN34279_c1_g3	WRKY13	GO:0006351	transcription, DNA-templated	biological_process	Plant-pathogen interaction	Organismal Systems	Environmental adaptation
TRINITY_DN34283_c1_g2	RER3	GO:0000302	response to reactive oxygen species	biological_process	#N/A	#N/A	#N/A
TRINITY_DN34291_c1_g1	AAH	GO:0010136	ureide catabolic process	biological_process	Purine metabolism	Metabolism	Nucleotide metabolism
TRINITY_DN34295_c2_g3	HB-1	GO:0006351	transcription, DNA-templated	biological_process	Vitamin B6 metabolism	Metabolism	Metabolism of cofactors and vitamins
TRINITY_DN34353_c1_g1	AT3G54510	GO:0006811	ion transport	biological_process	#N/A	#N/A	#N/A
TRINITY_DN34357_c0_g3	LOC_Os03g03910	GO:0042542	response to hydrogen peroxide	biological_process	Peroxisome	Cellular Processes	Transport and catabolism
TRINITY_DN34368_c2_g1	VIT_18s0001g09990	GO:0051603	proteolysis involved in cellular protein catabolic process	biological_process	Phagosome	Cellular Processes	Transport and catabolism
TRINITY_DN34368_c2_g2	VIT_18s0001g09990	GO:0051603	proteolysis involved in cellular protein catabolic process	biological_process	Phagosome	Cellular Processes	Transport and catabolism
TRINITY_DN34370_c0_g1	AT5G64010	GO:0090332	stomatal closure	biological_process	#N/A	#N/A	#N/A
TRINITY_DN34370_c1_g1	NADP-MDH	GO:0006099	tricarboxylic acid cycle	biological_process	Carbon metabolism	Metabolism	Overview
TRINITY_DN34372_c1_g1	AT5G63710	GO:0007169	transmembrane receptor protein tyrosine kinase signaling pathway	biological_process	Plant hormone signal transduction	Environmental Information Processing	Signal transduction
TRINITY_DN34412_c1_g3	LNK1	GO:0006351	transcription, DNA-templated	biological_process	#N/A	#N/A	#N/A
TRINITY_DN34426_c1_g1	ACDO1	GO:0080183	response to photooxidative stress	biological_process	#N/A	#N/A	#N/A
TRINITY_DN34428_c1_g2	VIT_04s0008g06220	GO:0006412	translation	biological_process	Ribosome	Genetic Information Processing	Translation
TRINITY_DN34436_c0_g1	AT5G66980	GO:0006351	transcription, DNA-templated	biological_process	#N/A	#N/A	#N/A
TRINITY_DN34464_c2_g2	SIP1	GO:0007165	signal transduction	biological_process	Plant hormone signal transduction	Environmental Information Processing	Signal transduction
TRINITY_DN34465_c2_g1	AFP2	GO:0007165	signal transduction	biological_process	Endocytosis	Cellular Processes	Transport and catabolism
TRINITY_DN34465_c3_g1	VIT_12s0034g02160	GO:0006610	ribosomal protein import into nucleus	biological_process	#N/A	#N/A	#N/A
TRINITY_DN34469_c0_g2	CLPB4	GO:0009408	response to heat	biological_process	#N/A	#N/A	#N/A
TRINITY_DN34481_c0_g1	TOPP4	GO:0010161	red light signaling pathway	biological_process	mRNA surveillance pathway	Genetic Information Processing	Translation
TRINITY_DN34495_c5_g1	K4CXM8	GO:0009103	lipopolysaccharide biosynthetic process	biological_process	#N/A	#N/A	#N/A
TRINITY_DN34497_c0_g1	ITPK4	GO:0016310	phosphorylation	biological_process	Phosphatidylinositol signaling system	Environmental Information Processing	Signal transduction
TRINITY_DN34499_c1_g1	AT1G06590	GO:0016567	protein ubiquitination	biological_process	Ubiquitin mediated proteolysis	Genetic Information Processing	Folding, sorting and degradation
TRINITY_DN34500_c2_g1	AT3G52120	GO:0008380	RNA splicing	biological_process	#N/A	#N/A	#N/A
TRINITY_DN34506_c1_g1	AT3G46730	GO:0006952	defense response	biological_process	Plant-pathogen interaction	Organismal Systems	Environmental adaptation
TRINITY_DN34506_c1_g4	VIT_14s0030g01870	GO:0006468	protein phosphorylation	biological_process	#N/A	#N/A	#N/A
TRINITY_DN34515_c0_g1	GEX2	GO:0048235	pollen sperm cell differentiation	biological_process	#N/A	#N/A	#N/A
TRINITY_DN34553_c3_g2	SNZ	GO:0006351	transcription, DNA-templated	biological_process	#N/A	#N/A	#N/A
TRINITY_DN34578_c1_g1	LPAT2	GO:0007275	multicellular organism development	biological_process	Glycerolipid metabolism	Metabolism	Lipid metabolism
TRINITY_DN34596_c0_g1	ETFBETA	GO:0055114	oxidation-reduction process	biological_process	#N/A	#N/A	#N/A
TRINITY_DN34599_c0_g1	HB-3	GO:0006351	transcription, DNA-templated	biological_process	Vitamin B6 metabolism	Metabolism	Metabolism of cofactors and vitamins
TRINITY_DN34599_c0_g4	ATHB13	GO:0006351	transcription, DNA-templated	biological_process	#N/A	#N/A	#N/A
TRINITY_DN34599_c0_g5	ATHB13	GO:0006351	transcription, DNA-templated	biological_process	Vitamin B6 metabolism	Metabolism	Metabolism of cofactors and vitamins
TRINITY_DN34603_c0_g1	POPTR_0003s05840g	GO:0051453	regulation of intracellular pH	biological_process	#N/A	#N/A	#N/A
TRINITY_DN34604_c0_g1	K4B976	GO:0006355	regulation of transcription, DNA-templated	biological_process	#N/A	#N/A	#N/A
TRINITY_DN34604_c1_g1	LSD1	GO:0045595	regulation of cell differentiation	biological_process	Endocytosis	Cellular Processes	Transport and catabolism
TRINITY_DN34615_c1_g1	IAA33	GO:0006351	transcription, DNA-templated	biological_process	Plant hormone signal transduction	Environmental Information Processing	Signal transduction
TRINITY_DN34630_c1_g4	AT4G18690	GO:0006351	transcription, DNA-templated	biological_process	#N/A	#N/A	#N/A
TRINITY_DN34648_c1_g1	CLO4	GO:0009737	response to abscisic acid	biological_process	Cutin, suberine and wax biosynthesis	Metabolism	Lipid metabolism
TRINITY_DN34668_c1_g1	MYB80	GO:0010090	trichome morphogenesis	biological_process	Porphyrin and chlorophyll metabolism	Metabolism	Metabolism of cofactors and vitamins
TRINITY_DN34672_c3_g1	GLYMA_17G115600	GO:0006412	translation	biological_process	Peroxisome	Cellular Processes	Transport and catabolism
TRINITY_DN34687_c0_g1	WRKY20	GO:0009737	response to abscisic acid	biological_process	Plant-pathogen interaction	Organismal Systems	Environmental adaptation
TRINITY_DN34706_c0_g1	AT1G71180	GO:0006574	valine catabolic process	biological_process	Carbon metabolism	Metabolism	Overview
TRINITY_DN34706_c0_g5	CM-LOX1	GO:0009611	response to wounding	biological_process	Linoleic acid metabolism	Metabolism	Lipid metabolism
TRINITY_DN34714_c0_g1	ATHB-15	GO:0006351	transcription, DNA-templated	biological_process	#N/A	#N/A	#N/A
TRINITY_DN34725_c0_g3	AT5G50915	GO:0006351	transcription, DNA-templated	biological_process	Plant hormone signal transduction	Environmental Information Processing	Signal transduction
TRINITY_DN34728_c3_g1	VIT_03s0038g04610	GO:0031167	rRNA methylation	biological_process	#N/A	#N/A	#N/A
TRINITY_DN34741_c0_g1	WRKY3	GO:0006351	transcription, DNA-templated	biological_process	Plant-pathogen interaction	Organismal Systems	Environmental adaptation
TRINITY_DN34774_c1_g2	TOM2A	GO:0046786	viral replication complex formation and maintenance	biological_process	#N/A	#N/A	#N/A
TRINITY_DN34784_c1_g1	FBP	GO:0005986	sucrose biosynthetic process	biological_process	Carbon metabolism	Metabolism	Overview
TRINITY_DN34804_c0_g2	K4CTZ5	GO:0006906	vesicle fusion	biological_process	SNARE interactions in vesicular transport	Genetic Information Processing	Folding, sorting and degradation
TRINITY_DN34814_c6_g3	AT5G42000	GO:0006457	protein folding	biological_process	#N/A	#N/A	#N/A
TRINITY_DN34817_c3_g4	MAKR1	GO:0009741	response to brassinosteroid	biological_process	Plant hormone signal transduction	Environmental Information Processing	Signal transduction
TRINITY_DN34820_c0_g2	Os02g0664000	GO:0048831	regulation of shoot system development	biological_process	Glutathione metabolism	Metabolism	Metabolism of other amino acids
TRINITY_DN34838_c2_g1	K4CNH5	GO:0019953	sexual reproduction	biological_process	#N/A	#N/A	#N/A
TRINITY_DN34839_c3_g1	AGL44	GO:0006351	transcription, DNA-templated	biological_process	RNA transport	Genetic Information Processing	Translation
TRINITY_DN34849_c1_g2	PPCK1	GO:0046777	protein autophosphorylation	biological_process	Plant-pathogen interaction	Organismal Systems	Environmental adaptation
TRINITY_DN34850_c2_g2	POPTR_0019s01790g	GO:0006368	transcription elongation from RNA polymerase II promoter	biological_process	#N/A	#N/A	#N/A
TRINITY_DN34854_c0_g1	VIT_03s0038g03440	GO:0006400	tRNA modification	biological_process	Aminoacyl-tRNA biosynthesis	Genetic Information Processing	Translation
TRINITY_DN34883_c3_g1	K4BPE8	GO:0016125	sterol metabolic process	biological_process	Brassinosteroid biosynthesis	Metabolism	Metabolism of terpenoids and polyketides
TRINITY_DN34883_c4_g3	CEPR2	GO:0007169	transmembrane receptor protein tyrosine kinase signaling pathway	biological_process	Plant-pathogen interaction	Organismal Systems	Environmental adaptation
TRINITY_DN34895_c0_g2	VIT_17s0000g07960	GO:0006511	ubiquitin-dependent protein catabolic process	biological_process	Ubiquitin mediated proteolysis	Genetic Information Processing	Folding, sorting and degradation
TRINITY_DN34901_c1_g2	K4CHI2	GO:0006906	vesicle fusion	biological_process	SNARE interactions in vesicular transport	Genetic Information Processing	Folding, sorting and degradation
TRINITY_DN34912_c2_g1	PRR7	GO:0006351	transcription, DNA-templated	biological_process	Circadian rhythm - plant	Organismal Systems	Environmental adaptation
TRINITY_DN34912_c2_g6	PRR7	GO:0006351	transcription, DNA-templated	biological_process	Circadian rhythm - plant	Organismal Systems	Environmental adaptation
TRINITY_DN34916_c1_g1	MIRO1	GO:0007264	small GTPase mediated signal transduction	biological_process	#N/A	#N/A	#N/A
TRINITY_DN34920_c5_g1	SURF1	GO:0008535	respiratory chain complex IV assembly	biological_process	#N/A	#N/A	#N/A
TRINITY_DN34925_c1_g2	NF-YC9	GO:0006351	transcription, DNA-templated	biological_process	#N/A	#N/A	#N/A
TRINITY_DN34929_c0_g1	K4CI93	GO:0006364	rRNA processing	biological_process	Ribosome	Genetic Information Processing	Translation
TRINITY_DN34941_c0_g4	VEP1	GO:0010051	xylem and phloem pattern formation	biological_process	Pentose and glucuronate interconversions	Metabolism	Carbohydrate metabolism
TRINITY_DN34950_c0_g1	ATAUX2-11	GO:0006351	transcription, DNA-templated	biological_process	Plant hormone signal transduction	Environmental Information Processing	Signal transduction
TRINITY_DN34950_c0_g2	K4CN16	GO:0006906	vesicle fusion	biological_process	Phagosome	Cellular Processes	Transport and catabolism
TRINITY_DN34959_c2_g1	RABA6a	GO:0007264	small GTPase mediated signal transduction	biological_process	Endocytosis	Cellular Processes	Transport and catabolism
TRINITY_DN34961_c0_g3	POPTR_0018s10110g	GO:0006906	vesicle fusion	biological_process	#N/A	#N/A	#N/A
TRINITY_DN34966_c0_g2	ADCL	GO:0046654	tetrahydrofolate biosynthetic process	biological_process	Folate biosynthesis	Metabolism	Metabolism of cofactors and vitamins
TRINITY_DN34971_c1_g4	EFM	GO:0006351	transcription, DNA-templated	biological_process	Plant hormone signal transduction	Environmental Information Processing	Signal transduction
TRINITY_DN34981_c4_g2	AT2G43030	GO:0006412	translation	biological_process	Ribosome	Genetic Information Processing	Translation
TRINITY_DN34986_c1_g2	VIT_01s0150g00310	GO:0006412	translation	biological_process	Ribosome	Genetic Information Processing	Translation
TRINITY_DN35018_c2_g1	VIT_09s0054g00820	GO:0006412	translation	biological_process	#N/A	#N/A	#N/A
TRINITY_DN35023_c1_g1	K4AZZ3	GO:0006508	proteolysis	biological_process	#N/A	#N/A	#N/A
TRINITY_DN35023_c1_g2	VIT_15s0046g00360	GO:0006508	proteolysis	biological_process	#N/A	#N/A	#N/A
TRINITY_DN35082_c0_g1	VIT_18s0001g11320	GO:0044550	secondary metabolite biosynthetic process	biological_process	Diterpenoid biosynthesis	Metabolism	Metabolism of terpenoids and polyketides
TRINITY_DN35096_c1_g2	CYCD3;2	GO:0048316	seed development	biological_process	Plant hormone signal transduction	Environmental Information Processing	Signal transduction
TRINITY_DN35106_c0_g1	EMB3136	GO:0006412	translation	biological_process	Ribosome	Genetic Information Processing	Translation
TRINITY_DN35117_c1_g2	K4B838	GO:0006412	translation	biological_process	Ribosome	Genetic Information Processing	Translation
TRINITY_DN35126_c2_g1	p23-1	GO:0010449	root meristem growth	biological_process	Arachidonic acid metabolism	Metabolism	Lipid metabolism
TRINITY_DN35128_c0_g4	K4AYT8	GO:0006220	pyrimidine nucleotide metabolic process	biological_process	Purine metabolism	Metabolism	Nucleotide metabolism
TRINITY_DN35131_c2_g4	RFR1	GO:0006351	transcription, DNA-templated	biological_process	#N/A	#N/A	#N/A
TRINITY_DN35136_c0_g5	AT1G66330	GO:0010228	vegetative to reproductive phase transition of meristem	biological_process	#N/A	#N/A	#N/A
TRINITY_DN35158_c0_g1	POPTR_0004s03180g	GO:0000103	sulfate assimilation	biological_process	#N/A	#N/A	#N/A
TRINITY_DN35168_c0_g1	ERF12	GO:0006351	transcription, DNA-templated	biological_process	RNA polymerase	Genetic Information Processing	Transcription
TRINITY_DN35168_c1_g2	mMDH1	GO:0006099	tricarboxylic acid cycle	biological_process	Carbon metabolism	Metabolism	Overview
TRINITY_DN35181_c0_g1	NRX1	GO:0046686	response to cadmium ion	biological_process	#N/A	#N/A	#N/A
TRINITY_DN35190_c0_g1	VIT_06s0080g00810	GO:0044550	secondary metabolite biosynthetic process	biological_process	Carotenoid biosynthesis	Metabolism	Metabolism of terpenoids and polyketides
TRINITY_DN35195_c1_g1	VIT_18s0001g14310	GO:0009416	response to light stimulus	biological_process	Flavonoid biosynthesis	Metabolism	Biosynthesis of other secondary metabolites
TRINITY_DN35196_c0_g1	DAU1	GO:0048235	pollen sperm cell differentiation	biological_process	#N/A	#N/A	#N/A
TRINITY_DN35225_c2_g1	VIT_07s0031g00130	GO:0007018	microtubule-based movement	biological_process	#N/A	#N/A	#N/A
TRINITY_DN35229_c0_g1	AT5G17680	GO:0007165	signal transduction	biological_process	Endocytosis	Cellular Processes	Transport and catabolism
TRINITY_DN35232_c0_g4	AT3G02880	GO:0007169	transmembrane receptor protein tyrosine kinase signaling pathway	biological_process	Plant hormone signal transduction	Environmental Information Processing	Signal transduction
TRINITY_DN35237_c0_g1	AT5G23690	GO:0006396	RNA processing	biological_process	#N/A	#N/A	#N/A
TRINITY_DN35258_c0_g1	DSI-1VOC	GO:0009414	response to water deprivation	biological_process	#N/A	#N/A	#N/A
TRINITY_DN35271_c0_g2	POPTR_0001s36560g	GO:0006006	glucose metabolic process	biological_process	Ascorbate and aldarate metabolism	Metabolism	Carbohydrate metabolism
TRINITY_DN35275_c1_g1	SQE3	GO:0016126	sterol biosynthetic process	biological_process	Sesquiterpenoid and triterpenoid biosynthesis	Metabolism	Metabolism of terpenoids and polyketides
TRINITY_DN35275_c1_g2	SQE3	GO:0016126	sterol biosynthetic process	biological_process	Sesquiterpenoid and triterpenoid biosynthesis	Metabolism	Metabolism of terpenoids and polyketides
TRINITY_DN35292_c0_g2	CDC6	GO:0051726	regulation of cell cycle	biological_process	#N/A	#N/A	#N/A
TRINITY_DN35303_c2_g1	bHLH093	GO:0006351	transcription, DNA-templated	biological_process	#N/A	#N/A	#N/A
TRINITY_DN35321_c3_g1	AT5G66330	GO:0007165	signal transduction	biological_process	Plant-pathogen interaction	Organismal Systems	Environmental adaptation
TRINITY_DN35348_c1_g1	VIT_04s0023g00930	GO:0006412	translation	biological_process	Ribosome	Genetic Information Processing	Translation
TRINITY_DN35348_c1_g2	VIT_04s0023g00930	GO:0006412	translation	biological_process	Ribosome	Genetic Information Processing	Translation
TRINITY_DN35352_c2_g3	GLYMA_10G006200	GO:0006412	translation	biological_process	Ribosome	Genetic Information Processing	Translation
TRINITY_DN35353_c0_g1	GLYMA_01G227700	GO:0034476	U5 snRNA 3'-end processing	biological_process	RNA degradation	Genetic Information Processing	Folding, sorting and degradation
TRINITY_DN35353_c0_g5	POPTR_0009s05220g	GO:0034476	U5 snRNA 3'-end processing	biological_process	RNA degradation	Genetic Information Processing	Folding, sorting and degradation
TRINITY_DN35358_c2_g2	PHR2	GO:0018298	protein-chromophore linkage	biological_process	Carbon metabolism	Metabolism	Overview
TRINITY_DN35361_c1_g1	FAD8	GO:0006636	unsaturated fatty acid biosynthetic process	biological_process	Fatty acid metabolism	Metabolism	Overview
TRINITY_DN35379_c2_g4	VIT_04s0008g07340	GO:0009416	response to light stimulus	biological_process	Circadian rhythm - plant	Organismal Systems	Environmental adaptation
TRINITY_DN35397_c0_g1	SUMM2	GO:0006952	defense response	biological_process	Plant-pathogen interaction	Organismal Systems	Environmental adaptation
TRINITY_DN35399_c1_g2	VIT_10s0116g01780	GO:0009664	plant-type cell wall organization	biological_process	Phenylpropanoid biosynthesis	Metabolism	Biosynthesis of other secondary metabolites
TRINITY_DN35403_c1_g1	ORG1	GO:0006468	protein phosphorylation	biological_process	#N/A	#N/A	#N/A
TRINITY_DN35403_c1_g5	AT3G01820	GO:0046939	nucleotide phosphorylation	biological_process	Purine metabolism	Metabolism	Nucleotide metabolism
TRINITY_DN35417_c2_g5	AtUSP	GO:0006950	response to stress	biological_process	#N/A	#N/A	#N/A
TRINITY_DN35425_c0_g2	AT2G28790	GO:0051707	response to other organism	biological_process	#N/A	#N/A	#N/A
TRINITY_DN35426_c1_g3	VIT_04s0043g00440	GO:0006412	translation	biological_process	Ribosome	Genetic Information Processing	Translation
TRINITY_DN35426_c1_g5	AGL12	GO:0010228	vegetative to reproductive phase transition of meristem	biological_process	#N/A	#N/A	#N/A
TRINITY_DN35443_c1_g1	K4CIM0	GO:0007131	reciprocal meiotic recombination	biological_process	Mismatch repair	Genetic Information Processing	Replication and repair
TRINITY_DN35482_c0_g1	VIT_16s0039g00920	GO:0044550	secondary metabolite biosynthetic process	biological_process	Isoflavonoid biosynthesis	Metabolism	Biosynthesis of other secondary metabolites
TRINITY_DN35482_c0_g5	POPTR_0003s10370g	GO:0044550	secondary metabolite biosynthetic process	biological_process	Limonene and pinene degradation	Metabolism	Metabolism of terpenoids and polyketides
TRINITY_DN35486_c1_g3	MYC2	GO:0006351	transcription, DNA-templated	biological_process	Plant hormone signal transduction	Environmental Information Processing	Signal transduction
TRINITY_DN35520_c1_g3	LOC682330	GO:0060968	regulation of gene silencing	biological_process	Ribosome	Genetic Information Processing	Translation
TRINITY_DN35520_c1_g4	LOC682330	GO:0060968	regulation of gene silencing	biological_process	Ribosome	Genetic Information Processing	Translation
TRINITY_DN35537_c1_g1	GH9A1	GO:0009826	unidimensional cell growth	biological_process	Starch and sucrose metabolism	Metabolism	Carbohydrate metabolism
TRINITY_DN35542_c0_g2	PDLP2	GO:0046739	transport of virus in multicellular host	biological_process	#N/A	#N/A	#N/A
TRINITY_DN35560_c0_g1	4CL3	GO:0009611	response to wounding	biological_process	Ubiquinone and other terpenoid-quinone biosynthesis	Metabolism	Metabolism of cofactors and vitamins
TRINITY_DN35560_c0_g2	4CL3	GO:0009611	response to wounding	biological_process	Ubiquinone and other terpenoid-quinone biosynthesis	Metabolism	Metabolism of cofactors and vitamins
TRINITY_DN35597_c4_g1	GLYMA_09G149200	GO:0009826	unidimensional cell growth	biological_process	Diterpenoid biosynthesis	Metabolism	Metabolism of terpenoids and polyketides
TRINITY_DN35621_c0_g3	AT4G17720	GO:0009735	response to cytokinin	biological_process	#N/A	#N/A	#N/A
TRINITY_DN35621_c0_g5	AT4G17720	GO:0009735	response to cytokinin	biological_process	#N/A	#N/A	#N/A
TRINITY_DN35637_c0_g1	VIT_10s0003g00300	GO:0034219	carbohydrate transmembrane transport	biological_process	Biosynthesis of amino acids	Metabolism	Overview
TRINITY_DN35640_c0_g2	POPTR_0002s03020g	GO:0051603	proteolysis involved in cellular protein catabolic process	biological_process	Plant-pathogen interaction	Organismal Systems	Environmental adaptation
TRINITY_DN35640_c0_g3	VIT_03s0038g00280	GO:0051603	proteolysis involved in cellular protein catabolic process	biological_process	Plant-pathogen interaction	Organismal Systems	Environmental adaptation
TRINITY_DN35654_c0_g1	RR2	GO:0006351	transcription, DNA-templated	biological_process	Plant hormone signal transduction	Environmental Information Processing	Signal transduction
TRINITY_DN35658_c1_g4	POPTR_0015s07940g	GO:0033609	oxalate metabolic process	biological_process	#N/A	#N/A	#N/A
TRINITY_DN35662_c2_g3	VIT_03s0063g00940	GO:0046777	protein autophosphorylation	biological_process	Plant-pathogen interaction	Organismal Systems	Environmental adaptation
TRINITY_DN35667_c1_g1	VIT_07s0031g02820	GO:0015693	magnesium ion transport	biological_process	#N/A	#N/A	#N/A
TRINITY_DN35669_c1_g2	VIT_05s0020g02990	GO:0006412	translation	biological_process	Ribosome	Genetic Information Processing	Translation
TRINITY_DN35672_c0_g4	VIT_05s0020g04720	GO:0015693	magnesium ion transport	biological_process	#N/A	#N/A	#N/A
TRINITY_DN35678_c1_g3	CP12-3	GO:0009416	response to light stimulus	biological_process	#N/A	#N/A	#N/A
TRINITY_DN35683_c0_g1	OPT7	GO:0055085	transmembrane transport	biological_process	#N/A	#N/A	#N/A
TRINITY_DN35684_c0_g1	VIT_01s0010g02280	GO:0006518	peptide metabolic process	biological_process	#N/A	#N/A	#N/A
TRINITY_DN35699_c1_g1	MC1	GO:0006508	proteolysis	biological_process	#N/A	#N/A	#N/A
TRINITY_DN35738_c0_g1	K4AYS3	GO:0007165	signal transduction	biological_process	#N/A	#N/A	#N/A
TRINITY_DN35749_c0_g1	SEP2	GO:0009611	response to wounding	biological_process	#N/A	#N/A	#N/A
TRINITY_DN35753_c0_g1	MSP2	GO:0009555	pollen development	biological_process	#N/A	#N/A	#N/A
TRINITY_DN35767_c2_g1	K4BXE2	GO:0006508	proteolysis	biological_process	#N/A	#N/A	#N/A
TRINITY_DN35776_c0_g2	ERL1	GO:0010103	stomatal complex morphogenesis	biological_process	Peroxisome	Cellular Processes	Transport and catabolism
TRINITY_DN35776_c0_g5	POPTR_0017s02980g	GO:0042816	vitamin B6 metabolic process	biological_process	Vitamin B6 metabolism	Metabolism	Metabolism of cofactors and vitamins
TRINITY_DN35780_c1_g2	POPTR_0003s12500g	GO:0006664	glycolipid metabolic process	biological_process	Other types of O-glycan biosynthesis	Metabolism	Glycan biosynthesis and metabolism
TRINITY_DN35790_c0_g1	VIT_18s0122g01320	GO:0042542	response to hydrogen peroxide	biological_process	Peroxisome	Cellular Processes	Transport and catabolism
TRINITY_DN35798_c6_g2	WRKY75	GO:0006351	transcription, DNA-templated	biological_process	Plant-pathogen interaction	Organismal Systems	Environmental adaptation
TRINITY_DN35826_c1_g4	GRF1	GO:0009739	response to gibberellin	biological_process	#N/A	#N/A	#N/A
TRINITY_DN35836_c3_g2	AT4G10270	GO:0009611	response to wounding	biological_process	#N/A	#N/A	#N/A
TRINITY_DN35839_c1_g1	CER26	GO:0010025	wax biosynthetic process	biological_process	Phenylpropanoid biosynthesis	Metabolism	Biosynthesis of other secondary metabolites
TRINITY_DN35850_c1_g3	CYCD3;2	GO:0048316	seed development	biological_process	Plant hormone signal transduction	Environmental Information Processing	Signal transduction
TRINITY_DN35855_c1_g1	ICS2	GO:0009697	salicylic acid biosynthetic process	biological_process	Biosynthesis of siderophore group nonribosomal peptides	Metabolism	Metabolism of terpenoids and polyketides
TRINITY_DN35871_c1_g1	SPO_1244	GO:0006414	translational elongation	biological_process	#N/A	#N/A	#N/A
TRINITY_DN35872_c0_g2	PIRL1	GO:0009555	pollen development	biological_process	Plant-pathogen interaction	Organismal Systems	Environmental adaptation
TRINITY_DN35903_c1_g2	VIT_19s0093g00310	GO:0009407	toxin catabolic process	biological_process	Glutathione metabolism	Metabolism	Metabolism of other amino acids
TRINITY_DN35931_c0_g1	POPTR_0006s28220g	GO:0006810	transport	biological_process	#N/A	#N/A	#N/A
TRINITY_DN35936_c0_g1	B0CN60	GO:0046740	transport of virus in host, cell to cell	biological_process	Homologous recombination	Genetic Information Processing	Replication and repair
TRINITY_DN35936_c0_g2	AUG6	GO:0051225	spindle assembly	biological_process	Protein processing in endoplasmic reticulum	Genetic Information Processing	Folding, sorting and degradation
TRINITY_DN35942_c3_g3	ABR1	GO:0006351	transcription, DNA-templated	biological_process	#N/A	#N/A	#N/A
TRINITY_DN35953_c1_g1	AT4G34555	GO:0006412	translation	biological_process	Ribosome	Genetic Information Processing	Translation
TRINITY_DN35960_c1_g1	LPD1	GO:0046685	response to arsenic-containing substance	biological_process	Carbon metabolism	Metabolism	Overview
TRINITY_DN35961_c1_g2	AT3G19550	GO:0006950	response to stress	biological_process	#N/A	#N/A	#N/A
TRINITY_DN35974_c1_g1	RWA1	GO:0045491	xylan metabolic process	biological_process	#N/A	#N/A	#N/A
TRINITY_DN35975_c1_g2	GLYMA_09G202100	GO:0006518	peptide metabolic process	biological_process	#N/A	#N/A	#N/A
TRINITY_DN35975_c1_g4	SWA1	GO:0006364	rRNA processing	biological_process	Ribosome biogenesis in eukaryotes	Genetic Information Processing	Translation
TRINITY_DN35977_c0_g1	AT4G29930	GO:0006351	transcription, DNA-templated	biological_process	Plant hormone signal transduction	Environmental Information Processing	Signal transduction
TRINITY_DN35977_c0_g3	AT4G29930	GO:0006351	transcription, DNA-templated	biological_process	Pentose and glucuronate interconversions	Metabolism	Carbohydrate metabolism
TRINITY_DN35996_c1_g1	TIM13	GO:0015031	protein transport	biological_process	#N/A	#N/A	#N/A
TRINITY_DN36023_c2_g3	THIC	GO:0009229	thiamine diphosphate biosynthetic process	biological_process	Thiamine metabolism	Metabolism	Metabolism of cofactors and vitamins
TRINITY_DN36041_c1_g1	AT5G64250	GO:0009610	response to symbiotic fungus	biological_process	#N/A	#N/A	#N/A
TRINITY_DN36077_c2_g1	AT3G14200	GO:0006457	protein folding	biological_process	#N/A	#N/A	#N/A
TRINITY_DN36079_c3_g1	AT1G21400	GO:0009744	response to sucrose	biological_process	Propanoate metabolism	Metabolism	Carbohydrate metabolism
TRINITY_DN36081_c1_g3	ILL6	GO:0009753	response to jasmonic acid	biological_process	#N/A	#N/A	#N/A
TRINITY_DN36092_c0_g1	VIT_18s0001g01730	GO:0019632	shikimate metabolic process	biological_process	Biosynthesis of amino acids	Metabolism	Overview
TRINITY_DN36099_c5_g2	VIT_03s0038g03960	GO:0046777	protein autophosphorylation	biological_process	Plant-pathogen interaction	Organismal Systems	Environmental adaptation
TRINITY_DN36099_c5_g4	MEE9	GO:0009555	pollen development	biological_process	#N/A	#N/A	#N/A
TRINITY_DN36103_c0_g2	GLYMA_03G161300	GO:0006273	lagging strand elongation	biological_process	Base excision repair	Genetic Information Processing	Replication and repair
TRINITY_DN36104_c2_g4	KAS	GO:0006633	fatty acid biosynthetic process	biological_process	Fatty acid metabolism	Metabolism	Overview
TRINITY_DN36109_c0_g1	GER2	GO:0055114	oxidation-reduction process	biological_process	Fructose and mannose metabolism	Metabolism	Carbohydrate metabolism
TRINITY_DN36138_c0_g1	AGO4	GO:0006351	transcription, DNA-templated	biological_process	Cyanoamino acid metabolism	Metabolism	Metabolism of other amino acids
TRINITY_DN36158_c3_g1	CLPB3	GO:0009408	response to heat	biological_process	#N/A	#N/A	#N/A
TRINITY_DN36167_c2_g2	POPTR_0008s02990g	GO:0006334	nucleosome assembly	biological_process	#N/A	#N/A	#N/A
TRINITY_DN36189_c1_g1	HB-2	GO:0009826	unidimensional cell growth	biological_process	#N/A	#N/A	#N/A
TRINITY_DN36215_c2_g1	ASL5	GO:0010016	shoot system morphogenesis	biological_process	Other glycan degradation	Metabolism	Glycan biosynthesis and metabolism
TRINITY_DN36221_c1_g2	MYB4	GO:0006351	transcription, DNA-templated	biological_process	Porphyrin and chlorophyll metabolism	Metabolism	Metabolism of cofactors and vitamins
TRINITY_DN36221_c2_g4	MYB48	GO:0006351	transcription, DNA-templated	biological_process	Plant-pathogen interaction	Organismal Systems	Environmental adaptation
TRINITY_DN36221_c2_g5	MYB48	GO:0006351	transcription, DNA-templated	biological_process	Circadian rhythm - plant	Organismal Systems	Environmental adaptation
TRINITY_DN36242_c3_g1	VIT_11s0149g00240	GO:0006412	translation	biological_process	Ribosome	Genetic Information Processing	Translation
TRINITY_DN36261_c0_g1	HSBP	GO:0048316	seed development	biological_process	Galactose metabolism	Metabolism	Carbohydrate metabolism
TRINITY_DN36291_c1_g2	AT1G10610	GO:0006351	transcription, DNA-templated	biological_process	Pentose and glucuronate interconversions	Metabolism	Carbohydrate metabolism
TRINITY_DN36299_c0_g1	UBN2	GO:0009611	response to wounding	biological_process	#N/A	#N/A	#N/A
TRINITY_DN36303_c1_g2	AT2G42690	GO:0009650	UV protection	biological_process	Glycerophospholipid metabolism	Metabolism	Lipid metabolism
TRINITY_DN36305_c0_g1	PP2-A1	GO:0009625	response to insect	biological_process	#N/A	#N/A	#N/A
TRINITY_DN36309_c0_g1	VIT_05s0094g00070	GO:0031338	regulation of vesicle fusion	biological_process	#N/A	#N/A	#N/A
TRINITY_DN36341_c1_g1	BCAT3	GO:0009099	valine biosynthetic process	biological_process	2-Oxocarboxylic acid metabolism	Metabolism	Overview
TRINITY_DN36345_c0_g1	AT3G47110	GO:0007169	transmembrane receptor protein tyrosine kinase signaling pathway	biological_process	Plant-pathogen interaction	Organismal Systems	Environmental adaptation
TRINITY_DN36355_c0_g1	HIDM	GO:0046287	isoflavonoid metabolic process	biological_process	Base excision repair	Genetic Information Processing	Replication and repair
TRINITY_DN36359_c1_g1	K4BCD3	GO:0043248	proteasome assembly	biological_process	Proteasome	Genetic Information Processing	Folding, sorting and degradation
TRINITY_DN36365_c0_g1	NRX1	GO:0046686	response to cadmium ion	biological_process	#N/A	#N/A	#N/A
TRINITY_DN36365_c0_g2	NRX1	GO:0046686	response to cadmium ion	biological_process	#N/A	#N/A	#N/A
TRINITY_DN36370_c0_g4	EIN3	GO:0006351	transcription, DNA-templated	biological_process	Plant hormone signal transduction	Environmental Information Processing	Signal transduction
TRINITY_DN36370_c0_g5	EIN3	GO:0006351	transcription, DNA-templated	biological_process	Plant hormone signal transduction	Environmental Information Processing	Signal transduction
TRINITY_DN36371_c1_g3	TPL	GO:0010051	xylem and phloem pattern formation	biological_process	Ribosome biogenesis in eukaryotes	Genetic Information Processing	Translation
TRINITY_DN36372_c0_g1	AT3G53040	GO:0010227	floral organ abscission	biological_process	#N/A	#N/A	#N/A
TRINITY_DN36375_c1_g1	NLP6	GO:0006351	transcription, DNA-templated	biological_process	#N/A	#N/A	#N/A
TRINITY_DN36384_c0_g2	ARF3	GO:0016192	vesicle-mediated transport	biological_process	Endocytosis	Cellular Processes	Transport and catabolism
TRINITY_DN36390_c4_g2	VITISV_022312	GO:0034975	protein folding in endoplasmic reticulum	biological_process	#N/A	#N/A	#N/A
TRINITY_DN36397_c2_g4	AT1G62510	GO:0006869	lipid transport	biological_process	Ribosome	Genetic Information Processing	Translation
TRINITY_DN36408_c0_g5	VIT_00s0299g00060	GO:0009723	response to ethylene	biological_process	#N/A	#N/A	#N/A
TRINITY_DN36436_c1_g2	PYD2	GO:0006212	uracil catabolic process	biological_process	Pyrimidine metabolism	Metabolism	Nucleotide metabolism
TRINITY_DN36437_c0_g4	AT4G23740	GO:0007169	transmembrane receptor protein tyrosine kinase signaling pathway	biological_process	Plant hormone signal transduction	Environmental Information Processing	Signal transduction
TRINITY_DN36439_c0_g4	SAUR14	GO:0009409	response to cold	biological_process	Plant hormone signal transduction	Environmental Information Processing	Signal transduction
TRINITY_DN36453_c2_g1	RID2	GO:0006364	rRNA processing	biological_process	#N/A	#N/A	#N/A
TRINITY_DN36461_c0_g1	GLYMA_02G023100	GO:0000103	sulfate assimilation	biological_process	#N/A	#N/A	#N/A
TRINITY_DN36463_c0_g2	VIT_19s0093g00310	GO:0009407	toxin catabolic process	biological_process	Glutathione metabolism	Metabolism	Metabolism of other amino acids
TRINITY_DN36466_c1_g3	VIT_06s0009g00690	GO:0006468	protein phosphorylation	biological_process	Plant-pathogen interaction	Organismal Systems	Environmental adaptation
TRINITY_DN36467_c1_g1	MYB98	GO:0006351	transcription, DNA-templated	biological_process	#N/A	#N/A	#N/A
TRINITY_DN36471_c0_g1	CIB2	GO:0006351	transcription, DNA-templated	biological_process	#N/A	#N/A	#N/A
TRINITY_DN36482_c3_g1	TRM11	GO:0006400	tRNA modification	biological_process	#N/A	#N/A	#N/A
TRINITY_DN36492_c2_g1	AT1G52600	GO:0006465	signal peptide processing	biological_process	Protein export	Genetic Information Processing	Folding, sorting and degradation
TRINITY_DN36499_c2_g2	GLR2.9	GO:0009416	response to light stimulus	biological_process	#N/A	#N/A	#N/A
TRINITY_DN36532_c0_g2	K4D3L7	GO:0006412	translation	biological_process	Ribosome	Genetic Information Processing	Translation
TRINITY_DN36538_c1_g1	PUP3	GO:0006863	purine nucleobase transport	biological_process	#N/A	#N/A	#N/A
TRINITY_DN36599_c0_g8	BCS1	GO:0009863	salicylic acid mediated signaling pathway	biological_process	#N/A	#N/A	#N/A
TRINITY_DN36602_c0_g1	ILR3	GO:0006351	transcription, DNA-templated	biological_process	#N/A	#N/A	#N/A
TRINITY_DN36602_c0_g4	ILR3	GO:0006351	transcription, DNA-templated	biological_process	#N/A	#N/A	#N/A
TRINITY_DN36613_c4_g2	AT4G10265	GO:0009611	response to wounding	biological_process	#N/A	#N/A	#N/A
TRINITY_DN36618_c0_g4	BSK5	GO:0006468	protein phosphorylation	biological_process	Plant hormone signal transduction	Environmental Information Processing	Signal transduction
TRINITY_DN36619_c0_g1	VIT_07s0005g02060	GO:0051453	regulation of intracellular pH	biological_process	#N/A	#N/A	#N/A
TRINITY_DN36620_c0_g1	AT1G67340	GO:0016567	protein ubiquitination	biological_process	#N/A	#N/A	#N/A
TRINITY_DN36631_c2_g2	RAP2.2	GO:0006351	transcription, DNA-templated	biological_process	Plant-pathogen interaction	Organismal Systems	Environmental adaptation
TRINITY_DN36662_c1_g4	REV	GO:0010089	xylem development	biological_process	#N/A	#N/A	#N/A
TRINITY_DN36664_c1_g2	HB34	GO:0006351	transcription, DNA-templated	biological_process	#N/A	#N/A	#N/A
TRINITY_DN36664_c1_g3	K4B844	GO:0006412	translation	biological_process	Ribosome	Genetic Information Processing	Translation
TRINITY_DN36673_c0_g1	VIT_06s0004g05920	GO:0019985	translesion synthesis	biological_process	DNA replication	Genetic Information Processing	Replication and repair
TRINITY_DN36676_c0_g1	NF-YB6	GO:0006351	transcription, DNA-templated	biological_process	DNA replication	Genetic Information Processing	Replication and repair
TRINITY_DN36685_c0_g1	VIT_05s0124g00670	GO:0007165	signal transduction	biological_process	#N/A	#N/A	#N/A
TRINITY_DN36698_c2_g2	CCR1	GO:0009409	response to cold	biological_process	Phenylpropanoid biosynthesis	Metabolism	Biosynthesis of other secondary metabolites
TRINITY_DN36702_c1_g1	AT1G19600	GO:0016310	phosphorylation	biological_process	Ribosome	Genetic Information Processing	Translation
TRINITY_DN36702_c1_g2	HEC2	GO:0010500	transmitting tissue development	biological_process	#N/A	#N/A	#N/A
TRINITY_DN36703_c0_g1	CSR1	GO:0009099	valine biosynthetic process	biological_process	2-Oxocarboxylic acid metabolism	Metabolism	Overview
TRINITY_DN36703_c0_g2	CSR1	GO:0009099	valine biosynthetic process	biological_process	2-Oxocarboxylic acid metabolism	Metabolism	Overview
TRINITY_DN36704_c1_g1	K4BVV2	GO:0010027	thylakoid membrane organization	biological_process	Proteasome	Genetic Information Processing	Folding, sorting and degradation
TRINITY_DN36758_c2_g3	AT5G18450	GO:0006351	transcription, DNA-templated	biological_process	Plant-pathogen interaction	Organismal Systems	Environmental adaptation
TRINITY_DN36777_c0_g1	GLYMA_04G245900	GO:0009693	ethylene biosynthetic process	biological_process	Cysteine and methionine metabolism	Metabolism	Amino acid metabolism
TRINITY_DN36790_c0_g1	WRKY6	GO:0006351	transcription, DNA-templated	biological_process	#N/A	#N/A	#N/A
TRINITY_DN36800_c0_g5	VIT_12s0121g00230	GO:0045493	xylan catabolic process	biological_process	Starch and sucrose metabolism	Metabolism	Carbohydrate metabolism
TRINITY_DN36810_c2_g3	VIT_08s0040g01870	GO:0006412	translation	biological_process	Ribosome	Genetic Information Processing	Translation
TRINITY_DN36819_c3_g1	CLE27	GO:0007275	multicellular organism development	biological_process	#N/A	#N/A	#N/A
TRINITY_DN36824_c2_g1	POPTR_0005s16660g	GO:0045493	xylan catabolic process	biological_process	Starch and sucrose metabolism	Metabolism	Carbohydrate metabolism
TRINITY_DN36829_c0_g7	Toc90	GO:0045036	protein targeting to chloroplast	biological_process	#N/A	#N/A	#N/A
TRINITY_DN36843_c0_g2	AT5G59210	GO:0008150	biological_process	biological_process	#N/A	#N/A	#N/A
TRINITY_DN36843_c0_g3	AT5G59210	GO:0008150	biological_process	biological_process	#N/A	#N/A	#N/A
TRINITY_DN36844_c1_g1	HSFA1E	GO:0006351	transcription, DNA-templated	biological_process	#N/A	#N/A	#N/A
TRINITY_DN36848_c0_g1	POPTR_0010s23740g	GO:0006334	nucleosome assembly	biological_process	#N/A	#N/A	#N/A
TRINITY_DN36858_c0_g1	SCN1	GO:0010053	root epidermal cell differentiation	biological_process	Ubiquitin mediated proteolysis	Genetic Information Processing	Folding, sorting and degradation
TRINITY_DN36892_c0_g1	AT1G74780	GO:0055085	transmembrane transport	biological_process	#N/A	#N/A	#N/A
TRINITY_DN36916_c0_g3	POPTR_0018s07010g	GO:0000103	sulfate assimilation	biological_process	#N/A	#N/A	#N/A
TRINITY_DN36943_c0_g2	JASON	GO:0006355	regulation of transcription, DNA-templated	biological_process	#N/A	#N/A	#N/A
TRINITY_DN36948_c0_g1	HSP18.0	GO:0009408	response to heat	biological_process	Protein processing in endoplasmic reticulum	Genetic Information Processing	Folding, sorting and degradation
TRINITY_DN36948_c0_g4	HSP18.0	GO:0009408	response to heat	biological_process	Protein processing in endoplasmic reticulum	Genetic Information Processing	Folding, sorting and degradation
TRINITY_DN36960_c0_g2	LINC1	GO:0097298	regulation of nucleus size	biological_process	2-Oxocarboxylic acid metabolism	Metabolism	Overview
TRINITY_DN36977_c1_g1	EXO	GO:0009741	response to brassinosteroid	biological_process	#N/A	#N/A	#N/A
TRINITY_DN37017_c0_g4	ACIP1	GO:1900426	positive regulation of defense response to bacterium	biological_process	#N/A	#N/A	#N/A
TRINITY_DN37018_c1_g1	TT5	GO:0010224	response to UV-B	biological_process	Flavonoid biosynthesis	Metabolism	Biosynthesis of other secondary metabolites
TRINITY_DN37035_c2_g1	AT1G27170	GO:0007165	signal transduction	biological_process	Endocytosis	Cellular Processes	Transport and catabolism
TRINITY_DN37069_c0_g1	MNU2	GO:0010468	regulation of gene expression	biological_process	#N/A	#N/A	#N/A
TRINITY_DN37076_c0_g3	RLP27	GO:0007165	signal transduction	biological_process	Plant-pathogen interaction	Organismal Systems	Environmental adaptation
TRINITY_DN37082_c0_g3	CHR17	GO:0010228	vegetative to reproductive phase transition of meristem	biological_process	#N/A	#N/A	#N/A
TRINITY_DN37090_c1_g4	NIC1	GO:0009737	response to abscisic acid	biological_process	#N/A	#N/A	#N/A
TRINITY_DN37103_c1_g4	MLP423	GO:0009607	response to biotic stimulus	biological_process	#N/A	#N/A	#N/A
TRINITY_DN37105_c1_g3	VSR6	GO:0015031	protein transport	biological_process	#N/A	#N/A	#N/A
TRINITY_DN37114_c1_g2	HB-1	GO:0010228	vegetative to reproductive phase transition of meristem	biological_process	#N/A	#N/A	#N/A
TRINITY_DN37119_c2_g2	AT5G42000	GO:0006457	protein folding	biological_process	#N/A	#N/A	#N/A
TRINITY_DN37121_c0_g1	GLYMA_19G218200	GO:0006396	RNA processing	biological_process	Spliceosome	Genetic Information Processing	Transcription
TRINITY_DN37125_c2_g3	AT1G53540	GO:0009408	response to heat	biological_process	Protein processing in endoplasmic reticulum	Genetic Information Processing	Folding, sorting and degradation
TRINITY_DN37148_c1_g1	POPTR_0004s19450g	GO:0016125	sterol metabolic process	biological_process	Brassinosteroid biosynthesis	Metabolism	Metabolism of terpenoids and polyketides
TRINITY_DN37153_c0_g1	B0CN59	GO:0046740	transport of virus in host, cell to cell	biological_process	#N/A	#N/A	#N/A
TRINITY_DN37158_c2_g1	AT1G74780	GO:0055085	transmembrane transport	biological_process	#N/A	#N/A	#N/A
TRINITY_DN37172_c1_g2	AT2G40116	GO:0007165	signal transduction	biological_process	#N/A	#N/A	#N/A
TRINITY_DN37208_c0_g1	ARF2	GO:0006351	transcription, DNA-templated	biological_process	Plant hormone signal transduction	Environmental Information Processing	Signal transduction
TRINITY_DN37211_c0_g1	AKR2B	GO:0006355	regulation of transcription, DNA-templated	biological_process	#N/A	#N/A	#N/A
TRINITY_DN37211_c0_g2	ASS	GO:0000050	urea cycle	biological_process	Biosynthesis of amino acids	Metabolism	Overview
TRINITY_DN37217_c4_g4	K7KRE4	GO:0000103	sulfate assimilation	biological_process	#N/A	#N/A	#N/A
TRINITY_DN37226_c1_g1	AT4G32060	GO:0051562	negative regulation of mitochondrial calcium ion concentration	biological_process	#N/A	#N/A	#N/A
TRINITY_DN37229_c1_g3	AT4G25800	GO:0006950	response to stress	biological_process	#N/A	#N/A	#N/A
TRINITY_DN37230_c0_g1	MRH1	GO:0007169	transmembrane receptor protein tyrosine kinase signaling pathway	biological_process	Plant-pathogen interaction	Organismal Systems	Environmental adaptation
TRINITY_DN37242_c1_g1	TAT7	GO:0010189	vitamin E biosynthetic process	biological_process	Biosynthesis of amino acids	Metabolism	Overview
TRINITY_DN37244_c1_g3	POPTR_0005s10370g	GO:0009699	phenylpropanoid biosynthetic process	biological_process	#N/A	#N/A	#N/A
TRINITY_DN37249_c0_g2	AT1G27180	GO:0007165	signal transduction	biological_process	Plant-pathogen interaction	Organismal Systems	Environmental adaptation
TRINITY_DN37259_c1_g1	AT5G58100	GO:0010584	pollen exine formation	biological_process	#N/A	#N/A	#N/A
TRINITY_DN37278_c2_g2	AT1G65280	GO:0006457	protein folding	biological_process	#N/A	#N/A	#N/A
TRINITY_DN37285_c0_g1	ASA1	GO:0000162	tryptophan biosynthetic process	biological_process	Biosynthesis of amino acids	Metabolism	Overview
TRINITY_DN37285_c0_g3	OsASA2	GO:0000162	tryptophan biosynthetic process	biological_process	Biosynthesis of amino acids	Metabolism	Overview
TRINITY_DN37287_c0_g3	BES1	GO:0006351	transcription, DNA-templated	biological_process	Plant hormone signal transduction	Environmental Information Processing	Signal transduction
TRINITY_DN37300_c1_g2	PUP10	GO:0009624	response to nematode	biological_process	#N/A	#N/A	#N/A
TRINITY_DN37300_c1_g3	PUP10	GO:0009624	response to nematode	biological_process	#N/A	#N/A	#N/A
TRINITY_DN37304_c1_g3	ASR3	GO:0006351	transcription, DNA-templated	biological_process	#N/A	#N/A	#N/A
TRINITY_DN37306_c0_g2	CP12-1	GO:0009744	response to sucrose	biological_process	#N/A	#N/A	#N/A
TRINITY_DN37314_c0_g2	VIT_04s0008g03440	GO:0034475	U4 snRNA 3'-end processing	biological_process	RNA degradation	Genetic Information Processing	Folding, sorting and degradation
TRINITY_DN37324_c0_g2	ERF12	GO:0006351	transcription, DNA-templated	biological_process	RNA polymerase	Genetic Information Processing	Transcription
TRINITY_DN37324_c0_g3	CLV1	GO:0007169	transmembrane receptor protein tyrosine kinase signaling pathway	biological_process	Plant-pathogen interaction	Organismal Systems	Environmental adaptation
TRINITY_DN37327_c0_g2	PLL1	GO:0009826	unidimensional cell growth	biological_process	#N/A	#N/A	#N/A
TRINITY_DN37349_c1_g7	OFP13	GO:0006351	transcription, DNA-templated	biological_process	#N/A	#N/A	#N/A
TRINITY_DN37358_c0_g5	AT3G07720	GO:0010043	response to zinc ion	biological_process	#N/A	#N/A	#N/A
TRINITY_DN37362_c0_g2	AATP1	GO:0010431	seed maturation	biological_process	Porphyrin and chlorophyll metabolism	Metabolism	Metabolism of cofactors and vitamins
TRINITY_DN37364_c1_g3	AT5G37670	GO:0000302	response to reactive oxygen species	biological_process	Protein processing in endoplasmic reticulum	Genetic Information Processing	Folding, sorting and degradation
TRINITY_DN37365_c2_g1	AGO4	GO:0006351	transcription, DNA-templated	biological_process	#N/A	#N/A	#N/A
TRINITY_DN37397_c0_g1	iPGAM1	GO:0010118	stomatal movement	biological_process	Carbon metabolism	Metabolism	Overview
TRINITY_DN37424_c4_g3	ATSIK	GO:0006468	protein phosphorylation	biological_process	Steroid biosynthesis	Metabolism	Lipid metabolism
TRINITY_DN37450_c2_g1	NIK3	GO:0016032	viral process	biological_process	Plant hormone signal transduction	Environmental Information Processing	Signal transduction
TRINITY_DN37462_c3_g2	KCS4	GO:0000038	very long-chain fatty acid metabolic process	biological_process	Fatty acid elongation	Metabolism	Lipid metabolism
TRINITY_DN37466_c1_g1	AT2G38710	GO:0009651	response to salt stress	biological_process	mRNA surveillance pathway	Genetic Information Processing	Translation
TRINITY_DN37466_c1_g3	AT2G38710	GO:0009651	response to salt stress	biological_process	#N/A	#N/A	#N/A
TRINITY_DN37473_c1_g1	VIT_08s0040g00460	GO:0006511	ubiquitin-dependent protein catabolic process	biological_process	Ubiquitin mediated proteolysis	Genetic Information Processing	Folding, sorting and degradation
TRINITY_DN37478_c0_g1	WRKY32	GO:0006351	transcription, DNA-templated	biological_process	Ribosome	Genetic Information Processing	Translation
TRINITY_DN37484_c2_g1	SEX1	GO:0005983	starch catabolic process	biological_process	#N/A	#N/A	#N/A
TRINITY_DN37491_c0_g1	POPTR_0013s04870g	GO:0033609	oxalate metabolic process	biological_process	#N/A	#N/A	#N/A
TRINITY_DN37522_c1_g1	VIT_18s0001g13580	GO:0007018	microtubule-based movement	biological_process	#N/A	#N/A	#N/A
TRINITY_DN37525_c0_g1	IAA7	GO:0006351	transcription, DNA-templated	biological_process	Plant hormone signal transduction	Environmental Information Processing	Signal transduction
TRINITY_DN37533_c3_g3	AT4G23440	GO:0007165	signal transduction	biological_process	#N/A	#N/A	#N/A
TRINITY_DN37535_c3_g6	AGO7	GO:0010050	vegetative phase change	biological_process	#N/A	#N/A	#N/A
TRINITY_DN37557_c0_g1	AGL65	GO:0006351	transcription, DNA-templated	biological_process	#N/A	#N/A	#N/A
TRINITY_DN37560_c0_g1	GASA3	GO:0009739	response to gibberellin	biological_process	#N/A	#N/A	#N/A
TRINITY_DN37570_c1_g1	NCBP	GO:0006413	translational initiation	biological_process	RNA transport	Genetic Information Processing	Translation
TRINITY_DN37571_c1_g3	VIT_06s0080g01160	GO:0006508	proteolysis	biological_process	#N/A	#N/A	#N/A
TRINITY_DN37573_c3_g2	VIT_14s0083g00580	GO:0006597	spermine biosynthetic process	biological_process	Cysteine and methionine metabolism	Metabolism	Amino acid metabolism
TRINITY_DN37575_c0_g1	GTS1	GO:0010029	regulation of seed germination	biological_process	#N/A	#N/A	#N/A
TRINITY_DN37576_c0_g1	NOI	GO:0010167	response to nitrate	biological_process	Plant-pathogen interaction	Organismal Systems	Environmental adaptation
TRINITY_DN37605_c0_g1	AT2G34620	GO:0006355	regulation of transcription, DNA-templated	biological_process	#N/A	#N/A	#N/A
TRINITY_DN37608_c4_g1	ERF9	GO:0006351	transcription, DNA-templated	biological_process	RNA polymerase	Genetic Information Processing	Transcription
TRINITY_DN37608_c5_g1	WRKY65	GO:0006351	transcription, DNA-templated	biological_process	Plant-pathogen interaction	Organismal Systems	Environmental adaptation
TRINITY_DN37614_c1_g3	AUG1	GO:0051225	spindle assembly	biological_process	#N/A	#N/A	#N/A
TRINITY_DN37616_c1_g1	P5CR	GO:0009651	response to salt stress	biological_process	Biosynthesis of amino acids	Metabolism	Overview
TRINITY_DN37641_c0_g1	POPTR_0014s09000g	GO:0034475	U4 snRNA 3'-end processing	biological_process	RNA degradation	Genetic Information Processing	Folding, sorting and degradation
TRINITY_DN37643_c2_g3	POPTR_0005s10090g	GO:0006412	translation	biological_process	Spliceosome	Genetic Information Processing	Transcription
TRINITY_DN37647_c0_g1	AT1G12000	GO:0009735	response to cytokinin	biological_process	Fructose and mannose metabolism	Metabolism	Carbohydrate metabolism
TRINITY_DN37647_c0_g2	BLH6	GO:0006351	transcription, DNA-templated	biological_process	#N/A	#N/A	#N/A
TRINITY_DN37648_c0_g2	ACBP2	GO:0010288	response to lead ion	biological_process	#N/A	#N/A	#N/A
TRINITY_DN37651_c0_g1	GLYMA_03G216600	GO:0006412	translation	biological_process	Ribosome	Genetic Information Processing	Translation
TRINITY_DN37655_c0_g2	GLYMA_07G243900	GO:0080163	regulation of protein serine/threonine phosphatase activity	biological_process	#N/A	#N/A	#N/A
TRINITY_DN37669_c0_g1	AT3G47570	GO:0007169	transmembrane receptor protein tyrosine kinase signaling pathway	biological_process	Plant-pathogen interaction	Organismal Systems	Environmental adaptation
TRINITY_DN37687_c2_g6	AREB3	GO:0006351	transcription, DNA-templated	biological_process	Plant hormone signal transduction	Environmental Information Processing	Signal transduction
TRINITY_DN37688_c0_g1	VIT_00s0220g00070	GO:1901657	glycosyl compound metabolic process	biological_process	Cyanoamino acid metabolism	Metabolism	Metabolism of other amino acids
TRINITY_DN37690_c0_g1	AHL22	GO:0010228	vegetative to reproductive phase transition of meristem	biological_process	#N/A	#N/A	#N/A
TRINITY_DN37703_c1_g4	IPK1	GO:0016310	phosphorylation	biological_process	Phosphatidylinositol signaling system	Environmental Information Processing	Signal transduction
TRINITY_DN37740_c5_g1	MYB48	GO:0006351	transcription, DNA-templated	biological_process	Plant-pathogen interaction	Organismal Systems	Environmental adaptation
TRINITY_DN37740_c5_g2	MYB48	GO:0006351	transcription, DNA-templated	biological_process	#N/A	#N/A	#N/A
TRINITY_DN37762_c0_g1	VIT_18s0122g01320	GO:0042542	response to hydrogen peroxide	biological_process	Peroxisome	Cellular Processes	Transport and catabolism
TRINITY_DN37766_c0_g1	ASD1	GO:0045493	xylan catabolic process	biological_process	Amino sugar and nucleotide sugar metabolism	Metabolism	Carbohydrate metabolism
TRINITY_DN37773_c1_g3	VIT_15s0048g00470	GO:0007021	tubulin complex assembly	biological_process	#N/A	#N/A	#N/A
TRINITY_DN37797_c2_g1	EBP	GO:0006351	transcription, DNA-templated	biological_process	Plant-pathogen interaction	Organismal Systems	Environmental adaptation
TRINITY_DN37798_c1_g1	ROPGAP3	GO:0007165	signal transduction	biological_process	#N/A	#N/A	#N/A
TRINITY_DN37829_c2_g1	SOS5	GO:0009651	response to salt stress	biological_process	Phenylpropanoid biosynthesis	Metabolism	Biosynthesis of other secondary metabolites
TRINITY_DN37838_c1_g1	WRKY28	GO:0006351	transcription, DNA-templated	biological_process	Plant-pathogen interaction	Organismal Systems	Environmental adaptation
TRINITY_DN37840_c3_g1	VIT_06s0004g02900	GO:0019288	isopentenyl diphosphate biosynthetic process, methylerythritol 4-phosphate pathway	biological_process	Terpenoid backbone biosynthesis	Metabolism	Metabolism of terpenoids and polyketides
TRINITY_DN37849_c4_g2	VIT_09s0002g01470	GO:0019878	lysine biosynthetic process via aminoadipic acid	biological_process	Pantothenate and CoA biosynthesis	Metabolism	Metabolism of cofactors and vitamins
TRINITY_DN37853_c1_g3	NRX1	GO:0046686	response to cadmium ion	biological_process	#N/A	#N/A	#N/A
TRINITY_DN37879_c1_g1	POPTR_0003s13900g	GO:0080163	regulation of protein serine/threonine phosphatase activity	biological_process	Plant hormone signal transduction	Environmental Information Processing	Signal transduction
TRINITY_DN37884_c0_g1	VIT_03s0038g04100	GO:0016126	sterol biosynthetic process	biological_process	Terpenoid backbone biosynthesis	Metabolism	Metabolism of terpenoids and polyketides
TRINITY_DN37891_c3_g3	PDX1.2	GO:0042819	vitamin B6 biosynthetic process	biological_process	Vitamin B6 metabolism	Metabolism	Metabolism of cofactors and vitamins
TRINITY_DN37893_c1_g1	FAC1	GO:0009737	response to abscisic acid	biological_process	Purine metabolism	Metabolism	Nucleotide metabolism
TRINITY_DN37905_c1_g2	VIT_14s0128g00460	GO:0007018	microtubule-based movement	biological_process	Ribosome biogenesis in eukaryotes	Genetic Information Processing	Translation
TRINITY_DN37926_c3_g1	POPTR_0007s03570g	GO:0046777	protein autophosphorylation	biological_process	Plant-pathogen interaction	Organismal Systems	Environmental adaptation
TRINITY_DN37927_c2_g1	AT5G55050	GO:0016042	lipid catabolic process	biological_process	Terpenoid backbone biosynthesis	Metabolism	Metabolism of terpenoids and polyketides
TRINITY_DN37928_c3_g3	XIP1	GO:0010051	xylem and phloem pattern formation	biological_process	Plant-pathogen interaction	Organismal Systems	Environmental adaptation
TRINITY_DN37929_c0_g1	VIT_06s0004g06110	GO:0009251	glucan catabolic process	biological_process	Cyanoamino acid metabolism	Metabolism	Metabolism of other amino acids
TRINITY_DN37929_c0_g2	VIT_06s0009g00810	GO:0009251	glucan catabolic process	biological_process	Cyanoamino acid metabolism	Metabolism	Metabolism of other amino acids
TRINITY_DN37931_c1_g3	AR192	GO:0009408	response to heat	biological_process	#N/A	#N/A	#N/A
TRINITY_DN37934_c0_g1	LYK2	GO:0006468	protein phosphorylation	biological_process	#N/A	#N/A	#N/A
TRINITY_DN37934_c0_g6	LYK2	GO:0006468	protein phosphorylation	biological_process	Plant-pathogen interaction	Organismal Systems	Environmental adaptation
TRINITY_DN37940_c1_g1	AT5G35380	GO:0006950	response to stress	biological_process	Plant-pathogen interaction	Organismal Systems	Environmental adaptation
TRINITY_DN37943_c0_g2	K4B7P0	GO:0051601	exocyst localization	biological_process	#N/A	#N/A	#N/A
TRINITY_DN37948_c2_g1	KNAT1	GO:0010089	xylem development	biological_process	#N/A	#N/A	#N/A
TRINITY_DN37949_c1_g3	AT5G60980	GO:0006810	transport	biological_process	#N/A	#N/A	#N/A
TRINITY_DN37957_c1_g3	RAP2.4	GO:0006351	transcription, DNA-templated	biological_process	Plant-pathogen interaction	Organismal Systems	Environmental adaptation
TRINITY_DN37961_c1_g3	SPS1	GO:0006744	ubiquinone biosynthetic process	biological_process	Terpenoid backbone biosynthesis	Metabolism	Metabolism of terpenoids and polyketides
TRINITY_DN37963_c2_g1	MRH1	GO:0007169	transmembrane receptor protein tyrosine kinase signaling pathway	biological_process	#N/A	#N/A	#N/A
TRINITY_DN37963_c3_g3	VIT_15s0046g01010	GO:0010501	RNA secondary structure unwinding	biological_process	Spliceosome	Genetic Information Processing	Transcription
TRINITY_DN37985_c1_g1	AT1G29310	GO:0015031	protein transport	biological_process	Phagosome	Cellular Processes	Transport and catabolism
TRINITY_DN37986_c0_g3	POPTR_0008s03050g	GO:0006334	nucleosome assembly	biological_process	#N/A	#N/A	#N/A
TRINITY_DN37986_c1_g5	K4CNU2	GO:0044550	secondary metabolite biosynthetic process	biological_process	Flavonoid biosynthesis	Metabolism	Biosynthesis of other secondary metabolites
TRINITY_DN37995_c0_g3	LBD37	GO:0060776	simple leaf morphogenesis	biological_process	#N/A	#N/A	#N/A
TRINITY_DN37995_c1_g1	GAD	GO:0046686	response to cadmium ion	biological_process	beta-Alanine metabolism	Metabolism	Metabolism of other amino acids
TRINITY_DN38003_c2_g2	RAP2.12	GO:0006351	transcription, DNA-templated	biological_process	Plant hormone signal transduction	Environmental Information Processing	Signal transduction
TRINITY_DN38005_c1_g1	TPX1	GO:0046686	response to cadmium ion	biological_process	Peroxisome	Cellular Processes	Transport and catabolism
TRINITY_DN38031_c1_g3	VIT_14s0108g00090	GO:0018171	peptidyl-cysteine oxidation	biological_process	Taurine and hypotaurine metabolism	Metabolism	Metabolism of other amino acids
TRINITY_DN38071_c0_g1	ATSIK	GO:0006468	protein phosphorylation	biological_process	Plant-pathogen interaction	Organismal Systems	Environmental adaptation
TRINITY_DN38078_c1_g2	VIT_13s0047g01220	GO:0007165	signal transduction	biological_process	#N/A	#N/A	#N/A
TRINITY_DN38078_c1_g3	POPTR_0011s02040g	GO:0007165	signal transduction	biological_process	#N/A	#N/A	#N/A
TRINITY_DN38079_c1_g2	HPPR	GO:0055114	oxidation-reduction process	biological_process	Carbon metabolism	Metabolism	Overview
TRINITY_DN38080_c2_g1	AGK2	GO:0048638	regulation of developmental growth	biological_process	Purine metabolism	Metabolism	Nucleotide metabolism
TRINITY_DN38088_c1_g1	HINT4	GO:0006790	sulfur compound metabolic process	biological_process	#N/A	#N/A	#N/A
TRINITY_DN38111_c0_g1	AT3G26430	GO:0016042	lipid catabolic process	biological_process	Other glycan degradation	Metabolism	Glycan biosynthesis and metabolism
TRINITY_DN38117_c0_g1	GRF1	GO:0006351	transcription, DNA-templated	biological_process	#N/A	#N/A	#N/A
TRINITY_DN38120_c1_g1	HGO	GO:0006572	tyrosine catabolic process	biological_process	Tyrosine metabolism	Metabolism	Amino acid metabolism
TRINITY_DN38131_c0_g4	NF-YB10	GO:0006351	transcription, DNA-templated	biological_process	DNA replication	Genetic Information Processing	Replication and repair
TRINITY_DN38151_c1_g2	K4BK61	GO:0009070	serine family amino acid biosynthetic process	biological_process	Carbon metabolism	Metabolism	Overview
TRINITY_DN38155_c0_g1	RLK902	GO:0007169	transmembrane receptor protein tyrosine kinase signaling pathway	biological_process	Plant hormone signal transduction	Environmental Information Processing	Signal transduction
TRINITY_DN38160_c0_g1	SEX1	GO:0005983	starch catabolic process	biological_process	#N/A	#N/A	#N/A
TRINITY_DN38166_c0_g1	PIRL1	GO:0009555	pollen development	biological_process	Ribosome	Genetic Information Processing	Translation
TRINITY_DN38167_c1_g1	AT4G08455	GO:0016567	protein ubiquitination	biological_process	Limonene and pinene degradation	Metabolism	Metabolism of terpenoids and polyketides
TRINITY_DN38173_c2_g1	WRKY33	GO:0006351	transcription, DNA-templated	biological_process	Plant-pathogen interaction	Organismal Systems	Environmental adaptation
TRINITY_DN38173_c2_g2	WRKY33	GO:0006351	transcription, DNA-templated	biological_process	Plant-pathogen interaction	Organismal Systems	Environmental adaptation
TRINITY_DN38191_c0_g1	HB-1	GO:0010228	vegetative to reproductive phase transition of meristem	biological_process	Carbon metabolism	Metabolism	Overview
TRINITY_DN38204_c0_g1	RAD54	GO:0016032	viral process	biological_process	Homologous recombination	Genetic Information Processing	Replication and repair
TRINITY_DN38210_c0_g1	AT4G32700	GO:0010468	regulation of gene expression	biological_process	DNA replication	Genetic Information Processing	Replication and repair
TRINITY_DN38216_c0_g2	VIT_16s0100g00350	GO:0055085	transmembrane transport	biological_process	ABC transporters	Environmental Information Processing	Membrane transport
TRINITY_DN38220_c0_g1	POM1	GO:0010053	root epidermal cell differentiation	biological_process	Amino sugar and nucleotide sugar metabolism	Metabolism	Carbohydrate metabolism
TRINITY_DN38233_c2_g2	POPTR_0009s07710g	GO:0009646	response to absence of light	biological_process	Alanine, aspartate and glutamate metabolism	Metabolism	Amino acid metabolism
TRINITY_DN38251_c2_g1	Os02g0830100	GO:0006518	peptide metabolic process	biological_process	#N/A	#N/A	#N/A
TRINITY_DN38256_c1_g1	TPR1	GO:0006351	transcription, DNA-templated	biological_process	Ribosome biogenesis in eukaryotes	Genetic Information Processing	Translation
TRINITY_DN38267_c3_g3	AT1G09390	GO:0016042	lipid catabolic process	biological_process	Endocytosis	Cellular Processes	Transport and catabolism
TRINITY_DN38268_c1_g5	AT3G24530	GO:0019538	protein metabolic process	biological_process	Endocytosis	Cellular Processes	Transport and catabolism
TRINITY_DN38274_c0_g1	bHLH093	GO:0006351	transcription, DNA-templated	biological_process	Plant hormone signal transduction	Environmental Information Processing	Signal transduction
TRINITY_DN38292_c1_g1	LBD41	GO:0006355	regulation of transcription, DNA-templated	biological_process	#N/A	#N/A	#N/A
TRINITY_DN38292_c1_g2	LBD41	GO:0006355	regulation of transcription, DNA-templated	biological_process	#N/A	#N/A	#N/A
TRINITY_DN38295_c1_g1	PMSR4	GO:0010114	response to red light	biological_process	RNA degradation	Genetic Information Processing	Folding, sorting and degradation
TRINITY_DN38307_c0_g1	AT5G20080	GO:0009651	response to salt stress	biological_process	Amino sugar and nucleotide sugar metabolism	Metabolism	Carbohydrate metabolism
TRINITY_DN38313_c2_g1	GER5	GO:0009845	seed germination	biological_process	#N/A	#N/A	#N/A
TRINITY_DN38317_c0_g2	K4BX14	GO:0070217	transcription factor TFIIIB complex assembly	biological_process	Protein processing in endoplasmic reticulum	Genetic Information Processing	Folding, sorting and degradation
TRINITY_DN38320_c2_g8	SKP1B	GO:0016032	viral process	biological_process	Protein processing in endoplasmic reticulum	Genetic Information Processing	Folding, sorting and degradation
TRINITY_DN38327_c0_g1	NUDT2	GO:0006979	response to oxidative stress	biological_process	#N/A	#N/A	#N/A
TRINITY_DN38328_c0_g4	SLO2	GO:0010182	sugar mediated signaling pathway	biological_process	Fatty acid metabolism	Metabolism	Overview
TRINITY_DN38329_c1_g1	LFR	GO:0040008	regulation of growth	biological_process	#N/A	#N/A	#N/A
TRINITY_DN38329_c3_g2	LFR	GO:0040008	regulation of growth	biological_process	#N/A	#N/A	#N/A
TRINITY_DN38340_c0_g5	VIT_17s0000g09610	GO:0044550	secondary metabolite biosynthetic process	biological_process	Linoleic acid metabolism	Metabolism	Lipid metabolism
TRINITY_DN38365_c0_g2	AtkdsA1	GO:0010306	rhamnogalacturonan II biosynthetic process	biological_process	#N/A	#N/A	#N/A
TRINITY_DN38368_c1_g2	UBQ2	GO:0006412	translation	biological_process	Ribosome	Genetic Information Processing	Translation
TRINITY_DN38368_c1_g4	UBQ2	GO:0006412	translation	biological_process	Ribosome	Genetic Information Processing	Translation
TRINITY_DN38369_c0_g1	AT5G67630	GO:0006351	transcription, DNA-templated	biological_process	Protein processing in endoplasmic reticulum	Genetic Information Processing	Folding, sorting and degradation
TRINITY_DN38372_c0_g1	RD26	GO:0006351	transcription, DNA-templated	biological_process	#N/A	#N/A	#N/A
TRINITY_DN38389_c0_g1	POPTR_0006s29550g	GO:0071786	endoplasmic reticulum tubular network organization	biological_process	#N/A	#N/A	#N/A
TRINITY_DN38394_c1_g1	SWI3A	GO:0006351	transcription, DNA-templated	biological_process	#N/A	#N/A	#N/A
TRINITY_DN38397_c1_g3	HCF243	GO:0010207	photosystem II assembly	biological_process	#N/A	#N/A	#N/A
TRINITY_DN38407_c0_g2	AT3G11210	GO:0016042	lipid catabolic process	biological_process	#N/A	#N/A	#N/A
TRINITY_DN38408_c1_g2	VIT_17s0000g09510	GO:0044550	secondary metabolite biosynthetic process	biological_process	Linoleic acid metabolism	Metabolism	Lipid metabolism
TRINITY_DN38412_c1_g2	ERD7	GO:0009414	response to water deprivation	biological_process	Endocytosis	Cellular Processes	Transport and catabolism
TRINITY_DN38417_c0_g1	PIF7	GO:0006351	transcription, DNA-templated	biological_process	Plant hormone signal transduction	Environmental Information Processing	Signal transduction
TRINITY_DN38429_c0_g5	POPTR_0015s00250g	GO:0055085	transmembrane transport	biological_process	ABC transporters	Environmental Information Processing	Membrane transport
TRINITY_DN38429_c0_g6	GLYMA_04G203600	GO:0090502	RNA phosphodiester bond hydrolysis, endonucleolytic	biological_process	Endocytosis	Cellular Processes	Transport and catabolism
TRINITY_DN38431_c1_g2	HSP17.4	GO:0009408	response to heat	biological_process	Protein processing in endoplasmic reticulum	Genetic Information Processing	Folding, sorting and degradation
TRINITY_DN38432_c0_g1	AT4G36180	GO:0007169	transmembrane receptor protein tyrosine kinase signaling pathway	biological_process	Plant-pathogen interaction	Organismal Systems	Environmental adaptation
TRINITY_DN38437_c2_g1	POPTR_0008s09380g	GO:1901657	glycosyl compound metabolic process	biological_process	Cyanoamino acid metabolism	Metabolism	Metabolism of other amino acids
TRINITY_DN38439_c0_g1	POPTR_0015s06330g	GO:0006508	proteolysis	biological_process	#N/A	#N/A	#N/A
TRINITY_DN38448_c0_g1	ARF11	GO:0006351	transcription, DNA-templated	biological_process	Plant hormone signal transduction	Environmental Information Processing	Signal transduction
TRINITY_DN38448_c0_g2	ARF11	GO:0006351	transcription, DNA-templated	biological_process	Plant hormone signal transduction	Environmental Information Processing	Signal transduction
TRINITY_DN38459_c0_g1	K4BKE0	GO:0034219	carbohydrate transmembrane transport	biological_process	Cyanoamino acid metabolism	Metabolism	Metabolism of other amino acids
TRINITY_DN38486_c0_g1	VIT_04s0008g04750	GO:0044550	secondary metabolite biosynthetic process	biological_process	#N/A	#N/A	#N/A
TRINITY_DN38494_c1_g3	PSK3	GO:0007275	multicellular organism development	biological_process	#N/A	#N/A	#N/A
TRINITY_DN38494_c1_g4	PSK3	GO:0007275	multicellular organism development	biological_process	#N/A	#N/A	#N/A
TRINITY_DN38498_c0_g2	AT4G08790	GO:0046686	response to cadmium ion	biological_process	Alanine, aspartate and glutamate metabolism	Metabolism	Amino acid metabolism
TRINITY_DN38500_c0_g1	MBF1C	GO:0006351	transcription, DNA-templated	biological_process	#N/A	#N/A	#N/A
TRINITY_DN38503_c1_g3	AT5G50350	GO:0006979	response to oxidative stress	biological_process	#N/A	#N/A	#N/A
TRINITY_DN38508_c1_g1	K4C822	GO:0008654	phospholipid biosynthetic process	biological_process	Glycerophospholipid metabolism	Metabolism	Lipid metabolism
TRINITY_DN38512_c0_g2	EBP	GO:0006351	transcription, DNA-templated	biological_process	Plant-pathogen interaction	Organismal Systems	Environmental adaptation
TRINITY_DN38518_c0_g6	RGFR1	GO:0016032	viral process	biological_process	Plant hormone signal transduction	Environmental Information Processing	Signal transduction
TRINITY_DN38518_c0_g8	RGFR1	GO:0016032	viral process	biological_process	Plant-pathogen interaction	Organismal Systems	Environmental adaptation
TRINITY_DN38530_c1_g1	SSI2	GO:0006636	unsaturated fatty acid biosynthetic process	biological_process	Fatty acid metabolism	Metabolism	Overview
TRINITY_DN38530_c1_g2	SSI2	GO:0006636	unsaturated fatty acid biosynthetic process	biological_process	Fatty acid metabolism	Metabolism	Overview
TRINITY_DN38531_c0_g3	PCAP1	GO:0016032	viral process	biological_process	#N/A	#N/A	#N/A
TRINITY_DN38540_c2_g1	VIT_17s0000g05110	GO:0044550	secondary metabolite biosynthetic process	biological_process	Limonene and pinene degradation	Metabolism	Metabolism of terpenoids and polyketides
TRINITY_DN38551_c0_g5	NIG	GO:0009615	response to virus	biological_process	#N/A	#N/A	#N/A
TRINITY_DN38552_c1_g1	POPTR_0002s24220g	GO:0042254	ribosome biogenesis	biological_process	Ribosome biogenesis in eukaryotes	Genetic Information Processing	Translation
TRINITY_DN38567_c1_g1	ADG1	GO:0019252	starch biosynthetic process	biological_process	Starch and sucrose metabolism	Metabolism	Carbohydrate metabolism
TRINITY_DN38573_c1_g3	AT4G23680	GO:0009607	response to biotic stimulus	biological_process	#N/A	#N/A	#N/A
TRINITY_DN38579_c0_g1	VIT_13s0064g01580	GO:0009651	response to salt stress	biological_process	Cyanoamino acid metabolism	Metabolism	Metabolism of other amino acids
TRINITY_DN38596_c0_g3	AT2G40270	GO:0006468	protein phosphorylation	biological_process	Plant-pathogen interaction	Organismal Systems	Environmental adaptation
TRINITY_DN38605_c0_g4	DPMS3	GO:0035269	protein O-linked mannosylation	biological_process	N-Glycan biosynthesis	Metabolism	Glycan biosynthesis and metabolism
TRINITY_DN38619_c0_g1	VIT_01s0011g04610	GO:0070217	transcription factor TFIIIB complex assembly	biological_process	#N/A	#N/A	#N/A
TRINITY_DN38628_c1_g2	TOPP4	GO:0010161	red light signaling pathway	biological_process	mRNA surveillance pathway	Genetic Information Processing	Translation
TRINITY_DN38637_c0_g4	TPL	GO:0010051	xylem and phloem pattern formation	biological_process	#N/A	#N/A	#N/A
TRINITY_DN38638_c1_g3	RTFL12	GO:0048367	shoot system development	biological_process	#N/A	#N/A	#N/A
TRINITY_DN38649_c1_g1	TED4	GO:0010119	regulation of stomatal movement	biological_process	Porphyrin and chlorophyll metabolism	Metabolism	Metabolism of cofactors and vitamins
TRINITY_DN38650_c0_g2	BPG3	GO:0009741	response to brassinosteroid	biological_process	Endocytosis	Cellular Processes	Transport and catabolism
TRINITY_DN38657_c0_g1	VIT_10s0003g04510	GO:0007165	signal transduction	biological_process	#N/A	#N/A	#N/A
TRINITY_DN38659_c1_g3	GCH	GO:0009231	riboflavin biosynthetic process	biological_process	Riboflavin metabolism	Metabolism	Metabolism of cofactors and vitamins
TRINITY_DN38659_c1_g4	GCH	GO:0009231	riboflavin biosynthetic process	biological_process	Riboflavin metabolism	Metabolism	Metabolism of cofactors and vitamins
TRINITY_DN38666_c3_g1	HAT14	GO:0006351	transcription, DNA-templated	biological_process	#N/A	#N/A	#N/A
TRINITY_DN38667_c0_g1	VIT_17s0000g10190	GO:0002098	tRNA wobble uridine modification	biological_process	Porphyrin and chlorophyll metabolism	Metabolism	Metabolism of cofactors and vitamins
TRINITY_DN38684_c1_g1	POPTR_0005s09720g	GO:0006434	seryl-tRNA aminoacylation	biological_process	Aminoacyl-tRNA biosynthesis	Genetic Information Processing	Translation
TRINITY_DN38692_c3_g1	PEL3	GO:0010090	trichome morphogenesis	biological_process	Phenylpropanoid biosynthesis	Metabolism	Biosynthesis of other secondary metabolites
TRINITY_DN38695_c0_g1	VIT_14s0068g01110	GO:0006517	protein deglycosylation	biological_process	Other glycan degradation	Metabolism	Glycan biosynthesis and metabolism
TRINITY_DN38708_c1_g5	K4AWB1	GO:0030150	protein import into mitochondrial matrix	biological_process	#N/A	#N/A	#N/A
TRINITY_DN38714_c2_g1	RMI1	GO:0000712	resolution of meiotic recombination intermediates	biological_process	#N/A	#N/A	#N/A
TRINITY_DN38732_c0_g2	ASPGA1	GO:0006508	proteolysis	biological_process	Other glycan degradation	Metabolism	Glycan biosynthesis and metabolism
TRINITY_DN38736_c1_g1	SHN1	GO:0010166	wax metabolic process	biological_process	Plant-pathogen interaction	Organismal Systems	Environmental adaptation
TRINITY_DN38736_c3_g1	CHLI1	GO:0009735	response to cytokinin	biological_process	Porphyrin and chlorophyll metabolism	Metabolism	Metabolism of cofactors and vitamins
TRINITY_DN38743_c1_g7	AT1G68300	GO:0006950	response to stress	biological_process	#N/A	#N/A	#N/A
TRINITY_DN38745_c2_g6	EIF6	GO:0000054	ribosomal subunit export from nucleus	biological_process	Ribosome biogenesis in eukaryotes	Genetic Information Processing	Translation
TRINITY_DN38768_c2_g1	VEP1	GO:0010051	xylem and phloem pattern formation	biological_process	Pentose and glucuronate interconversions	Metabolism	Carbohydrate metabolism
TRINITY_DN38822_c3_g2	LOL2	GO:0009617	response to bacterium	biological_process	#N/A	#N/A	#N/A
TRINITY_DN38831_c0_g2	VIT_08s0007g02230	GO:0006412	translation	biological_process	#N/A	#N/A	#N/A
TRINITY_DN38839_c1_g1	AT2G01060	GO:0006351	transcription, DNA-templated	biological_process	RNA transport	Genetic Information Processing	Translation
TRINITY_DN38845_c0_g2	VIT_15s0021g01330	GO:0006220	pyrimidine nucleotide metabolic process	biological_process	Purine metabolism	Metabolism	Nucleotide metabolism
TRINITY_DN38848_c0_g1	AP1	GO:0006351	transcription, DNA-templated	biological_process	RNA transport	Genetic Information Processing	Translation
TRINITY_DN38860_c1_g6	PORB	GO:0009723	response to ethylene	biological_process	Porphyrin and chlorophyll metabolism	Metabolism	Metabolism of cofactors and vitamins
TRINITY_DN38868_c1_g5	AT1G77640	GO:0006351	transcription, DNA-templated	biological_process	#N/A	#N/A	#N/A
TRINITY_DN38876_c2_g2	FH	GO:0006979	response to oxidative stress	biological_process	Porphyrin and chlorophyll metabolism	Metabolism	Metabolism of cofactors and vitamins
TRINITY_DN38878_c3_g1	SRC2	GO:0006623	protein targeting to vacuole	biological_process	#N/A	#N/A	#N/A
TRINITY_DN38879_c0_g1	POPTR_0009s15780g	GO:0007018	microtubule-based movement	biological_process	#N/A	#N/A	#N/A
TRINITY_DN38880_c2_g2	GLYMA_15G162600	GO:0051453	regulation of intracellular pH	biological_process	Oxidative phosphorylation	Metabolism	Energy metabolism
TRINITY_DN38880_c2_g3	LOC_Os04g56160	GO:0051453	regulation of intracellular pH	biological_process	Oxidative phosphorylation	Metabolism	Energy metabolism
TRINITY_DN38888_c0_g2	TPR2	GO:0006351	transcription, DNA-templated	biological_process	Ribosome biogenesis in eukaryotes	Genetic Information Processing	Translation
TRINITY_DN38892_c0_g2	AT4G26550	GO:0016192	vesicle-mediated transport	biological_process	#N/A	#N/A	#N/A
TRINITY_DN38919_c1_g1	AT4G02940	GO:0080167	response to karrikin	biological_process	#N/A	#N/A	#N/A
TRINITY_DN38923_c2_g1	DPE1	GO:0005983	starch catabolic process	biological_process	Starch and sucrose metabolism	Metabolism	Carbohydrate metabolism
TRINITY_DN38926_c1_g1	POPTR_0015s15000g	GO:0007165	signal transduction	biological_process	#N/A	#N/A	#N/A
TRINITY_DN38933_c0_g7	AT4G00467	GO:0008150	biological_process	biological_process	#N/A	#N/A	#N/A
TRINITY_DN38934_c0_g3	AT3G04450	GO:0006351	transcription, DNA-templated	biological_process	Biosynthesis of amino acids	Metabolism	Overview
TRINITY_DN38953_c0_g2	VIT_07s0005g00940	GO:0007018	microtubule-based movement	biological_process	Ribosome biogenesis in eukaryotes	Genetic Information Processing	Translation
TRINITY_DN38995_c1_g1	VIT_07s0005g02600	GO:0090502	RNA phosphodiester bond hydrolysis, endonucleolytic	biological_process	#N/A	#N/A	#N/A
TRINITY_DN38998_c0_g2	PLT2	GO:0006351	transcription, DNA-templated	biological_process	Phosphatidylinositol signaling system	Environmental Information Processing	Signal transduction
TRINITY_DN39019_c1_g3	BOA	GO:0006351	transcription, DNA-templated	biological_process	Plant hormone signal transduction	Environmental Information Processing	Signal transduction
TRINITY_DN39024_c1_g1	K4BMM7	GO:0006412	translation	biological_process	Ribosome	Genetic Information Processing	Translation
TRINITY_DN39035_c0_g2	POK	GO:0019953	sexual reproduction	biological_process	#N/A	#N/A	#N/A
TRINITY_DN39055_c0_g2	OXS3	GO:0006979	response to oxidative stress	biological_process	#N/A	#N/A	#N/A
TRINITY_DN39061_c0_g1	NRB4	GO:0006351	transcription, DNA-templated	biological_process	#N/A	#N/A	#N/A
TRINITY_DN39065_c1_g1	AT5G44730	GO:0008152	metabolic process	biological_process	#N/A	#N/A	#N/A
TRINITY_DN39087_c2_g3	VIT_18s0001g13790	GO:0044550	secondary metabolite biosynthetic process	biological_process	Linoleic acid metabolism	Metabolism	Lipid metabolism
TRINITY_DN39090_c1_g1	VIT_14s0036g00520	GO:0006567	threonine catabolic process	biological_process	Biosynthesis of amino acids	Metabolism	Overview
TRINITY_DN39097_c2_g1	ERF9	GO:0006351	transcription, DNA-templated	biological_process	RNA polymerase	Genetic Information Processing	Transcription
TRINITY_DN39106_c2_g2	VIT_05s0049g01350	GO:0007018	microtubule-based movement	biological_process	Endocytosis	Cellular Processes	Transport and catabolism
TRINITY_DN39113_c0_g2	SAUR74	GO:0009733	response to auxin	biological_process	N-Glycan biosynthesis	Metabolism	Glycan biosynthesis and metabolism
TRINITY_DN39114_c0_g1	GLYMA_04G101300	GO:0034976	response to endoplasmic reticulum stress	biological_process	#N/A	#N/A	#N/A
TRINITY_DN39117_c4_g1	ICE1	GO:0006351	transcription, DNA-templated	biological_process	Pentose and glucuronate interconversions	Metabolism	Carbohydrate metabolism
TRINITY_DN39130_c0_g1	GGT4	GO:0006805	xenobiotic metabolic process	biological_process	Taurine and hypotaurine metabolism	Metabolism	Metabolism of other amino acids
TRINITY_DN39136_c0_g1	PAL2	GO:0009611	response to wounding	biological_process	Phenylpropanoid biosynthesis	Metabolism	Biosynthesis of other secondary metabolites
TRINITY_DN39136_c0_g3	PAL2	GO:0009611	response to wounding	biological_process	Phenylpropanoid biosynthesis	Metabolism	Biosynthesis of other secondary metabolites
TRINITY_DN39136_c0_g4	PAL2	GO:0009611	response to wounding	biological_process	Phenylpropanoid biosynthesis	Metabolism	Biosynthesis of other secondary metabolites
TRINITY_DN39137_c1_g2	YSL2	GO:0055085	transmembrane transport	biological_process	#N/A	#N/A	#N/A
TRINITY_DN39137_c1_g4	YSL2	GO:0055085	transmembrane transport	biological_process	Carbon metabolism	Metabolism	Overview
TRINITY_DN39162_c0_g5	RAP2.4	GO:0006351	transcription, DNA-templated	biological_process	Plant-pathogen interaction	Organismal Systems	Environmental adaptation
TRINITY_DN39167_c1_g2	AT3G23600	GO:0009651	response to salt stress	biological_process	#N/A	#N/A	#N/A
TRINITY_DN39173_c1_g1	AT4G14746	GO:0008150	biological_process	biological_process	#N/A	#N/A	#N/A
TRINITY_DN39174_c0_g1	PFA-DSP4	GO:1900424	regulation of defense response to bacterium	biological_process	#N/A	#N/A	#N/A
TRINITY_DN39179_c0_g3	VIT_14s0060g00120	GO:2000280	regulation of root development	biological_process	#N/A	#N/A	#N/A
TRINITY_DN39179_c0_g5	VIT_14s0060g00120	GO:2000280	regulation of root development	biological_process	#N/A	#N/A	#N/A
TRINITY_DN39184_c1_g1	RAN3	GO:0007264	small GTPase mediated signal transduction	biological_process	RNA transport	Genetic Information Processing	Translation
TRINITY_DN39231_c0_g1	CYCD1;1	GO:0051726	regulation of cell cycle	biological_process	Plant hormone signal transduction	Environmental Information Processing	Signal transduction
TRINITY_DN39235_c1_g1	Os04g0220500	GO:0006508	proteolysis	biological_process	2-Oxocarboxylic acid metabolism	Metabolism	Overview
TRINITY_DN39237_c1_g4	BZIP61	GO:0006351	transcription, DNA-templated	biological_process	Protein processing in endoplasmic reticulum	Genetic Information Processing	Folding, sorting and degradation
TRINITY_DN39239_c0_g3	AT4G36010	GO:0051707	response to other organism	biological_process	RNA transport	Genetic Information Processing	Translation
TRINITY_DN39240_c2_g1	AIL5	GO:0006351	transcription, DNA-templated	biological_process	Plant hormone signal transduction	Environmental Information Processing	Signal transduction
TRINITY_DN39246_c1_g2	UBP12	GO:0006511	ubiquitin-dependent protein catabolic process	biological_process	#N/A	#N/A	#N/A
TRINITY_DN39246_c1_g3	UBP12	GO:0006511	ubiquitin-dependent protein catabolic process	biological_process	#N/A	#N/A	#N/A
TRINITY_DN39251_c2_g3	POPTR_0001s19270g	GO:0006952	defense response	biological_process	#N/A	#N/A	#N/A
TRINITY_DN39257_c0_g1	POPTR_0004s06190g	GO:0006412	translation	biological_process	Ribosome	Genetic Information Processing	Translation
TRINITY_DN39259_c0_g6	RSR4	GO:0042819	vitamin B6 biosynthetic process	biological_process	Vitamin B6 metabolism	Metabolism	Metabolism of cofactors and vitamins
TRINITY_DN39266_c1_g2	LRX1	GO:0009826	unidimensional cell growth	biological_process	Ribosome	Genetic Information Processing	Translation
TRINITY_DN39290_c0_g2	SWI1	GO:0007131	reciprocal meiotic recombination	biological_process	Ribosome biogenesis in eukaryotes	Genetic Information Processing	Translation
TRINITY_DN39298_c0_g1	PERK1	GO:0009611	response to wounding	biological_process	#N/A	#N/A	#N/A
TRINITY_DN39305_c1_g2	GLYMA_05G085400	GO:0007018	microtubule-based movement	biological_process	#N/A	#N/A	#N/A
TRINITY_DN39308_c0_g2	IAA19	GO:0006351	transcription, DNA-templated	biological_process	Plant hormone signal transduction	Environmental Information Processing	Signal transduction
TRINITY_DN39308_c0_g3	AXR3	GO:0006351	transcription, DNA-templated	biological_process	Plant hormone signal transduction	Environmental Information Processing	Signal transduction
TRINITY_DN39346_c0_g3	GLYMA_09G233400	GO:0044550	secondary metabolite biosynthetic process	biological_process	#N/A	#N/A	#N/A
TRINITY_DN39360_c0_g1	MIOX1	GO:0006949	syncytium formation	biological_process	Ascorbate and aldarate metabolism	Metabolism	Carbohydrate metabolism
TRINITY_DN39373_c0_g1	K4BW06	GO:0006413	translational initiation	biological_process	#N/A	#N/A	#N/A
TRINITY_DN39380_c1_g1	VIT_14s0083g01110	GO:0016125	sterol metabolic process	biological_process	Brassinosteroid biosynthesis	Metabolism	Metabolism of terpenoids and polyketides
TRINITY_DN39384_c0_g3	AAE3	GO:0010214	seed coat development	biological_process	Peroxisome	Cellular Processes	Transport and catabolism
TRINITY_DN39387_c2_g2	BCDH	GO:0055114	oxidation-reduction process	biological_process	Propanoate metabolism	Metabolism	Carbohydrate metabolism
TRINITY_DN39395_c0_g1	AT1G59780	GO:0006952	defense response	biological_process	Plant-pathogen interaction	Organismal Systems	Environmental adaptation
TRINITY_DN39401_c0_g2	AP2	GO:0006351	transcription, DNA-templated	biological_process	#N/A	#N/A	#N/A
TRINITY_DN39403_c0_g1	ITPK1	GO:0010264	myo-inositol hexakisphosphate biosynthetic process	biological_process	Phosphatidylinositol signaling system	Environmental Information Processing	Signal transduction
TRINITY_DN39404_c1_g1	ECHID	GO:0042371	vitamin K biosynthetic process	biological_process	Ubiquinone and other terpenoid-quinone biosynthesis	Metabolism	Metabolism of cofactors and vitamins
TRINITY_DN39404_c1_g2	ECHID	GO:0042371	vitamin K biosynthetic process	biological_process	Ubiquinone and other terpenoid-quinone biosynthesis	Metabolism	Metabolism of cofactors and vitamins
TRINITY_DN39405_c2_g1	FRO1	GO:0006970	response to osmotic stress	biological_process	Oxidative phosphorylation	Metabolism	Energy metabolism
TRINITY_DN39411_c2_g1	AT3G59340	GO:0006810	transport	biological_process	#N/A	#N/A	#N/A
TRINITY_DN39430_c1_g2	VIT_17s0000g05860	GO:0006869	lipid transport	biological_process	ABC transporters	Environmental Information Processing	Membrane transport
TRINITY_DN39442_c4_g1	AP2	GO:0006351	transcription, DNA-templated	biological_process	Aminoacyl-tRNA biosynthesis	Genetic Information Processing	Translation
TRINITY_DN39455_c1_g1	GPX5	GO:0006979	response to oxidative stress	biological_process	Glutathione metabolism	Metabolism	Metabolism of other amino acids
TRINITY_DN39456_c2_g1	TMKL1	GO:0007169	transmembrane receptor protein tyrosine kinase signaling pathway	biological_process	Plant-pathogen interaction	Organismal Systems	Environmental adaptation
TRINITY_DN39463_c2_g4	ARF16	GO:0006351	transcription, DNA-templated	biological_process	Plant hormone signal transduction	Environmental Information Processing	Signal transduction
TRINITY_DN39464_c2_g5	NF-YB3	GO:0006351	transcription, DNA-templated	biological_process	DNA replication	Genetic Information Processing	Replication and repair
TRINITY_DN39488_c0_g4	AT3G47090	GO:0007169	transmembrane receptor protein tyrosine kinase signaling pathway	biological_process	Aminoacyl-tRNA biosynthesis	Genetic Information Processing	Translation
TRINITY_DN39506_c2_g4	PAB2	GO:0016032	viral process	biological_process	RNA transport	Genetic Information Processing	Translation
TRINITY_DN39506_c2_g5	PAB2	GO:0016032	viral process	biological_process	RNA transport	Genetic Information Processing	Translation
TRINITY_DN39518_c3_g1	HSFA2	GO:0006351	transcription, DNA-templated	biological_process	#N/A	#N/A	#N/A
TRINITY_DN39524_c2_g1	HDA08	GO:0006351	transcription, DNA-templated	biological_process	#N/A	#N/A	#N/A
TRINITY_DN39532_c0_g1	HSP18.2	GO:0042542	response to hydrogen peroxide	biological_process	Protein processing in endoplasmic reticulum	Genetic Information Processing	Folding, sorting and degradation
TRINITY_DN39532_c0_g2	HSP18.2	GO:0042542	response to hydrogen peroxide	biological_process	Protein processing in endoplasmic reticulum	Genetic Information Processing	Folding, sorting and degradation
TRINITY_DN39535_c1_g3	THE1	GO:0009826	unidimensional cell growth	biological_process	Plant-pathogen interaction	Organismal Systems	Environmental adaptation
TRINITY_DN39549_c0_g1	G6PD2	GO:0009051	pentose-phosphate shunt, oxidative branch	biological_process	Carbon metabolism	Metabolism	Overview
TRINITY_DN39562_c2_g1	DIVARICATA	GO:0009908	flower development	biological_process	Pentose and glucuronate interconversions	Metabolism	Carbohydrate metabolism
TRINITY_DN39589_c0_g4	ZAR1	GO:0010069	zygote asymmetric cytokinesis in embryo sac	biological_process	Plant hormone signal transduction	Environmental Information Processing	Signal transduction
TRINITY_DN39597_c1_g2	DBP1	GO:0050688	regulation of defense response to virus	biological_process	#N/A	#N/A	#N/A
TRINITY_DN39603_c0_g1	CAP1	GO:0080147	root hair cell development	biological_process	Plant-pathogen interaction	Organismal Systems	Environmental adaptation
TRINITY_DN39634_c1_g1	VIT_05s0077g01690	GO:0080163	regulation of protein serine/threonine phosphatase activity	biological_process	#N/A	#N/A	#N/A
TRINITY_DN39643_c0_g1	VTE5	GO:0010189	vitamin E biosynthetic process	biological_process	Terpenoid backbone biosynthesis	Metabolism	Metabolism of terpenoids and polyketides
TRINITY_DN39646_c0_g1	PCR2	GO:0006979	response to oxidative stress	biological_process	#N/A	#N/A	#N/A
TRINITY_DN39668_c1_g4	K4B6Q1	GO:0000103	sulfate assimilation	biological_process	Purine metabolism	Metabolism	Nucleotide metabolism
TRINITY_DN39672_c0_g4	OFP8	GO:0006351	transcription, DNA-templated	biological_process	Cyanoamino acid metabolism	Metabolism	Metabolism of other amino acids
TRINITY_DN39694_c0_g1	TMO6	GO:0006351	transcription, DNA-templated	biological_process	Circadian rhythm - plant	Organismal Systems	Environmental adaptation
TRINITY_DN39694_c0_g4	AT1G28310	GO:0006351	transcription, DNA-templated	biological_process	Circadian rhythm - plant	Organismal Systems	Environmental adaptation
TRINITY_DN39702_c1_g6	VIT_05s0124g00670	GO:0007165	signal transduction	biological_process	#N/A	#N/A	#N/A
TRINITY_DN39734_c2_g2	AT1G65280	GO:0006457	protein folding	biological_process	Protein processing in endoplasmic reticulum	Genetic Information Processing	Folding, sorting and degradation
TRINITY_DN39740_c0_g1	AT5G36930	GO:0007165	signal transduction	biological_process	Endocytosis	Cellular Processes	Transport and catabolism
TRINITY_DN39745_c2_g1	AT5G63410	GO:0007169	transmembrane receptor protein tyrosine kinase signaling pathway	biological_process	Plant-pathogen interaction	Organismal Systems	Environmental adaptation
TRINITY_DN39750_c0_g1	HSP70T-2	GO:0042542	response to hydrogen peroxide	biological_process	Endocytosis	Cellular Processes	Transport and catabolism
TRINITY_DN39757_c0_g2	K4BBL3	GO:0006810	transport	biological_process	Carbon metabolism	Metabolism	Overview
TRINITY_DN39758_c0_g2	OPT7	GO:0055085	transmembrane transport	biological_process	#N/A	#N/A	#N/A
TRINITY_DN39758_c0_g3	OPT7	GO:0055085	transmembrane transport	biological_process	#N/A	#N/A	#N/A
TRINITY_DN39763_c0_g1	VIT_18s0001g02530	GO:0010501	RNA secondary structure unwinding	biological_process	RNA transport	Genetic Information Processing	Translation
TRINITY_DN39795_c3_g1	exosc10	GO:0006396	RNA processing	biological_process	RNA degradation	Genetic Information Processing	Folding, sorting and degradation
TRINITY_DN39823_c2_g3	VIT_04s0079g00260	GO:0006810	transport	biological_process	#N/A	#N/A	#N/A
TRINITY_DN39843_c0_g1	AT1G58602	GO:0006952	defense response	biological_process	Plant-pathogen interaction	Organismal Systems	Environmental adaptation
TRINITY_DN39847_c3_g1	VIT_02s0012g01780	GO:0042273	ribosomal large subunit biogenesis	biological_process	#N/A	#N/A	#N/A
TRINITY_DN39873_c1_g7	GLYMA_07G198500	GO:0006412	translation	biological_process	Ribosome	Genetic Information Processing	Translation
TRINITY_DN39878_c0_g2	EXPA1	GO:0009826	unidimensional cell growth	biological_process	#N/A	#N/A	#N/A
TRINITY_DN39878_c1_g1	EXPA8	GO:0009826	unidimensional cell growth	biological_process	#N/A	#N/A	#N/A
TRINITY_DN39880_c1_g1	K4ASI4	GO:0042254	ribosome biogenesis	biological_process	Plant-pathogen interaction	Organismal Systems	Environmental adaptation
TRINITY_DN39881_c3_g1	RTFL2	GO:0048367	shoot system development	biological_process	#N/A	#N/A	#N/A
TRINITY_DN39883_c0_g1	NLP7	GO:0006351	transcription, DNA-templated	biological_process	#N/A	#N/A	#N/A
TRINITY_DN39892_c5_g2	POPTR_0010s01850g	GO:0006355	regulation of transcription, DNA-templated	biological_process	#N/A	#N/A	#N/A
TRINITY_DN39896_c3_g3	FVE	GO:0009826	unidimensional cell growth	biological_process	Peroxisome	Cellular Processes	Transport and catabolism
TRINITY_DN39905_c1_g2	AT3G50230	GO:0007169	transmembrane receptor protein tyrosine kinase signaling pathway	biological_process	Plant hormone signal transduction	Environmental Information Processing	Signal transduction
TRINITY_DN39918_c1_g1	AT1G22690	GO:0009739	response to gibberellin	biological_process	#N/A	#N/A	#N/A
TRINITY_DN39918_c2_g1	GRF7	GO:0006351	transcription, DNA-templated	biological_process	#N/A	#N/A	#N/A
TRINITY_DN39921_c2_g1	AT3G54510	GO:0006811	ion transport	biological_process	Sesquiterpenoid and triterpenoid biosynthesis	Metabolism	Metabolism of terpenoids and polyketides
TRINITY_DN39946_c1_g3	HIP1	GO:0046686	response to cadmium ion	biological_process	#N/A	#N/A	#N/A
TRINITY_DN39952_c0_g1	ACAT2	GO:0016125	sterol metabolic process	biological_process	Carbon metabolism	Metabolism	Overview
TRINITY_DN39952_c0_g2	ACAT2	GO:0016125	sterol metabolic process	biological_process	Carbon metabolism	Metabolism	Overview
TRINITY_DN39978_c1_g1	GLYMA_01G005900	GO:0042989	sequestering of actin monomers	biological_process	SNARE interactions in vesicular transport	Genetic Information Processing	Folding, sorting and degradation
TRINITY_DN39987_c2_g1	VPS2.2	GO:0016192	vesicle-mediated transport	biological_process	Endocytosis	Cellular Processes	Transport and catabolism
TRINITY_DN39989_c1_g2	AT4G27130	GO:0006413	translational initiation	biological_process	RNA transport	Genetic Information Processing	Translation
TRINITY_DN39991_c0_g2	UBP3	GO:0006511	ubiquitin-dependent protein catabolic process	biological_process	Endocytosis	Cellular Processes	Transport and catabolism
TRINITY_DN39995_c1_g3	DOT5	GO:0006351	transcription, DNA-templated	biological_process	#N/A	#N/A	#N/A
TRINITY_DN40019_c2_g1	XF1	GO:0016126	sterol biosynthetic process	biological_process	Sesquiterpenoid and triterpenoid biosynthesis	Metabolism	Metabolism of terpenoids and polyketides
TRINITY_DN40019_c2_g2	XF1	GO:0016126	sterol biosynthetic process	biological_process	Sesquiterpenoid and triterpenoid biosynthesis	Metabolism	Metabolism of terpenoids and polyketides
TRINITY_DN40037_c1_g1	VIT_08s0007g05340	GO:0007018	microtubule-based movement	biological_process	#N/A	#N/A	#N/A
TRINITY_DN40081_c0_g1	VIT_01s0011g00750	GO:1901657	glycosyl compound metabolic process	biological_process	Cyanoamino acid metabolism	Metabolism	Metabolism of other amino acids
TRINITY_DN40088_c1_g1	ATE2F2	GO:0006351	transcription, DNA-templated	biological_process	#N/A	#N/A	#N/A
TRINITY_DN40092_c0_g1	VIT_19s0015g01340	GO:0008535	respiratory chain complex IV assembly	biological_process	Porphyrin and chlorophyll metabolism	Metabolism	Metabolism of cofactors and vitamins
TRINITY_DN40112_c1_g1	K4CUC7	GO:0006508	proteolysis	biological_process	#N/A	#N/A	#N/A
TRINITY_DN40122_c1_g1	AT2G16250	GO:0007169	transmembrane receptor protein tyrosine kinase signaling pathway	biological_process	Plant hormone signal transduction	Environmental Information Processing	Signal transduction
TRINITY_DN40125_c1_g1	K4CL21	GO:0007165	signal transduction	biological_process	#N/A	#N/A	#N/A
TRINITY_DN40128_c3_g2	CIPK25	GO:0007165	signal transduction	biological_process	Plant hormone signal transduction	Environmental Information Processing	Signal transduction
TRINITY_DN40130_c0_g5	POPTR_0011s02040g	GO:0007165	signal transduction	biological_process	#N/A	#N/A	#N/A
TRINITY_DN40145_c1_g3	BEH4	GO:0006351	transcription, DNA-templated	biological_process	Plant hormone signal transduction	Environmental Information Processing	Signal transduction
TRINITY_DN40148_c2_g5	POPTR_0003s21470g	GO:0009699	phenylpropanoid biosynthetic process	biological_process	Aminoacyl-tRNA biosynthesis	Genetic Information Processing	Translation
TRINITY_DN40154_c0_g1	VIT_19s0090g01600	GO:0007018	microtubule-based movement	biological_process	Endocytosis	Cellular Processes	Transport and catabolism
TRINITY_DN40168_c0_g1	AT2G40270	GO:0006468	protein phosphorylation	biological_process	Plant-pathogen interaction	Organismal Systems	Environmental adaptation
TRINITY_DN40174_c0_g2	CESA4	GO:0009834	plant-type secondary cell wall biogenesis	biological_process	Starch and sucrose metabolism	Metabolism	Carbohydrate metabolism
TRINITY_DN40183_c0_g2	AT2G18750	GO:0006950	response to stress	biological_process	#N/A	#N/A	#N/A
TRINITY_DN40190_c0_g1	UBP6	GO:0006511	ubiquitin-dependent protein catabolic process	biological_process	#N/A	#N/A	#N/A
TRINITY_DN40197_c0_g3	VIT_07s0104g00180	GO:0006508	proteolysis	biological_process	#N/A	#N/A	#N/A
TRINITY_DN40223_c0_g1	VIT_03s0091g01090	GO:0009690	cytokinin metabolic process	biological_process	#N/A	#N/A	#N/A
TRINITY_DN40241_c0_g3	VIT_15s0046g01780	GO:0006412	translation	biological_process	Ribosome	Genetic Information Processing	Translation
TRINITY_DN40253_c0_g1	VIT_04s0044g00310	GO:0006810	transport	biological_process	#N/A	#N/A	#N/A
TRINITY_DN40253_c0_g2	POPTR_0019s01810g	GO:0006810	transport	biological_process	#N/A	#N/A	#N/A
TRINITY_DN40258_c1_g1	CYP94C1	GO:0009611	response to wounding	biological_process	Cutin, suberine and wax biosynthesis	Metabolism	Lipid metabolism
TRINITY_DN40258_c1_g2	CYP94C1	GO:0009611	response to wounding	biological_process	Cutin, suberine and wax biosynthesis	Metabolism	Lipid metabolism
TRINITY_DN40260_c0_g1	VIT_00s0240g00050	GO:0009407	toxin catabolic process	biological_process	Glutathione metabolism	Metabolism	Metabolism of other amino acids
TRINITY_DN40261_c1_g2	DHS	GO:0008612	peptidyl-lysine modification to peptidyl-hypusine	biological_process	Sphingolipid metabolism	Metabolism	Lipid metabolism
TRINITY_DN40261_c1_g3	RUS2	GO:0010224	response to UV-B	biological_process	#N/A	#N/A	#N/A
TRINITY_DN40266_c0_g2	VIT_11s0016g01070	GO:0051603	proteolysis involved in cellular protein catabolic process	biological_process	Phagosome	Cellular Processes	Transport and catabolism
TRINITY_DN40274_c0_g1	HSFA2	GO:0006351	transcription, DNA-templated	biological_process	#N/A	#N/A	#N/A
TRINITY_DN40274_c1_g2	HSF4	GO:0006351	transcription, DNA-templated	biological_process	#N/A	#N/A	#N/A
TRINITY_DN40286_c0_g1	G6PD6	GO:0009051	pentose-phosphate shunt, oxidative branch	biological_process	Carbon metabolism	Metabolism	Overview
TRINITY_DN40305_c0_g1	CPAR2_807460	GO:0008033	tRNA processing	biological_process	RNA transport	Genetic Information Processing	Translation
TRINITY_DN40319_c1_g1	PAB8	GO:0016032	viral process	biological_process	RNA transport	Genetic Information Processing	Translation
TRINITY_DN40336_c0_g1	AT5G07150	GO:0006468	protein phosphorylation	biological_process	Plant hormone signal transduction	Environmental Information Processing	Signal transduction
TRINITY_DN40368_c2_g5	VIT_15s0048g00380	GO:0042148	strand invasion	biological_process	Homologous recombination	Genetic Information Processing	Replication and repair
TRINITY_DN40369_c3_g1	AtLEA4-1	GO:0048316	seed development	biological_process	#N/A	#N/A	#N/A
TRINITY_DN40374_c3_g1	VIT_03s0038g03150	GO:0055114	oxidation-reduction process	biological_process	#N/A	#N/A	#N/A
TRINITY_DN40406_c1_g1	CMT2	GO:0006351	transcription, DNA-templated	biological_process	Cysteine and methionine metabolism	Metabolism	Amino acid metabolism
TRINITY_DN40411_c1_g2	WRKY39	GO:0006351	transcription, DNA-templated	biological_process	Plant-pathogen interaction	Organismal Systems	Environmental adaptation
TRINITY_DN40415_c8_g1	POPTR_0008s10750g	GO:0045493	xylan catabolic process	biological_process	Starch and sucrose metabolism	Metabolism	Carbohydrate metabolism
TRINITY_DN40424_c1_g2	RAV2	GO:0006351	transcription, DNA-templated	biological_process	Plant hormone signal transduction	Environmental Information Processing	Signal transduction
TRINITY_DN40434_c2_g2	IPK1	GO:0016310	phosphorylation	biological_process	Phosphatidylinositol signaling system	Environmental Information Processing	Signal transduction
TRINITY_DN40446_c3_g1	GTE8	GO:0006351	transcription, DNA-templated	biological_process	#N/A	#N/A	#N/A
TRINITY_DN40471_c1_g1	VIT_19s0014g03240	GO:1901657	glycosyl compound metabolic process	biological_process	Cyanoamino acid metabolism	Metabolism	Metabolism of other amino acids
TRINITY_DN40471_c1_g2	VIT_19s0014g03240	GO:1901657	glycosyl compound metabolic process	biological_process	Cyanoamino acid metabolism	Metabolism	Metabolism of other amino acids
TRINITY_DN40478_c5_g1	TSC10A	GO:0030148	sphingolipid biosynthetic process	biological_process	Sphingolipid metabolism	Metabolism	Lipid metabolism
TRINITY_DN40490_c0_g1	OSCPNX1	GO:0019745	pentacyclic triterpenoid biosynthetic process	biological_process	Steroid biosynthesis	Metabolism	Lipid metabolism
TRINITY_DN40496_c0_g1	AT5G36930	GO:0007165	signal transduction	biological_process	Plant-pathogen interaction	Organismal Systems	Environmental adaptation
TRINITY_DN40499_c0_g7	BAM1	GO:0007169	transmembrane receptor protein tyrosine kinase signaling pathway	biological_process	Plant-pathogen interaction	Organismal Systems	Environmental adaptation
TRINITY_DN40509_c1_g2	AT5G62290	GO:0000387	spliceosomal snRNP assembly	biological_process	RNA transport	Genetic Information Processing	Translation
TRINITY_DN40521_c2_g1	PGD3	GO:0009744	response to sucrose	biological_process	Carbon metabolism	Metabolism	Overview
TRINITY_DN40529_c0_g1	CHER1	GO:0010051	xylem and phloem pattern formation	biological_process	#N/A	#N/A	#N/A
TRINITY_DN40534_c0_g7	AT1G49010	GO:0006351	transcription, DNA-templated	biological_process	#N/A	#N/A	#N/A
TRINITY_DN40598_c0_g2	RLP27	GO:0007165	signal transduction	biological_process	Plant-pathogen interaction	Organismal Systems	Environmental adaptation
TRINITY_DN40606_c1_g1	AT5G53750	GO:0009611	response to wounding	biological_process	#N/A	#N/A	#N/A
TRINITY_DN40618_c2_g3	AT5G42010	GO:0007165	signal transduction	biological_process	#N/A	#N/A	#N/A
TRINITY_DN40619_c0_g3	OXS3	GO:0006979	response to oxidative stress	biological_process	#N/A	#N/A	#N/A
TRINITY_DN40631_c0_g1	SHV3	GO:0010026	trichome differentiation	biological_process	Glycerophospholipid metabolism	Metabolism	Lipid metabolism
TRINITY_DN40639_c0_g1	ISTL6	GO:0006979	response to oxidative stress	biological_process	Endocytosis	Cellular Processes	Transport and catabolism
TRINITY_DN40639_c0_g2	ISTL6	GO:0006979	response to oxidative stress	biological_process	Endocytosis	Cellular Processes	Transport and catabolism
TRINITY_DN40646_c0_g2	IQD32	GO:0009737	response to abscisic acid	biological_process	#N/A	#N/A	#N/A
TRINITY_DN40649_c0_g1	VIT_18s0001g11580	GO:0044550	secondary metabolite biosynthetic process	biological_process	Limonene and pinene degradation	Metabolism	Metabolism of terpenoids and polyketides
TRINITY_DN40649_c0_g2	GLYMA_04G035600	GO:0044550	secondary metabolite biosynthetic process	biological_process	Limonene and pinene degradation	Metabolism	Metabolism of terpenoids and polyketides
TRINITY_DN40654_c0_g1	VIT_13s0084g00700	GO:0006384	transcription initiation from RNA polymerase III promoter	biological_process	#N/A	#N/A	#N/A
TRINITY_DN40660_c0_g1	APX6	GO:0010431	seed maturation	biological_process	Glutathione metabolism	Metabolism	Metabolism of other amino acids
TRINITY_DN40683_c1_g1	REV	GO:0010089	xylem development	biological_process	#N/A	#N/A	#N/A
TRINITY_DN40697_c0_g2	VIT_07s0031g01390	GO:0044550	secondary metabolite biosynthetic process	biological_process	Phenylpropanoid biosynthesis	Metabolism	Biosynthesis of other secondary metabolites
TRINITY_DN40705_c2_g1	SIS	GO:0009651	response to salt stress	biological_process	Proteasome	Genetic Information Processing	Folding, sorting and degradation
TRINITY_DN40708_c2_g1	GLYMA_20G001700	GO:0006810	transport	biological_process	Carbon metabolism	Metabolism	Overview
TRINITY_DN40710_c2_g2	VIT_14s0108g00430	GO:0055085	transmembrane transport	biological_process	ABC transporters	Environmental Information Processing	Membrane transport
TRINITY_DN40736_c1_g3	SEX1	GO:0005983	starch catabolic process	biological_process	#N/A	#N/A	#N/A
TRINITY_DN40744_c1_g3	RSR4	GO:0042819	vitamin B6 biosynthetic process	biological_process	Vitamin B6 metabolism	Metabolism	Metabolism of cofactors and vitamins
TRINITY_DN40748_c0_g2	POPTR_0019s05340g	GO:0009251	glucan catabolic process	biological_process	Cyanoamino acid metabolism	Metabolism	Metabolism of other amino acids
TRINITY_DN40748_c0_g3	LBD37	GO:0060776	simple leaf morphogenesis	biological_process	#N/A	#N/A	#N/A
TRINITY_DN40748_c0_g4	LBD37	GO:0060776	simple leaf morphogenesis	biological_process	#N/A	#N/A	#N/A
TRINITY_DN40758_c0_g1	OEP16	GO:0045037	protein import into chloroplast stroma	biological_process	#N/A	#N/A	#N/A
TRINITY_DN40762_c3_g1	VIT_11s0016g00980	GO:0044550	secondary metabolite biosynthetic process	biological_process	Tryptophan metabolism	Metabolism	Amino acid metabolism
TRINITY_DN40772_c3_g1	POPTR_0009s06920g	GO:0016125	sterol metabolic process	biological_process	Brassinosteroid biosynthesis	Metabolism	Metabolism of terpenoids and polyketides
TRINITY_DN40779_c1_g3	TPR2	GO:0006351	transcription, DNA-templated	biological_process	#N/A	#N/A	#N/A
TRINITY_DN40793_c1_g1	DIR5	GO:0009807	lignan biosynthetic process	biological_process	#N/A	#N/A	#N/A
TRINITY_DN40793_c2_g3	POPTR_0001s10160g	GO:0009699	phenylpropanoid biosynthetic process	biological_process	#N/A	#N/A	#N/A
TRINITY_DN40806_c1_g1	KJC1	GO:0046686	response to cadmium ion	biological_process	Fructose and mannose metabolism	Metabolism	Carbohydrate metabolism
TRINITY_DN40807_c0_g2	VIT_17s0000g08490	GO:0034475	U4 snRNA 3'-end processing	biological_process	RNA degradation	Genetic Information Processing	Folding, sorting and degradation
TRINITY_DN40811_c2_g1	AT1G51120	GO:0006351	transcription, DNA-templated	biological_process	#N/A	#N/A	#N/A
TRINITY_DN40819_c0_g1	AT2G39920	GO:0046686	response to cadmium ion	biological_process	#N/A	#N/A	#N/A
TRINITY_DN40824_c0_g1	POPTR_0010s15930g	GO:1901657	glycosyl compound metabolic process	biological_process	Cyanoamino acid metabolism	Metabolism	Metabolism of other amino acids
TRINITY_DN40837_c0_g2	POPTR_0014s00900g	GO:0009725	response to hormone	biological_process	#N/A	#N/A	#N/A
TRINITY_DN40840_c1_g1	FHIT	GO:0009117	nucleotide metabolic process	biological_process	Purine metabolism	Metabolism	Nucleotide metabolism
TRINITY_DN40871_c1_g2	VIT_15s0048g02700	GO:0000245	spliceosomal complex assembly	biological_process	RNA transport	Genetic Information Processing	Translation
TRINITY_DN40873_c1_g1	AT5G22080	GO:0006457	protein folding	biological_process	#N/A	#N/A	#N/A
TRINITY_DN40886_c0_g3	AT3G05327	GO:0000079	regulation of cyclin-dependent protein serine/threonine kinase activity	biological_process	Carbon metabolism	Metabolism	Overview
TRINITY_DN40910_c0_g7	K4DCH8	GO:0010344	seed oilbody biogenesis	biological_process	#N/A	#N/A	#N/A
TRINITY_DN40914_c2_g1	RLP7	GO:0007165	signal transduction	biological_process	#N/A	#N/A	#N/A
TRINITY_DN40914_c2_g2	VIT_18s0001g08700	GO:0007018	microtubule-based movement	biological_process	#N/A	#N/A	#N/A
TRINITY_DN40916_c0_g1	GLYMA_U012700	GO:0045944	positive regulation of transcription from RNA polymerase II promoter	biological_process	#N/A	#N/A	#N/A
TRINITY_DN40923_c1_g5	PRA1.G2	GO:0016192	vesicle-mediated transport	biological_process	#N/A	#N/A	#N/A
TRINITY_DN40925_c0_g1	DDB_G0306367	GO:0044351	macropinocytosis	biological_process	Cyanoamino acid metabolism	Metabolism	Metabolism of other amino acids
TRINITY_DN40937_c1_g1	FES1	GO:0010220	positive regulation of vernalization response	biological_process	#N/A	#N/A	#N/A
TRINITY_DN40943_c2_g5	VIT_04s0079g00800	GO:0019243	methylglyoxal catabolic process to D-lactate via S-lactoyl-glutathione	biological_process	Pyruvate metabolism	Metabolism	Carbohydrate metabolism
TRINITY_DN40944_c1_g2	AGL104	GO:0006351	transcription, DNA-templated	biological_process	Protein export	Genetic Information Processing	Folding, sorting and degradation
TRINITY_DN40969_c4_g1	GL3	GO:0010091	trichome branching	biological_process	#N/A	#N/A	#N/A
TRINITY_DN40984_c0_g2	CP31B	GO:0009451	RNA modification	biological_process	Spliceosome	Genetic Information Processing	Transcription
TRINITY_DN40989_c1_g3	CT-BMY	GO:0005983	starch catabolic process	biological_process	Starch and sucrose metabolism	Metabolism	Carbohydrate metabolism
TRINITY_DN40997_c0_g2	CER3	GO:0010025	wax biosynthetic process	biological_process	Cutin, suberine and wax biosynthesis	Metabolism	Lipid metabolism
TRINITY_DN41008_c1_g1	AT4G31230	GO:0010053	root epidermal cell differentiation	biological_process	Plant-pathogen interaction	Organismal Systems	Environmental adaptation
TRINITY_DN41013_c3_g2	AT3G48460	GO:0016042	lipid catabolic process	biological_process	#N/A	#N/A	#N/A
TRINITY_DN41021_c1_g7	SGR6	GO:0009958	positive gravitropism	biological_process	#N/A	#N/A	#N/A
TRINITY_DN41052_c1_g1	AUL1	GO:0006457	protein folding	biological_process	#N/A	#N/A	#N/A
TRINITY_DN41060_c0_g2	VIT_06s0061g00940	GO:0042144	vacuole fusion, non-autophagic	biological_process	#N/A	#N/A	#N/A
TRINITY_DN41069_c0_g2	LSU2	GO:0031347	regulation of defense response	biological_process	#N/A	#N/A	#N/A
TRINITY_DN41075_c0_g4	NIG	GO:0009615	response to virus	biological_process	Endocytosis	Cellular Processes	Transport and catabolism
TRINITY_DN41076_c0_g2	VIT_16s0022g02110	GO:0010501	RNA secondary structure unwinding	biological_process	Spliceosome	Genetic Information Processing	Transcription
TRINITY_DN41079_c0_g3	cry-dash	GO:0018298	protein-chromophore linkage	biological_process	Circadian rhythm - plant	Organismal Systems	Environmental adaptation
TRINITY_DN41092_c1_g2	AT5G42740	GO:0046686	response to cadmium ion	biological_process	Carbon metabolism	Metabolism	Overview
TRINITY_DN41127_c3_g1	AT5G51110	GO:0006729	tetrahydrobiopterin biosynthetic process	biological_process	Biosynthesis of amino acids	Metabolism	Overview
TRINITY_DN41136_c2_g1	ARF6	GO:0006351	transcription, DNA-templated	biological_process	Plant hormone signal transduction	Environmental Information Processing	Signal transduction
TRINITY_DN41140_c1_g1	AT1G62500	GO:0006869	lipid transport	biological_process	#N/A	#N/A	#N/A
TRINITY_DN41147_c0_g5	GAPA-2	GO:0019253	reductive pentose-phosphate cycle	biological_process	Carbon metabolism	Metabolism	Overview
TRINITY_DN41149_c1_g1	BIM2	GO:0006351	transcription, DNA-templated	biological_process	#N/A	#N/A	#N/A
TRINITY_DN41151_c3_g1	CHR17	GO:0010228	vegetative to reproductive phase transition of meristem	biological_process	Nucleotide excision repair	Genetic Information Processing	Replication and repair
TRINITY_DN41152_c1_g2	VIT_01s0010g00990	GO:0006597	spermine biosynthetic process	biological_process	Cysteine and methionine metabolism	Metabolism	Amino acid metabolism
TRINITY_DN41154_c2_g1	Rap2.6L	GO:0006351	transcription, DNA-templated	biological_process	Plant hormone signal transduction	Environmental Information Processing	Signal transduction
TRINITY_DN41154_c2_g2	Rap2.6L	GO:0006351	transcription, DNA-templated	biological_process	Plant-pathogen interaction	Organismal Systems	Environmental adaptation
TRINITY_DN41162_c2_g1	APETALA2	GO:0048316	seed development	biological_process	Aminoacyl-tRNA biosynthesis	Genetic Information Processing	Translation
TRINITY_DN41170_c1_g1	AT1G27000	GO:0006355	regulation of transcription, DNA-templated	biological_process	Biosynthesis of amino acids	Metabolism	Overview
TRINITY_DN41176_c0_g1	BAM4	GO:0005983	starch catabolic process	biological_process	Starch and sucrose metabolism	Metabolism	Carbohydrate metabolism
TRINITY_DN41187_c3_g1	WRKY31	GO:0006351	transcription, DNA-templated	biological_process	Aminoacyl-tRNA biosynthesis	Genetic Information Processing	Translation
TRINITY_DN41187_c3_g4	WRKY6	GO:0006351	transcription, DNA-templated	biological_process	Aminoacyl-tRNA biosynthesis	Genetic Information Processing	Translation
TRINITY_DN41204_c0_g1	ABA4	GO:0016122	xanthophyll metabolic process	biological_process	#N/A	#N/A	#N/A
TRINITY_DN41210_c3_g1	RCI2B	GO:0009409	response to cold	biological_process	#N/A	#N/A	#N/A
TRINITY_DN41216_c1_g3	VIT_06s0080g00470	GO:0000245	spliceosomal complex assembly	biological_process	#N/A	#N/A	#N/A
TRINITY_DN41217_c0_g1	MET1	GO:0010069	zygote asymmetric cytokinesis in embryo sac	biological_process	Cysteine and methionine metabolism	Metabolism	Amino acid metabolism
TRINITY_DN41248_c2_g1	EMF2	GO:0006351	transcription, DNA-templated	biological_process	#N/A	#N/A	#N/A
TRINITY_DN41256_c0_g1	VIT_02s0012g00920	GO:0006891	intra-Golgi vesicle-mediated transport	biological_process	#N/A	#N/A	#N/A
TRINITY_DN41256_c1_g3	K4D416	GO:0006890	retrograde vesicle-mediated transport, Golgi to ER	biological_process	#N/A	#N/A	#N/A
TRINITY_DN41267_c0_g1	ALIS1	GO:0015914	phospholipid transport	biological_process	#N/A	#N/A	#N/A
TRINITY_DN41272_c1_g1	SEH1H	GO:0015031	protein transport	biological_process	RNA transport	Genetic Information Processing	Translation
TRINITY_DN41277_c0_g1	ABIL3	GO:0010090	trichome morphogenesis	biological_process	#N/A	#N/A	#N/A
TRINITY_DN41281_c2_g4	IBH1	GO:0006351	transcription, DNA-templated	biological_process	#N/A	#N/A	#N/A
TRINITY_DN41285_c1_g1	POPTR_0006s22720g	GO:0007018	microtubule-based movement	biological_process	Endocytosis	Cellular Processes	Transport and catabolism
TRINITY_DN41297_c0_g1	VIT_07s0005g02060	GO:0051453	regulation of intracellular pH	biological_process	#N/A	#N/A	#N/A
TRINITY_DN41308_c0_g3	APY6	GO:0010584	pollen exine formation	biological_process	Purine metabolism	Metabolism	Nucleotide metabolism
TRINITY_DN41311_c0_g1	VIT_12s0028g03920	GO:0007165	signal transduction	biological_process	#N/A	#N/A	#N/A
TRINITY_DN41318_c2_g1	GPX6	GO:0009651	response to salt stress	biological_process	Glutathione metabolism	Metabolism	Metabolism of other amino acids
TRINITY_DN41333_c0_g2	PEX13	GO:0016558	protein import into peroxisome matrix	biological_process	Peroxisome	Cellular Processes	Transport and catabolism
TRINITY_DN41355_c0_g3	H920_15326	GO:0010628	positive regulation of gene expression	biological_process	Phagosome	Cellular Processes	Transport and catabolism
TRINITY_DN41360_c0_g1	POPTR_0007s14960g	GO:0006518	peptide metabolic process	biological_process	#N/A	#N/A	#N/A
TRINITY_DN41373_c0_g1	ABI1	GO:0009408	response to heat	biological_process	#N/A	#N/A	#N/A
TRINITY_DN41375_c1_g1	PRD3	GO:0009555	pollen development	biological_process	#N/A	#N/A	#N/A
TRINITY_DN41393_c0_g2	PMM	GO:0009651	response to salt stress	biological_process	Fructose and mannose metabolism	Metabolism	Carbohydrate metabolism
TRINITY_DN41396_c0_g6	POPTR_0017s02710g	GO:0006508	proteolysis	biological_process	#N/A	#N/A	#N/A
TRINITY_DN41410_c1_g1	MPK3	GO:0007165	signal transduction	biological_process	Plant hormone signal transduction	Environmental Information Processing	Signal transduction
TRINITY_DN41419_c1_g3	AT1G68780	GO:0007165	signal transduction	biological_process	Plant-pathogen interaction	Organismal Systems	Environmental adaptation
TRINITY_DN41419_c1_g4	AT3G25670	GO:0007165	signal transduction	biological_process	Plant-pathogen interaction	Organismal Systems	Environmental adaptation
TRINITY_DN41422_c1_g1	GPDHC1	GO:0055114	oxidation-reduction process	biological_process	Glycerophospholipid metabolism	Metabolism	Lipid metabolism
TRINITY_DN41423_c0_g2	K4BGV0	GO:0007346	regulation of mitotic cell cycle	biological_process	#N/A	#N/A	#N/A
TRINITY_DN41433_c0_g1	HSL2	GO:0007169	transmembrane receptor protein tyrosine kinase signaling pathway	biological_process	Plant hormone signal transduction	Environmental Information Processing	Signal transduction
TRINITY_DN41439_c1_g1	AT2G37440	GO:0046856	phosphatidylinositol dephosphorylation	biological_process	Phosphatidylinositol signaling system	Environmental Information Processing	Signal transduction
TRINITY_DN41452_c0_g2	AT4G12680	GO:0010228	vegetative to reproductive phase transition of meristem	biological_process	#N/A	#N/A	#N/A
TRINITY_DN41472_c2_g1	PSK4	GO:0009887	organ morphogenesis	biological_process	#N/A	#N/A	#N/A
TRINITY_DN41476_c0_g2	PP2-B10	GO:0016567	protein ubiquitination	biological_process	#N/A	#N/A	#N/A
TRINITY_DN41481_c0_g1	CINV2	GO:0005987	sucrose catabolic process	biological_process	Ribosome	Genetic Information Processing	Translation
TRINITY_DN41502_c4_g1	ERF-1	GO:0001944	vasculature development	biological_process	Plant-pathogen interaction	Organismal Systems	Environmental adaptation
TRINITY_DN41511_c1_g2	SEX4	GO:0005982	starch metabolic process	biological_process	#N/A	#N/A	#N/A
TRINITY_DN41514_c1_g1	VIT_13s0047g00010	GO:0090333	regulation of stomatal closure	biological_process	Spliceosome	Genetic Information Processing	Transcription
TRINITY_DN41542_c2_g4	bHLH010	GO:0006351	transcription, DNA-templated	biological_process	Plant hormone signal transduction	Environmental Information Processing	Signal transduction
TRINITY_DN41556_c0_g3	AT1G08110	GO:0046686	response to cadmium ion	biological_process	Pyruvate metabolism	Metabolism	Carbohydrate metabolism
TRINITY_DN41562_c2_g5	POPTR_0001s27480g	GO:0006412	translation	biological_process	#N/A	#N/A	#N/A
TRINITY_DN41575_c1_g1	UACA	GO:1901222	regulation of NIK/NF-kappaB signaling	biological_process	#N/A	#N/A	#N/A
TRINITY_DN41581_c0_g4	PAP15	GO:0009845	seed germination	biological_process	#N/A	#N/A	#N/A
TRINITY_DN41588_c2_g1	K4B7Z2	GO:0010501	RNA secondary structure unwinding	biological_process	Spliceosome	Genetic Information Processing	Transcription
TRINITY_DN41596_c1_g1	GME	GO:0009225	nucleotide-sugar metabolic process	biological_process	Ascorbate and aldarate metabolism	Metabolism	Carbohydrate metabolism
TRINITY_DN41596_c1_g2	POPTR_0004s21430g	GO:0016125	sterol metabolic process	biological_process	Brassinosteroid biosynthesis	Metabolism	Metabolism of terpenoids and polyketides
TRINITY_DN41596_c1_g3	GME	GO:0009225	nucleotide-sugar metabolic process	biological_process	Ascorbate and aldarate metabolism	Metabolism	Carbohydrate metabolism
TRINITY_DN41608_c0_g5	PHV	GO:0006351	transcription, DNA-templated	biological_process	#N/A	#N/A	#N/A
TRINITY_DN41612_c0_g1	GBF1	GO:0006351	transcription, DNA-templated	biological_process	#N/A	#N/A	#N/A
TRINITY_DN41618_c0_g2	K4BZB9	GO:0006783	heme biosynthetic process	biological_process	Porphyrin and chlorophyll metabolism	Metabolism	Metabolism of cofactors and vitamins
TRINITY_DN41646_c1_g1	VIT_02s0025g04190	GO:0010501	RNA secondary structure unwinding	biological_process	Spliceosome	Genetic Information Processing	Transcription
TRINITY_DN41646_c1_g2	SAG20	GO:0009620	response to fungus	biological_process	#N/A	#N/A	#N/A
TRINITY_DN41647_c3_g1	ATDAD1	GO:0006486	protein glycosylation	biological_process	N-Glycan biosynthesis	Metabolism	Glycan biosynthesis and metabolism
TRINITY_DN41682_c3_g1	SLY1	GO:0009845	seed germination	biological_process	Plant hormone signal transduction	Environmental Information Processing	Signal transduction
TRINITY_DN41701_c2_g1	AT3G47580	GO:0007169	transmembrane receptor protein tyrosine kinase signaling pathway	biological_process	Plant-pathogen interaction	Organismal Systems	Environmental adaptation
TRINITY_DN41701_c2_g2	EFR	GO:0007169	transmembrane receptor protein tyrosine kinase signaling pathway	biological_process	Plant-pathogen interaction	Organismal Systems	Environmental adaptation
TRINITY_DN41705_c0_g5	POPTR_0011s02030g	GO:0007165	signal transduction	biological_process	#N/A	#N/A	#N/A
TRINITY_DN41712_c2_g2	HSD5	GO:0006694	steroid biosynthetic process	biological_process	#N/A	#N/A	#N/A
TRINITY_DN41717_c0_g2	K4BU69	GO:0007018	microtubule-based movement	biological_process	Endocytosis	Cellular Processes	Transport and catabolism
TRINITY_DN41722_c0_g1	GME	GO:0009225	nucleotide-sugar metabolic process	biological_process	Ascorbate and aldarate metabolism	Metabolism	Carbohydrate metabolism
TRINITY_DN41766_c4_g1	VIT_17s0000g06350	GO:0009416	response to light stimulus	biological_process	Photosynthesis - antenna proteins	Metabolism	Energy metabolism
TRINITY_DN41768_c0_g1	BRADI1G67430	GO:0006610	ribosomal protein import into nucleus	biological_process	#N/A	#N/A	#N/A
TRINITY_DN41768_c0_g2	VIT_12s0034g02160	GO:0006610	ribosomal protein import into nucleus	biological_process	#N/A	#N/A	#N/A
TRINITY_DN41790_c0_g1	PSB29	GO:0010027	thylakoid membrane organization	biological_process	#N/A	#N/A	#N/A
TRINITY_DN41790_c1_g3	FAD2	GO:0006636	unsaturated fatty acid biosynthetic process	biological_process	Fatty acid metabolism	Metabolism	Overview
TRINITY_DN41828_c0_g1	PGIP1	GO:0007165	signal transduction	biological_process	Cyanoamino acid metabolism	Metabolism	Metabolism of other amino acids
TRINITY_DN41832_c3_g1	XLG3	GO:0009652	thigmotropism	biological_process	#N/A	#N/A	#N/A
TRINITY_DN41835_c0_g2	BMY3	GO:0000272	polysaccharide catabolic process	biological_process	Starch and sucrose metabolism	Metabolism	Carbohydrate metabolism
TRINITY_DN41852_c1_g6	K4BKJ2	GO:0046777	protein autophosphorylation	biological_process	Plant-pathogen interaction	Organismal Systems	Environmental adaptation
TRINITY_DN41872_c1_g4	VLN3	GO:0007010	cytoskeleton organization	biological_process	#N/A	#N/A	#N/A
TRINITY_DN41876_c2_g2	RPA70B	GO:0010224	response to UV-B	biological_process	DNA replication	Genetic Information Processing	Replication and repair
TRINITY_DN41885_c1_g3	AT1G14810	GO:0009088	threonine biosynthetic process	biological_process	2-Oxocarboxylic acid metabolism	Metabolism	Overview
TRINITY_DN41885_c1_g4	VIT_04s0044g00550	GO:0000050	urea cycle	biological_process	Pyrimidine metabolism	Metabolism	Nucleotide metabolism
TRINITY_DN41910_c1_g1	AT1G71350	GO:0006413	translational initiation	biological_process	#N/A	#N/A	#N/A
TRINITY_DN41913_c1_g3	GCH	GO:0009231	riboflavin biosynthetic process	biological_process	Riboflavin metabolism	Metabolism	Metabolism of cofactors and vitamins
TRINITY_DN41919_c0_g3	K4CV83	GO:1901657	glycosyl compound metabolic process	biological_process	Cyanoamino acid metabolism	Metabolism	Metabolism of other amino acids
TRINITY_DN41925_c0_g1	AT5G65960	GO:0007264	small GTPase mediated signal transduction	biological_process	#N/A	#N/A	#N/A
TRINITY_DN41929_c1_g2	AT2G29500	GO:0006979	response to oxidative stress	biological_process	Protein processing in endoplasmic reticulum	Genetic Information Processing	Folding, sorting and degradation
TRINITY_DN41929_c1_g4	AT2G29500	GO:0006979	response to oxidative stress	biological_process	Protein processing in endoplasmic reticulum	Genetic Information Processing	Folding, sorting and degradation
TRINITY_DN41935_c3_g1	CCoAOMT7	GO:0032259	methylation	biological_process	Phenylpropanoid biosynthesis	Metabolism	Biosynthesis of other secondary metabolites
TRINITY_DN41939_c1_g1	K4D925	GO:0006412	translation	biological_process	Base excision repair	Genetic Information Processing	Replication and repair
TRINITY_DN41939_c1_g3	VIT_12s0028g03380	GO:0006412	translation	biological_process	Base excision repair	Genetic Information Processing	Replication and repair
TRINITY_DN41949_c1_g2	VIT_17s0000g03880	GO:0006508	proteolysis	biological_process	#N/A	#N/A	#N/A
TRINITY_DN41956_c1_g3	K4CNS5	GO:0006624	vacuolar protein processing	biological_process	#N/A	#N/A	#N/A
TRINITY_DN41958_c0_g1	VIT_08s0040g02500	GO:0006810	transport	biological_process	Carbon metabolism	Metabolism	Overview
TRINITY_DN41964_c0_g4	PVIP	GO:0046740	transport of virus in host, cell to cell	biological_process	#N/A	#N/A	#N/A
TRINITY_DN41974_c0_g3	TTG2	GO:0006351	transcription, DNA-templated	biological_process	Plant-pathogen interaction	Organismal Systems	Environmental adaptation
TRINITY_DN41975_c2_g1	EXL3	GO:0080167	response to karrikin	biological_process	#N/A	#N/A	#N/A
TRINITY_DN41982_c2_g1	POPTR_0014s04570g	GO:0051453	regulation of intracellular pH	biological_process	Oxidative phosphorylation	Metabolism	Energy metabolism
TRINITY_DN41984_c0_g3	PFK3	GO:0010053	root epidermal cell differentiation	biological_process	Carbon metabolism	Metabolism	Overview
TRINITY_DN41987_c2_g1	RABA1f	GO:0007264	small GTPase mediated signal transduction	biological_process	Endocytosis	Cellular Processes	Transport and catabolism
TRINITY_DN41991_c1_g1	CINV2	GO:0005987	sucrose catabolic process	biological_process	Ribosome	Genetic Information Processing	Translation
TRINITY_DN41994_c3_g1	GLYMA_16G021200	GO:0044550	secondary metabolite biosynthetic process	biological_process	Limonene and pinene degradation	Metabolism	Metabolism of terpenoids and polyketides
TRINITY_DN41995_c1_g2	VIT_04s0023g02650	GO:0016125	sterol metabolic process	biological_process	Brassinosteroid biosynthesis	Metabolism	Metabolism of terpenoids and polyketides
TRINITY_DN41997_c0_g1	Os08g0141300	GO:0009739	response to gibberellin	biological_process	#N/A	#N/A	#N/A
TRINITY_DN42000_c0_g1	VIT_06s0004g06480	GO:0044550	secondary metabolite biosynthetic process	biological_process	Cyanoamino acid metabolism	Metabolism	Metabolism of other amino acids
TRINITY_DN42001_c0_g2	POPTR_0002s06890g	GO:0006810	transport	biological_process	Carbon metabolism	Metabolism	Overview
TRINITY_DN42003_c0_g1	HMGS	GO:0016126	sterol biosynthetic process	biological_process	Terpenoid backbone biosynthesis	Metabolism	Metabolism of terpenoids and polyketides
TRINITY_DN42015_c0_g1	POPTR_0018s02960g	GO:0006508	proteolysis	biological_process	#N/A	#N/A	#N/A
TRINITY_DN42019_c0_g1	AT3G08670	GO:0006979	response to oxidative stress	biological_process	#N/A	#N/A	#N/A
TRINITY_DN42027_c2_g3	J20	GO:0010322	regulation of isopentenyl diphosphate biosynthetic process, methylerythritol 4-phosphate pathway	biological_process	Protein processing in endoplasmic reticulum	Genetic Information Processing	Folding, sorting and degradation
TRINITY_DN42034_c3_g2	SUN4	GO:0006997	nucleus organization	biological_process	#N/A	#N/A	#N/A
TRINITY_DN42038_c0_g1	PILS7	GO:0055085	transmembrane transport	biological_process	#N/A	#N/A	#N/A
TRINITY_DN42038_c0_g3	BIR3	GO:0007169	transmembrane receptor protein tyrosine kinase signaling pathway	biological_process	Plant hormone signal transduction	Environmental Information Processing	Signal transduction
TRINITY_DN42059_c1_g1	RER6	GO:0007275	multicellular organism development	biological_process	Endocytosis	Cellular Processes	Transport and catabolism
TRINITY_DN42079_c1_g1	DHDPS2	GO:0009089	lysine biosynthetic process via diaminopimelate	biological_process	Biosynthesis of amino acids	Metabolism	Overview
TRINITY_DN42100_c1_g5	ACTA2	GO:0014829	vascular smooth muscle contraction	biological_process	Phagosome	Cellular Processes	Transport and catabolism
TRINITY_DN42113_c0_g1	VIT_16s0100g00340	GO:0046777	protein autophosphorylation	biological_process	Plant-pathogen interaction	Organismal Systems	Environmental adaptation
TRINITY_DN42115_c2_g3	SQS1	GO:0016126	sterol biosynthetic process	biological_process	Sesquiterpenoid and triterpenoid biosynthesis	Metabolism	Metabolism of terpenoids and polyketides
TRINITY_DN42120_c1_g2	NF-YA3	GO:0006351	transcription, DNA-templated	biological_process	Aminoacyl-tRNA biosynthesis	Genetic Information Processing	Translation
TRINITY_DN42122_c0_g3	NIC1	GO:0009737	response to abscisic acid	biological_process	#N/A	#N/A	#N/A
TRINITY_DN42141_c0_g1	VIT_13s0067g03470	GO:0010731	protein glutathionylation	biological_process	Glutathione metabolism	Metabolism	Metabolism of other amino acids
TRINITY_DN42150_c1_g1	AAH	GO:0010136	ureide catabolic process	biological_process	Purine metabolism	Metabolism	Nucleotide metabolism
TRINITY_DN42151_c2_g2	EXPA15	GO:0009826	unidimensional cell growth	biological_process	#N/A	#N/A	#N/A
TRINITY_DN42162_c1_g1	VIT_14s0083g01100	GO:0033356	UDP-L-arabinose metabolic process	biological_process	Amino sugar and nucleotide sugar metabolism	Metabolism	Carbohydrate metabolism
TRINITY_DN42162_c1_g4	VIT_17s0000g05030	GO:0033356	UDP-L-arabinose metabolic process	biological_process	Amino sugar and nucleotide sugar metabolism	Metabolism	Carbohydrate metabolism
TRINITY_DN42181_c2_g1	PRX89	GO:0009664	plant-type cell wall organization	biological_process	Phenylpropanoid biosynthesis	Metabolism	Biosynthesis of other secondary metabolites
TRINITY_DN42189_c2_g1	DMS3	GO:0080188	RNA-directed DNA methylation	biological_process	#N/A	#N/A	#N/A
TRINITY_DN42199_c0_g1	POPTR_0005s05300g	GO:0001522	pseudouridine synthesis	biological_process	#N/A	#N/A	#N/A
TRINITY_DN42224_c1_g1	AT5G56890	GO:0006468	protein phosphorylation	biological_process	Plant-pathogen interaction	Organismal Systems	Environmental adaptation
TRINITY_DN42232_c0_g4	AT5G05090	GO:0006351	transcription, DNA-templated	biological_process	Plant hormone signal transduction	Environmental Information Processing	Signal transduction
TRINITY_DN42232_c0_g5	AT3G10760	GO:0006351	transcription, DNA-templated	biological_process	Plant hormone signal transduction	Environmental Information Processing	Signal transduction
TRINITY_DN42234_c0_g1	CYP71BE5	GO:0044550	secondary metabolite biosynthetic process	biological_process	Isoflavonoid biosynthesis	Metabolism	Biosynthesis of other secondary metabolites
TRINITY_DN42236_c0_g3	GLYMA_10G129800	GO:0042273	ribosomal large subunit biogenesis	biological_process	#N/A	#N/A	#N/A
TRINITY_DN42240_c0_g5	AT2G17410	GO:0006351	transcription, DNA-templated	biological_process	#N/A	#N/A	#N/A
TRINITY_DN42241_c2_g2	PI4K	GO:0046777	protein autophosphorylation	biological_process	Ribosome biogenesis in eukaryotes	Genetic Information Processing	Translation
TRINITY_DN42241_c2_g4	PI4K	GO:0046777	protein autophosphorylation	biological_process	Ribosome biogenesis in eukaryotes	Genetic Information Processing	Translation
TRINITY_DN42246_c0_g1	TPR16	GO:0006457	protein folding	biological_process	Protein processing in endoplasmic reticulum	Genetic Information Processing	Folding, sorting and degradation
TRINITY_DN42275_c1_g4	K4C0C5	GO:0007165	signal transduction	biological_process	#N/A	#N/A	#N/A
TRINITY_DN42281_c0_g2	POPTR_0012s09510g	GO:0043161	proteasome-mediated ubiquitin-dependent protein catabolic process	biological_process	Proteasome	Genetic Information Processing	Folding, sorting and degradation
TRINITY_DN42294_c2_g2	GLYMA_02G165400	GO:0010501	RNA secondary structure unwinding	biological_process	#N/A	#N/A	#N/A
TRINITY_DN42315_c1_g1	SPL14	GO:0006351	transcription, DNA-templated	biological_process	#N/A	#N/A	#N/A
TRINITY_DN42348_c3_g1	K4D586	GO:0051603	proteolysis involved in cellular protein catabolic process	biological_process	#N/A	#N/A	#N/A
TRINITY_DN42348_c3_g3	K4D586	GO:0051603	proteolysis involved in cellular protein catabolic process	biological_process	Plant-pathogen interaction	Organismal Systems	Environmental adaptation
TRINITY_DN42350_c4_g1	CLA1	GO:0009228	thiamine biosynthetic process	biological_process	Terpenoid backbone biosynthesis	Metabolism	Metabolism of terpenoids and polyketides
TRINITY_DN42356_c0_g1	MDA1	GO:0009651	response to salt stress	biological_process	#N/A	#N/A	#N/A
TRINITY_DN42359_c1_g1	VIT_14s0083g00540	GO:0031338	regulation of vesicle fusion	biological_process	#N/A	#N/A	#N/A
TRINITY_DN42368_c0_g2	AT3G19184	GO:0006351	transcription, DNA-templated	biological_process	#N/A	#N/A	#N/A
TRINITY_DN42374_c1_g2	FBS2	GO:0016567	protein ubiquitination	biological_process	#N/A	#N/A	#N/A
TRINITY_DN42377_c0_g4	VIT_18s0001g12060	GO:0044375	regulation of peroxisome size	biological_process	#N/A	#N/A	#N/A
TRINITY_DN42378_c0_g5	POPTR_0015s00580g	GO:0009664	plant-type cell wall organization	biological_process	Phenylpropanoid biosynthesis	Metabolism	Biosynthesis of other secondary metabolites
TRINITY_DN42385_c0_g1	LNK1	GO:0006351	transcription, DNA-templated	biological_process	#N/A	#N/A	#N/A
TRINITY_DN42387_c0_g1	VIT_13s0084g00820	GO:0006508	proteolysis	biological_process	#N/A	#N/A	#N/A
TRINITY_DN42389_c0_g1	AT1G20950	GO:0009744	response to sucrose	biological_process	Fructose and mannose metabolism	Metabolism	Carbohydrate metabolism
TRINITY_DN42395_c2_g3	VIT_02s0025g05060	GO:0008104	protein localization	biological_process	Endocytosis	Cellular Processes	Transport and catabolism
TRINITY_DN42400_c3_g1	SAC4	GO:0007033	vacuole organization	biological_process	#N/A	#N/A	#N/A
TRINITY_DN42407_c1_g3	FAM213A	GO:0045670	regulation of osteoclast differentiation	biological_process	#N/A	#N/A	#N/A
TRINITY_DN42410_c0_g1	AT3G25510	GO:0007165	signal transduction	biological_process	Peroxisome	Cellular Processes	Transport and catabolism
TRINITY_DN42417_c0_g1	EXO	GO:0009741	response to brassinosteroid	biological_process	#N/A	#N/A	#N/A
TRINITY_DN42417_c0_g3	EXO	GO:0009741	response to brassinosteroid	biological_process	#N/A	#N/A	#N/A
TRINITY_DN42429_c2_g1	HB31	GO:0006351	transcription, DNA-templated	biological_process	#N/A	#N/A	#N/A
TRINITY_DN42448_c0_g5	AT1G11360	GO:0006950	response to stress	biological_process	#N/A	#N/A	#N/A
TRINITY_DN42472_c1_g2	NAC2	GO:0006351	transcription, DNA-templated	biological_process	Glycerolipid metabolism	Metabolism	Lipid metabolism
TRINITY_DN42494_c0_g4	ZPR3	GO:0006351	transcription, DNA-templated	biological_process	#N/A	#N/A	#N/A
TRINITY_DN42499_c0_g1	POPTR_0010s16420g	GO:0033356	UDP-L-arabinose metabolic process	biological_process	Amino sugar and nucleotide sugar metabolism	Metabolism	Carbohydrate metabolism
TRINITY_DN42500_c0_g1	CDF3	GO:0006351	transcription, DNA-templated	biological_process	Circadian rhythm - plant	Organismal Systems	Environmental adaptation
TRINITY_DN42508_c2_g3	AT1G55760	GO:0016567	protein ubiquitination	biological_process	#N/A	#N/A	#N/A
TRINITY_DN42509_c0_g1	ACD1-LIKE	GO:0015031	protein transport	biological_process	Porphyrin and chlorophyll metabolism	Metabolism	Metabolism of cofactors and vitamins
TRINITY_DN42511_c1_g1	AMY1	GO:0009739	response to gibberellin	biological_process	Starch and sucrose metabolism	Metabolism	Carbohydrate metabolism
TRINITY_DN42513_c1_g2	VIT_04s0008g04980	GO:0051453	regulation of intracellular pH	biological_process	#N/A	#N/A	#N/A
TRINITY_DN42525_c0_g2	SEX1	GO:0005983	starch catabolic process	biological_process	#N/A	#N/A	#N/A
TRINITY_DN42541_c2_g3	VOZ1	GO:0006351	transcription, DNA-templated	biological_process	#N/A	#N/A	#N/A
TRINITY_DN42544_c2_g1	VIT_08s0007g00940	GO:0006355	regulation of transcription, DNA-templated	biological_process	#N/A	#N/A	#N/A
TRINITY_DN42546_c2_g2	HAF01	GO:0006351	transcription, DNA-templated	biological_process	Basal transcription factors	Genetic Information Processing	Transcription
TRINITY_DN42553_c1_g1	K4B7U1	GO:0006890	retrograde vesicle-mediated transport, Golgi to ER	biological_process	Purine metabolism	Metabolism	Nucleotide metabolism
TRINITY_DN42562_c1_g1	ADR1-L1	GO:0042742	defense response to bacterium	biological_process	Plant-pathogen interaction	Organismal Systems	Environmental adaptation
TRINITY_DN42570_c5_g1	K4C5W4	GO:0016125	sterol metabolic process	biological_process	Brassinosteroid biosynthesis	Metabolism	Metabolism of terpenoids and polyketides
TRINITY_DN42574_c0_g6	VIT_08s0007g01410	GO:0009407	toxin catabolic process	biological_process	Glutathione metabolism	Metabolism	Metabolism of other amino acids
TRINITY_DN42583_c1_g2	PP2CA	GO:0009414	response to water deprivation	biological_process	#N/A	#N/A	#N/A
TRINITY_DN42588_c0_g1	GBF3	GO:0006351	transcription, DNA-templated	biological_process	#N/A	#N/A	#N/A
TRINITY_DN42592_c0_g2	AT3G47110	GO:0007169	transmembrane receptor protein tyrosine kinase signaling pathway	biological_process	Plant-pathogen interaction	Organismal Systems	Environmental adaptation
TRINITY_DN42593_c1_g5	SIS8	GO:0010182	sugar mediated signaling pathway	biological_process	Plant hormone signal transduction	Environmental Information Processing	Signal transduction
TRINITY_DN42644_c0_g2	PXC3	GO:0007169	transmembrane receptor protein tyrosine kinase signaling pathway	biological_process	Plant hormone signal transduction	Environmental Information Processing	Signal transduction
TRINITY_DN42670_c0_g3	AT3G47110	GO:0007169	transmembrane receptor protein tyrosine kinase signaling pathway	biological_process	Plant-pathogen interaction	Organismal Systems	Environmental adaptation
TRINITY_DN42696_c1_g2	VIT_06s0004g03690	GO:0010731	protein glutathionylation	biological_process	Glutathione metabolism	Metabolism	Metabolism of other amino acids
TRINITY_DN42700_c0_g1	POPTR_0012s07300g	GO:0016125	sterol metabolic process	biological_process	Diterpenoid biosynthesis	Metabolism	Metabolism of terpenoids and polyketides
TRINITY_DN42706_c4_g1	VIT_06s0061g01450	GO:0090502	RNA phosphodiester bond hydrolysis, endonucleolytic	biological_process	#N/A	#N/A	#N/A
TRINITY_DN42719_c1_g1	der	GO:0008150	biological_process	biological_process	#N/A	#N/A	#N/A
TRINITY_DN42732_c1_g1	P80471	GO:0006950	response to stress	biological_process	#N/A	#N/A	#N/A
TRINITY_DN42737_c0_g1	GUS2	GO:0009826	unidimensional cell growth	biological_process	Glycosaminoglycan degradation	Metabolism	Glycan biosynthesis and metabolism
TRINITY_DN42765_c0_g3	PHYPADRAFT_180356	GO:0006412	translation	biological_process	Ribosome	Genetic Information Processing	Translation
TRINITY_DN42777_c0_g1	BMY3	GO:0000272	polysaccharide catabolic process	biological_process	Starch and sucrose metabolism	Metabolism	Carbohydrate metabolism
TRINITY_DN42779_c6_g1	OsRPN12	GO:0043161	proteasome-mediated ubiquitin-dependent protein catabolic process	biological_process	Proteasome	Genetic Information Processing	Folding, sorting and degradation
TRINITY_DN42787_c0_g3	SOM	GO:0006351	transcription, DNA-templated	biological_process	#N/A	#N/A	#N/A
TRINITY_DN42797_c6_g1	DDB_G0306367	GO:0044351	macropinocytosis	biological_process	2-Oxocarboxylic acid metabolism	Metabolism	Overview
TRINITY_DN42801_c1_g2	K4CWM9	GO:0035493	SNARE complex assembly	biological_process	#N/A	#N/A	#N/A
TRINITY_DN42804_c1_g1	MUR4	GO:0033358	UDP-L-arabinose biosynthetic process	biological_process	Amino sugar and nucleotide sugar metabolism	Metabolism	Carbohydrate metabolism
TRINITY_DN42815_c0_g2	GLYMA_08G190100	GO:0006413	translational initiation	biological_process	RNA transport	Genetic Information Processing	Translation
TRINITY_DN42834_c1_g2	VLN5	GO:0007010	cytoskeleton organization	biological_process	#N/A	#N/A	#N/A
TRINITY_DN42839_c1_g1	PXL2	GO:0001944	vasculature development	biological_process	Plant-pathogen interaction	Organismal Systems	Environmental adaptation
TRINITY_DN42848_c0_g2	POPTR_0010s21020g	GO:0090502	RNA phosphodiester bond hydrolysis, endonucleolytic	biological_process	#N/A	#N/A	#N/A
TRINITY_DN42856_c0_g3	ACLA-3	GO:0006629	lipid metabolic process	biological_process	Citrate cycle (TCA cycle)	Metabolism	Carbohydrate metabolism
TRINITY_DN42857_c0_g1	APX2	GO:0006979	response to oxidative stress	biological_process	Glutathione metabolism	Metabolism	Metabolism of other amino acids
TRINITY_DN42910_c0_g2	VIT_15s0048g01890	GO:0044375	regulation of peroxisome size	biological_process	Peroxisome	Cellular Processes	Transport and catabolism
TRINITY_DN42917_c0_g1	POPTR_0016s05370g	GO:0031627	telomeric loop formation	biological_process	#N/A	#N/A	#N/A
TRINITY_DN42940_c0_g1	BSK7	GO:0006468	protein phosphorylation	biological_process	Plant hormone signal transduction	Environmental Information Processing	Signal transduction
TRINITY_DN42955_c1_g2	VIT_02s0033g00230	GO:0010207	photosystem II assembly	biological_process	#N/A	#N/A	#N/A
TRINITY_DN42973_c0_g3	PSRP3/1	GO:0006412	translation	biological_process	#N/A	#N/A	#N/A
TRINITY_DN42979_c1_g1	K4C5J4	GO:0080163	regulation of protein serine/threonine phosphatase activity	biological_process	Plant hormone signal transduction	Environmental Information Processing	Signal transduction
TRINITY_DN42979_c1_g2	POPTR_0016s13320g	GO:0080163	regulation of protein serine/threonine phosphatase activity	biological_process	Plant hormone signal transduction	Environmental Information Processing	Signal transduction
TRINITY_DN42979_c1_g3	VIT_08s0058g00470	GO:0080163	regulation of protein serine/threonine phosphatase activity	biological_process	Plant hormone signal transduction	Environmental Information Processing	Signal transduction
TRINITY_DN42995_c0_g2	AT5G42740	GO:0046686	response to cadmium ion	biological_process	Carbon metabolism	Metabolism	Overview
TRINITY_DN43003_c0_g1	UBP24	GO:0006511	ubiquitin-dependent protein catabolic process	biological_process	Endocytosis	Cellular Processes	Transport and catabolism
TRINITY_DN43006_c1_g5	POPTR_0014s03570g	GO:0010027	thylakoid membrane organization	biological_process	Protein export	Genetic Information Processing	Folding, sorting and degradation
TRINITY_DN43022_c0_g2	VIT_06s0004g03810	GO:0007018	microtubule-based movement	biological_process	Endocytosis	Cellular Processes	Transport and catabolism
TRINITY_DN43023_c1_g1	LACS6	GO:0010193	response to ozone	biological_process	Peroxisome	Cellular Processes	Transport and catabolism
TRINITY_DN43024_c0_g2	JMJ14	GO:0006351	transcription, DNA-templated	biological_process	#N/A	#N/A	#N/A
TRINITY_DN43038_c1_g1	POPTR_0006s09660g	GO:0006412	translation	biological_process	#N/A	#N/A	#N/A
TRINITY_DN43044_c0_g3	WRKY7	GO:0006351	transcription, DNA-templated	biological_process	Plant-pathogen interaction	Organismal Systems	Environmental adaptation
TRINITY_DN43045_c2_g3	FER	GO:0007338	single fertilization	biological_process	Plant-pathogen interaction	Organismal Systems	Environmental adaptation
TRINITY_DN43063_c0_g2	PKDM7D	GO:0006351	transcription, DNA-templated	biological_process	#N/A	#N/A	#N/A
TRINITY_DN43081_c1_g1	VIT_08s0007g01340	GO:0006511	ubiquitin-dependent protein catabolic process	biological_process	Proteasome	Genetic Information Processing	Folding, sorting and degradation
TRINITY_DN43085_c0_g2	VIT_02s0025g01340	GO:0080163	regulation of protein serine/threonine phosphatase activity	biological_process	Plant hormone signal transduction	Environmental Information Processing	Signal transduction
TRINITY_DN43092_c0_g1	HIS1-3	GO:0009414	response to water deprivation	biological_process	#N/A	#N/A	#N/A
TRINITY_DN43097_c0_g1	VIT_12s0028g03920	GO:0007165	signal transduction	biological_process	#N/A	#N/A	#N/A
TRINITY_DN43118_c0_g1	AtNPC1	GO:0090153	regulation of sphingolipid biosynthetic process	biological_process	#N/A	#N/A	#N/A
TRINITY_DN43118_c0_g3	AtNPC1	GO:0090153	regulation of sphingolipid biosynthetic process	biological_process	#N/A	#N/A	#N/A
TRINITY_DN43135_c1_g1	AT5G45360	GO:0016567	protein ubiquitination	biological_process	#N/A	#N/A	#N/A
TRINITY_DN43139_c0_g1	VIT_08s0040g02130	GO:0006906	vesicle fusion	biological_process	SNARE interactions in vesicular transport	Genetic Information Processing	Folding, sorting and degradation
TRINITY_DN43148_c0_g2	CDC48B	GO:0015031	protein transport	biological_process	Protein processing in endoplasmic reticulum	Genetic Information Processing	Folding, sorting and degradation
TRINITY_DN43155_c0_g1	GLYMA_08G184200	GO:1901970	positive regulation of mitotic sister chromatid separation	biological_process	#N/A	#N/A	#N/A
TRINITY_DN43164_c1_g1	GPDHC1	GO:0055114	oxidation-reduction process	biological_process	Glycerophospholipid metabolism	Metabolism	Lipid metabolism
TRINITY_DN43178_c0_g1	VIT_06s0061g01030	GO:0006508	proteolysis	biological_process	Diterpenoid biosynthesis	Metabolism	Metabolism of terpenoids and polyketides
TRINITY_DN43200_c0_g1	APL2	GO:0019252	starch biosynthetic process	biological_process	Starch and sucrose metabolism	Metabolism	Carbohydrate metabolism
TRINITY_DN43202_c0_g1	MPK3	GO:0007165	signal transduction	biological_process	Plant hormone signal transduction	Environmental Information Processing	Signal transduction
TRINITY_DN43202_c0_g2	MPK3	GO:0007165	signal transduction	biological_process	Plant hormone signal transduction	Environmental Information Processing	Signal transduction
TRINITY_DN43203_c0_g1	VIT_18s0001g09990	GO:0051603	proteolysis involved in cellular protein catabolic process	biological_process	Phagosome	Cellular Processes	Transport and catabolism
TRINITY_DN43211_c3_g1	PPa1	GO:0006796	phosphate-containing compound metabolic process	biological_process	Oxidative phosphorylation	Metabolism	Energy metabolism
TRINITY_DN43238_c0_g1	SFC	GO:0010051	xylem and phloem pattern formation	biological_process	Endocytosis	Cellular Processes	Transport and catabolism
TRINITY_DN43241_c0_g1	VIT_07s0005g00390	GO:1901657	glycosyl compound metabolic process	biological_process	Cyanoamino acid metabolism	Metabolism	Metabolism of other amino acids
TRINITY_DN43254_c0_g1	POPTR_0009s11750g	GO:0048316	seed development	biological_process	#N/A	#N/A	#N/A
TRINITY_DN43257_c1_g1	WRKY57	GO:0006351	transcription, DNA-templated	biological_process	Plant-pathogen interaction	Organismal Systems	Environmental adaptation
TRINITY_DN43267_c1_g1	VIT_03s0038g01240	GO:0006744	ubiquinone biosynthetic process	biological_process	Ubiquinone and other terpenoid-quinone biosynthesis	Metabolism	Metabolism of cofactors and vitamins
TRINITY_DN43279_c1_g1	TCF1	GO:1901141	regulation of lignin biosynthetic process	biological_process	Ubiquitin mediated proteolysis	Genetic Information Processing	Folding, sorting and degradation
TRINITY_DN43286_c0_g3	P0026H03.3-1	GO:0009416	response to light stimulus	biological_process	Photosynthesis - antenna proteins	Metabolism	Energy metabolism
TRINITY_DN43292_c4_g1	VIT_01s0026g01340	GO:0009407	toxin catabolic process	biological_process	Glutathione metabolism	Metabolism	Metabolism of other amino acids
TRINITY_DN43303_c0_g2	BOP2	GO:0009954	proximal/distal pattern formation	biological_process	Plant hormone signal transduction	Environmental Information Processing	Signal transduction
TRINITY_DN43311_c3_g1	G6PD6	GO:0009051	pentose-phosphate shunt, oxidative branch	biological_process	Carbon metabolism	Metabolism	Overview
TRINITY_DN43311_c4_g1	G6PD2	GO:0009051	pentose-phosphate shunt, oxidative branch	biological_process	Carbon metabolism	Metabolism	Overview
TRINITY_DN43312_c0_g3	TCP23	GO:0006351	transcription, DNA-templated	biological_process	Circadian rhythm - plant	Organismal Systems	Environmental adaptation
TRINITY_DN43315_c0_g1	OFP1	GO:0006351	transcription, DNA-templated	biological_process	Cyanoamino acid metabolism	Metabolism	Metabolism of other amino acids
TRINITY_DN43322_c2_g4	POPTR_0014s02190g	GO:0044550	secondary metabolite biosynthetic process	biological_process	Limonene and pinene degradation	Metabolism	Metabolism of terpenoids and polyketides
TRINITY_DN43322_c2_g7	VIT_00s0705g00010	GO:0044550	secondary metabolite biosynthetic process	biological_process	Limonene and pinene degradation	Metabolism	Metabolism of terpenoids and polyketides
TRINITY_DN43332_c1_g1	CDKG2	GO:0048586	regulation of long-day photoperiodism, flowering	biological_process	Basal transcription factors	Genetic Information Processing	Transcription
TRINITY_DN43347_c1_g1	AT1G08710	GO:0016567	protein ubiquitination	biological_process	#N/A	#N/A	#N/A
TRINITY_DN43351_c4_g1	RVE1	GO:0006351	transcription, DNA-templated	biological_process	Circadian rhythm - plant	Organismal Systems	Environmental adaptation
TRINITY_DN43368_c0_g1	K4BKF9	GO:0006869	lipid transport	biological_process	#N/A	#N/A	#N/A
TRINITY_DN43368_c0_g5	K4BKF9	GO:0006869	lipid transport	biological_process	#N/A	#N/A	#N/A
TRINITY_DN43391_c1_g1	ORG4	GO:0009751	response to salicylic acid	biological_process	#N/A	#N/A	#N/A
TRINITY_DN43393_c0_g2	NUC-L2	GO:0006364	rRNA processing	biological_process	mRNA surveillance pathway	Genetic Information Processing	Translation
TRINITY_DN43401_c0_g4	POPTR_0003s13050g	GO:0009416	response to light stimulus	biological_process	RNA transport	Genetic Information Processing	Translation
TRINITY_DN43410_c3_g2	AT5G42740	GO:0046686	response to cadmium ion	biological_process	Carbon metabolism	Metabolism	Overview
TRINITY_DN43414_c1_g1	POPTR_0004s01920g	GO:1901657	glycosyl compound metabolic process	biological_process	Cyanoamino acid metabolism	Metabolism	Metabolism of other amino acids
TRINITY_DN43423_c2_g1	ATPB	GO:0015986	ATP synthesis coupled proton transport	biological_process	Oxidative phosphorylation	Metabolism	Energy metabolism
TRINITY_DN43428_c1_g2	BIL4	GO:0009826	unidimensional cell growth	biological_process	#N/A	#N/A	#N/A
TRINITY_DN43437_c0_g1	AT4G36790	GO:0055085	transmembrane transport	biological_process	#N/A	#N/A	#N/A
TRINITY_DN43460_c1_g2	NF-YC2	GO:0006351	transcription, DNA-templated	biological_process	RNA polymerase	Genetic Information Processing	Transcription
TRINITY_DN43465_c0_g2	GID1B	GO:0009739	response to gibberellin	biological_process	Plant hormone signal transduction	Environmental Information Processing	Signal transduction
TRINITY_DN43472_c0_g1	VIT_15s0046g03150	GO:0006664	glycolipid metabolic process	biological_process	Other types of O-glycan biosynthesis	Metabolism	Glycan biosynthesis and metabolism
TRINITY_DN43535_c0_g1	VIT_18s0001g07320	GO:0006412	translation	biological_process	#N/A	#N/A	#N/A
TRINITY_DN43535_c0_g2	VIT_18s0001g07320	GO:0006412	translation	biological_process	#N/A	#N/A	#N/A
TRINITY_DN43543_c0_g1	PTL	GO:0006351	transcription, DNA-templated	biological_process	#N/A	#N/A	#N/A
TRINITY_DN43546_c0_g1	CMT3	GO:0010069	zygote asymmetric cytokinesis in embryo sac	biological_process	Cysteine and methionine metabolism	Metabolism	Amino acid metabolism
TRINITY_DN43554_c0_g2	AT5G57580	GO:0006950	response to stress	biological_process	#N/A	#N/A	#N/A
TRINITY_DN43560_c2_g1	AT5G16810	GO:0006468	protein phosphorylation	biological_process	#N/A	#N/A	#N/A
TRINITY_DN43561_c1_g1	I1LZF9	GO:0006412	translation	biological_process	Ribosome	Genetic Information Processing	Translation
TRINITY_DN43563_c1_g2	DEAR3	GO:0006351	transcription, DNA-templated	biological_process	Plant-pathogen interaction	Organismal Systems	Environmental adaptation
TRINITY_DN43567_c1_g1	POPTR_0007s00470g	GO:0006152	purine nucleoside catabolic process	biological_process	Pyrimidine metabolism	Metabolism	Nucleotide metabolism
TRINITY_DN43581_c1_g7	GRF1	GO:0009739	response to gibberellin	biological_process	#N/A	#N/A	#N/A
TRINITY_DN43598_c1_g1	AT1G71000	GO:0006457	protein folding	biological_process	#N/A	#N/A	#N/A
TRINITY_DN43600_c1_g2	VIT_11s0016g05350	GO:0031338	regulation of vesicle fusion	biological_process	#N/A	#N/A	#N/A
TRINITY_DN43605_c0_g2	KMD2	GO:2000762	regulation of phenylpropanoid metabolic process	biological_process	#N/A	#N/A	#N/A
TRINITY_DN43606_c0_g3	SRO5	GO:0009651	response to salt stress	biological_process	#N/A	#N/A	#N/A
TRINITY_DN43611_c0_g1	VIT_05s0077g01170	GO:0006283	transcription-coupled nucleotide-excision repair	biological_process	RNA polymerase	Genetic Information Processing	Transcription
TRINITY_DN43614_c0_g1	BIN2	GO:0016032	viral process	biological_process	Plant hormone signal transduction	Environmental Information Processing	Signal transduction
TRINITY_DN43633_c0_g1	P85524	GO:0016068	type I hypersensitivity	biological_process	#N/A	#N/A	#N/A
TRINITY_DN43633_c0_g2	P85524	GO:0016068	type I hypersensitivity	biological_process	#N/A	#N/A	#N/A
TRINITY_DN43655_c0_g1	K4CUU6	GO:0009664	plant-type cell wall organization	biological_process	Phenylpropanoid biosynthesis	Metabolism	Biosynthesis of other secondary metabolites
TRINITY_DN43670_c0_g1	K4CPE0	GO:0030150	protein import into mitochondrial matrix	biological_process	#N/A	#N/A	#N/A
TRINITY_DN43675_c3_g1	Hyd2	GO:0016125	sterol metabolic process	biological_process	Carotenoid biosynthesis	Metabolism	Metabolism of terpenoids and polyketides
TRINITY_DN43682_c1_g1	AT3G04450	GO:0006351	transcription, DNA-templated	biological_process	RNA transport	Genetic Information Processing	Translation
TRINITY_DN43687_c2_g3	FAC1	GO:0009737	response to abscisic acid	biological_process	Purine metabolism	Metabolism	Nucleotide metabolism
TRINITY_DN43688_c0_g1	POPTR_0005s20820g	GO:0010501	RNA secondary structure unwinding	biological_process	Spliceosome	Genetic Information Processing	Transcription
[truncated: 9,393 more rows]
