# Supplementary material for: De novo transcriptome assembly of the cotyledon of Camellia oleifera for discovery of genes regulating seed germination
Source: BMC Plant Biol. 2022 May 28;22:265. doi: 10.1186/s12870-022-03651-4 (PMC9145465; doi:10.1186/s12870-022-03651-4)
Supplement: Supplementary file 10 — Additional file 10: Table S9. The functional annotation of all modules in WGCNA. [file 12870_2022_3651_MOESM10_ESM.xlsx]

## Sheet: All_Gene_KME
Table S9 The functional annotation for genes in different modules of WGCNA
Gene_ID	Interaction	Color	Symbol	GO_ID	GO_Term	GO_Function	PathwayDefinition	KEGGLevel1	KEGGLevel2	TF	Hormone_Term	Hormone annotation
TRINITY_DN35621_c0_g3	0.919702	black	AT4G17720	GO:0009735	response to cytokinin	biological_process	#N/A	#N/A	#N/A	#N/A	AT4G17720	response to cytokinin
TRINITY_DN35621_c0_g5	0.896017	black	AT4G17720	GO:0009735	response to cytokinin	biological_process	#N/A	#N/A	#N/A	#N/A	AT4G17720	response to cytokinin
TRINITY_DN31549_c2_g2	0.972861	black	EXO	GO:0009741	response to brassinosteroid	biological_process	#N/A	#N/A	#N/A	#N/A	EXO	response to brassinosteroid
TRINITY_DN36977_c1_g1	0.934133	black	EXO	GO:0009741	response to brassinosteroid	biological_process	#N/A	#N/A	#N/A	#N/A	EXO	response to brassinosteroid
TRINITY_DN42417_c0_g1	0.985407	black	EXO	GO:0009741	response to brassinosteroid	biological_process	#N/A	#N/A	#N/A	#N/A	EXO	response to brassinosteroid
TRINITY_DN40646_c0_g2	0.800968	black	IQD32	GO:0009737	response to abscisic acid	biological_process	#N/A	#N/A	#N/A	#N/A	IQD32	response to abscisic acid
TRINITY_DN34817_c3_g4	0.906319	black	MAKR1	GO:0009741	response to brassinosteroid	biological_process	Plant hormone signal transduction	Environmental Information Processing	Signal transduction	#N/A	MAKR1	response to brassinosteroid
TRINITY_DN45458_c5_g6	0.663086	black	SAUR52	GO:0009733	response to auxin	biological_process	Plant hormone signal transduction	Environmental Information Processing	Signal transduction	#N/A	SAUR52	response to auxin
TRINITY_DN38449_c0_g2	0.797679	black	WOL	GO:0009885	transmembrane histidine kinase cytokinin receptor activity	molecular_function	Plant hormone signal transduction	Environmental Information Processing	Signal transduction	[TR]Others:Others--NA	WOL	transmembrane histidine kinase cytokinin receptor activity
TRINITY_DN44886_c0_g4	0.865493	black	BRADI2G42360	GO:0004029	aldehyde dehydrogenase (NAD) activity	molecular_function	Phenylpropanoid biosynthesis	Metabolism	Biosynthesis of other secondary metabolites	#N/A	#N/A	#N/A
TRINITY_DN30880_c1_g1	0.983873	black	VIT_14s0108g00630	GO:0015171	amino acid transmembrane transporter activity	molecular_function	Plant hormone signal transduction	Environmental Information Processing	Signal transduction	#N/A	#N/A	#N/A
TRINITY_DN47582_c1_g1	0.990562	black	VIT_02s0025g02410	GO:0046658	anchored component of plasma membrane	cellular_component	#N/A	#N/A	#N/A	#N/A	#N/A	#N/A
TRINITY_DN24975_c0_g1	0.760457	black	K4BM30	GO:0005509	calcium ion binding	molecular_function	Plant-pathogen interaction	Organismal Systems	Environmental adaptation	#N/A	#N/A	#N/A
TRINITY_DN29216_c0_g2	0.825257	black	VIT_08s0056g00290	GO:0005509	calcium ion binding	molecular_function	Plant-pathogen interaction	Organismal Systems	Environmental adaptation	#N/A	#N/A	#N/A
TRINITY_DN31607_c3_g1	0.979735	black	POPTR_0017s05860g	GO:0005509	calcium ion binding	molecular_function	Plant-pathogen interaction	Organismal Systems	Environmental adaptation	#N/A	#N/A	#N/A
TRINITY_DN41187_c0_g1	0.932855	black	K4BCU8	GO:0005509	calcium ion binding	molecular_function	Plant-pathogen interaction	Organismal Systems	Environmental adaptation	#N/A	#N/A	#N/A
TRINITY_DN43033_c0_g1	0.890821	black	AT5G07360	GO:0016884	carbon-nitrogen ligase activity, with glutamine as amido-N-donor	molecular_function	Aminoacyl-tRNA biosynthesis	Genetic Information Processing	Translation	#N/A	#N/A	#N/A
TRINITY_DN28227_c0_g1	0.876179	black	Cht4	GO:0004568	chitinase activity	molecular_function	Amino sugar and nucleotide sugar metabolism	Metabolism	Carbohydrate metabolism	#N/A	#N/A	#N/A
TRINITY_DN37794_c0_g1	0.958213	black	Cht4	GO:0004568	chitinase activity	molecular_function	Amino sugar and nucleotide sugar metabolism	Metabolism	Carbohydrate metabolism	#N/A	#N/A	#N/A
TRINITY_DN37794_c0_g3	0.963008	black	Cht4	GO:0004568	chitinase activity	molecular_function	Amino sugar and nucleotide sugar metabolism	Metabolism	Carbohydrate metabolism	#N/A	#N/A	#N/A
TRINITY_DN27609_c3_g2	0.949594	black	Q6TPK4	GO:0004869	cysteine-type endopeptidase inhibitor activity	molecular_function	#N/A	#N/A	#N/A	#N/A	#N/A	#N/A
TRINITY_DN36010_c1_g2	0.972846	black	AT5G48460	GO:0005856	cytoskeleton	cellular_component	#N/A	#N/A	#N/A	#N/A	#N/A	#N/A
TRINITY_DN42834_c1_g2	0.907571	black	VLN5	GO:0007010	cytoskeleton organization	biological_process	#N/A	#N/A	#N/A	#N/A	#N/A	#N/A
TRINITY_DN31111_c1_g1	0.857267	black	VIT_04s0008g04920	GO:0051213	dioxygenase activity	molecular_function	Diterpenoid biosynthesis	Metabolism	Metabolism of terpenoids and polyketides	#N/A	#N/A	#N/A
TRINITY_DN34615_c2_g2	0.976756	black	VIT_04s0008g04920	GO:0051213	dioxygenase activity	molecular_function	Purine metabolism	Metabolism	Nucleotide metabolism	#N/A	#N/A	#N/A
TRINITY_DN34946_c1_g2	0.982843	black	POPTR_0001s28480g	GO:0051213	dioxygenase activity	molecular_function	Diterpenoid biosynthesis	Metabolism	Metabolism of terpenoids and polyketides	#N/A	#N/A	#N/A
TRINITY_DN45156_c1_g1	0.974491	black	VIT_04s0008g04920	GO:0051213	dioxygenase activity	molecular_function	Purine metabolism	Metabolism	Nucleotide metabolism	#N/A	#N/A	#N/A
TRINITY_DN45156_c1_g2	0.966668	black	VIT_04s0008g04920	GO:0051213	dioxygenase activity	molecular_function	#N/A	#N/A	#N/A	#N/A	#N/A	#N/A
TRINITY_DN23732_c0_g1	0.917285	black	AT1G53860	GO:0003677	DNA binding	molecular_function	#N/A	#N/A	#N/A	#N/A	#N/A	#N/A
TRINITY_DN31590_c1_g2	0.96689	black	VIT_00s0225g00050	GO:0015238	drug transmembrane transporter activity	molecular_function	#N/A	#N/A	#N/A	#N/A	#N/A	#N/A
TRINITY_DN38734_c1_g2	0.991204	black	VIT_00s0225g00050	GO:0015238	drug transmembrane transporter activity	molecular_function	#N/A	#N/A	#N/A	#N/A	#N/A	#N/A
TRINITY_DN40987_c0_g2	0.990816	black	VIT_00s0225g00050	GO:0015238	drug transmembrane transporter activity	molecular_function	#N/A	#N/A	#N/A	#N/A	#N/A	#N/A
TRINITY_DN42758_c1_g1	0.930814	black	VIT_00s0225g00050	GO:0015238	drug transmembrane transporter activity	molecular_function	#N/A	#N/A	#N/A	#N/A	#N/A	#N/A
TRINITY_DN45562_c0_g3	0.716332	black	P93508	GO:0005788	endoplasmic reticulum lumen	cellular_component	Phagosome	Cellular Processes	Transport and catabolism	#N/A	#N/A	#N/A
TRINITY_DN31614_c2_g1	0.682322	black	grip28	GO:0004857	enzyme inhibitor activity	molecular_function	Pentose and glucuronate interconversions	Metabolism	Carbohydrate metabolism	#N/A	#N/A	#N/A
TRINITY_DN24215_c0_g1	0.865241	black	AT2G16630	GO:0005576	extracellular region	cellular_component	#N/A	#N/A	#N/A	#N/A	#N/A	#N/A
TRINITY_DN28181_c2_g1	0.97095	black	PRP4	GO:0005576	extracellular region	cellular_component	#N/A	#N/A	#N/A	#N/A	#N/A	#N/A
TRINITY_DN32469_c2_g1	0.889259	black	VIT_06s0004g03830	GO:0005576	extracellular region	cellular_component	#N/A	#N/A	#N/A	#N/A	#N/A	#N/A
TRINITY_DN37205_c0_g1	0.90485	black	FLA16	GO:0005576	extracellular region	cellular_component	#N/A	#N/A	#N/A	#N/A	#N/A	#N/A
TRINITY_DN28661_c0_g1	0.981922	black	K4D6B5	GO:0045431	flavonol synthase activity	molecular_function	Flavonoid biosynthesis	Metabolism	Biosynthesis of other secondary metabolites	#N/A	#N/A	#N/A
TRINITY_DN28668_c3_g2	0.891606	black	DIVARICATA	GO:0009908	flower development	biological_process	Pentose and glucuronate interconversions	Metabolism	Carbohydrate metabolism	[TF]MYB:MYB->MYB--NA	#N/A	#N/A
TRINITY_DN37929_c0_g2	0.918218	black	VIT_06s0009g00810	GO:0009251	glucan catabolic process	biological_process	Cyanoamino acid metabolism	Metabolism	Metabolism of other amino acids	#N/A	#N/A	#N/A
TRINITY_DN40748_c0_g2	0.895392	black	POPTR_0019s05340g	GO:0009251	glucan catabolic process	biological_process	Cyanoamino acid metabolism	Metabolism	Metabolism of other amino acids	#N/A	#N/A	#N/A
TRINITY_DN31571_c0_g2	0.9389	black	MTR_6g071070	GO:0004356	glutamate-ammonia ligase activity	molecular_function	Biosynthesis of amino acids	Metabolism	Overview	#N/A	#N/A	#N/A
TRINITY_DN38947_c4_g2	0.806924	black	VIT_07s0005g00010	GO:0004364	glutathione transferase activity	molecular_function	Glutathione metabolism	Metabolism	Metabolism of other amino acids	#N/A	#N/A	#N/A
TRINITY_DN26845_c0_g3	0.944813	black	VIT_02s0025g02620	GO:0016787	hydrolase activity	molecular_function	#N/A	#N/A	#N/A	#N/A	#N/A	#N/A
TRINITY_DN26845_c0_g4	0.904942	black	VIT_02s0025g02620	GO:0016787	hydrolase activity	molecular_function	#N/A	#N/A	#N/A	#N/A	#N/A	#N/A
TRINITY_DN35335_c0_g2	0.920494	black	VIT_16s0098g01700	GO:0016787	hydrolase activity	molecular_function	#N/A	#N/A	#N/A	#N/A	#N/A	#N/A
TRINITY_DN40896_c1_g1	0.901762	black	VIT_13s0106g00780	GO:0016787	hydrolase activity	molecular_function	#N/A	#N/A	#N/A	#N/A	#N/A	#N/A
TRINITY_DN42744_c1_g1	0.914206	black	PAE8	GO:0016787	hydrolase activity	molecular_function	#N/A	#N/A	#N/A	#N/A	#N/A	#N/A
TRINITY_DN42744_c1_g4	0.96808	black	PAE8	GO:0016787	hydrolase activity	molecular_function	Sphingolipid metabolism	Metabolism	Lipid metabolism	#N/A	#N/A	#N/A
TRINITY_DN44093_c0_g1	0.819386	black	AT5G26670	GO:0016787	hydrolase activity	molecular_function	Sphingolipid metabolism	Metabolism	Lipid metabolism	#N/A	#N/A	#N/A
TRINITY_DN31740_c3_g3	0.711579	black	E6YC17	GO:0042802	identical protein binding	molecular_function	Plant-pathogen interaction	Organismal Systems	Environmental adaptation	Shiu:RLK-Pelle_LRR-I-1	#N/A	#N/A
TRINITY_DN40435_c2_g1	0.883768	black	O82560	GO:0042802	identical protein binding	molecular_function	Biosynthesis of amino acids	Metabolism	Overview	#N/A	#N/A	#N/A
TRINITY_DN42176_c1_g3	0.945195	black	HSFB4B	GO:0042802	identical protein binding	molecular_function	#N/A	#N/A	#N/A	[TF]HSF:HSF--NA	#N/A	#N/A
TRINITY_DN40919_c1_g1	0.885111	black	VIT_04s0008g06640	GO:0016021	integral component of membrane	cellular_component	#N/A	#N/A	#N/A	#N/A	#N/A	#N/A
TRINITY_DN31449_c2_g3	0.825295	black	ADF5	GO:0005622	intracellular	cellular_component	#N/A	#N/A	#N/A	#N/A	#N/A	#N/A
TRINITY_DN40793_c1_g1	0.920968	black	DIR5	GO:0009807	lignan biosynthetic process	biological_process	#N/A	#N/A	#N/A	#N/A	#N/A	#N/A
TRINITY_DN35669_c1_g1	0.952275	black	LIP1	GO:0016298	lipase activity	molecular_function	Endocytosis	Cellular Processes	Transport and catabolism	#N/A	#N/A	#N/A
TRINITY_DN38927_c1_g2	0.969072	black	LIP1	GO:0016298	lipase activity	molecular_function	Glycerolipid metabolism	Metabolism	Lipid metabolism	#N/A	#N/A	#N/A
TRINITY_DN38927_c1_g3	0.946112	black	LIP1	GO:0016298	lipase activity	molecular_function	Cyanoamino acid metabolism	Metabolism	Metabolism of other amino acids	#N/A	#N/A	#N/A
TRINITY_DN26207_c7_g1	0.881679	black	AT2G42990	GO:0016042	lipid catabolic process	biological_process	Glycerolipid metabolism	Metabolism	Lipid metabolism	#N/A	#N/A	#N/A
TRINITY_DN32439_c0_g4	0.972429	black	AT5G33370	GO:0016042	lipid catabolic process	biological_process	Glycerolipid metabolism	Metabolism	Lipid metabolism	#N/A	#N/A	#N/A
TRINITY_DN33302_c2_g3	0.934183	black	AT3G48460	GO:0016042	lipid catabolic process	biological_process	#N/A	#N/A	#N/A	#N/A	#N/A	#N/A
TRINITY_DN38111_c0_g1	0.955899	black	AT3G26430	GO:0016042	lipid catabolic process	biological_process	Other glycan degradation	Metabolism	Glycan biosynthesis and metabolism	#N/A	#N/A	#N/A
TRINITY_DN36397_c2_g4	0.945793	black	AT1G62510	GO:0006869	lipid transport	biological_process	Ribosome	Genetic Information Processing	Translation	#N/A	#N/A	#N/A
TRINITY_DN30064_c2_g3	0.967027	black	DUT1	GO:0000287	magnesium ion binding	molecular_function	Pyrimidine metabolism	Metabolism	Nucleotide metabolism	#N/A	#N/A	#N/A
TRINITY_DN43431_c0_g2	0.625752	black	PAP	GO:0046872	metal ion binding	molecular_function	#N/A	#N/A	#N/A	#N/A	#N/A	#N/A
TRINITY_DN46697_c0_g5	0.622449	black	PAP	GO:0046872	metal ion binding	molecular_function	#N/A	#N/A	#N/A	#N/A	#N/A	#N/A
TRINITY_DN31640_c0_g2	0.921598	black	METK2	GO:0004478	methionine adenosyltransferase activity	molecular_function	Biosynthesis of amino acids	Metabolism	Overview	#N/A	#N/A	#N/A
TRINITY_DN34211_c0_g1	0.729471	black	VIT_18s0001g07550	GO:0007018	microtubule-based movement	biological_process	RNA transport	Genetic Information Processing	Translation	#N/A	#N/A	#N/A
TRINITY_DN45833_c0_g1	0.828708	black	VIT_11s0016g03960	GO:0007018	microtubule-based movement	biological_process	Endocytosis	Cellular Processes	Transport and catabolism	#N/A	#N/A	#N/A
TRINITY_DN34617_c2_g1	0.814123	black	K4C5N1	GO:0097249	mitochondrial respiratory chain supercomplex	cellular_component	#N/A	#N/A	#N/A	#N/A	#N/A	#N/A
TRINITY_DN31728_c1_g3	0.945277	black	AT5G49800	GO:0005739	mitochondrion	cellular_component	#N/A	#N/A	#N/A	#N/A	#N/A	#N/A
TRINITY_DN32216_c6_g3	0.88316	black	AT3G62650	GO:0005739	mitochondrion	cellular_component	#N/A	#N/A	#N/A	#N/A	#N/A	#N/A
TRINITY_DN42862_c3_g1	0.678529	black	AT1G25240	GO:0005739	mitochondrion	cellular_component	#N/A	#N/A	#N/A	#N/A	#N/A	#N/A
TRINITY_DN27635_c0_g1	0.966865	black	AT3G06840	GO:0003674	molecular_function	molecular_function	#N/A	#N/A	#N/A	#N/A	#N/A	#N/A
TRINITY_DN31223_c0_g1	0.971502	black	AT2G35470	GO:0003674	molecular_function	molecular_function	#N/A	#N/A	#N/A	#N/A	#N/A	#N/A
TRINITY_DN32889_c0_g3	0.922163	black	AtCAPE2	GO:0003674	molecular_function	molecular_function	Plant hormone signal transduction	Environmental Information Processing	Signal transduction	#N/A	#N/A	#N/A
TRINITY_DN32985_c2_g1	0.864825	black	AT5G41050	GO:0003674	molecular_function	molecular_function	#N/A	#N/A	#N/A	#N/A	#N/A	#N/A
TRINITY_DN33137_c1_g1	0.931009	black	AT4G14305	GO:0003674	molecular_function	molecular_function	Peroxisome	Cellular Processes	Transport and catabolism	#N/A	#N/A	#N/A
TRINITY_DN33369_c0_g6	0.935505	black	AT3G06890	GO:0003674	molecular_function	molecular_function	#N/A	#N/A	#N/A	#N/A	#N/A	#N/A
TRINITY_DN34381_c2_g1	0.976347	black	AT2G34700	GO:0003674	molecular_function	molecular_function	#N/A	#N/A	#N/A	#N/A	#N/A	#N/A
TRINITY_DN34666_c0_g2	0.672192	black	AT2G36220	GO:0003674	molecular_function	molecular_function	#N/A	#N/A	#N/A	#N/A	#N/A	#N/A
TRINITY_DN35567_c1_g1	0.928348	black	AT3G49550	GO:0003674	molecular_function	molecular_function	#N/A	#N/A	#N/A	#N/A	#N/A	#N/A
TRINITY_DN36946_c0_g1	0.705038	black	AT2G47115	GO:0003674	molecular_function	molecular_function	#N/A	#N/A	#N/A	#N/A	#N/A	#N/A
TRINITY_DN37232_c0_g1	0.9378	black	NDL1	GO:0003674	molecular_function	molecular_function	#N/A	#N/A	#N/A	#N/A	#N/A	#N/A
TRINITY_DN38155_c1_g2	0.979728	black	AT4G02360	GO:0003674	molecular_function	molecular_function	#N/A	#N/A	#N/A	#N/A	#N/A	#N/A
TRINITY_DN38517_c3_g6	0.882313	black	AT1G18000	GO:0003674	molecular_function	molecular_function	Pyrimidine metabolism	Metabolism	Nucleotide metabolism	#N/A	#N/A	#N/A
TRINITY_DN39841_c0_g2	0.962974	black	AT5G12460	GO:0003674	molecular_function	molecular_function	#N/A	#N/A	#N/A	#N/A	#N/A	#N/A
TRINITY_DN40721_c1_g2	0.926059	black	SAH7	GO:0003674	molecular_function	molecular_function	#N/A	#N/A	#N/A	#N/A	#N/A	#N/A
TRINITY_DN41640_c1_g4	0.865269	black	AT3G14870	GO:0003674	molecular_function	molecular_function	#N/A	#N/A	#N/A	#N/A	#N/A	#N/A
TRINITY_DN41950_c0_g1	0.968365	black	AT1G22030	GO:0003674	molecular_function	molecular_function	#N/A	#N/A	#N/A	#N/A	#N/A	#N/A
TRINITY_DN47386_c0_g1	0.877959	black	NDL2	GO:0003674	molecular_function	molecular_function	#N/A	#N/A	#N/A	#N/A	#N/A	#N/A
TRINITY_DN43424_c1_g3	0.972742	black	PPO1	GO:0004503	monophenol monooxygenase activity	molecular_function	Isoquinoline alkaloid biosynthesis	Metabolism	Biosynthesis of other secondary metabolites	#N/A	#N/A	#N/A
TRINITY_DN36819_c3_g1	0.748671	black	CLE27	GO:0007275	multicellular organism development	biological_process	#N/A	#N/A	#N/A	#N/A	#N/A	#N/A
TRINITY_DN41686_c0_g3	0.977607	black	LOC_Os03g06670	GO:0000790	nuclear chromatin	cellular_component	Phosphatidylinositol signaling system	Environmental Information Processing	Signal transduction	#N/A	#N/A	#N/A
TRINITY_DN46723_c0_g1	0.973265	black	POPTR_0013s01890g	GO:0000790	nuclear chromatin	cellular_component	Phosphatidylinositol signaling system	Environmental Information Processing	Signal transduction	#N/A	#N/A	#N/A
TRINITY_DN37986_c0_g3	0.965369	black	POPTR_0008s03050g	GO:0006334	nucleosome assembly	biological_process	#N/A	#N/A	#N/A	#N/A	#N/A	#N/A
TRINITY_DN27233_c0_g3	0.902329	black	Q5C9I9	GO:0000166	nucleotide binding	molecular_function	Diterpenoid biosynthesis	Metabolism	Metabolism of terpenoids and polyketides	#N/A	#N/A	#N/A
TRINITY_DN45477_c1_g1	0.85273	black	AT1G14340	GO:0000166	nucleotide binding	molecular_function	#N/A	#N/A	#N/A	#N/A	#N/A	#N/A
TRINITY_DN46782_c1_g2	0.968113	black	Q5C9I9	GO:0000166	nucleotide binding	molecular_function	Carotenoid biosynthesis	Metabolism	Metabolism of terpenoids and polyketides	#N/A	#N/A	#N/A
TRINITY_DN11383_c0_g1	0.976223	black	AT1G16770	GO:0005634	nucleus	cellular_component	#N/A	#N/A	#N/A	#N/A	#N/A	#N/A
TRINITY_DN24853_c0_g1	0.8924	black	AT5G60150	GO:0005634	nucleus	cellular_component	#N/A	#N/A	#N/A	#N/A	#N/A	#N/A
TRINITY_DN25830_c6_g1	0.933958	black	BPP1	GO:0005634	nucleus	cellular_component	#N/A	#N/A	#N/A	#N/A	#N/A	#N/A
TRINITY_DN27005_c1_g1	0.875612	black	MEE59	GO:0005634	nucleus	cellular_component	#N/A	#N/A	#N/A	#N/A	#N/A	#N/A
TRINITY_DN27181_c0_g2	0.741069	black	VIT_11s0065g01010	GO:0005634	nucleus	cellular_component	#N/A	#N/A	#N/A	#N/A	#N/A	#N/A
TRINITY_DN28220_c2_g1	0.773535	black	Os08g0471401	GO:0005634	nucleus	cellular_component	#N/A	#N/A	#N/A	#N/A	#N/A	#N/A
TRINITY_DN29093_c0_g1	0.962277	black	WDL3	GO:0005634	nucleus	cellular_component	#N/A	#N/A	#N/A	#N/A	#N/A	#N/A
TRINITY_DN29103_c1_g4	0.718095	black	AT3G19430	GO:0005634	nucleus	cellular_component	#N/A	#N/A	#N/A	#N/A	#N/A	#N/A
TRINITY_DN29384_c0_g1	0.695376	black	AT1G09310	GO:0005634	nucleus	cellular_component	#N/A	#N/A	#N/A	#N/A	#N/A	#N/A
TRINITY_DN29685_c2_g6	0.816342	black	AT2G26190	GO:0005634	nucleus	cellular_component	#N/A	#N/A	#N/A	#N/A	#N/A	#N/A
TRINITY_DN29885_c0_g1	0.79031	black	AT1G32120	GO:0005634	nucleus	cellular_component	#N/A	#N/A	#N/A	#N/A	#N/A	#N/A
TRINITY_DN30455_c3_g5	0.884916	black	AT1G79060	GO:0005634	nucleus	cellular_component	#N/A	#N/A	#N/A	#N/A	#N/A	#N/A
TRINITY_DN31048_c1_g2	0.955506	black	AT1G10020	GO:0005634	nucleus	cellular_component	Spliceosome	Genetic Information Processing	Transcription	#N/A	#N/A	#N/A
TRINITY_DN31784_c1_g2	0.856918	black	AT1G02475	GO:0005634	nucleus	cellular_component	#N/A	#N/A	#N/A	#N/A	#N/A	#N/A
TRINITY_DN32368_c0_g1	0.825435	black	LOC_Os03g58830	GO:0005634	nucleus	cellular_component	Protein processing in endoplasmic reticulum	Genetic Information Processing	Folding, sorting and degradation	[TF]bHLH:bHLH--NA	#N/A	#N/A
TRINITY_DN33604_c1_g2	0.909431	black	OSJNBb0122C16.8	GO:0005634	nucleus	cellular_component	Plant hormone signal transduction	Environmental Information Processing	Signal transduction	[TF]bHLH:bHLH--NA	#N/A	#N/A
TRINITY_DN33651_c2_g5	0.75716	black	AT3G56880	GO:0005634	nucleus	cellular_component	#N/A	#N/A	#N/A	#N/A	#N/A	#N/A
TRINITY_DN34208_c0_g2	0.893217	black	AT5G45520	GO:0005634	nucleus	cellular_component	Plant-pathogen interaction	Organismal Systems	Environmental adaptation	#N/A	#N/A	#N/A
TRINITY_DN34739_c0_g1	0.972176	black	CXE20	GO:0005634	nucleus	cellular_component	Plant hormone signal transduction	Environmental Information Processing	Signal transduction	#N/A	#N/A	#N/A
TRINITY_DN38992_c2_g3	0.797307	black	AT2G46490	GO:0005634	nucleus	cellular_component	#N/A	#N/A	#N/A	#N/A	#N/A	#N/A
TRINITY_DN41876_c2_g1	0.946157	black	RPA70D	GO:0005634	nucleus	cellular_component	DNA replication	Genetic Information Processing	Replication and repair	#N/A	#N/A	#N/A
TRINITY_DN44200_c1_g1	0.970329	black	IQD6	GO:0005634	nucleus	cellular_component	mRNA surveillance pathway	Genetic Information Processing	Translation	#N/A	#N/A	#N/A
TRINITY_DN44689_c2_g1	0.858978	black	AT5G44680	GO:0005634	nucleus	cellular_component	Base excision repair	Genetic Information Processing	Replication and repair	#N/A	#N/A	#N/A
TRINITY_DN45745_c1_g3	0.964404	black	PDF1	GO:0005634	nucleus	cellular_component	#N/A	#N/A	#N/A	#N/A	#N/A	#N/A
TRINITY_DN46878_c0_g1	0.838042	black	LOC_Os03g58830	GO:0005634	nucleus	cellular_component	#N/A	#N/A	#N/A	#N/A	#N/A	#N/A
TRINITY_DN47870_c1_g1	0.678247	black	SDN1	GO:0005634	nucleus	cellular_component	Ribosome biogenesis in eukaryotes	Genetic Information Processing	Translation	#N/A	#N/A	#N/A
TRINITY_DN37935_c3_g1	0.962434	black	PLP9	GO:0045735	nutrient reservoir activity	molecular_function	#N/A	#N/A	#N/A	#N/A	#N/A	#N/A
TRINITY_DN32189_c0_g3	0.841223	black	VIT_10s0003g01070	GO:0016413	O-acetyltransferase activity	molecular_function	#N/A	#N/A	#N/A	#N/A	#N/A	#N/A
TRINITY_DN37703_c0_g1	0.986489	black	VIT_06s0004g06820	GO:0016413	O-acetyltransferase activity	molecular_function	#N/A	#N/A	#N/A	#N/A	#N/A	#N/A
TRINITY_DN39086_c2_g3	0.948386	black	VIT_01s0026g00810	GO:0016413	O-acetyltransferase activity	molecular_function	#N/A	#N/A	#N/A	#N/A	#N/A	#N/A
TRINITY_DN44993_c3_g1	0.853843	black	POPTR_0004s10540g	GO:0016413	O-acetyltransferase activity	molecular_function	#N/A	#N/A	#N/A	#N/A	#N/A	#N/A
TRINITY_DN25390_c0_g1	0.766418	black	AtBBE-like	GO:0055114	oxidation-reduction process	biological_process	#N/A	#N/A	#N/A	#N/A	#N/A	#N/A
TRINITY_DN28271_c0_g1	0.860506	black	AT4G12980	GO:0055114	oxidation-reduction process	biological_process	#N/A	#N/A	#N/A	#N/A	#N/A	#N/A
TRINITY_DN31697_c2_g1	0.745151	black	FTM1	GO:0055114	oxidation-reduction process	biological_process	Fatty acid metabolism	Metabolism	Overview	#N/A	#N/A	#N/A
TRINITY_DN26932_c0_g1	0.878747	black	POPTR_0010s14100g	GO:0016491	oxidoreductase activity	molecular_function	#N/A	#N/A	#N/A	#N/A	#N/A	#N/A
TRINITY_DN37630_c0_g3	0.809112	black	AT2G29170	GO:0016491	oxidoreductase activity	molecular_function	Tropane, piperidine and pyridine alkaloid biosynthesis	Metabolism	Biosynthesis of other secondary metabolites	#N/A	#N/A	#N/A
TRINITY_DN38002_c1_g1	0.785436	black	AT5G06060	GO:0016491	oxidoreductase activity	molecular_function	Tropane, piperidine and pyridine alkaloid biosynthesis	Metabolism	Biosynthesis of other secondary metabolites	#N/A	#N/A	#N/A
TRINITY_DN25302_c0_g1	0.938706	black	AT5G44360	GO:0016614	oxidoreductase activity, acting on CH-OH group of donors	molecular_function	#N/A	#N/A	#N/A	#N/A	#N/A	#N/A
TRINITY_DN29207_c4_g1	0.981163	black	GALS1	GO:0045489	pectin biosynthetic process	biological_process	#N/A	#N/A	#N/A	#N/A	#N/A	#N/A
TRINITY_DN28919_c0_g1	0.897525	black	POPTR_0002s20380g	GO:0046910	pectinesterase inhibitor activity	molecular_function	Pentose and glucuronate interconversions	Metabolism	Carbohydrate metabolism	#N/A	#N/A	#N/A
TRINITY_DN30564_c1_g1	0.951734	black	POPTR_0014s12180g	GO:0046910	pectinesterase inhibitor activity	molecular_function	Pentose and glucuronate interconversions	Metabolism	Carbohydrate metabolism	#N/A	#N/A	#N/A
TRINITY_DN33820_c2_g3	0.761366	black	POPTR_0011s00480g	GO:0046910	pectinesterase inhibitor activity	molecular_function	Pentose and glucuronate interconversions	Metabolism	Carbohydrate metabolism	#N/A	#N/A	#N/A
TRINITY_DN46812_c1_g2	0.752759	black	POPTR_0011s00480g	GO:0046910	pectinesterase inhibitor activity	molecular_function	Pentose and glucuronate interconversions	Metabolism	Carbohydrate metabolism	#N/A	#N/A	#N/A
TRINITY_DN40490_c0_g1	0.888953	black	OSCPNX1	GO:0019745	pentacyclic triterpenoid biosynthetic process	biological_process	Steroid biosynthesis	Metabolism	Lipid metabolism	#N/A	#N/A	#N/A
TRINITY_DN46755_c0_g3	0.973039	black	OSCBPY	GO:0019745	pentacyclic triterpenoid biosynthetic process	biological_process	Sesquiterpenoid and triterpenoid biosynthesis	Metabolism	Metabolism of terpenoids and polyketides	#N/A	#N/A	#N/A
TRINITY_DN26438_c0_g1	0.770983	black	G8XQW2	GO:0003755	peptidyl-prolyl cis-trans isomerase activity	molecular_function	Spliceosome	Genetic Information Processing	Transcription	#N/A	#N/A	#N/A
TRINITY_DN41738_c0_g2	0.749875	black	K4CTF7	GO:0003755	peptidyl-prolyl cis-trans isomerase activity	molecular_function	#N/A	#N/A	#N/A	#N/A	#N/A	#N/A
TRINITY_DN27685_c1_g2	0.966848	black	K4D202	GO:0005777	peroxisome	cellular_component	Peroxisome	Cellular Processes	Transport and catabolism	#N/A	#N/A	#N/A
TRINITY_DN33481_c0_g3	0.979015	black	K4D3V4	GO:0005777	peroxisome	cellular_component	Peroxisome	Cellular Processes	Transport and catabolism	#N/A	#N/A	#N/A
TRINITY_DN46814_c1_g4	0.970061	black	K4D202	GO:0005777	peroxisome	cellular_component	Peroxisome	Cellular Processes	Transport and catabolism	#N/A	#N/A	#N/A
TRINITY_DN37244_c1_g3	0.939382	black	POPTR_0005s10370g	GO:0009699	phenylpropanoid biosynthetic process	biological_process	#N/A	#N/A	#N/A	#N/A	#N/A	#N/A
TRINITY_DN40148_c2_g5	0.908763	black	POPTR_0003s21470g	GO:0009699	phenylpropanoid biosynthetic process	biological_process	Aminoacyl-tRNA biosynthesis	Genetic Information Processing	Translation	#N/A	#N/A	#N/A
TRINITY_DN45372_c2_g2	0.988575	black	LCAT3	GO:0052739	phosphatidylserine 1-acylhydrolase activity	molecular_function	#N/A	#N/A	#N/A	#N/A	#N/A	#N/A
TRINITY_DN34269_c2_g1	0.811526	black	AT5G11420	GO:0009505	plant-type cell wall	cellular_component	#N/A	#N/A	#N/A	#N/A	#N/A	#N/A
TRINITY_DN42181_c2_g1	0.845767	black	PRX89	GO:0009664	plant-type cell wall organization	biological_process	Phenylpropanoid biosynthesis	Metabolism	Biosynthesis of other secondary metabolites	#N/A	#N/A	#N/A
TRINITY_DN25187_c0_g1	0.934197	black	FLA6	GO:0005886	plasma membrane	cellular_component	#N/A	#N/A	#N/A	#N/A	#N/A	#N/A
TRINITY_DN25530_c0_g1	0.991464	black	IQD31	GO:0005886	plasma membrane	cellular_component	#N/A	#N/A	#N/A	#N/A	#N/A	#N/A
TRINITY_DN27897_c3_g1	0.948829	black	AT4G29520	GO:0005886	plasma membrane	cellular_component	#N/A	#N/A	#N/A	#N/A	#N/A	#N/A
TRINITY_DN27984_c1_g4	0.891979	black	VIT_18s0001g03540	GO:0005886	plasma membrane	cellular_component	Plant hormone signal transduction	Environmental Information Processing	Signal transduction	#N/A	#N/A	#N/A
TRINITY_DN29192_c2_g1	0.956796	black	POPTR_0018s13610g	GO:0005886	plasma membrane	cellular_component	Pyrimidine metabolism	Metabolism	Nucleotide metabolism	#N/A	#N/A	#N/A
TRINITY_DN31011_c2_g1	0.867099	black	AT5G11000	GO:0005886	plasma membrane	cellular_component	#N/A	#N/A	#N/A	#N/A	#N/A	#N/A
TRINITY_DN32461_c1_g1	0.946827	black	AT4G28100	GO:0005886	plasma membrane	cellular_component	#N/A	#N/A	#N/A	#N/A	#N/A	#N/A
TRINITY_DN33416_c3_g1	0.710146	black	AT5G49900	GO:0005886	plasma membrane	cellular_component	Sphingolipid metabolism	Metabolism	Lipid metabolism	#N/A	#N/A	#N/A
TRINITY_DN33722_c1_g1	0.896827	black	AT5G53880	GO:0005886	plasma membrane	cellular_component	#N/A	#N/A	#N/A	#N/A	#N/A	#N/A
TRINITY_DN37341_c2_g3	0.803136	black	AT1G12500	GO:0005886	plasma membrane	cellular_component	#N/A	#N/A	#N/A	#N/A	#N/A	#N/A
TRINITY_DN37536_c0_g5	0.780639	black	AGP20	GO:0005886	plasma membrane	cellular_component	#N/A	#N/A	#N/A	#N/A	#N/A	#N/A
TRINITY_DN37660_c0_g1	0.825983	black	VIT_08s0007g02030	GO:0005886	plasma membrane	cellular_component	Plant hormone signal transduction	Environmental Information Processing	Signal transduction	#N/A	#N/A	#N/A
TRINITY_DN37863_c2_g1	0.846481	black	RABEPK	GO:0005886	plasma membrane	cellular_component	#N/A	#N/A	#N/A	#N/A	#N/A	#N/A
TRINITY_DN38527_c0_g2	0.93823	black	FLA8	GO:0005886	plasma membrane	cellular_component	mRNA surveillance pathway	Genetic Information Processing	Translation	#N/A	#N/A	#N/A
TRINITY_DN41238_c1_g1	0.988846	black	SP1L2	GO:0005886	plasma membrane	cellular_component	#N/A	#N/A	#N/A	#N/A	#N/A	#N/A
TRINITY_DN42022_c0_g1	0.932768	black	AT3G50120	GO:0005886	plasma membrane	cellular_component	#N/A	#N/A	#N/A	#N/A	#N/A	#N/A
TRINITY_DN42464_c0_g10	0.967509	black	AT1G21090	GO:0005886	plasma membrane	cellular_component	#N/A	#N/A	#N/A	#N/A	#N/A	#N/A
TRINITY_DN42475_c0_g4	0.910734	black	K4BVT1	GO:0005886	plasma membrane	cellular_component	#N/A	#N/A	#N/A	#N/A	#N/A	#N/A
TRINITY_DN42852_c0_g2	0.859368	black	MLO	GO:0005886	plasma membrane	cellular_component	#N/A	#N/A	#N/A	#N/A	#N/A	#N/A
TRINITY_DN44020_c1_g1	0.971493	black	ACLB-2	GO:0005886	plasma membrane	cellular_component	Citrate cycle (TCA cycle)	Metabolism	Carbohydrate metabolism	#N/A	#N/A	#N/A
TRINITY_DN45743_c4_g1	0.787089	black	POPTR_0008s12830g	GO:0005886	plasma membrane	cellular_component	Pyrimidine metabolism	Metabolism	Nucleotide metabolism	#N/A	#N/A	#N/A
TRINITY_DN25687_c1_g1	0.959283	black	POPTR_0009s14350g	GO:0009506	plasmodesma	cellular_component	#N/A	#N/A	#N/A	#N/A	#N/A	#N/A
TRINITY_DN26527_c1_g1	0.803868	black	GLYMA_04G019500	GO:0009506	plasmodesma	cellular_component	Ascorbate and aldarate metabolism	Metabolism	Carbohydrate metabolism	#N/A	#N/A	#N/A
TRINITY_DN27971_c0_g4	0.954354	black	AT4G27270	GO:0009506	plasmodesma	cellular_component	Ubiquinone and other terpenoid-quinone biosynthesis	Metabolism	Metabolism of cofactors and vitamins	#N/A	#N/A	#N/A
TRINITY_DN28244_c0_g3	0.901886	black	VIT_10s0116g01610	GO:0009506	plasmodesma	cellular_component	Ascorbate and aldarate metabolism	Metabolism	Carbohydrate metabolism	#N/A	#N/A	#N/A
TRINITY_DN37985_c2_g2	0.804345	black	TRM4	GO:0009506	plasmodesma	cellular_component	#N/A	#N/A	#N/A	#N/A	#N/A	#N/A
TRINITY_DN37985_c2_g5	0.926024	black	TRM4	GO:0009506	plasmodesma	cellular_component	#N/A	#N/A	#N/A	#N/A	#N/A	#N/A
TRINITY_DN41462_c0_g1	0.877848	black	VIT_00s0253g00040	GO:0009506	plasmodesma	cellular_component	Ascorbate and aldarate metabolism	Metabolism	Carbohydrate metabolism	#N/A	#N/A	#N/A
TRINITY_DN47118_c0_g1	0.964791	black	K4BIG5	GO:0009506	plasmodesma	cellular_component	Ascorbate and aldarate metabolism	Metabolism	Carbohydrate metabolism	#N/A	#N/A	#N/A
TRINITY_DN28970_c0_g7	0.847073	black	AT1G22410	GO:0009536	plastid	cellular_component	Biosynthesis of amino acids	Metabolism	Overview	#N/A	#N/A	#N/A
TRINITY_DN37586_c0_g4	0.813363	black	IPP1	GO:0009536	plastid	cellular_component	Terpenoid backbone biosynthesis	Metabolism	Metabolism of terpenoids and polyketides	#N/A	#N/A	#N/A
TRINITY_DN27255_c0_g1	0.855255	black	AT3G61490	GO:0004650	polygalacturonase activity	molecular_function	Pentose and glucuronate interconversions	Metabolism	Carbohydrate metabolism	#N/A	#N/A	#N/A
TRINITY_DN26557_c4_g3	0.856918	black	VIT_12s0059g01320	GO:0030247	polysaccharide binding	molecular_function	Starch and sucrose metabolism	Metabolism	Carbohydrate metabolism	#N/A	#N/A	#N/A
TRINITY_DN26890_c0_g3	0.957466	black	VIT_18s0001g12390	GO:0030247	polysaccharide binding	molecular_function	Starch and sucrose metabolism	Metabolism	Carbohydrate metabolism	#N/A	#N/A	#N/A
TRINITY_DN29973_c1_g1	0.880107	black	K4CTF4	GO:0030247	polysaccharide binding	molecular_function	Starch and sucrose metabolism	Metabolism	Carbohydrate metabolism	#N/A	#N/A	#N/A
TRINITY_DN36808_c0_g2	0.818191	black	VIT_11s0016g02960	GO:0030247	polysaccharide binding	molecular_function	Starch and sucrose metabolism	Metabolism	Carbohydrate metabolism	#N/A	#N/A	#N/A
TRINITY_DN25447_c0_g1	0.923086	black	JMJ706	GO:0045815	positive regulation of gene expression, epigenetic	biological_process	#N/A	#N/A	#N/A	#N/A	#N/A	#N/A
TRINITY_DN38198_c2_g3	0.867372	black	AT4G33910	GO:0004656	procollagen-proline 4-dioxygenase activity	molecular_function	Arginine and proline metabolism	Metabolism	Amino acid metabolism	#N/A	#N/A	#N/A
TRINITY_DN35662_c2_g3	0.694021	black	VIT_03s0063g00940	GO:0046777	protein autophosphorylation	biological_process	Plant-pathogen interaction	Organismal Systems	Environmental adaptation	Shiu:CAMK_CDPK	#N/A	#N/A
TRINITY_DN27646_c1_g1	0.980547	black	ATS3A	GO:0005515	protein binding	molecular_function	#N/A	#N/A	#N/A	#N/A	#N/A	#N/A
TRINITY_DN37745_c2_g1	0.872004	black	AFH1	GO:0005515	protein binding	molecular_function	#N/A	#N/A	#N/A	#N/A	#N/A	#N/A
TRINITY_DN38516_c0_g2	0.955019	black	DFR	GO:0005515	protein binding	molecular_function	Flavonoid biosynthesis	Metabolism	Biosynthesis of other secondary metabolites	#N/A	#N/A	#N/A
TRINITY_DN43018_c0_g1	0.684762	black	AFH1	GO:0005515	protein binding	molecular_function	#N/A	#N/A	#N/A	#N/A	#N/A	#N/A
TRINITY_DN43423_c2_g3	0.774242	black	ATPB	GO:0005515	protein binding	molecular_function	Oxidative phosphorylation	Metabolism	Energy metabolism	#N/A	#N/A	#N/A
TRINITY_DN46197_c0_g2	0.96928	black	P06750	GO:0005515	protein binding	molecular_function	#N/A	#N/A	#N/A	#N/A	#N/A	#N/A
TRINITY_DN27305_c0_g3	0.96731	black	H3.1	GO:0046982	protein heterodimerization activity	molecular_function	Ribosome	Genetic Information Processing	Translation	#N/A	#N/A	#N/A
TRINITY_DN35520_c1_g1	0.758086	black	H3.1	GO:0046982	protein heterodimerization activity	molecular_function	Ribosome	Genetic Information Processing	Translation	#N/A	#N/A	#N/A
TRINITY_DN35520_c1_g2	0.879402	black	H3.1	GO:0046982	protein heterodimerization activity	molecular_function	Ribosome	Genetic Information Processing	Translation	#N/A	#N/A	#N/A
TRINITY_DN43673_c0_g2	0.7827	black	POPTR_0010s09180g	GO:0042803	protein homodimerization activity	molecular_function	#N/A	#N/A	#N/A	#N/A	#N/A	#N/A
TRINITY_DN30752_c1_g3	0.970645	black	DHNAT1	GO:0051289	protein homotetramerization	biological_process	#N/A	#N/A	#N/A	#N/A	#N/A	#N/A
TRINITY_DN38268_c1_g5	0.898171	black	AT3G24530	GO:0019538	protein metabolic process	biological_process	Endocytosis	Cellular Processes	Transport and catabolism	#N/A	#N/A	#N/A
TRINITY_DN32745_c0_g1	0.95081	black	BSK5	GO:0006468	protein phosphorylation	biological_process	Plant hormone signal transduction	Environmental Information Processing	Signal transduction	Shiu:RLK-Pelle_RLCK-XII-1	#N/A	#N/A
TRINITY_DN36466_c1_g3	0.961991	black	VIT_06s0009g00690	GO:0006468	protein phosphorylation	biological_process	Plant-pathogen interaction	Organismal Systems	Environmental adaptation	Shiu:NEK	#N/A	#N/A
TRINITY_DN36618_c0_g4	0.810893	black	BSK5	GO:0006468	protein phosphorylation	biological_process	Plant hormone signal transduction	Environmental Information Processing	Signal transduction	#N/A	#N/A	#N/A
TRINITY_DN42224_c1_g1	0.835884	black	AT5G56890	GO:0006468	protein phosphorylation	biological_process	Plant-pathogen interaction	Organismal Systems	Environmental adaptation	Shiu:RLK-Pelle_Extensin	#N/A	#N/A
TRINITY_DN26682_c2_g7	0.866418	black	POPTR_0011s03750g	GO:0004674	protein serine/threonine kinase activity	molecular_function	Cyanoamino acid metabolism	Metabolism	Metabolism of other amino acids	#N/A	#N/A	#N/A
TRINITY_DN34489_c0_g2	0.878164	black	LecRK-S.5	GO:0004674	protein serine/threonine kinase activity	molecular_function	Starch and sucrose metabolism	Metabolism	Carbohydrate metabolism	Shiu:RLK-Pelle_L-LEC	#N/A	#N/A
TRINITY_DN34715_c0_g1	0.949754	black	VIT_01s0026g00350	GO:0004674	protein serine/threonine kinase activity	molecular_function	#N/A	#N/A	#N/A	#N/A	#N/A	#N/A
TRINITY_DN34879_c1_g1	0.80372	black	AT2G20635	GO:0004674	protein serine/threonine kinase activity	molecular_function	#N/A	#N/A	#N/A	Shiu:BUB	#N/A	#N/A
TRINITY_DN38418_c2_g1	0.965261	black	AT5G11020	GO:0004674	protein serine/threonine kinase activity	molecular_function	Plant-pathogen interaction	Organismal Systems	Environmental adaptation	Shiu:RLK-Pelle_RLCK-X	#N/A	#N/A
TRINITY_DN38967_c0_g2	0.802593	black	BRADI3G53070	GO:0004674	protein serine/threonine kinase activity	molecular_function	Plant hormone signal transduction	Environmental Information Processing	Signal transduction	Shiu:RLK-Pelle_DLSV	#N/A	#N/A
TRINITY_DN42317_c1_g1	0.8249	black	VIT_00s0429g00010	GO:0004674	protein serine/threonine kinase activity	molecular_function	Amino sugar and nucleotide sugar metabolism	Metabolism	Carbohydrate metabolism	Shiu:RLK-Pelle_DLSV	#N/A	#N/A
TRINITY_DN42696_c1_g1	0.981088	black	K4BE95	GO:0004674	protein serine/threonine kinase activity	molecular_function	#N/A	#N/A	#N/A	#N/A	#N/A	#N/A
TRINITY_DN45392_c2_g4	0.873561	black	LecRK-S.5	GO:0004674	protein serine/threonine kinase activity	molecular_function	Starch and sucrose metabolism	Metabolism	Carbohydrate metabolism	Shiu:RLK-Pelle_L-LEC	#N/A	#N/A
TRINITY_DN46740_c2_g2	0.596083	black	AT2G43850	GO:0004712	protein serine/threonine/tyrosine kinase activity	molecular_function	Plant hormone signal transduction	Environmental Information Processing	Signal transduction	Shiu:TKL-Pl-5	#N/A	#N/A
TRINITY_DN26678_c3_g3	0.779437	black	TIC55-II	GO:0045036	protein targeting to chloroplast	biological_process	Porphyrin and chlorophyll metabolism	Metabolism	Metabolism of cofactors and vitamins	#N/A	#N/A	#N/A
TRINITY_DN36201_c2_g4	0.970242	black	AT3G19620	GO:0005578	proteinaceous extracellular matrix	cellular_component	Starch and sucrose metabolism	Metabolism	Carbohydrate metabolism	#N/A	#N/A	#N/A
TRINITY_DN35358_c2_g2	0.727235	black	PHR2	GO:0018298	protein-chromophore linkage	biological_process	Carbon metabolism	Metabolism	Overview	#N/A	#N/A	#N/A
TRINITY_DN29700_c2_g4	0.757387	black	VIT_18s0001g07340	GO:0006508	proteolysis	biological_process	#N/A	#N/A	#N/A	#N/A	#N/A	#N/A
TRINITY_DN32532_c0_g6	0.961443	black	ASPGB1	GO:0006508	proteolysis	biological_process	#N/A	#N/A	#N/A	#N/A	#N/A	#N/A
TRINITY_DN37571_c1_g3	0.950524	black	VIT_06s0080g01160	GO:0006508	proteolysis	biological_process	#N/A	#N/A	#N/A	#N/A	#N/A	#N/A
TRINITY_DN40197_c0_g3	0.824998	black	VIT_07s0104g00180	GO:0006508	proteolysis	biological_process	#N/A	#N/A	#N/A	#N/A	#N/A	#N/A
TRINITY_DN42387_c0_g1	0.984743	black	VIT_13s0084g00820	GO:0006508	proteolysis	biological_process	#N/A	#N/A	#N/A	#N/A	#N/A	#N/A
TRINITY_DN43303_c0_g2	0.983933	black	BOP2	GO:0009954	proximal/distal pattern formation	biological_process	Plant hormone signal transduction	Environmental Information Processing	Signal transduction	[TR]TRAF:TRAF--NA	#N/A	#N/A
TRINITY_DN32509_c0_g1	0.73427	black	POPTR_0004s17020g	GO:0033388	putrescine biosynthetic process from arginine	biological_process	Arginine and proline metabolism	Metabolism	Amino acid metabolism	#N/A	#N/A	#N/A
TRINITY_DN34713_c1_g4	0.747926	black	GLYMA_03G040600	GO:0030170	pyridoxal phosphate binding	molecular_function	Alanine, aspartate and glutamate metabolism	Metabolism	Amino acid metabolism	#N/A	#N/A	#N/A
TRINITY_DN32919_c0_g1	0.775655	black	K4CPN9	GO:0006220	pyrimidine nucleotide metabolic process	biological_process	Purine metabolism	Metabolism	Nucleotide metabolism	#N/A	#N/A	#N/A
TRINITY_DN27486_c1_g2	0.93504	black	VIT_03s0063g00050	GO:0080044	quercetin 7-O-glucosyltransferase activity	molecular_function	Carotenoid biosynthesis	Metabolism	Metabolism of terpenoids and polyketides	#N/A	#N/A	#N/A
TRINITY_DN28837_c1_g1	0.976925	black	VIT_07s0289g00080	GO:0080044	quercetin 7-O-glucosyltransferase activity	molecular_function	2-Oxocarboxylic acid metabolism	Metabolism	Overview	#N/A	#N/A	#N/A
TRINITY_DN31478_c3_g1	0.812476	black	K4DGU2	GO:0080044	quercetin 7-O-glucosyltransferase activity	molecular_function	Carotenoid biosynthesis	Metabolism	Metabolism of terpenoids and polyketides	#N/A	#N/A	#N/A
TRINITY_DN31873_c4_g1	0.922319	black	POPTR_0001s31130g	GO:0080044	quercetin 7-O-glucosyltransferase activity	molecular_function	Carotenoid biosynthesis	Metabolism	Metabolism of terpenoids and polyketides	#N/A	#N/A	#N/A
TRINITY_DN40270_c3_g1	0.896684	black	K4DGU1	GO:0080044	quercetin 7-O-glucosyltransferase activity	molecular_function	Carotenoid biosynthesis	Metabolism	Metabolism of terpenoids and polyketides	#N/A	#N/A	#N/A
TRINITY_DN41407_c0_g1	0.975648	black	VIT_18s0001g10110	GO:0080044	quercetin 7-O-glucosyltransferase activity	molecular_function	Carotenoid biosynthesis	Metabolism	Metabolism of terpenoids and polyketides	#N/A	#N/A	#N/A
TRINITY_DN41808_c0_g4	0.973868	black	VIT_15s0046g01950	GO:0080044	quercetin 7-O-glucosyltransferase activity	molecular_function	Anthocyanin biosynthesis	Metabolism	Biosynthesis of other secondary metabolites	#N/A	#N/A	#N/A
TRINITY_DN44580_c2_g2	0.920638	black	POPTR_0007s12400g	GO:0080044	quercetin 7-O-glucosyltransferase activity	molecular_function	Phenylpropanoid biosynthesis	Metabolism	Biosynthesis of other secondary metabolites	#N/A	#N/A	#N/A
TRINITY_DN45168_c0_g1	0.84796	black	POPTR_0001s28870g	GO:0080044	quercetin 7-O-glucosyltransferase activity	molecular_function	2-Oxocarboxylic acid metabolism	Metabolism	Overview	#N/A	#N/A	#N/A
TRINITY_DN46734_c0_g1	0.955027	black	POPTR_0009s10190g	GO:0080044	quercetin 7-O-glucosyltransferase activity	molecular_function	Carotenoid biosynthesis	Metabolism	Metabolism of terpenoids and polyketides	#N/A	#N/A	#N/A
TRINITY_DN46734_c1_g4	0.903102	black	VIT_03s0063g00050	GO:0080044	quercetin 7-O-glucosyltransferase activity	molecular_function	Carotenoid biosynthesis	Metabolism	Metabolism of terpenoids and polyketides	#N/A	#N/A	#N/A
TRINITY_DN28875_c0_g2	0.881593	black	GDI	GO:0005093	Rab GDP-dissociation inhibitor activity	molecular_function	Glycerolipid metabolism	Metabolism	Lipid metabolism	#N/A	#N/A	#N/A
TRINITY_DN35520_c1_g3	0.973929	black	LOC682330	GO:0060968	regulation of gene silencing	biological_process	Ribosome	Genetic Information Processing	Translation	#N/A	#N/A	#N/A
TRINITY_DN35520_c1_g4	0.978043	black	LOC682330	GO:0060968	regulation of gene silencing	biological_process	Ribosome	Genetic Information Processing	Translation	#N/A	#N/A	#N/A
TRINITY_DN26989_c2_g4	0.87636	black	RIC10	GO:0040008	regulation of growth	biological_process	#N/A	#N/A	#N/A	#N/A	#N/A	#N/A
TRINITY_DN32126_c0_g6	0.888472	black	SCD2	GO:0040008	regulation of growth	biological_process	#N/A	#N/A	#N/A	#N/A	#N/A	#N/A
TRINITY_DN29339_c0_g1	0.950765	black	POPTR_0003s05840g	GO:0051453	regulation of intracellular pH	biological_process	#N/A	#N/A	#N/A	#N/A	#N/A	#N/A
TRINITY_DN31561_c0_g4	0.868198	black	VIT_05s0077g01690	GO:0080163	regulation of protein serine/threonine phosphatase activity	biological_process	#N/A	#N/A	#N/A	#N/A	#N/A	#N/A
TRINITY_DN39634_c1_g1	0.952129	black	VIT_05s0077g01690	GO:0080163	regulation of protein serine/threonine phosphatase activity	biological_process	#N/A	#N/A	#N/A	#N/A	#N/A	#N/A
TRINITY_DN39179_c0_g3	0.883135	black	VIT_14s0060g00120	GO:2000280	regulation of root development	biological_process	#N/A	#N/A	#N/A	#N/A	#N/A	#N/A
TRINITY_DN37103_c1_g4	0.905892	black	MLP423	GO:0009607	response to biotic stimulus	biological_process	#N/A	#N/A	#N/A	#N/A	#N/A	#N/A
TRINITY_DN27672_c4_g2	0.72456	black	emb2742	GO:0046686	response to cadmium ion	biological_process	Pyrimidine metabolism	Metabolism	Nucleotide metabolism	#N/A	#N/A	#N/A
TRINITY_DN38005_c1_g1	0.970334	black	TPX1	GO:0046686	response to cadmium ion	biological_process	Peroxisome	Cellular Processes	Transport and catabolism	#N/A	#N/A	#N/A
TRINITY_DN44436_c0_g1	0.82721	black	ATB2	GO:0046686	response to cadmium ion	biological_process	#N/A	#N/A	#N/A	#N/A	#N/A	#N/A
TRINITY_DN44436_c1_g1	0.798086	black	ATB2	GO:0046686	response to cadmium ion	biological_process	Vitamin B6 metabolism	Metabolism	Metabolism of cofactors and vitamins	#N/A	#N/A	#N/A
TRINITY_DN30269_c2_g1	0.874185	black	ACBP6	GO:0001666	response to hypoxia	biological_process	#N/A	#N/A	#N/A	#N/A	#N/A	#N/A
TRINITY_DN27303_c1_g1	0.976004	black	CHIL	GO:0080167	response to karrikin	biological_process	Flavonoid biosynthesis	Metabolism	Biosynthesis of other secondary metabolites	#N/A	#N/A	#N/A
TRINITY_DN31359_c3_g4	0.808097	black	AT1G25520	GO:0080167	response to karrikin	biological_process	#N/A	#N/A	#N/A	#N/A	#N/A	#N/A
TRINITY_DN28129_c3_g2	0.932551	black	VIT_14s0083g00640	GO:0009416	response to light stimulus	biological_process	Circadian rhythm - plant	Organismal Systems	Environmental adaptation	#N/A	#N/A	#N/A
TRINITY_DN35195_c1_g1	0.875953	black	VIT_18s0001g14310	GO:0009416	response to light stimulus	biological_process	Flavonoid biosynthesis	Metabolism	Biosynthesis of other secondary metabolites	#N/A	#N/A	#N/A
TRINITY_DN29954_c1_g1	0.607328	black	FRO1	GO:0006970	response to osmotic stress	biological_process	Oxidative phosphorylation	Metabolism	Energy metabolism	#N/A	#N/A	#N/A
TRINITY_DN30145_c2_g4	0.837991	black	AtGRDP1	GO:0006970	response to osmotic stress	biological_process	#N/A	#N/A	#N/A	#N/A	#N/A	#N/A
TRINITY_DN39405_c2_g1	0.680112	black	FRO1	GO:0006970	response to osmotic stress	biological_process	Oxidative phosphorylation	Metabolism	Energy metabolism	#N/A	#N/A	#N/A
TRINITY_DN28934_c0_g1	0.92348	black	AT5G40150	GO:0006979	response to oxidative stress	biological_process	Phenylpropanoid biosynthesis	Metabolism	Biosynthesis of other secondary metabolites	#N/A	#N/A	#N/A
TRINITY_DN29405_c1_g2	0.928732	black	AT5G58400	GO:0006979	response to oxidative stress	biological_process	Phenylpropanoid biosynthesis	Metabolism	Biosynthesis of other secondary metabolites	#N/A	#N/A	#N/A
TRINITY_DN45003_c1_g1	0.97756	black	AT1G75280	GO:0006979	response to oxidative stress	biological_process	Flavonoid biosynthesis	Metabolism	Biosynthesis of other secondary metabolites	#N/A	#N/A	#N/A
TRINITY_DN34283_c1_g2	0.926577	black	RER3	GO:0000302	response to reactive oxygen species	biological_process	#N/A	#N/A	#N/A	#N/A	#N/A	#N/A
TRINITY_DN43732_c1_g7	0.907071	black	RER3	GO:0000302	response to reactive oxygen species	biological_process	#N/A	#N/A	#N/A	#N/A	#N/A	#N/A
TRINITY_DN39167_c1_g2	0.717351	black	AT3G23600	GO:0009651	response to salt stress	biological_process	#N/A	#N/A	#N/A	#N/A	#N/A	#N/A
TRINITY_DN27871_c3_g1	0.874801	black	GLYMA_17G059700	GO:0042594	response to starvation	biological_process	#N/A	#N/A	#N/A	#N/A	#N/A	#N/A
TRINITY_DN36079_c3_g1	0.98125	black	AT1G21400	GO:0009744	response to sucrose	biological_process	Propanoate metabolism	Metabolism	Carbohydrate metabolism	#N/A	#N/A	#N/A
TRINITY_DN37018_c1_g1	0.672884	black	TT5	GO:0010224	response to UV-B	biological_process	Flavonoid biosynthesis	Metabolism	Biosynthesis of other secondary metabolites	#N/A	#N/A	#N/A
TRINITY_DN24964_c0_g1	0.942024	black	ERD5	GO:0009414	response to water deprivation	biological_process	Arginine and proline metabolism	Metabolism	Amino acid metabolism	#N/A	#N/A	#N/A
TRINITY_DN23882_c0_g1	0.93269	black	AT1G51400	GO:0009611	response to wounding	biological_process	#N/A	#N/A	#N/A	#N/A	#N/A	#N/A
TRINITY_DN30969_c1_g1	0.935616	black	AT4G10270	GO:0009611	response to wounding	biological_process	#N/A	#N/A	#N/A	#N/A	#N/A	#N/A
TRINITY_DN35560_c0_g2	0.951647	black	4CL3	GO:0009611	response to wounding	biological_process	Ubiquinone and other terpenoid-quinone biosynthesis	Metabolism	Metabolism of cofactors and vitamins	#N/A	#N/A	#N/A
TRINITY_DN40258_c1_g1	0.698867	black	CYP94C1	GO:0009611	response to wounding	biological_process	Cutin, suberine and wax biosynthesis	Metabolism	Lipid metabolism	#N/A	#N/A	#N/A
TRINITY_DN28632_c1_g6	0.61645	black	ROPGEF5	GO:0005089	Rho guanyl-nucleotide exchange factor activity	molecular_function	#N/A	#N/A	#N/A	#N/A	#N/A	#N/A
TRINITY_DN33511_c1_g4	0.972384	black	POPTR_0030s00460g	GO:0009451	RNA modification	biological_process	#N/A	#N/A	#N/A	#N/A	#N/A	#N/A
TRINITY_DN35286_c2_g1	0.648334	black	AT4G20520	GO:0003964	RNA-directed DNA polymerase activity	molecular_function	2-Oxocarboxylic acid metabolism	Metabolism	Overview	#N/A	#N/A	#N/A
TRINITY_DN26808_c2_g1	0.919558	black	RHD2	GO:0010053	root epidermal cell differentiation	biological_process	Plant-pathogen interaction	Organismal Systems	Environmental adaptation	#N/A	#N/A	#N/A
TRINITY_DN44663_c2_g2	0.976338	black	RHD2	GO:0010053	root epidermal cell differentiation	biological_process	Plant-pathogen interaction	Organismal Systems	Environmental adaptation	#N/A	#N/A	#N/A
TRINITY_DN35126_c2_g1	0.594622	black	p23-1	GO:0010449	root meristem growth	biological_process	Arachidonic acid metabolism	Metabolism	Lipid metabolism	#N/A	#N/A	#N/A
TRINITY_DN46180_c2_g1	0.976224	black	MTR_1g009200	GO:0010015	root morphogenesis	biological_process	#N/A	#N/A	#N/A	#N/A	#N/A	#N/A
TRINITY_DN32383_c2_g3	0.794453	black	POPTR_0001s42920g	GO:0070475	rRNA base methylation	biological_process	#N/A	#N/A	#N/A	#N/A	#N/A	#N/A
TRINITY_DN46197_c0_g4	0.968817	black	P11140	GO:0030598	rRNA N-glycosylase activity	molecular_function	#N/A	#N/A	#N/A	#N/A	#N/A	#N/A
TRINITY_DN29558_c0_g1	0.970622	black	VIT_17s0000g02430	GO:0008757	S-adenosylmethionine-dependent methyltransferase activity	molecular_function	Glycerophospholipid metabolism	Metabolism	Lipid metabolism	#N/A	#N/A	#N/A
TRINITY_DN38002_c0_g1	0.90478	black	OMT3	GO:0008757	S-adenosylmethionine-dependent methyltransferase activity	molecular_function	Isoflavonoid biosynthesis	Metabolism	Biosynthesis of other secondary metabolites	#N/A	#N/A	#N/A
TRINITY_DN39205_c0_g1	0.741197	black	VIT_12s0028g02840	GO:0008757	S-adenosylmethionine-dependent methyltransferase activity	molecular_function	Stilbenoid, diarylheptanoid and gingerol biosynthesis	Metabolism	Biosynthesis of other secondary metabolites	#N/A	#N/A	#N/A
TRINITY_DN40356_c0_g1	0.851295	black	VIT_08s0058g00670	GO:0008757	S-adenosylmethionine-dependent methyltransferase activity	molecular_function	#N/A	#N/A	#N/A	#N/A	#N/A	#N/A
TRINITY_DN44672_c0_g1	0.960335	black	AT1G68040	GO:0008757	S-adenosylmethionine-dependent methyltransferase activity	molecular_function	alpha-Linolenic acid metabolism	Metabolism	Lipid metabolism	#N/A	#N/A	#N/A
TRINITY_DN46992_c0_g1	0.894877	black	VIT_17s0000g02430	GO:0008757	S-adenosylmethionine-dependent methyltransferase activity	molecular_function	Glycerophospholipid metabolism	Metabolism	Lipid metabolism	#N/A	#N/A	#N/A
TRINITY_DN33258_c0_g1	0.976141	black	VIT_08s0007g04040	GO:0044550	secondary metabolite biosynthetic process	biological_process	Tryptophan metabolism	Metabolism	Amino acid metabolism	#N/A	#N/A	#N/A
TRINITY_DN41994_c3_g1	0.94718	black	GLYMA_16G021200	GO:0044550	secondary metabolite biosynthetic process	biological_process	Limonene and pinene degradation	Metabolism	Metabolism of terpenoids and polyketides	#N/A	#N/A	#N/A
TRINITY_DN36331_c3_g1	0.930541	black	VIT_14s0030g00160	GO:0050278	sedoheptulose-bisphosphatase activity	molecular_function	#N/A	#N/A	#N/A	#N/A	#N/A	#N/A
TRINITY_DN35096_c1_g2	0.643236	black	CYCD3;2	GO:0048316	seed development	biological_process	Plant hormone signal transduction	Environmental Information Processing	Signal transduction	#N/A	#N/A	#N/A
TRINITY_DN35850_c1_g3	0.926912	black	CYCD3;2	GO:0048316	seed development	biological_process	Plant hormone signal transduction	Environmental Information Processing	Signal transduction	#N/A	#N/A	#N/A
TRINITY_DN41581_c0_g4	0.938408	black	PAP15	GO:0009845	seed germination	biological_process	#N/A	#N/A	#N/A	#N/A	#N/A	#N/A
TRINITY_DN39978_c1_g1	0.905504	black	GLYMA_01G005900	GO:0042989	sequestering of actin monomers	biological_process	SNARE interactions in vesicular transport	Genetic Information Processing	Folding, sorting and degradation	#N/A	#N/A	#N/A
TRINITY_DN39403_c1_g1	0.67886	black	VIT_06s0061g00890	GO:0004185	serine-type carboxypeptidase activity	molecular_function	#N/A	#N/A	#N/A	#N/A	#N/A	#N/A
TRINITY_DN41485_c1_g2	0.877628	black	POPTR_0012s14140g	GO:0004252	serine-type endopeptidase activity	molecular_function	Endocytosis	Cellular Processes	Transport and catabolism	#N/A	#N/A	#N/A
TRINITY_DN39881_c3_g1	0.944417	black	RTFL2	GO:0048367	shoot system development	biological_process	#N/A	#N/A	#N/A	#N/A	#N/A	#N/A
TRINITY_DN35731_c0_g2	0.742825	black	AT3G49100	GO:0005047	signal recognition particle binding	molecular_function	Protein export	Genetic Information Processing	Folding, sorting and degradation	#N/A	#N/A	#N/A
TRINITY_DN38889_c0_g3	0.867822	black	GLYMA_11G055200	GO:0004871	signal transducer activity	molecular_function	#N/A	#N/A	#N/A	#N/A	#N/A	#N/A
TRINITY_DN25220_c0_g2	0.883122	black	AT1G33590	GO:0007165	signal transduction	biological_process	Plant-pathogen interaction	Organismal Systems	Environmental adaptation	#N/A	#N/A	#N/A
TRINITY_DN27886_c1_g6	0.918224	black	AT5G56220	GO:0007165	signal transduction	biological_process	#N/A	#N/A	#N/A	#N/A	#N/A	#N/A
TRINITY_DN30391_c2_g3	0.886078	black	GLYMA_09G054900	GO:0007165	signal transduction	biological_process	#N/A	#N/A	#N/A	#N/A	#N/A	#N/A
TRINITY_DN32080_c4_g1	0.903238	black	AT3G20820	GO:0007165	signal transduction	biological_process	Plant-pathogen interaction	Organismal Systems	Environmental adaptation	#N/A	#N/A	#N/A
TRINITY_DN32528_c0_g4	0.851228	black	SIP3	GO:0007165	signal transduction	biological_process	#N/A	#N/A	#N/A	#N/A	#N/A	#N/A
TRINITY_DN32528_c0_g5	0.744962	black	SIP3	GO:0007165	signal transduction	biological_process	Plant hormone signal transduction	Environmental Information Processing	Signal transduction	Shiu:CAMK_CAMKL-CHK1	#N/A	#N/A
TRINITY_DN33699_c3_g5	0.694747	black	SIP3	GO:0007165	signal transduction	biological_process	Plant hormone signal transduction	Environmental Information Processing	Signal transduction	Shiu:CAMK_CAMKL-CHK1	#N/A	#N/A
TRINITY_DN45033_c1_g2	0.838625	black	K4CL24	GO:0007165	signal transduction	biological_process	#N/A	#N/A	#N/A	#N/A	#N/A	#N/A
TRINITY_DN45033_c1_g3	0.795674	black	K4CL21	GO:0007165	signal transduction	biological_process	#N/A	#N/A	#N/A	#N/A	#N/A	#N/A
TRINITY_DN27006_c1_g1	0.706909	black	XOG1	GO:0044011	single-species biofilm formation on inanimate substrate	biological_process	#N/A	#N/A	#N/A	#N/A	#N/A	#N/A
TRINITY_DN47402_c0_g1	0.818352	black	AT2G30350	GO:0033557	Slx1-Slx4 complex	cellular_component	#N/A	#N/A	#N/A	#N/A	#N/A	#N/A
TRINITY_DN27564_c2_g5	0.827123	black	LSH3	GO:0048834	specification of petal number	biological_process	#N/A	#N/A	#N/A	#N/A	#N/A	#N/A
TRINITY_DN26073_c0_g5	0.873617	black	SLD1	GO:0052631	sphingolipid delta-8 desaturase activity	molecular_function	#N/A	#N/A	#N/A	#N/A	#N/A	#N/A
TRINITY_DN40344_c0_g1	0.9101	black	MAP65-2	GO:0000922	spindle pole	cellular_component	Oxidative phosphorylation	Metabolism	Energy metabolism	#N/A	#N/A	#N/A
TRINITY_DN31423_c2_g6	0.83599	black	VIT_04s0008g00530	GO:0031616	spindle pole centrosome	cellular_component	Plant-pathogen interaction	Organismal Systems	Environmental adaptation	Shiu:Aur	#N/A	#N/A
TRINITY_DN27776_c0_g3	0.831308	black	AT3G59480	GO:0019252	starch biosynthetic process	biological_process	Fructose and mannose metabolism	Metabolism	Carbohydrate metabolism	#N/A	#N/A	#N/A
TRINITY_DN28343_c2_g2	0.959717	black	VIT_10s0003g03170	GO:0016126	sterol biosynthetic process	biological_process	Steroid biosynthesis	Metabolism	Lipid metabolism	#N/A	#N/A	#N/A
TRINITY_DN31979_c1_g4	0.950475	black	K4BA96	GO:0016126	sterol biosynthetic process	biological_process	Terpenoid backbone biosynthesis	Metabolism	Metabolism of terpenoids and polyketides	#N/A	#N/A	#N/A
TRINITY_DN31979_c1_g6	0.972087	black	GLYMA_02G273100	GO:0016126	sterol biosynthetic process	biological_process	Terpenoid backbone biosynthesis	Metabolism	Metabolism of terpenoids and polyketides	#N/A	#N/A	#N/A
TRINITY_DN42115_c2_g3	0.909671	black	SQS1	GO:0016126	sterol biosynthetic process	biological_process	Sesquiterpenoid and triterpenoid biosynthesis	Metabolism	Metabolism of terpenoids and polyketides	#N/A	#N/A	#N/A
TRINITY_DN46811_c0_g2	0.963447	black	POPTR_0009s17090g	GO:0016126	sterol biosynthetic process	biological_process	Terpenoid backbone biosynthesis	Metabolism	Metabolism of terpenoids and polyketides	#N/A	#N/A	#N/A
TRINITY_DN33093_c1_g2	0.970912	black	POPTR_0001s27720g	GO:0016125	sterol metabolic process	biological_process	Brassinosteroid biosynthesis	Metabolism	Metabolism of terpenoids and polyketides	#N/A	#N/A	#N/A
TRINITY_DN33208_c0_g7	0.979243	black	K4BZH9	GO:0016125	sterol metabolic process	biological_process	Carotenoid biosynthesis	Metabolism	Metabolism of terpenoids and polyketides	#N/A	#N/A	#N/A
TRINITY_DN37148_c1_g1	0.981225	black	POPTR_0004s19450g	GO:0016125	sterol metabolic process	biological_process	Brassinosteroid biosynthesis	Metabolism	Metabolism of terpenoids and polyketides	#N/A	#N/A	#N/A
TRINITY_DN39952_c0_g1	0.991397	black	ACAT2	GO:0016125	sterol metabolic process	biological_process	Carbon metabolism	Metabolism	Overview	#N/A	#N/A	#N/A
TRINITY_DN44603_c0_g2	0.946802	black	VIT_13s0067g02850	GO:0016125	sterol metabolic process	biological_process	Carotenoid biosynthesis	Metabolism	Metabolism of terpenoids and polyketides	#N/A	#N/A	#N/A
TRINITY_DN28116_c4_g1	0.758207	black	STOMAGEN	GO:0010375	stomatal complex patterning	biological_process	#N/A	#N/A	#N/A	#N/A	#N/A	#N/A
TRINITY_DN37934_c0_g5	0.961101	black	POPTR_0001s34080g	GO:0017056	structural constituent of nuclear pore	molecular_function	#N/A	#N/A	#N/A	#N/A	#N/A	#N/A
TRINITY_DN36367_c0_g1	0.848203	black	AT4G00170	GO:0005198	structural molecule activity	molecular_function	#N/A	#N/A	#N/A	#N/A	#N/A	#N/A
TRINITY_DN28646_c0_g1	0.863084	black	Pht1-9	GO:0022891	substrate-specific transmembrane transporter activity	molecular_function	#N/A	#N/A	#N/A	#N/A	#N/A	#N/A
TRINITY_DN28789_c0_g5	0.986878	black	ATBFRUCT1	GO:0004575	sucrose alpha-glucosidase activity	molecular_function	Galactose metabolism	Metabolism	Carbohydrate metabolism	#N/A	#N/A	#N/A
TRINITY_DN39668_c1_g4	0.878336	black	K4B6Q1	GO:0000103	sulfate assimilation	biological_process	Purine metabolism	Metabolism	Nucleotide metabolism	#N/A	#N/A	#N/A
TRINITY_DN31074_c0_g1	0.875126	black	ST2A	GO:0008146	sulfotransferase activity	molecular_function	Glucosinolate biosynthesis	Metabolism	Biosynthesis of other secondary metabolites	#N/A	#N/A	#N/A
TRINITY_DN31889_c2_g1	0.927552	black	ST2A	GO:0008146	sulfotransferase activity	molecular_function	2-Oxocarboxylic acid metabolism	Metabolism	Overview	#N/A	#N/A	#N/A
TRINITY_DN33189_c1_g2	0.935224	black	SULT202B1	GO:0008146	sulfotransferase activity	molecular_function	Glucosinolate biosynthesis	Metabolism	Biosynthesis of other secondary metabolites	#N/A	#N/A	#N/A
TRINITY_DN30258_c0_g2	0.973205	black	MCM4	GO:0000347	THO complex	cellular_component	DNA replication	Genetic Information Processing	Replication and repair	#N/A	#N/A	#N/A
TRINITY_DN39560_c2_g1	0.89464	black	MCM6	GO:0000347	THO complex	cellular_component	DNA replication	Genetic Information Processing	Replication and repair	#N/A	#N/A	#N/A
TRINITY_DN34524_c1_g2	0.964465	black	ANNAT2	GO:0009579	thylakoid	cellular_component	#N/A	#N/A	#N/A	#N/A	#N/A	#N/A
TRINITY_DN33335_c0_g3	0.835145	black	VIT_01s0026g01340	GO:0009407	toxin catabolic process	biological_process	Glutathione metabolism	Metabolism	Metabolism of other amino acids	#N/A	#N/A	#N/A
TRINITY_DN36463_c0_g2	0.918437	black	VIT_19s0093g00310	GO:0009407	toxin catabolic process	biological_process	Glutathione metabolism	Metabolism	Metabolism of other amino acids	#N/A	#N/A	#N/A
TRINITY_DN43292_c4_g1	0.973401	black	VIT_01s0026g01340	GO:0009407	toxin catabolic process	biological_process	Glutathione metabolism	Metabolism	Metabolism of other amino acids	#N/A	#N/A	#N/A
TRINITY_DN34129_c2_g2	0.988246	black	POPTR_0003s16350g	GO:0003714	transcription corepressor activity	molecular_function	Plant hormone signal transduction	Environmental Information Processing	Signal transduction	[TF]Tify:Tify--NA	#N/A	#N/A
TRINITY_DN28918_c1_g2	0.937856	black	MYB3R-4	GO:0003700	transcription factor activity, sequence-specific DNA binding	molecular_function	#N/A	#N/A	#N/A	#N/A	#N/A	#N/A
TRINITY_DN36221_c1_g1	0.55794	black	MYB7	GO:0003700	transcription factor activity, sequence-specific DNA binding	molecular_function	Porphyrin and chlorophyll metabolism	Metabolism	Metabolism of cofactors and vitamins	[TF]MYB:MYB->MYB--NA	#N/A	#N/A
TRINITY_DN24720_c0_g1	0.995532	black	AHL1	GO:0006351	transcription, DNA-templated	biological_process	#N/A	#N/A	#N/A	#N/A	#N/A	#N/A
TRINITY_DN27234_c3_g3	0.799535	black	APRR2	GO:0006351	transcription, DNA-templated	biological_process	Plant hormone signal transduction	Environmental Information Processing	Signal transduction	#N/A	#N/A	#N/A
TRINITY_DN30846_c1_g1	0.961962	black	AIF4	GO:0006351	transcription, DNA-templated	biological_process	#N/A	#N/A	#N/A	#N/A	#N/A	#N/A
TRINITY_DN31635_c0_g4	0.919155	black	GRF1	GO:0006351	transcription, DNA-templated	biological_process	#N/A	#N/A	#N/A	[TF]GRF:GRF--NA	#N/A	#N/A
TRINITY_DN32418_c0_g7	0.892381	black	ANT	GO:0006351	transcription, DNA-templated	biological_process	Plant-pathogen interaction	Organismal Systems	Environmental adaptation	[TF]AP2/ERF-ERF:AP2/ERF->AP2/ERF-ERF--NA	#N/A	#N/A
TRINITY_DN32418_c0_g8	0.964099	black	PLT2	GO:0006351	transcription, DNA-templated	biological_process	#N/A	#N/A	#N/A	#N/A	#N/A	#N/A
TRINITY_DN32638_c0_g1	0.935654	black	SPT	GO:0006351	transcription, DNA-templated	biological_process	Plant hormone signal transduction	Environmental Information Processing	Signal transduction	[TF]bHLH:bHLH--NA	#N/A	#N/A
TRINITY_DN33545_c4_g3	0.96701	black	AHL19	GO:0006351	transcription, DNA-templated	biological_process	#N/A	#N/A	#N/A	#N/A	#N/A	#N/A
TRINITY_DN34100_c1_g2	0.817798	black	NF-YC1	GO:0006351	transcription, DNA-templated	biological_process	RNA polymerase	Genetic Information Processing	Transcription	[TF]NF-YC:NF-Y->NF-YC--NA	#N/A	#N/A
TRINITY_DN34279_c1_g3	0.961308	black	WRKY13	GO:0006351	transcription, DNA-templated	biological_process	Plant-pathogen interaction	Organismal Systems	Environmental adaptation	[TF]WRKY:WRKY--NA	#N/A	#N/A
TRINITY_DN34599_c0_g1	0.720695	black	HB-3	GO:0006351	transcription, DNA-templated	biological_process	Vitamin B6 metabolism	Metabolism	Metabolism of cofactors and vitamins	[TF]HB-HD-ZIP:HB->HB-HD-ZIP--NA	#N/A	#N/A
TRINITY_DN34599_c0_g5	0.781197	black	ATHB13	GO:0006351	transcription, DNA-templated	biological_process	Vitamin B6 metabolism	Metabolism	Metabolism of cofactors and vitamins	[TF]HB-HD-ZIP:HB->HB-HD-ZIP--NA	#N/A	#N/A
TRINITY_DN34950_c0_g1	0.964482	black	ATAUX2-11	GO:0006351	transcription, DNA-templated	biological_process	Plant hormone signal transduction	Environmental Information Processing	Signal transduction	[TR]AUX/IAA:AUX/IAA--NA	#N/A	#N/A
TRINITY_DN35303_c2_g1	0.887901	black	bHLH093	GO:0006351	transcription, DNA-templated	biological_process	#N/A	#N/A	#N/A	#N/A	#N/A	#N/A
TRINITY_DN35977_c0_g3	0.897231	black	AT4G29930	GO:0006351	transcription, DNA-templated	biological_process	Pentose and glucuronate interconversions	Metabolism	Carbohydrate metabolism	[TF]bHLH:bHLH--NA	#N/A	#N/A
TRINITY_DN36790_c0_g1	0.784349	black	WRKY6	GO:0006351	transcription, DNA-templated	biological_process	#N/A	#N/A	#N/A	#N/A	#N/A	#N/A
TRINITY_DN37687_c2_g6	0.96501	black	AREB3	GO:0006351	transcription, DNA-templated	biological_process	Plant hormone signal transduction	Environmental Information Processing	Signal transduction	[TF]bZIP:bZIP--NA	#N/A	#N/A
TRINITY_DN38274_c0_g1	0.926384	black	bHLH093	GO:0006351	transcription, DNA-templated	biological_process	Plant hormone signal transduction	Environmental Information Processing	Signal transduction	[TF]bHLH:bHLH--NA	#N/A	#N/A
TRINITY_DN38998_c0_g2	0.957358	black	PLT2	GO:0006351	transcription, DNA-templated	biological_process	Phosphatidylinositol signaling system	Environmental Information Processing	Signal transduction	[TF]AP2/ERF-ERF:AP2/ERF->AP2/ERF-ERF--NA	#N/A	#N/A
TRINITY_DN39237_c1_g4	0.973559	black	BZIP61	GO:0006351	transcription, DNA-templated	biological_process	Protein processing in endoplasmic reticulum	Genetic Information Processing	Folding, sorting and degradation	[TF]bZIP:bZIP--NA	#N/A	#N/A
TRINITY_DN39308_c0_g2	0.973603	black	IAA19	GO:0006351	transcription, DNA-templated	biological_process	Plant hormone signal transduction	Environmental Information Processing	Signal transduction	[TR]AUX/IAA:AUX/IAA--NA	#N/A	#N/A
TRINITY_DN41187_c3_g4	0.916699	black	WRKY6	GO:0006351	transcription, DNA-templated	biological_process	Aminoacyl-tRNA biosynthesis	Genetic Information Processing	Translation	[TF]WRKY:WRKY--NA	#N/A	#N/A
TRINITY_DN45306_c4_g1	0.910231	black	AT5G58280	GO:0006351	transcription, DNA-templated	biological_process	#N/A	#N/A	#N/A	[TF]B3:B3->B3--NA	#N/A	#N/A
TRINITY_DN45674_c1_g5	0.793139	black	RL6	GO:0006351	transcription, DNA-templated	biological_process	Pentose and glucuronate interconversions	Metabolism	Carbohydrate metabolism	#N/A	#N/A	#N/A
TRINITY_DN25885_c0_g1	0.984437	black	CDI	GO:0016740	transferase activity	molecular_function	#N/A	#N/A	#N/A	#N/A	#N/A	#N/A
TRINITY_DN29277_c0_g1	0.975285	black	AT3G26040	GO:0016747	transferase activity, transferring acyl groups other than amino-acyl groups	molecular_function	Phenylpropanoid biosynthesis	Metabolism	Biosynthesis of other secondary metabolites	#N/A	#N/A	#N/A
TRINITY_DN34330_c2_g1	0.974045	black	AT3G26040	GO:0016747	transferase activity, transferring acyl groups other than amino-acyl groups	molecular_function	Phenylpropanoid biosynthesis	Metabolism	Biosynthesis of other secondary metabolites	#N/A	#N/A	#N/A
TRINITY_DN34418_c0_g2	0.863958	black	AT1G24430	GO:0016747	transferase activity, transferring acyl groups other than amino-acyl groups	molecular_function	Phenylpropanoid biosynthesis	Metabolism	Biosynthesis of other secondary metabolites	#N/A	#N/A	#N/A
TRINITY_DN36323_c0_g1	0.79549	black	AT5G42830	GO:0016747	transferase activity, transferring acyl groups other than amino-acyl groups	molecular_function	Phenylpropanoid biosynthesis	Metabolism	Biosynthesis of other secondary metabolites	#N/A	#N/A	#N/A
TRINITY_DN37329_c0_g4	0.785454	black	AT5G67150	GO:0016747	transferase activity, transferring acyl groups other than amino-acyl groups	molecular_function	Phenylpropanoid biosynthesis	Metabolism	Biosynthesis of other secondary metabolites	#N/A	#N/A	#N/A
TRINITY_DN39899_c0_g1	0.716748	black	RWP1	GO:0016747	transferase activity, transferring acyl groups other than amino-acyl groups	molecular_function	Cutin, suberine and wax biosynthesis	Metabolism	Lipid metabolism	#N/A	#N/A	#N/A
TRINITY_DN40461_c0_g1	0.980033	black	AT1G24430	GO:0016747	transferase activity, transferring acyl groups other than amino-acyl groups	molecular_function	Phenylpropanoid biosynthesis	Metabolism	Biosynthesis of other secondary metabolites	#N/A	#N/A	#N/A
TRINITY_DN40536_c2_g3	0.965022	black	KCS11	GO:0016747	transferase activity, transferring acyl groups other than amino-acyl groups	molecular_function	Fatty acid elongation	Metabolism	Lipid metabolism	#N/A	#N/A	#N/A
TRINITY_DN44459_c0_g1	0.780524	black	AACT1	GO:0016747	transferase activity, transferring acyl groups other than amino-acyl groups	molecular_function	Carbon metabolism	Metabolism	Overview	#N/A	#N/A	#N/A
TRINITY_DN45636_c0_g1	0.97405	black	AT3G26040	GO:0016747	transferase activity, transferring acyl groups other than amino-acyl groups	molecular_function	Phenylpropanoid biosynthesis	Metabolism	Biosynthesis of other secondary metabolites	#N/A	#N/A	#N/A
TRINITY_DN46351_c0_g1	0.980506	black	AT1G24430	GO:0016747	transferase activity, transferring acyl groups other than amino-acyl groups	molecular_function	Phenylpropanoid biosynthesis	Metabolism	Biosynthesis of other secondary metabolites	#N/A	#N/A	#N/A
TRINITY_DN28655_c2_g1	0.83984	black	CSLG3	GO:0016757	transferase activity, transferring glycosyl groups	molecular_function	#N/A	#N/A	#N/A	#N/A	#N/A	#N/A
TRINITY_DN30132_c0_g1	0.963246	black	CSLG1	GO:0016757	transferase activity, transferring glycosyl groups	molecular_function	Starch and sucrose metabolism	Metabolism	Carbohydrate metabolism	#N/A	#N/A	#N/A
TRINITY_DN36923_c0_g4	0.980994	black	SIP2	GO:0016757	transferase activity, transferring glycosyl groups	molecular_function	Galactose metabolism	Metabolism	Carbohydrate metabolism	#N/A	#N/A	#N/A
TRINITY_DN36923_c0_g5	0.983484	black	SIP2	GO:0016757	transferase activity, transferring glycosyl groups	molecular_function	Galactose metabolism	Metabolism	Carbohydrate metabolism	#N/A	#N/A	#N/A
TRINITY_DN42339_c0_g1	0.970648	black	CSLG1	GO:0016757	transferase activity, transferring glycosyl groups	molecular_function	Starch and sucrose metabolism	Metabolism	Carbohydrate metabolism	#N/A	#N/A	#N/A
TRINITY_DN44923_c0_g3	0.992512	black	CSLC12	GO:0016757	transferase activity, transferring glycosyl groups	molecular_function	#N/A	#N/A	#N/A	#N/A	#N/A	#N/A
TRINITY_DN27228_c1_g1	0.977409	black	CSLD3	GO:0005802	trans-Golgi network	cellular_component	Starch and sucrose metabolism	Metabolism	Carbohydrate metabolism	#N/A	#N/A	#N/A
TRINITY_DN30861_c4_g2	0.947002	black	AT4G39840	GO:0005802	trans-Golgi network	cellular_component	#N/A	#N/A	#N/A	#N/A	#N/A	#N/A
TRINITY_DN38146_c0_g3	0.85107	black	AT2G25520	GO:0005802	trans-Golgi network	cellular_component	#N/A	#N/A	#N/A	#N/A	#N/A	#N/A
TRINITY_DN41718_c0_g1	0.931628	black	RD22	GO:0005802	trans-Golgi network	cellular_component	Endocytosis	Cellular Processes	Transport and catabolism	#N/A	#N/A	#N/A
TRINITY_DN25680_c0_g1	0.970152	black	GLYMA_10G230600	GO:0046914	transition metal ion binding	molecular_function	Phosphatidylinositol signaling system	Environmental Information Processing	Signal transduction	#N/A	#N/A	#N/A
TRINITY_DN35280_c1_g4	0.930073	black	VIT_01s0011g04710	GO:0046914	transition metal ion binding	molecular_function	#N/A	#N/A	#N/A	#N/A	#N/A	#N/A
TRINITY_DN39796_c0_g1	0.893393	black	GLYMA_14G189500	GO:0046914	transition metal ion binding	molecular_function	#N/A	#N/A	#N/A	#N/A	#N/A	#N/A
TRINITY_DN39796_c0_g3	0.929647	black	VIT_16s0098g00790	GO:0046914	transition metal ion binding	molecular_function	#N/A	#N/A	#N/A	#N/A	#N/A	#N/A
TRINITY_DN43535_c0_g1	0.85822	black	VIT_18s0001g07320	GO:0006412	translation	biological_process	#N/A	#N/A	#N/A	#N/A	#N/A	#N/A
TRINITY_DN42734_c0_g3	0.875358	black	VIT_04s0008g07070	GO:0003743	translation initiation factor activity	molecular_function	RNA transport	Genetic Information Processing	Translation	#N/A	#N/A	#N/A
TRINITY_DN30952_c0_g3	0.981882	black	TMK1	GO:0004675	transmembrane receptor protein serine/threonine kinase activity	molecular_function	Plant hormone signal transduction	Environmental Information Processing	Signal transduction	Shiu:RLK-Pelle_LRR-IX	#N/A	#N/A
TRINITY_DN24432_c1_g2	0.840397	black	AT3G47580	GO:0007169	transmembrane receptor protein tyrosine kinase signaling pathway	biological_process	Plant-pathogen interaction	Organismal Systems	Environmental adaptation	#N/A	#N/A	#N/A
TRINITY_DN29375_c0_g1	0.904087	black	AT3G57830	GO:0007169	transmembrane receptor protein tyrosine kinase signaling pathway	biological_process	Plant-pathogen interaction	Organismal Systems	Environmental adaptation	#N/A	#N/A	#N/A
TRINITY_DN32468_c1_g4	0.850376	black	RLK	GO:0007169	transmembrane receptor protein tyrosine kinase signaling pathway	biological_process	Plant hormone signal transduction	Environmental Information Processing	Signal transduction	Shiu:RLK-Pelle_LRR-III	#N/A	#N/A
TRINITY_DN32468_c1_g6	0.969596	black	AT2G23300	GO:0007169	transmembrane receptor protein tyrosine kinase signaling pathway	biological_process	Plant-pathogen interaction	Organismal Systems	Environmental adaptation	Shiu:RLK-Pelle_LRR-III	#N/A	#N/A
TRINITY_DN38432_c0_g1	0.756962	black	AT4G36180	GO:0007169	transmembrane receptor protein tyrosine kinase signaling pathway	biological_process	Plant-pathogen interaction	Organismal Systems	Environmental adaptation	Shiu:RLK-Pelle_LRR-VII-3	#N/A	#N/A
TRINITY_DN42644_c0_g2	0.949532	black	PXC3	GO:0007169	transmembrane receptor protein tyrosine kinase signaling pathway	biological_process	Plant hormone signal transduction	Environmental Information Processing	Signal transduction	Shiu:RLK-Pelle_LRR-XI-1	#N/A	#N/A
TRINITY_DN46909_c0_g1	0.878566	black	HSL1	GO:0007169	transmembrane receptor protein tyrosine kinase signaling pathway	biological_process	Plant-pathogen interaction	Organismal Systems	Environmental adaptation	#N/A	#N/A	#N/A
TRINITY_DN25914_c0_g1	0.814544	black	VIT_02s0012g01660	GO:0055085	transmembrane transport	biological_process	ABC transporters	Environmental Information Processing	Membrane transport	#N/A	#N/A	#N/A
TRINITY_DN25914_c1_g1	0.903141	black	POPTR_0003s09320g	GO:0055085	transmembrane transport	biological_process	ABC transporters	Environmental Information Processing	Membrane transport	#N/A	#N/A	#N/A
TRINITY_DN40710_c2_g2	0.977027	black	VIT_14s0108g00430	GO:0055085	transmembrane transport	biological_process	ABC transporters	Environmental Information Processing	Membrane transport	#N/A	#N/A	#N/A
TRINITY_DN44421_c0_g1	0.789914	black	K4BWB3	GO:0006810	transport	biological_process	Carbon metabolism	Metabolism	Overview	#N/A	#N/A	#N/A
TRINITY_DN25297_c0_g1	0.917088	black	AT1G14820	GO:0005215	transporter activity	molecular_function	2-Oxocarboxylic acid metabolism	Metabolism	Overview	#N/A	#N/A	#N/A
TRINITY_DN30066_c4_g2	0.942433	black	POPTR_0016s02500g	GO:0005215	transporter activity	molecular_function	Spliceosome	Genetic Information Processing	Transcription	#N/A	#N/A	#N/A
TRINITY_DN36326_c2_g2	0.826586	black	AT3G51670	GO:0005215	transporter activity	molecular_function	#N/A	#N/A	#N/A	#N/A	#N/A	#N/A
TRINITY_DN41013_c2_g1	0.97785	black	AT4G09160	GO:0005215	transporter activity	molecular_function	#N/A	#N/A	#N/A	#N/A	#N/A	#N/A
TRINITY_DN40631_c0_g1	0.883377	black	SHV3	GO:0010026	trichome differentiation	biological_process	Glycerophospholipid metabolism	Metabolism	Lipid metabolism	#N/A	#N/A	#N/A
TRINITY_DN38692_c3_g1	0.8906	black	PEL3	GO:0010090	trichome morphogenesis	biological_process	Phenylpropanoid biosynthesis	Metabolism	Biosynthesis of other secondary metabolites	#N/A	#N/A	#N/A
TRINITY_DN30049_c0_g1	0.978538	black	TUB2	GO:0045298	tubulin complex	cellular_component	Phagosome	Cellular Processes	Transport and catabolism	#N/A	#N/A	#N/A
TRINITY_DN37961_c1_g3	0.846757	black	SPS1	GO:0006744	ubiquinone biosynthetic process	biological_process	Terpenoid backbone biosynthesis	Metabolism	Metabolism of terpenoids and polyketides	#N/A	#N/A	#N/A
TRINITY_DN37871_c1_g1	0.906206	black	POPTR_0006s03070g	GO:0061630	ubiquitin protein ligase activity	molecular_function	#N/A	#N/A	#N/A	#N/A	#N/A	#N/A
TRINITY_DN37473_c1_g1	0.679587	black	VIT_08s0040g00460	GO:0006511	ubiquitin-dependent protein catabolic process	biological_process	Ubiquitin mediated proteolysis	Genetic Information Processing	Folding, sorting and degradation	#N/A	#N/A	#N/A
TRINITY_DN27058_c0_g1	0.979641	black	PUB26	GO:0004842	ubiquitin-protein transferase activity	molecular_function	Aminoacyl-tRNA biosynthesis	Genetic Information Processing	Translation	#N/A	#N/A	#N/A
TRINITY_DN32825_c0_g3	0.687019	black	FBW2	GO:0004842	ubiquitin-protein transferase activity	molecular_function	#N/A	#N/A	#N/A	#N/A	#N/A	#N/A
TRINITY_DN34171_c0_g3	0.954906	black	GAE6	GO:0050378	UDP-glucuronate 4-epimerase activity	molecular_function	Starch and sucrose metabolism	Metabolism	Carbohydrate metabolism	#N/A	#N/A	#N/A
TRINITY_DN31363_c0_g1	0.884924	black	GLYMA_18G265100	GO:0006065	UDP-glucuronate biosynthetic process	biological_process	Pentose and glucuronate interconversions	Metabolism	Carbohydrate metabolism	#N/A	#N/A	#N/A
TRINITY_DN29331_c4_g5	0.819146	black	AUD1	GO:0048040	UDP-glucuronate decarboxylase activity	molecular_function	Starch and sucrose metabolism	Metabolism	Carbohydrate metabolism	#N/A	#N/A	#N/A
TRINITY_DN31978_c4_g1	0.95258	black	VIT_05s0062g01270	GO:0008194	UDP-glycosyltransferase activity	molecular_function	Carotenoid biosynthesis	Metabolism	Metabolism of terpenoids and polyketides	#N/A	#N/A	#N/A
TRINITY_DN42162_c1_g4	0.930613	black	VIT_17s0000g05030	GO:0033356	UDP-L-arabinose metabolic process	biological_process	Amino sugar and nucleotide sugar metabolism	Metabolism	Carbohydrate metabolism	#N/A	#N/A	#N/A
TRINITY_DN42499_c0_g1	0.970726	black	POPTR_0010s16420g	GO:0033356	UDP-L-arabinose metabolic process	biological_process	Amino sugar and nucleotide sugar metabolism	Metabolism	Carbohydrate metabolism	#N/A	#N/A	#N/A
TRINITY_DN30846_c1_g2	0.972268	black	NRS/ER	GO:0010253	UDP-rhamnose biosynthetic process	biological_process	Polyketide sugar unit biosynthesis	Metabolism	Metabolism of terpenoids and polyketides	#N/A	#N/A	#N/A
TRINITY_DN27077_c0_g1	0.866067	black	EXPA8	GO:0009826	unidimensional cell growth	biological_process	#N/A	#N/A	#N/A	#N/A	#N/A	#N/A
TRINITY_DN30631_c3_g1	0.905142	black	EXPA11	GO:0009826	unidimensional cell growth	biological_process	#N/A	#N/A	#N/A	#N/A	#N/A	#N/A
TRINITY_DN32117_c3_g1	0.978232	black	EXPA4	GO:0009826	unidimensional cell growth	biological_process	#N/A	#N/A	#N/A	#N/A	#N/A	#N/A
TRINITY_DN39266_c1_g2	0.986255	black	LRX1	GO:0009826	unidimensional cell growth	biological_process	Ribosome	Genetic Information Processing	Translation	#N/A	#N/A	#N/A
TRINITY_DN46749_c0_g2	0.762077	black	EXPA9	GO:0009826	unidimensional cell growth	biological_process	#N/A	#N/A	#N/A	#N/A	#N/A	#N/A
TRINITY_DN25658_c0_g2	0.953484	black	AT5G12010	GO:0005774	vacuolar membrane	cellular_component	#N/A	#N/A	#N/A	#N/A	#N/A	#N/A
TRINITY_DN25748_c1_g7	0.917277	black	CGR2	GO:0005774	vacuolar membrane	cellular_component	Cyanoamino acid metabolism	Metabolism	Metabolism of other amino acids	#N/A	#N/A	#N/A
TRINITY_DN27540_c1_g3	0.925957	black	FLA2	GO:0005774	vacuolar membrane	cellular_component	mRNA surveillance pathway	Genetic Information Processing	Translation	#N/A	#N/A	#N/A
TRINITY_DN27937_c3_g2	0.919293	black	CGR2	GO:0005774	vacuolar membrane	cellular_component	Cyanoamino acid metabolism	Metabolism	Metabolism of other amino acids	#N/A	#N/A	#N/A
TRINITY_DN27937_c3_g4	0.802573	black	CGR2	GO:0005774	vacuolar membrane	cellular_component	Cyanoamino acid metabolism	Metabolism	Metabolism of other amino acids	#N/A	#N/A	#N/A
TRINITY_DN28666_c0_g1	0.979328	black	AT1G07660	GO:0005774	vacuolar membrane	cellular_component	#N/A	#N/A	#N/A	#N/A	#N/A	#N/A
TRINITY_DN30624_c1_g1	0.946939	black	VIT_05s0124g00530	GO:0005774	vacuolar membrane	cellular_component	#N/A	#N/A	#N/A	#N/A	#N/A	#N/A
TRINITY_DN31909_c1_g1	0.693757	black	PKT3	GO:0005774	vacuolar membrane	cellular_component	Peroxisome	Cellular Processes	Transport and catabolism	#N/A	#N/A	#N/A
TRINITY_DN32402_c0_g2	0.919075	black	AT1G07660	GO:0005774	vacuolar membrane	cellular_component	#N/A	#N/A	#N/A	#N/A	#N/A	#N/A
TRINITY_DN38816_c0_g1	0.943309	black	COR413-PM2	GO:0005774	vacuolar membrane	cellular_component	#N/A	#N/A	#N/A	#N/A	#N/A	#N/A
TRINITY_DN40382_c2_g1	0.806072	black	ATS3B	GO:0005774	vacuolar membrane	cellular_component	#N/A	#N/A	#N/A	#N/A	#N/A	#N/A
TRINITY_DN43373_c0_g3	0.770861	black	AT1G64650	GO:0005774	vacuolar membrane	cellular_component	#N/A	#N/A	#N/A	#N/A	#N/A	#N/A
TRINITY_DN30433_c2_g3	0.687824	black	AVP1	GO:0005773	vacuole	cellular_component	Oxidative phosphorylation	Metabolism	Energy metabolism	#N/A	#N/A	#N/A
TRINITY_DN31305_c1_g1	0.906717	black	PLA2-ALPHA	GO:0005773	vacuole	cellular_component	Glycerophospholipid metabolism	Metabolism	Lipid metabolism	#N/A	#N/A	#N/A
TRINITY_DN32498_c1_g3	0.889966	black	PAP3	GO:0005773	vacuole	cellular_component	#N/A	#N/A	#N/A	#N/A	#N/A	#N/A
TRINITY_DN32657_c1_g3	0.967179	black	POPTR_0010s15920g	GO:0005773	vacuole	cellular_component	Cyanoamino acid metabolism	Metabolism	Metabolism of other amino acids	#N/A	#N/A	#N/A
TRINITY_DN32699_c1_g4	0.837831	black	AT5G44020	GO:0005773	vacuole	cellular_component	Ribosome	Genetic Information Processing	Translation	#N/A	#N/A	#N/A
TRINITY_DN36034_c1_g1	0.793294	black	CYP86A1	GO:0005773	vacuole	cellular_component	Cutin, suberine and wax biosynthesis	Metabolism	Lipid metabolism	#N/A	#N/A	#N/A
TRINITY_DN36211_c0_g1	0.985002	black	VIT_04s0023g02690	GO:0005773	vacuole	cellular_component	Sphingolipid metabolism	Metabolism	Lipid metabolism	#N/A	#N/A	#N/A
TRINITY_DN39132_c3_g1	0.976696	black	FLA17	GO:0005773	vacuole	cellular_component	#N/A	#N/A	#N/A	#N/A	#N/A	#N/A
TRINITY_DN42669_c3_g3	0.916525	black	VIT_07s0031g02480	GO:0005773	vacuole	cellular_component	Sphingolipid metabolism	Metabolism	Lipid metabolism	#N/A	#N/A	#N/A
TRINITY_DN43497_c3_g1	0.951137	black	ATBETAFRUCT4	GO:0005773	vacuole	cellular_component	Galactose metabolism	Metabolism	Carbohydrate metabolism	#N/A	#N/A	#N/A
TRINITY_DN45253_c0_g3	0.947228	black	VIT_06s0004g03020	GO:0005773	vacuole	cellular_component	Sphingolipid metabolism	Metabolism	Lipid metabolism	#N/A	#N/A	#N/A
TRINITY_DN45390_c0_g4	0.871875	black	AT5G19860	GO:0005773	vacuole	cellular_component	#N/A	#N/A	#N/A	#N/A	#N/A	#N/A
TRINITY_DN42839_c1_g1	0.969862	black	PXL2	GO:0001944	vasculature development	biological_process	Plant-pathogen interaction	Organismal Systems	Environmental adaptation	Shiu:RLK-Pelle_LRR-XI-1	#N/A	#N/A
TRINITY_DN37690_c0_g1	0.918609	black	AHL22	GO:0010228	vegetative to reproductive phase transition of meristem	biological_process	#N/A	#N/A	#N/A	#N/A	#N/A	#N/A
TRINITY_DN29506_c1_g1	0.976972	black	KCS17	GO:0000038	very long-chain fatty acid metabolic process	biological_process	Fatty acid elongation	Metabolism	Lipid metabolism	#N/A	#N/A	#N/A
TRINITY_DN33560_c1_g1	0.969207	black	VIT_04s0008g02770	GO:0006906	vesicle fusion	biological_process	SNARE interactions in vesicular transport	Genetic Information Processing	Folding, sorting and degradation	#N/A	#N/A	#N/A
TRINITY_DN46462_c0_g1	0.853332	black	K4CNB4	GO:0048280	vesicle fusion with Golgi apparatus	biological_process	Lysine degradation	Metabolism	Amino acid metabolism	#N/A	#N/A	#N/A
TRINITY_DN40923_c1_g5	0.898425	black	PRA1.G2	GO:0016192	vesicle-mediated transport	biological_process	#N/A	#N/A	#N/A	#N/A	#N/A	#N/A
TRINITY_DN47334_c2_g5	0.97166	black	UGP2	GO:0019013	viral nucleocapsid	cellular_component	Pentose and glucuronate interconversions	Metabolism	Carbohydrate metabolism	#N/A	#N/A	#N/A
TRINITY_DN41743_c0_g1	0.869484	black	KAB1	GO:0005244	voltage-gated ion channel activity	molecular_function	Ascorbate and aldarate metabolism	Metabolism	Carbohydrate metabolism	#N/A	#N/A	#N/A
TRINITY_DN28727_c0_g1	0.917316	black	VIT_08s0007g04780	GO:0015250	water channel activity	molecular_function	#N/A	#N/A	#N/A	#N/A	#N/A	#N/A
TRINITY_DN30254_c4_g1	0.93496	black	K4DFC1	GO:0015250	water channel activity	molecular_function	Glycosaminoglycan degradation	Metabolism	Glycan biosynthesis and metabolism	#N/A	#N/A	#N/A
TRINITY_DN39535_c1_g2	0.75096	black	VIT_13s0019g00330	GO:0015250	water channel activity	molecular_function	#N/A	#N/A	#N/A	#N/A	#N/A	#N/A
TRINITY_DN31336_c1_g2	0.811431	black	PIP1;5	GO:0006833	water transport	biological_process	Glycosaminoglycan degradation	Metabolism	Glycan biosynthesis and metabolism	#N/A	#N/A	#N/A
TRINITY_DN29058_c0_g2	0.733289	black	KCS6	GO:0010025	wax biosynthetic process	biological_process	Fatty acid elongation	Metabolism	Lipid metabolism	#N/A	#N/A	#N/A
TRINITY_DN32986_c4_g1	0.975887	black	KCS6	GO:0010025	wax biosynthetic process	biological_process	Fatty acid elongation	Metabolism	Lipid metabolism	#N/A	#N/A	#N/A
TRINITY_DN36800_c0_g5	0.957841	black	VIT_12s0121g00230	GO:0045493	xylan catabolic process	biological_process	Starch and sucrose metabolism	Metabolism	Carbohydrate metabolism	#N/A	#N/A	#N/A
TRINITY_DN36824_c2_g1	0.8865	black	POPTR_0005s16660g	GO:0045493	xylan catabolic process	biological_process	Starch and sucrose metabolism	Metabolism	Carbohydrate metabolism	#N/A	#N/A	#N/A
TRINITY_DN34941_c0_g4	0.982411	black	VEP1	GO:0010051	xylem and phloem pattern formation	biological_process	Pentose and glucuronate interconversions	Metabolism	Carbohydrate metabolism	#N/A	#N/A	#N/A
TRINITY_DN31141_c3_g5	0.924374	black	NAC083	GO:0010089	xylem development	biological_process	Carbon metabolism	Metabolism	Overview	[TF]NAC:NAC--NA	#N/A	#N/A
TRINITY_DN37948_c2_g1	0.965183	black	KNAT1	GO:0010089	xylem development	biological_process	#N/A	#N/A	#N/A	[TF]HB-KNOX:HB->HB-KNOX--NA	#N/A	#N/A
TRINITY_DN25644_c0_g2	0.697542	black	XT2	GO:0010411	xyloglucan metabolic process	biological_process	#N/A	#N/A	#N/A	#N/A	#N/A	#N/A
TRINITY_DN28302_c2_g1	0.688027	black	XTH5	GO:0016762	xyloglucan:xyloglucosyl transferase activity	molecular_function	Plant hormone signal transduction	Environmental Information Processing	Signal transduction	#N/A	#N/A	#N/A
TRINITY_DN35757_c1_g3	0.947587	black	XTH16	GO:0016762	xyloglucan:xyloglucosyl transferase activity	molecular_function	Plant hormone signal transduction	Environmental Information Processing	Signal transduction	#N/A	#N/A	#N/A
TRINITY_DN35767_c2_g2	0.898671	black	XTH8	GO:0016762	xyloglucan:xyloglucosyl transferase activity	molecular_function	Plant hormone signal transduction	Environmental Information Processing	Signal transduction	#N/A	#N/A	#N/A
TRINITY_DN26028_c0_g1	0.802204	black	utr2	GO:0030445	yeast-form cell wall	cellular_component	Riboflavin metabolism	Metabolism	Metabolism of cofactors and vitamins	#N/A	#N/A	#N/A
TRINITY_DN25077_c0_g1	0.982008	black	AT2G29660	GO:0008270	zinc ion binding	molecular_function	#N/A	#N/A	#N/A	#N/A	#N/A	#N/A
TRINITY_DN26357_c3_g1	0.762387	black	CAD9	GO:0008270	zinc ion binding	molecular_function	Phenylpropanoid biosynthesis	Metabolism	Biosynthesis of other secondary metabolites	#N/A	#N/A	#N/A
TRINITY_DN27197_c0_g1	0.741539	black	AT3G02820	GO:0008270	zinc ion binding	molecular_function	#N/A	#N/A	#N/A	#N/A	#N/A	#N/A
TRINITY_DN27985_c0_g1	0.980594	black	CESA2	GO:0008270	zinc ion binding	molecular_function	Starch and sucrose metabolism	Metabolism	Carbohydrate metabolism	#N/A	#N/A	#N/A
TRINITY_DN28083_c3_g1	0.864577	black	RING	GO:0008270	zinc ion binding	molecular_function	#N/A	#N/A	#N/A	#N/A	#N/A	#N/A
TRINITY_DN28147_c1_g1	0.946188	black	ELI3-1	GO:0008270	zinc ion binding	molecular_function	Phenylpropanoid biosynthesis	Metabolism	Biosynthesis of other secondary metabolites	#N/A	#N/A	#N/A
TRINITY_DN30478_c0_g2	0.964952	black	SGR5	GO:0008270	zinc ion binding	molecular_function	Sphingolipid metabolism	Metabolism	Lipid metabolism	[TF]C2H2:C2H2--NA	#N/A	#N/A
TRINITY_DN32438_c1_g7	0.855248	black	AT2G36320	GO:0008270	zinc ion binding	molecular_function	#N/A	#N/A	#N/A	#N/A	#N/A	#N/A
TRINITY_DN34847_c0_g1	0.95597	black	BRH1	GO:0008270	zinc ion binding	molecular_function	RNA transport	Genetic Information Processing	Translation	#N/A	#N/A	#N/A
TRINITY_DN42947_c1_g4	0.956431	black	DIR1	GO:0008270	zinc ion binding	molecular_function	#N/A	#N/A	#N/A	#N/A	#N/A	#N/A
TRINITY_DN43980_c0_g2	0.980521	black	CAD9	GO:0008270	zinc ion binding	molecular_function	Phenylpropanoid biosynthesis	Metabolism	Biosynthesis of other secondary metabolites	#N/A	#N/A	#N/A
TRINITY_DN46547_c0_g3	0.777538	black	CEV1	GO:0008270	zinc ion binding	molecular_function	Starch and sucrose metabolism	Metabolism	Carbohydrate metabolism	#N/A	#N/A	#N/A
TRINITY_DN27666_c2_g2	0.892968	black	VIT_13s0019g00020	GO:0005385	zinc ion transmembrane transporter activity	molecular_function	#N/A	#N/A	#N/A	#N/A	#N/A	#N/A
TRINITY_DN28015_c1_g2	0.987107	black	VIT_08s0007g06760	GO:0005385	zinc ion transmembrane transporter activity	molecular_function	#N/A	#N/A	#N/A	#N/A	#N/A	#N/A
TRINITY_DN39589_c0_g4	0.749734	black	ZAR1	GO:0010069	zygote asymmetric cytokinesis in embryo sac	biological_process	Plant hormone signal transduction	Environmental Information Processing	Signal transduction	Shiu:RLK-Pelle_LRR-III	#N/A	#N/A
TRINITY_DN41217_c0_g1	0.699263	black	MET1	GO:0010069	zygote asymmetric cytokinesis in embryo sac	biological_process	Cysteine and methionine metabolism	Metabolism	Amino acid metabolism	#N/A	#N/A	#N/A
TRINITY_DN43546_c0_g1	0.971358	black	CMT3	GO:0010069	zygote asymmetric cytokinesis in embryo sac	biological_process	Cysteine and methionine metabolism	Metabolism	Amino acid metabolism	#N/A	#N/A	#N/A
TRINITY_DN23327_c0_g1	0.960068	black	#N/A	#N/A	#N/A	#N/A	#N/A	#N/A	#N/A	#N/A	#N/A	#N/A
TRINITY_DN23692_c0_g1	0.979723	black	#N/A	#N/A	#N/A	#N/A	#N/A	#N/A	#N/A	#N/A	#N/A	#N/A
TRINITY_DN24513_c0_g1	0.742429	black	#N/A	#N/A	#N/A	#N/A	#N/A	#N/A	#N/A	#N/A	#N/A	#N/A
TRINITY_DN24624_c0_g1	0.967079	black	#N/A	#N/A	#N/A	#N/A	#N/A	#N/A	#N/A	#N/A	#N/A	#N/A
TRINITY_DN25202_c0_g1	0.740075	black	#N/A	#N/A	#N/A	#N/A	#N/A	#N/A	#N/A	#N/A	#N/A	#N/A
TRINITY_DN25637_c0_g2	0.975955	black	#N/A	#N/A	#N/A	#N/A	#N/A	#N/A	#N/A	#N/A	#N/A	#N/A
TRINITY_DN26029_c1_g1	0.653056	black	#N/A	#N/A	#N/A	#N/A	#N/A	#N/A	#N/A	#N/A	#N/A	#N/A
TRINITY_DN26058_c0_g1	0.858635	black	#N/A	#N/A	#N/A	#N/A	#N/A	#N/A	#N/A	#N/A	#N/A	#N/A
TRINITY_DN26426_c2_g1	0.704182	black	#N/A	#N/A	#N/A	#N/A	#N/A	#N/A	#N/A	#N/A	#N/A	#N/A
TRINITY_DN26552_c4_g3	0.857996	black	#N/A	#N/A	#N/A	#N/A	#N/A	#N/A	#N/A	#N/A	#N/A	#N/A
TRINITY_DN26574_c4_g2	0.710031	black	#N/A	#N/A	#N/A	#N/A	#N/A	#N/A	#N/A	#N/A	#N/A	#N/A
TRINITY_DN26595_c2_g2	0.936705	black	#N/A	#N/A	#N/A	#N/A	#N/A	#N/A	#N/A	#N/A	#N/A	#N/A
TRINITY_DN26865_c0_g3	0.68181	black	#N/A	#N/A	#N/A	#N/A	#N/A	#N/A	#N/A	#N/A	#N/A	#N/A
TRINITY_DN27157_c0_g1	0.920106	black	#N/A	#N/A	#N/A	#N/A	#N/A	#N/A	#N/A	#N/A	#N/A	#N/A
TRINITY_DN27231_c0_g2	0.720661	black	#N/A	#N/A	#N/A	#N/A	#N/A	#N/A	#N/A	#N/A	#N/A	#N/A
TRINITY_DN27340_c2_g2	0.729292	black	#N/A	#N/A	#N/A	#N/A	#N/A	#N/A	#N/A	#N/A	#N/A	#N/A
TRINITY_DN27431_c1_g6	0.968701	black	#N/A	#N/A	#N/A	#N/A	#N/A	#N/A	#N/A	#N/A	#N/A	#N/A
TRINITY_DN27629_c1_g8	0.977261	black	#N/A	#N/A	#N/A	#N/A	#N/A	#N/A	#N/A	#N/A	#N/A	#N/A
TRINITY_DN27670_c1_g1	0.936007	black	#N/A	#N/A	#N/A	#N/A	#N/A	#N/A	#N/A	#N/A	#N/A	#N/A
TRINITY_DN28026_c2_g5	0.685131	black	#N/A	#N/A	#N/A	#N/A	#N/A	#N/A	#N/A	#N/A	#N/A	#N/A
TRINITY_DN28214_c1_g1	0.702944	black	#N/A	#N/A	#N/A	#N/A	#N/A	#N/A	#N/A	#N/A	#N/A	#N/A
TRINITY_DN28291_c0_g1	0.719524	black	#N/A	#N/A	#N/A	#N/A	#N/A	#N/A	#N/A	#N/A	#N/A	#N/A
TRINITY_DN28356_c2_g3	0.940997	black	#N/A	#N/A	#N/A	#N/A	#N/A	#N/A	#N/A	#N/A	#N/A	#N/A
TRINITY_DN28421_c1_g2	0.736675	black	#N/A	#N/A	#N/A	#N/A	#N/A	#N/A	#N/A	#N/A	#N/A	#N/A
TRINITY_DN28585_c2_g1	0.925084	black	#N/A	#N/A	#N/A	#N/A	#N/A	#N/A	#N/A	#N/A	#N/A	#N/A
TRINITY_DN28668_c1_g3	0.950716	black	#N/A	#N/A	#N/A	#N/A	#N/A	#N/A	#N/A	#N/A	#N/A	#N/A
TRINITY_DN28838_c2_g2	0.903872	black	#N/A	#N/A	#N/A	#N/A	#N/A	#N/A	#N/A	#N/A	#N/A	#N/A
TRINITY_DN28984_c4_g1	0.773504	black	#N/A	#N/A	#N/A	#N/A	#N/A	#N/A	#N/A	#N/A	#N/A	#N/A
TRINITY_DN29334_c0_g1	0.855603	black	#N/A	#N/A	#N/A	#N/A	#N/A	#N/A	#N/A	#N/A	#N/A	#N/A
TRINITY_DN29339_c1_g2	0.772706	black	#N/A	#N/A	#N/A	#N/A	#N/A	#N/A	#N/A	#N/A	#N/A	#N/A
TRINITY_DN29498_c3_g3	0.923318	black	#N/A	#N/A	#N/A	#N/A	#N/A	#N/A	#N/A	#N/A	#N/A	#N/A
TRINITY_DN29733_c1_g6	0.697425	black	#N/A	#N/A	#N/A	#N/A	#N/A	#N/A	#N/A	#N/A	#N/A	#N/A
TRINITY_DN29772_c3_g2	0.94671	black	#N/A	#N/A	#N/A	#N/A	#N/A	#N/A	#N/A	#N/A	#N/A	#N/A
TRINITY_DN30015_c1_g2	0.563854	black	#N/A	#N/A	#N/A	#N/A	#N/A	#N/A	#N/A	#N/A	#N/A	#N/A
TRINITY_DN30115_c2_g1	0.769932	black	#N/A	#N/A	#N/A	#N/A	#N/A	#N/A	#N/A	#N/A	#N/A	#N/A
TRINITY_DN30616_c1_g1	0.833076	black	#N/A	#N/A	#N/A	#N/A	#N/A	#N/A	#N/A	#N/A	#N/A	#N/A
TRINITY_DN30943_c0_g1	0.968972	black	#N/A	#N/A	#N/A	#N/A	#N/A	#N/A	#N/A	#N/A	#N/A	#N/A
TRINITY_DN31140_c4_g1	0.980843	black	#N/A	#N/A	#N/A	#N/A	#N/A	#N/A	#N/A	#N/A	#N/A	#N/A
TRINITY_DN31478_c2_g2	0.80808	black	#N/A	#N/A	#N/A	#N/A	#N/A	#N/A	#N/A	#N/A	#N/A	#N/A
TRINITY_DN31795_c3_g1	0.816398	black	#N/A	#N/A	#N/A	#N/A	#N/A	#N/A	#N/A	#N/A	#N/A	#N/A
TRINITY_DN31816_c0_g1	0.899383	black	#N/A	#N/A	#N/A	#N/A	#N/A	#N/A	#N/A	#N/A	#N/A	#N/A
TRINITY_DN31985_c0_g3	0.972463	black	#N/A	#N/A	#N/A	#N/A	#N/A	#N/A	#N/A	#N/A	#N/A	#N/A
TRINITY_DN32152_c0_g4	0.976621	black	#N/A	#N/A	#N/A	#N/A	#N/A	#N/A	#N/A	#N/A	#N/A	#N/A
TRINITY_DN32197_c1_g1	0.915045	black	#N/A	#N/A	#N/A	#N/A	#N/A	#N/A	#N/A	#N/A	#N/A	#N/A
TRINITY_DN32416_c3_g1	0.708545	black	#N/A	#N/A	#N/A	#N/A	#N/A	#N/A	#N/A	#N/A	#N/A	#N/A
TRINITY_DN32501_c0_g1	0.960122	black	#N/A	#N/A	#N/A	#N/A	#N/A	#N/A	#N/A	#N/A	#N/A	#N/A
TRINITY_DN32892_c1_g1	0.95522	black	#N/A	#N/A	#N/A	#N/A	#N/A	#N/A	#N/A	#N/A	#N/A	#N/A
TRINITY_DN33036_c1_g1	0.76454	black	#N/A	#N/A	#N/A	#N/A	#N/A	#N/A	#N/A	#N/A	#N/A	#N/A
TRINITY_DN33188_c1_g2	0.944251	black	#N/A	#N/A	#N/A	#N/A	#N/A	#N/A	#N/A	#N/A	#N/A	#N/A
TRINITY_DN33207_c3_g2	0.884095	black	#N/A	#N/A	#N/A	#N/A	#N/A	#N/A	#N/A	#N/A	#N/A	#N/A
TRINITY_DN33301_c0_g1	0.773084	black	#N/A	#N/A	#N/A	#N/A	#N/A	#N/A	#N/A	#N/A	#N/A	#N/A
TRINITY_DN33519_c1_g1	0.846883	black	#N/A	#N/A	#N/A	#N/A	#N/A	#N/A	#N/A	#N/A	#N/A	#N/A
TRINITY_DN33708_c0_g1	0.831248	black	#N/A	#N/A	#N/A	#N/A	#N/A	#N/A	#N/A	#N/A	#N/A	#N/A
TRINITY_DN34029_c0_g5	0.788501	black	#N/A	#N/A	#N/A	#N/A	#N/A	#N/A	#N/A	#N/A	#N/A	#N/A
TRINITY_DN34366_c1_g4	0.90801	black	#N/A	#N/A	#N/A	#N/A	#N/A	#N/A	#N/A	#N/A	#N/A	#N/A
TRINITY_DN34583_c1_g1	0.850224	black	#N/A	#N/A	#N/A	#N/A	#N/A	#N/A	#N/A	#N/A	#N/A	#N/A
TRINITY_DN34607_c0_g1	0.630318	black	#N/A	#N/A	#N/A	#N/A	#N/A	#N/A	#N/A	#N/A	#N/A	#N/A
TRINITY_DN34805_c2_g2	0.968327	black	#N/A	#N/A	#N/A	#N/A	#N/A	#N/A	#N/A	#N/A	#N/A	#N/A
TRINITY_DN34880_c1_g1	0.974985	black	#N/A	#N/A	#N/A	#N/A	#N/A	#N/A	#N/A	#N/A	#N/A	#N/A
TRINITY_DN35141_c4_g1	0.698175	black	#N/A	#N/A	#N/A	#N/A	#N/A	#N/A	#N/A	#N/A	#N/A	#N/A
TRINITY_DN35219_c0_g2	0.793966	black	#N/A	#N/A	#N/A	#N/A	#N/A	#N/A	#N/A	#N/A	#N/A	#N/A
TRINITY_DN35379_c2_g1	0.976685	black	#N/A	#N/A	#N/A	#N/A	#N/A	#N/A	#N/A	#N/A	#N/A	#N/A
TRINITY_DN36193_c3_g3	0.860198	black	#N/A	#N/A	#N/A	#N/A	#N/A	#N/A	#N/A	#N/A	#N/A	#N/A
TRINITY_DN36873_c3_g1	0.858486	black	#N/A	#N/A	#N/A	#N/A	#N/A	#N/A	#N/A	#N/A	#N/A	#N/A
TRINITY_DN36873_c3_g2	0.928137	black	#N/A	#N/A	#N/A	#N/A	#N/A	#N/A	#N/A	#N/A	#N/A	#N/A
TRINITY_DN36873_c4_g1	0.990982	black	#N/A	#N/A	#N/A	#N/A	#N/A	#N/A	#N/A	#N/A	#N/A	#N/A
TRINITY_DN36972_c1_g1	0.898297	black	#N/A	#N/A	#N/A	#N/A	#N/A	#N/A	#N/A	#N/A	#N/A	#N/A
TRINITY_DN37016_c0_g3	0.932193	black	#N/A	#N/A	#N/A	#N/A	#N/A	#N/A	#N/A	#N/A	#N/A	#N/A
TRINITY_DN37028_c1_g1	0.90094	black	#N/A	#N/A	#N/A	#N/A	#N/A	#N/A	#N/A	#N/A	#N/A	#N/A
TRINITY_DN37039_c1_g8	0.695056	black	#N/A	#N/A	#N/A	#N/A	#N/A	#N/A	#N/A	#N/A	#N/A	#N/A
TRINITY_DN37220_c1_g2	0.928808	black	#N/A	#N/A	#N/A	#N/A	#N/A	#N/A	#N/A	#N/A	#N/A	#N/A
TRINITY_DN37245_c2_g1	0.969033	black	#N/A	#N/A	#N/A	#N/A	#N/A	#N/A	#N/A	#N/A	#N/A	#N/A
TRINITY_DN37906_c0_g1	0.959159	black	#N/A	#N/A	#N/A	#N/A	#N/A	#N/A	#N/A	#N/A	#N/A	#N/A
TRINITY_DN37926_c2_g2	0.71245	black	#N/A	#N/A	#N/A	#N/A	#N/A	#N/A	#N/A	#N/A	#N/A	#N/A
TRINITY_DN37984_c1_g2	0.959519	black	#N/A	#N/A	#N/A	#N/A	#N/A	#N/A	#N/A	#N/A	#N/A	#N/A
TRINITY_DN38063_c1_g5	0.675278	black	#N/A	#N/A	#N/A	#N/A	#N/A	#N/A	#N/A	#N/A	#N/A	#N/A
TRINITY_DN38117_c0_g4	0.918519	black	#N/A	#N/A	#N/A	#N/A	#N/A	#N/A	#N/A	#N/A	#N/A	#N/A
TRINITY_DN38540_c2_g3	0.891158	black	#N/A	#N/A	#N/A	#N/A	#N/A	#N/A	#N/A	#N/A	#N/A	#N/A
TRINITY_DN38852_c1_g2	0.852815	black	#N/A	#N/A	#N/A	#N/A	#N/A	#N/A	#N/A	#N/A	#N/A	#N/A
TRINITY_DN38971_c6_g2	0.805633	black	#N/A	#N/A	#N/A	#N/A	#N/A	#N/A	#N/A	#N/A	#N/A	#N/A
TRINITY_DN39117_c1_g1	0.933634	black	#N/A	#N/A	#N/A	#N/A	#N/A	#N/A	#N/A	#N/A	#N/A	#N/A
TRINITY_DN39379_c3_g1	0.957666	black	#N/A	#N/A	#N/A	#N/A	#N/A	#N/A	#N/A	#N/A	#N/A	#N/A
TRINITY_DN39436_c1_g1	0.877675	black	#N/A	#N/A	#N/A	#N/A	#N/A	#N/A	#N/A	#N/A	#N/A	#N/A
TRINITY_DN39550_c0_g2	0.951828	black	#N/A	#N/A	#N/A	#N/A	#N/A	#N/A	#N/A	#N/A	#N/A	#N/A
TRINITY_DN39631_c0_g2	0.795792	black	#N/A	#N/A	#N/A	#N/A	Plant-pathogen interaction	Organismal Systems	Environmental adaptation	#N/A	#N/A	#N/A
TRINITY_DN39706_c0_g5	0.852666	black	#N/A	#N/A	#N/A	#N/A	#N/A	#N/A	#N/A	#N/A	#N/A	#N/A
TRINITY_DN39806_c0_g2	0.856587	black	#N/A	#N/A	#N/A	#N/A	#N/A	#N/A	#N/A	#N/A	#N/A	#N/A
TRINITY_DN39826_c1_g1	0.901952	black	#N/A	#N/A	#N/A	#N/A	#N/A	#N/A	#N/A	#N/A	#N/A	#N/A
TRINITY_DN40096_c1_g2	0.668137	black	#N/A	#N/A	#N/A	#N/A	#N/A	#N/A	#N/A	#N/A	#N/A	#N/A
TRINITY_DN40431_c0_g2	0.939903	black	#N/A	#N/A	#N/A	#N/A	#N/A	#N/A	#N/A	#N/A	#N/A	#N/A
TRINITY_DN40858_c0_g1	0.961662	black	#N/A	#N/A	#N/A	#N/A	#N/A	#N/A	#N/A	#N/A	#N/A	#N/A
TRINITY_DN40878_c2_g1	0.935528	black	#N/A	#N/A	#N/A	#N/A	#N/A	#N/A	#N/A	#N/A	#N/A	#N/A
TRINITY_DN41313_c1_g1	0.907427	black	#N/A	#N/A	#N/A	#N/A	#N/A	#N/A	#N/A	#N/A	#N/A	#N/A
TRINITY_DN41607_c0_g4	0.982556	black	#N/A	#N/A	#N/A	#N/A	#N/A	#N/A	#N/A	#N/A	#N/A	#N/A
TRINITY_DN41765_c1_g2	0.914161	black	#N/A	#N/A	#N/A	#N/A	#N/A	#N/A	#N/A	#N/A	#N/A	#N/A
TRINITY_DN41937_c1_g2	0.689742	black	#N/A	#N/A	#N/A	#N/A	#N/A	#N/A	#N/A	#N/A	#N/A	#N/A
TRINITY_DN41952_c0_g3	0.944975	black	#N/A	#N/A	#N/A	#N/A	#N/A	#N/A	#N/A	#N/A	#N/A	#N/A
TRINITY_DN41966_c0_g1	0.927411	black	#N/A	#N/A	#N/A	#N/A	#N/A	#N/A	#N/A	#N/A	#N/A	#N/A
TRINITY_DN42652_c1_g1	0.900575	black	#N/A	#N/A	#N/A	#N/A	#N/A	#N/A	#N/A	#N/A	#N/A	#N/A
TRINITY_DN42734_c0_g7	0.938816	black	#N/A	#N/A	#N/A	#N/A	#N/A	#N/A	#N/A	#N/A	#N/A	#N/A
TRINITY_DN43131_c1_g1	0.693471	black	#N/A	#N/A	#N/A	#N/A	#N/A	#N/A	#N/A	#N/A	#N/A	#N/A
TRINITY_DN43248_c0_g1	0.961527	black	#N/A	#N/A	#N/A	#N/A	#N/A	#N/A	#N/A	#N/A	#N/A	#N/A
TRINITY_DN43363_c3_g1	0.729392	black	#N/A	#N/A	#N/A	#N/A	#N/A	#N/A	#N/A	#N/A	#N/A	#N/A
TRINITY_DN43539_c2_g1	0.972013	black	#N/A	#N/A	#N/A	#N/A	#N/A	#N/A	#N/A	#N/A	#N/A	#N/A
TRINITY_DN43543_c1_g2	0.964639	black	#N/A	#N/A	#N/A	#N/A	#N/A	#N/A	#N/A	#N/A	#N/A	#N/A
TRINITY_DN43680_c3_g2	0.688957	black	#N/A	#N/A	#N/A	#N/A	#N/A	#N/A	#N/A	#N/A	#N/A	#N/A
TRINITY_DN43680_c3_g3	0.971634	black	#N/A	#N/A	#N/A	#N/A	#N/A	#N/A	#N/A	#N/A	#N/A	#N/A
TRINITY_DN43815_c1_g1	0.837455	black	#N/A	#N/A	#N/A	#N/A	#N/A	#N/A	#N/A	#N/A	#N/A	#N/A
TRINITY_DN43854_c0_g1	0.963164	black	#N/A	#N/A	#N/A	#N/A	#N/A	#N/A	#N/A	#N/A	#N/A	#N/A
TRINITY_DN44230_c1_g1	0.856268	black	#N/A	#N/A	#N/A	#N/A	#N/A	#N/A	#N/A	#N/A	#N/A	#N/A
TRINITY_DN44436_c1_g4	0.792196	black	#N/A	#N/A	#N/A	#N/A	#N/A	#N/A	#N/A	#N/A	#N/A	#N/A
TRINITY_DN44539_c1_g4	0.845392	black	#N/A	#N/A	#N/A	#N/A	#N/A	#N/A	#N/A	#N/A	#N/A	#N/A
TRINITY_DN44722_c0_g2	0.90734	black	#N/A	#N/A	#N/A	#N/A	#N/A	#N/A	#N/A	#N/A	#N/A	#N/A
TRINITY_DN44926_c1_g1	0.850295	black	#N/A	#N/A	#N/A	#N/A	#N/A	#N/A	#N/A	#N/A	#N/A	#N/A
TRINITY_DN45209_c0_g1	0.988636	black	#N/A	#N/A	#N/A	#N/A	#N/A	#N/A	#N/A	#N/A	#N/A	#N/A
TRINITY_DN45337_c2_g1	0.631358	black	#N/A	#N/A	#N/A	#N/A	#N/A	#N/A	#N/A	#N/A	#N/A	#N/A
TRINITY_DN45526_c0_g3	0.937387	black	#N/A	#N/A	#N/A	#N/A	#N/A	#N/A	#N/A	#N/A	#N/A	#N/A
TRINITY_DN45550_c0_g1	0.955671	black	#N/A	#N/A	#N/A	#N/A	#N/A	#N/A	#N/A	#N/A	#N/A	#N/A
TRINITY_DN45572_c1_g1	0.711185	black	#N/A	#N/A	#N/A	#N/A	#N/A	#N/A	#N/A	#N/A	#N/A	#N/A
TRINITY_DN45845_c0_g1	0.865813	black	#N/A	#N/A	#N/A	#N/A	#N/A	#N/A	#N/A	#N/A	#N/A	#N/A
TRINITY_DN45986_c1_g3	0.853391	black	#N/A	#N/A	#N/A	#N/A	Plant-pathogen interaction	Organismal Systems	Environmental adaptation	#N/A	#N/A	#N/A
TRINITY_DN46388_c3_g1	0.978655	black	#N/A	#N/A	#N/A	#N/A	#N/A	#N/A	#N/A	#N/A	#N/A	#N/A
TRINITY_DN46388_c4_g3	0.928847	black	#N/A	#N/A	#N/A	#N/A	#N/A	#N/A	#N/A	#N/A	#N/A	#N/A
TRINITY_DN46729_c0_g3	0.789876	black	#N/A	#N/A	#N/A	#N/A	#N/A	#N/A	#N/A	#N/A	#N/A	#N/A
TRINITY_DN46850_c1_g2	0.803509	black	#N/A	#N/A	#N/A	#N/A	#N/A	#N/A	#N/A	#N/A	#N/A	#N/A
TRINITY_DN46943_c4_g3	0.781205	black	#N/A	#N/A	#N/A	#N/A	#N/A	#N/A	#N/A	#N/A	#N/A	#N/A
TRINITY_DN47041_c2_g5	0.845257	black	#N/A	#N/A	#N/A	#N/A	#N/A	#N/A	#N/A	#N/A	#N/A	#N/A
TRINITY_DN47283_c0_g5	0.831682	black	#N/A	#N/A	#N/A	#N/A	#N/A	#N/A	#N/A	#N/A	#N/A	#N/A
TRINITY_DN47474_c3_g1	0.724652	black	#N/A	#N/A	#N/A	#N/A	#N/A	#N/A	#N/A	#N/A	#N/A	#N/A
TRINITY_DN47638_c2_g3	0.96509	black	#N/A	#N/A	#N/A	#N/A	#N/A	#N/A	#N/A	#N/A	#N/A	#N/A
TRINITY_DN47859_c0_g1	0.950014	black	#N/A	#N/A	#N/A	#N/A	#N/A	#N/A	#N/A	#N/A	#N/A	#N/A
TRINITY_DN46875_c0_g1	0.881598	blue	AT3G07230	GO:0009735	response to cytokinin	biological_process	#N/A	#N/A	#N/A	#N/A	AT3G07230	response to cytokinin
TRINITY_DN32767_c1_g1	0.805708	blue	AT4G17720	GO:0009735	response to cytokinin	biological_process	#N/A	#N/A	#N/A	#N/A	AT4G17720	response to cytokinin
TRINITY_DN27425_c4_g1	0.923521	blue	FAC1	GO:0009737	response to abscisic acid	biological_process	Purine metabolism	Metabolism	Nucleotide metabolism	#N/A	FAC1	response to abscisic acid
TRINITY_DN24896_c0_g1	0.423089	blue	GRX480	GO:0009863	salicylic acid mediated signaling pathway	biological_process	#N/A	#N/A	#N/A	#N/A	GRX480	salicylic acid mediated signaling pathway
TRINITY_DN30060_c1_g3	0.924014	blue	NIC1	GO:0009737	response to abscisic acid	biological_process	#N/A	#N/A	#N/A	#N/A	NIC1	response to abscisic acid
TRINITY_DN19533_c0_g1	0.883875	blue	SMAP1	GO:0009733	response to auxin	biological_process	#N/A	#N/A	#N/A	#N/A	SMAP1	response to auxin
TRINITY_DN38449_c0_g1	0.919372	blue	WOL	GO:0009885	transmembrane histidine kinase cytokinin receptor activity	molecular_function	Plant hormone signal transduction	Environmental Information Processing	Signal transduction	[TR]Others:Others--NA	WOL	transmembrane histidine kinase cytokinin receptor activity
TRINITY_DN37154_c2_g1	0.625933	blue	Os03g0774300	GO:0008253	5'-nucleotidase activity	molecular_function	#N/A	#N/A	#N/A	#N/A	#N/A	#N/A
TRINITY_DN34773_c0_g1	0.518006	blue	VIT_18s0001g02440	GO:0004029	aldehyde dehydrogenase (NAD) activity	molecular_function	Limonene and pinene degradation	Metabolism	Metabolism of terpenoids and polyketides	#N/A	#N/A	#N/A
TRINITY_DN33740_c1_g1	0.801971	blue	VIT_13s0019g04660	GO:0015171	amino acid transmembrane transporter activity	molecular_function	Plant hormone signal transduction	Environmental Information Processing	Signal transduction	#N/A	#N/A	#N/A
TRINITY_DN39593_c1_g1	0.67198	blue	AT5G10700	GO:0004045	aminoacyl-tRNA hydrolase activity	molecular_function	#N/A	#N/A	#N/A	#N/A	#N/A	#N/A
TRINITY_DN47772_c5_g2	0.80053	blue	BRAFLDRAFT_89744	GO:0007409	axonogenesis	biological_process	Plant-pathogen interaction	Organismal Systems	Environmental adaptation	#N/A	#N/A	#N/A
TRINITY_DN36843_c0_g2	0.891269	blue	AT5G59210	GO:0008150	biological_process	biological_process	#N/A	#N/A	#N/A	#N/A	#N/A	#N/A
TRINITY_DN38933_c0_g7	0.930451	blue	AT4G00467	GO:0008150	biological_process	biological_process	#N/A	#N/A	#N/A	#N/A	#N/A	#N/A
TRINITY_DN39173_c1_g1	0.919234	blue	AT4G14746	GO:0008150	biological_process	biological_process	#N/A	#N/A	#N/A	#N/A	#N/A	#N/A
TRINITY_DN42719_c1_g1	0.747905	blue	der	GO:0008150	biological_process	biological_process	#N/A	#N/A	#N/A	#N/A	#N/A	#N/A
TRINITY_DN27904_c1_g1	0.597389	blue	VIT_15s0048g00790	GO:0005509	calcium ion binding	molecular_function	Plant-pathogen interaction	Organismal Systems	Environmental adaptation	#N/A	#N/A	#N/A
TRINITY_DN27861_c1_g2	0.832179	blue	AT3G62810	GO:0003824	catalytic activity	molecular_function	Oxidative phosphorylation	Metabolism	Energy metabolism	#N/A	#N/A	#N/A
TRINITY_DN30574_c2_g1	0.719636	blue	VIT_02s0025g00850	GO:0000902	cell morphogenesis	biological_process	#N/A	#N/A	#N/A	#N/A	#N/A	#N/A
TRINITY_DN46698_c0_g1	0.803939	blue	CLPB1	GO:0034605	cellular response to heat	biological_process	#N/A	#N/A	#N/A	#N/A	#N/A	#N/A
TRINITY_DN31988_c0_g1	0.918743	blue	AT1G04650	GO:0005575	cellular_component	cellular_component	Ribosome biogenesis in eukaryotes	Genetic Information Processing	Translation	#N/A	#N/A	#N/A
TRINITY_DN43339_c0_g3	0.87273	blue	AT1G04650	GO:0005575	cellular_component	cellular_component	Ribosome biogenesis in eukaryotes	Genetic Information Processing	Translation	#N/A	#N/A	#N/A
TRINITY_DN37794_c0_g2	0.882254	blue	Cht4	GO:0004568	chitinase activity	molecular_function	Amino sugar and nucleotide sugar metabolism	Metabolism	Carbohydrate metabolism	#N/A	#N/A	#N/A
TRINITY_DN30515_c1_g2	0.783639	blue	AT1G73020	GO:0034707	chloride channel complex	cellular_component	#N/A	#N/A	#N/A	#N/A	#N/A	#N/A
TRINITY_DN35964_c0_g1	0.919741	blue	AT1G04390	GO:0009507	chloroplast	cellular_component	#N/A	#N/A	#N/A	#N/A	#N/A	#N/A
TRINITY_DN34014_c1_g2	0.738729	blue	AT2G43945	GO:0009570	chloroplast stroma	cellular_component	Regulation of autophagy	Cellular Processes	Transport and catabolism	#N/A	#N/A	#N/A
TRINITY_DN44987_c1_g1	0.957158	blue	AO090701000103	GO:0003682	chromatin binding	molecular_function	#N/A	#N/A	#N/A	#N/A	#N/A	#N/A
TRINITY_DN40666_c1_g2	0.64078	blue	AT3G57810	GO:0008234	cysteine-type peptidase activity	molecular_function	#N/A	#N/A	#N/A	#N/A	#N/A	#N/A
TRINITY_DN27238_c4_g6	0.671484	blue	AT5G47540	GO:0005737	cytoplasm	cellular_component	Ribosome	Genetic Information Processing	Translation	#N/A	#N/A	#N/A
TRINITY_DN31383_c0_g2	0.899586	blue	AT5G50970	GO:0005737	cytoplasm	cellular_component	#N/A	#N/A	#N/A	#N/A	#N/A	#N/A
TRINITY_DN31663_c2_g1	0.911885	blue	AT3G49055	GO:0005737	cytoplasm	cellular_component	#N/A	#N/A	#N/A	#N/A	#N/A	#N/A
TRINITY_DN34943_c0_g2	0.750625	blue	AT2G26210	GO:0005737	cytoplasm	cellular_component	#N/A	#N/A	#N/A	#N/A	#N/A	#N/A
TRINITY_DN35185_c0_g4	0.791215	blue	AT2G07170	GO:0005737	cytoplasm	cellular_component	#N/A	#N/A	#N/A	#N/A	#N/A	#N/A
TRINITY_DN39350_c1_g1	0.970098	blue	AT5G50310	GO:0005737	cytoplasm	cellular_component	Spliceosome	Genetic Information Processing	Transcription	#N/A	#N/A	#N/A
TRINITY_DN39514_c1_g1	0.670757	blue	VIT_05s0029g01340	GO:0005737	cytoplasm	cellular_component	Glycerolipid metabolism	Metabolism	Lipid metabolism	#N/A	#N/A	#N/A
TRINITY_DN39514_c2_g1	0.595123	blue	K4C252	GO:0005737	cytoplasm	cellular_component	Glycerolipid metabolism	Metabolism	Lipid metabolism	#N/A	#N/A	#N/A
TRINITY_DN44205_c0_g3	0.836153	blue	POPTR_0002s19960g	GO:0005737	cytoplasm	cellular_component	Aminoacyl-tRNA biosynthesis	Genetic Information Processing	Translation	#N/A	#N/A	#N/A
TRINITY_DN39037_c0_g1	0.879392	blue	VIT_08s0058g01020	GO:0005829	cytosol	cellular_component	#N/A	#N/A	#N/A	#N/A	#N/A	#N/A
TRINITY_DN40861_c1_g5	0.897492	blue	Os09g0501200	GO:0022625	cytosolic large ribosomal subunit	cellular_component	Ribosome	Genetic Information Processing	Translation	#N/A	#N/A	#N/A
TRINITY_DN29803_c0_g1	0.267392	blue	VIT_07s0005g03150	GO:0051213	dioxygenase activity	molecular_function	Flavonoid biosynthesis	Metabolism	Biosynthesis of other secondary metabolites	#N/A	#N/A	#N/A
TRINITY_DN33562_c0_g1	0.881217	blue	VIT_11s0016g04340	GO:0051213	dioxygenase activity	molecular_function	#N/A	#N/A	#N/A	#N/A	#N/A	#N/A
TRINITY_DN43148_c0_g3	0.895271	blue	VIT_04s0044g02010	GO:0051213	dioxygenase activity	molecular_function	Diterpenoid biosynthesis	Metabolism	Metabolism of terpenoids and polyketides	#N/A	#N/A	#N/A
TRINITY_DN46572_c0_g2	0.961579	blue	VIT_04s0008g04920	GO:0051213	dioxygenase activity	molecular_function	#N/A	#N/A	#N/A	#N/A	#N/A	#N/A
TRINITY_DN47422_c1_g2	0.869083	blue	POPTR_0017s07600g	GO:0051213	dioxygenase activity	molecular_function	Flavonoid biosynthesis	Metabolism	Biosynthesis of other secondary metabolites	#N/A	#N/A	#N/A
TRINITY_DN36728_c0_g3	0.949901	blue	AT1G53250	GO:0003677	DNA binding	molecular_function	#N/A	#N/A	#N/A	#N/A	#N/A	#N/A
TRINITY_DN31869_c2_g2	0.886244	blue	AT2G13840	GO:0003887	DNA-directed DNA polymerase activity	molecular_function	#N/A	#N/A	#N/A	#N/A	#N/A	#N/A
TRINITY_DN33903_c0_g3	0.877566	blue	VIT_08s0007g02130	GO:0016591	DNA-directed RNA polymerase II, holoenzyme	cellular_component	#N/A	#N/A	#N/A	#N/A	#N/A	#N/A
TRINITY_DN34846_c2_g3	0.816744	blue	K4DBC3	GO:0015238	drug transmembrane transporter activity	molecular_function	#N/A	#N/A	#N/A	#N/A	#N/A	#N/A
TRINITY_DN37451_c2_g1	0.806441	blue	K4B3E5	GO:0015238	drug transmembrane transporter activity	molecular_function	#N/A	#N/A	#N/A	#N/A	#N/A	#N/A
TRINITY_DN38056_c1_g1	0.744092	blue	VIT_19s0014g02450	GO:0015238	drug transmembrane transporter activity	molecular_function	#N/A	#N/A	#N/A	#N/A	#N/A	#N/A
TRINITY_DN39565_c1_g1	0.547506	blue	K4CBE4	GO:0015238	drug transmembrane transporter activity	molecular_function	#N/A	#N/A	#N/A	#N/A	#N/A	#N/A
TRINITY_DN42443_c1_g1	0.941254	blue	VIT_18s0086g00180	GO:0015238	drug transmembrane transporter activity	molecular_function	#N/A	#N/A	#N/A	#N/A	#N/A	#N/A
TRINITY_DN30353_c1_g2	0.813531	blue	Cht3	GO:0008843	endochitinase activity	molecular_function	Amino sugar and nucleotide sugar metabolism	Metabolism	Carbohydrate metabolism	#N/A	#N/A	#N/A
TRINITY_DN35378_c0_g1	0.743625	blue	K4B1U3	GO:0005783	endoplasmic reticulum	cellular_component	#N/A	#N/A	#N/A	#N/A	#N/A	#N/A
TRINITY_DN36637_c2_g2	0.375964	blue	VIT_04s0008g05420	GO:0005783	endoplasmic reticulum	cellular_component	#N/A	#N/A	#N/A	#N/A	#N/A	#N/A
TRINITY_DN30506_c0_g2	0.816228	blue	VIT_13s0064g01300	GO:0005768	endosome	cellular_component	Endocytosis	Cellular Processes	Transport and catabolism	#N/A	#N/A	#N/A
TRINITY_DN30492_c1_g1	0.624402	blue	VIT_01s0011g05410	GO:0004857	enzyme inhibitor activity	molecular_function	Pentose and glucuronate interconversions	Metabolism	Carbohydrate metabolism	#N/A	#N/A	#N/A
TRINITY_DN33614_c1_g1	0.778544	blue	AT4G15050	GO:0005576	extracellular region	cellular_component	#N/A	#N/A	#N/A	#N/A	#N/A	#N/A
TRINITY_DN35113_c0_g1	0.927269	blue	AT5G05110	GO:0005576	extracellular region	cellular_component	#N/A	#N/A	#N/A	#N/A	#N/A	#N/A
TRINITY_DN47145_c3_g1	0.880309	blue	AT2G25570	GO:0005576	extracellular region	cellular_component	#N/A	#N/A	#N/A	#N/A	#N/A	#N/A
TRINITY_DN45246_c0_g3	0.501687	blue	VIT_19s0015g01010	GO:0004337	geranyltranstransferase activity	molecular_function	Terpenoid backbone biosynthesis	Metabolism	Metabolism of terpenoids and polyketides	#N/A	#N/A	#N/A
TRINITY_DN42299_c1_g1	0.706485	blue	MTR_6g071070	GO:0004356	glutamate-ammonia ligase activity	molecular_function	Biosynthesis of amino acids	Metabolism	Overview	#N/A	#N/A	#N/A
TRINITY_DN25464_c6_g1	0.911139	blue	VIT_01s0011g00750	GO:1901657	glycosyl compound metabolic process	biological_process	Cyanoamino acid metabolism	Metabolism	Metabolism of other amino acids	#N/A	#N/A	#N/A
TRINITY_DN40444_c2_g3	0.587499	blue	K4C273	GO:0000139	Golgi membrane	cellular_component	Phagosome	Cellular Processes	Transport and catabolism	#N/A	#N/A	#N/A
TRINITY_DN27021_c0_g1	0.70273	blue	VIT_03s0063g01170	GO:0016787	hydrolase activity	molecular_function	Indole alkaloid biosynthesis	Metabolism	Biosynthesis of other secondary metabolites	#N/A	#N/A	#N/A
TRINITY_DN33918_c1_g1	0.810186	blue	Os01g0885600	GO:0016787	hydrolase activity	molecular_function	#N/A	#N/A	#N/A	#N/A	#N/A	#N/A
TRINITY_DN42893_c1_g2	0.484996	blue	AT4G12790	GO:0016787	hydrolase activity	molecular_function	Endocytosis	Cellular Processes	Transport and catabolism	#N/A	#N/A	#N/A
TRINITY_DN21322_c0_g1	0.745813	blue	AT5G07960	GO:0016021	integral component of membrane	cellular_component	#N/A	#N/A	#N/A	#N/A	#N/A	#N/A
TRINITY_DN25844_c4_g1	0.443125	blue	COPT2	GO:0016021	integral component of membrane	cellular_component	#N/A	#N/A	#N/A	#N/A	#N/A	#N/A
TRINITY_DN30241_c5_g2	0.752246	blue	K4CGD8	GO:0016021	integral component of membrane	cellular_component	#N/A	#N/A	#N/A	#N/A	#N/A	#N/A
TRINITY_DN36969_c2_g1	0.859499	blue	AT3G24600	GO:0016021	integral component of membrane	cellular_component	#N/A	#N/A	#N/A	#N/A	#N/A	#N/A
TRINITY_DN38095_c1_g2	0.726374	blue	AT4G14420	GO:0016021	integral component of membrane	cellular_component	#N/A	#N/A	#N/A	#N/A	#N/A	#N/A
TRINITY_DN41763_c4_g1	0.657034	blue	AT2G38905	GO:0016021	integral component of membrane	cellular_component	#N/A	#N/A	#N/A	#N/A	#N/A	#N/A
TRINITY_DN44559_c4_g1	0.840763	blue	PGR	GO:0016021	integral component of membrane	cellular_component	#N/A	#N/A	#N/A	#N/A	#N/A	#N/A
TRINITY_DN44826_c0_g1	0.843073	blue	GLYMA_07G010300	GO:0016021	integral component of membrane	cellular_component	#N/A	#N/A	#N/A	#N/A	#N/A	#N/A
TRINITY_DN45967_c3_g1	0.876166	blue	AT5G08500	GO:0016021	integral component of membrane	cellular_component	#N/A	#N/A	#N/A	#N/A	#N/A	#N/A
TRINITY_DN47620_c5_g2	0.628265	blue	AT4G32900	GO:0016021	integral component of membrane	cellular_component	RNA transport	Genetic Information Processing	Translation	#N/A	#N/A	#N/A
TRINITY_DN39312_c1_g1	0.704445	blue	GLYMA_09G061200	GO:0043231	intracellular membrane-bounded organelle	cellular_component	#N/A	#N/A	#N/A	#N/A	#N/A	#N/A
TRINITY_DN45312_c1_g2	0.920276	blue	POPTR_0001s05650g	GO:0043231	intracellular membrane-bounded organelle	cellular_component	Oxidative phosphorylation	Metabolism	Energy metabolism	#N/A	#N/A	#N/A
TRINITY_DN41256_c0_g1	0.746162	blue	VIT_02s0012g00920	GO:0006891	intra-Golgi vesicle-mediated transport	biological_process	#N/A	#N/A	#N/A	#N/A	#N/A	#N/A
TRINITY_DN34353_c1_g1	0.741915	blue	AT3G54510	GO:0006811	ion transport	biological_process	#N/A	#N/A	#N/A	#N/A	#N/A	#N/A
TRINITY_DN39921_c2_g1	0.861804	blue	AT3G54510	GO:0006811	ion transport	biological_process	Sesquiterpenoid and triterpenoid biosynthesis	Metabolism	Metabolism of terpenoids and polyketides	#N/A	#N/A	#N/A
TRINITY_DN37200_c1_g2	0.891058	blue	GLYI7	GO:0004462	lactoylglutathione lyase activity	molecular_function	#N/A	#N/A	#N/A	#N/A	#N/A	#N/A
TRINITY_DN30273_c3_g1	0.905043	blue	POPTR_0014s12290g	GO:0006273	lagging strand elongation	biological_process	Base excision repair	Genetic Information Processing	Replication and repair	#N/A	#N/A	#N/A
TRINITY_DN36103_c0_g2	0.816124	blue	GLYMA_03G161300	GO:0006273	lagging strand elongation	biological_process	Base excision repair	Genetic Information Processing	Replication and repair	#N/A	#N/A	#N/A
TRINITY_DN26785_c0_g1	0.92651	blue	VIT_00s0204g00030	GO:0015179	L-amino acid transmembrane transporter activity	molecular_function	#N/A	#N/A	#N/A	#N/A	#N/A	#N/A
TRINITY_DN31825_c0_g4	0.780782	blue	K4D4T2	GO:0015179	L-amino acid transmembrane transporter activity	molecular_function	#N/A	#N/A	#N/A	#N/A	#N/A	#N/A
TRINITY_DN29661_c0_g1	0.69302	blue	AT5G12960	GO:0046373	L-arabinose metabolic process	biological_process	#N/A	#N/A	#N/A	#N/A	#N/A	#N/A
TRINITY_DN30102_c2_g1	0.798756	blue	GLIP5	GO:0016042	lipid catabolic process	biological_process	Glycerolipid metabolism	Metabolism	Lipid metabolism	#N/A	#N/A	#N/A
TRINITY_DN31672_c3_g1	0.711665	blue	AT5G03610	GO:0016042	lipid catabolic process	biological_process	Glycerolipid metabolism	Metabolism	Lipid metabolism	#N/A	#N/A	#N/A
TRINITY_DN41013_c3_g2	0.8744	blue	AT3G48460	GO:0016042	lipid catabolic process	biological_process	#N/A	#N/A	#N/A	#N/A	#N/A	#N/A
TRINITY_DN46826_c3_g1	0.518984	blue	AT3G62280	GO:0016042	lipid catabolic process	biological_process	Endocytosis	Cellular Processes	Transport and catabolism	#N/A	#N/A	#N/A
TRINITY_DN39430_c1_g2	0.840057	blue	VIT_17s0000g05860	GO:0006869	lipid transport	biological_process	ABC transporters	Environmental Information Processing	Membrane transport	#N/A	#N/A	#N/A
TRINITY_DN29089_c0_g1	0.538473	blue	AT5G57040	GO:0016829	lyase activity	molecular_function	#N/A	#N/A	#N/A	#N/A	#N/A	#N/A
TRINITY_DN42797_c6_g1	0.577966	blue	DDB_G0306367	GO:0044351	macropinocytosis	biological_process	2-Oxocarboxylic acid metabolism	Metabolism	Overview	#N/A	#N/A	#N/A
TRINITY_DN35672_c0_g4	0.69059	blue	VIT_05s0020g04720	GO:0015693	magnesium ion transport	biological_process	#N/A	#N/A	#N/A	#N/A	#N/A	#N/A
TRINITY_DN44084_c0_g4	0.782426	blue	K4BDW3	GO:0015693	magnesium ion transport	biological_process	#N/A	#N/A	#N/A	#N/A	#N/A	#N/A
TRINITY_DN38767_c2_g1	0.933663	blue	VIT_18s0001g12830	GO:0016985	mannan endo-1,4-beta-mannosidase activity	molecular_function	Fructose and mannose metabolism	Metabolism	Carbohydrate metabolism	#N/A	#N/A	#N/A
TRINITY_DN26438_c1_g2	0.856534	blue	VIT_18s0001g14230	GO:0019158	mannokinase activity	molecular_function	Carbon metabolism	Metabolism	Overview	#N/A	#N/A	#N/A
TRINITY_DN32540_c1_g1	0.8051	blue	VIT_07s0031g01200	GO:0030490	maturation of SSU-rRNA	biological_process	#N/A	#N/A	#N/A	#N/A	#N/A	#N/A
TRINITY_DN39492_c1_g2	0.878448	blue	AT4G36850	GO:0016020	membrane	cellular_component	#N/A	#N/A	#N/A	#N/A	#N/A	#N/A
TRINITY_DN43137_c0_g3	0.934884	blue	VIT_05s0062g00210	GO:0016020	membrane	cellular_component	Phagosome	Cellular Processes	Transport and catabolism	#N/A	#N/A	#N/A
TRINITY_DN43480_c2_g2	0.698601	blue	AT1G16360	GO:0016020	membrane	cellular_component	#N/A	#N/A	#N/A	#N/A	#N/A	#N/A
TRINITY_DN29834_c3_g2	0.782068	blue	AT3G10970	GO:0008152	metabolic process	biological_process	#N/A	#N/A	#N/A	#N/A	#N/A	#N/A
TRINITY_DN44883_c0_g1	0.837626	blue	FdC2	GO:0046872	metal ion binding	molecular_function	Photosynthesis	Metabolism	Energy metabolism	#N/A	#N/A	#N/A
TRINITY_DN38470_c0_g1	0.796705	blue	VIT_10s0003g02750	GO:0046873	metal ion transmembrane transporter activity	molecular_function	#N/A	#N/A	#N/A	#N/A	#N/A	#N/A
TRINITY_DN33390_c1_g2	0.687555	blue	GLY2	GO:0019243	methylglyoxal catabolic process to D-lactate via S-lactoyl-glutathione	biological_process	Pyruvate metabolism	Metabolism	Carbohydrate metabolism	#N/A	#N/A	#N/A
TRINITY_DN30662_c2_g1	0.922476	blue	NSUN5	GO:0008168	methyltransferase activity	molecular_function	#N/A	#N/A	#N/A	#N/A	#N/A	#N/A
TRINITY_DN30744_c0_g1	0.693962	blue	AT1G16445	GO:0008168	methyltransferase activity	molecular_function	Lipoic acid metabolism	Metabolism	Metabolism of cofactors and vitamins	#N/A	#N/A	#N/A
TRINITY_DN33430_c3_g1	0.944413	blue	AT2G26810	GO:0008168	methyltransferase activity	molecular_function	#N/A	#N/A	#N/A	#N/A	#N/A	#N/A
TRINITY_DN28200_c0_g1	0.716325	blue	VIT_18s0001g02380	GO:0007018	microtubule-based movement	biological_process	Endocytosis	Cellular Processes	Transport and catabolism	#N/A	#N/A	#N/A
TRINITY_DN35225_c2_g1	0.677216	blue	VIT_07s0031g00130	GO:0007018	microtubule-based movement	biological_process	#N/A	#N/A	#N/A	#N/A	#N/A	#N/A
TRINITY_DN37522_c1_g1	0.421647	blue	VIT_18s0001g13580	GO:0007018	microtubule-based movement	biological_process	#N/A	#N/A	#N/A	#N/A	#N/A	#N/A
TRINITY_DN30502_c1_g1	0.907621	blue	AT1G08610	GO:0005739	mitochondrion	cellular_component	RNA degradation	Genetic Information Processing	Folding, sorting and degradation	#N/A	#N/A	#N/A
TRINITY_DN30801_c0_g1	0.856497	blue	AT5G42310	GO:0005739	mitochondrion	cellular_component	RNA degradation	Genetic Information Processing	Folding, sorting and degradation	#N/A	#N/A	#N/A
TRINITY_DN33477_c0_g2	0.905684	blue	K4BPB4	GO:0005739	mitochondrion	cellular_component	Glycerophospholipid metabolism	Metabolism	Lipid metabolism	#N/A	#N/A	#N/A
TRINITY_DN43607_c0_g2	0.795878	blue	PPR596	GO:0005739	mitochondrion	cellular_component	#N/A	#N/A	#N/A	#N/A	#N/A	#N/A
TRINITY_DN11661_c0_g1	0.724141	blue	AT4G31830	GO:0003674	molecular_function	molecular_function	#N/A	#N/A	#N/A	#N/A	#N/A	#N/A
TRINITY_DN23807_c0_g1	0.740827	blue	AT2G21820	GO:0003674	molecular_function	molecular_function	#N/A	#N/A	#N/A	#N/A	#N/A	#N/A
TRINITY_DN24919_c0_g1	0.88687	blue	AT4G27380	GO:0003674	molecular_function	molecular_function	#N/A	#N/A	#N/A	#N/A	#N/A	#N/A
TRINITY_DN26042_c0_g1	0.774867	blue	AT1G71110	GO:0003674	molecular_function	molecular_function	#N/A	#N/A	#N/A	#N/A	#N/A	#N/A
TRINITY_DN26313_c1_g2	0.972771	blue	AT5G66780	GO:0003674	molecular_function	molecular_function	#N/A	#N/A	#N/A	#N/A	#N/A	#N/A
TRINITY_DN26381_c1_g3	0.732761	blue	AT1G47640	GO:0003674	molecular_function	molecular_function	#N/A	#N/A	#N/A	#N/A	#N/A	#N/A
TRINITY_DN27171_c0_g1	0.920806	blue	AT5G67390	GO:0003674	molecular_function	molecular_function	#N/A	#N/A	#N/A	#N/A	#N/A	#N/A
TRINITY_DN27572_c1_g3	0.636564	blue	AT5G54240	GO:0003674	molecular_function	molecular_function	#N/A	#N/A	#N/A	#N/A	#N/A	#N/A
TRINITY_DN29377_c0_g1	0.870596	blue	AT2G43210	GO:0003674	molecular_function	molecular_function	#N/A	#N/A	#N/A	#N/A	#N/A	#N/A
TRINITY_DN29506_c1_g5	0.864422	blue	AT5G58740	GO:0003674	molecular_function	molecular_function	#N/A	#N/A	#N/A	#N/A	#N/A	#N/A
TRINITY_DN29949_c1_g1	0.940906	blue	AT2G45520	GO:0003674	molecular_function	molecular_function	#N/A	#N/A	#N/A	#N/A	#N/A	#N/A
TRINITY_DN30396_c0_g1	0.849825	blue	AT5G17190	GO:0003674	molecular_function	molecular_function	#N/A	#N/A	#N/A	#N/A	#N/A	#N/A
TRINITY_DN30575_c2_g1	0.920786	blue	AT4G27700	GO:0003674	molecular_function	molecular_function	#N/A	#N/A	#N/A	#N/A	#N/A	#N/A
TRINITY_DN31528_c2_g1	0.854361	blue	AT1G04560	GO:0003674	molecular_function	molecular_function	#N/A	#N/A	#N/A	#N/A	#N/A	#N/A
TRINITY_DN31528_c2_g5	0.943567	blue	AT1G04560	GO:0003674	molecular_function	molecular_function	#N/A	#N/A	#N/A	#N/A	#N/A	#N/A
TRINITY_DN31727_c0_g4	0.72421	blue	AT4G21620	GO:0003674	molecular_function	molecular_function	#N/A	#N/A	#N/A	#N/A	#N/A	#N/A
TRINITY_DN33098_c3_g1	0.838738	blue	AT5G47420	GO:0003674	molecular_function	molecular_function	#N/A	#N/A	#N/A	#N/A	#N/A	#N/A
TRINITY_DN33771_c1_g1	0.820751	blue	AT1G12340	GO:0003674	molecular_function	molecular_function	#N/A	#N/A	#N/A	#N/A	#N/A	#N/A
TRINITY_DN34147_c0_g1	0.8952	blue	AT5G58030	GO:0003674	molecular_function	molecular_function	#N/A	#N/A	#N/A	#N/A	#N/A	#N/A
TRINITY_DN34328_c0_g1	0.930393	blue	AT3G55605	GO:0003674	molecular_function	molecular_function	#N/A	#N/A	#N/A	#N/A	#N/A	#N/A
TRINITY_DN35065_c0_g4	0.642537	blue	AT5G06480	GO:0003674	molecular_function	molecular_function	#N/A	#N/A	#N/A	#N/A	#N/A	#N/A
TRINITY_DN36045_c0_g2	0.896601	blue	GGCT2;2	GO:0003674	molecular_function	molecular_function	#N/A	#N/A	#N/A	#N/A	#N/A	#N/A
TRINITY_DN36098_c0_g1	0.800294	blue	LEA7	GO:0003674	molecular_function	molecular_function	#N/A	#N/A	#N/A	#N/A	#N/A	#N/A
TRINITY_DN36572_c2_g1	0.649318	blue	AT4G36600	GO:0003674	molecular_function	molecular_function	#N/A	#N/A	#N/A	#N/A	#N/A	#N/A
TRINITY_DN36595_c0_g3	0.937983	blue	AT4G37608	GO:0003674	molecular_function	molecular_function	#N/A	#N/A	#N/A	#N/A	#N/A	#N/A
TRINITY_DN38128_c1_g1	0.754928	blue	AT5G03345	GO:0003674	molecular_function	molecular_function	#N/A	#N/A	#N/A	#N/A	#N/A	#N/A
TRINITY_DN38475_c0_g1	0.833283	blue	LEA7	GO:0003674	molecular_function	molecular_function	#N/A	#N/A	#N/A	#N/A	#N/A	#N/A
TRINITY_DN38624_c0_g2	0.83782	blue	AT3G03610	GO:0003674	molecular_function	molecular_function	#N/A	#N/A	#N/A	#N/A	#N/A	#N/A
TRINITY_DN38874_c0_g3	0.725786	blue	AT5G60520	GO:0003674	molecular_function	molecular_function	#N/A	#N/A	#N/A	#N/A	#N/A	#N/A
TRINITY_DN39802_c1_g1	0.788313	blue	AT3G22410	GO:0003674	molecular_function	molecular_function	#N/A	#N/A	#N/A	#N/A	#N/A	#N/A
TRINITY_DN39806_c0_g3	0.723515	blue	AT4G28020	GO:0003674	molecular_function	molecular_function	#N/A	#N/A	#N/A	#N/A	#N/A	#N/A
TRINITY_DN39870_c1_g1	0.724692	blue	AT5G50170	GO:0003674	molecular_function	molecular_function	#N/A	#N/A	#N/A	#N/A	#N/A	#N/A
TRINITY_DN40130_c0_g2	0.897142	blue	AT2G46915	GO:0003674	molecular_function	molecular_function	#N/A	#N/A	#N/A	#N/A	#N/A	#N/A
TRINITY_DN40234_c1_g1	0.611174	blue	AT1G01840	GO:0003674	molecular_function	molecular_function	#N/A	#N/A	#N/A	#N/A	#N/A	#N/A
TRINITY_DN40345_c3_g1	0.886051	blue	AT3G17780	GO:0003674	molecular_function	molecular_function	Arginine and proline metabolism	Metabolism	Amino acid metabolism	#N/A	#N/A	#N/A
TRINITY_DN40476_c0_g1	0.799403	blue	AT1G50060	GO:0003674	molecular_function	molecular_function	Plant hormone signal transduction	Environmental Information Processing	Signal transduction	#N/A	#N/A	#N/A
TRINITY_DN40572_c1_g1	0.953572	blue	AT2G23090	GO:0003674	molecular_function	molecular_function	#N/A	#N/A	#N/A	#N/A	#N/A	#N/A
TRINITY_DN41008_c1_g3	0.833581	blue	AT5G48310	GO:0003674	molecular_function	molecular_function	#N/A	#N/A	#N/A	#N/A	#N/A	#N/A
TRINITY_DN41321_c0_g1	0.847797	blue	AT5G38730	GO:0003674	molecular_function	molecular_function	#N/A	#N/A	#N/A	#N/A	#N/A	#N/A
TRINITY_DN43345_c2_g1	0.744399	blue	AT3G47630	GO:0003674	molecular_function	molecular_function	#N/A	#N/A	#N/A	#N/A	#N/A	#N/A
TRINITY_DN43785_c0_g4	0.798123	blue	AT3G56010	GO:0003674	molecular_function	molecular_function	#N/A	#N/A	#N/A	#N/A	#N/A	#N/A
TRINITY_DN45260_c0_g1	0.937552	blue	AT3G26890	GO:0003674	molecular_function	molecular_function	#N/A	#N/A	#N/A	#N/A	#N/A	#N/A
TRINITY_DN45688_c0_g1	0.77212	blue	AT5G48310	GO:0003674	molecular_function	molecular_function	#N/A	#N/A	#N/A	#N/A	#N/A	#N/A
TRINITY_DN46079_c0_g1	0.817117	blue	AT5G45320	GO:0003674	molecular_function	molecular_function	#N/A	#N/A	#N/A	#N/A	#N/A	#N/A
TRINITY_DN46146_c0_g2	0.63228	blue	AT5G66290	GO:0003674	molecular_function	molecular_function	#N/A	#N/A	#N/A	#N/A	#N/A	#N/A
TRINITY_DN47132_c3_g1	0.887493	blue	AT5G23200	GO:0003674	molecular_function	molecular_function	#N/A	#N/A	#N/A	#N/A	#N/A	#N/A
TRINITY_DN47141_c1_g1	0.860363	blue	AT1G27990	GO:0003674	molecular_function	molecular_function	#N/A	#N/A	#N/A	#N/A	#N/A	#N/A
TRINITY_DN47861_c1_g1	0.893128	blue	AT2G26850	GO:0003674	molecular_function	molecular_function	Peroxisome	Cellular Processes	Transport and catabolism	#N/A	#N/A	#N/A
TRINITY_DN32253_c2_g2	0.755396	blue	VIT_11s0016g01290	GO:0004497	monooxygenase activity	molecular_function	Brassinosteroid biosynthesis	Metabolism	Metabolism of terpenoids and polyketides	#N/A	#N/A	#N/A
TRINITY_DN38935_c0_g3	0.930401	blue	VIT_19s0015g02440	GO:0004497	monooxygenase activity	molecular_function	Zeatin biosynthesis	Metabolism	Metabolism of terpenoids and polyketides	#N/A	#N/A	#N/A
TRINITY_DN44309_c2_g1	0.937121	blue	POPTR_0381s00210g	GO:0000398	mRNA splicing, via spliceosome	biological_process	Spliceosome	Genetic Information Processing	Transcription	#N/A	#N/A	#N/A
TRINITY_DN44675_c1_g1	0.696983	blue	K4BLU5	GO:0000398	mRNA splicing, via spliceosome	biological_process	Spliceosome	Genetic Information Processing	Transcription	#N/A	#N/A	#N/A
TRINITY_DN28549_c0_g1	0.595537	blue	VIT_05s0020g02150	GO:0008137	NADH dehydrogenase (ubiquinone) activity	molecular_function	Oxidative phosphorylation	Metabolism	Energy metabolism	#N/A	#N/A	#N/A
TRINITY_DN39891_c5_g1	0.861011	blue	POPTR_0005s04260g	GO:0000790	nuclear chromatin	cellular_component	Phosphatidylinositol signaling system	Environmental Information Processing	Signal transduction	#N/A	#N/A	#N/A
TRINITY_DN37990_c1_g1	0.896805	blue	K4DHX2	GO:0000799	nuclear condensin complex	cellular_component	Protein processing in endoplasmic reticulum	Genetic Information Processing	Folding, sorting and degradation	#N/A	#N/A	#N/A
TRINITY_DN31281_c1_g1	0.899444	blue	AT4G14930	GO:0008252	nucleotidase activity	molecular_function	Purine metabolism	Metabolism	Nucleotide metabolism	#N/A	#N/A	#N/A
TRINITY_DN37735_c2_g1	0.880089	blue	AT4G03020	GO:0000166	nucleotide binding	molecular_function	RNA degradation	Genetic Information Processing	Folding, sorting and degradation	#N/A	#N/A	#N/A
TRINITY_DN41841_c1_g3	0.905444	blue	AT1G14340	GO:0000166	nucleotide binding	molecular_function	#N/A	#N/A	#N/A	#N/A	#N/A	#N/A
TRINITY_DN41955_c0_g2	0.683488	blue	AT3G23370	GO:0000166	nucleotide binding	molecular_function	#N/A	#N/A	#N/A	#N/A	#N/A	#N/A
TRINITY_DN47686_c1_g5	0.881279	blue	AT1G11160	GO:0000166	nucleotide binding	molecular_function	#N/A	#N/A	#N/A	#N/A	#N/A	#N/A
TRINITY_DN41596_c1_g3	0.840499	blue	GME	GO:0009225	nucleotide-sugar metabolic process	biological_process	Ascorbate and aldarate metabolism	Metabolism	Carbohydrate metabolism	#N/A	#N/A	#N/A
TRINITY_DN24348_c0_g1	0.939459	blue	POPTR_0002s20740g	GO:0005634	nucleus	cellular_component	RNA transport	Genetic Information Processing	Translation	#N/A	#N/A	#N/A
TRINITY_DN25020_c0_g1	0.862389	blue	AT4G33985	GO:0005634	nucleus	cellular_component	#N/A	#N/A	#N/A	#N/A	#N/A	#N/A
TRINITY_DN25237_c0_g1	0.891989	blue	AT3G05858	GO:0005634	nucleus	cellular_component	#N/A	#N/A	#N/A	#N/A	#N/A	#N/A
TRINITY_DN26081_c1_g2	0.762669	blue	MAP70-2	GO:0005634	nucleus	cellular_component	#N/A	#N/A	#N/A	#N/A	#N/A	#N/A
TRINITY_DN26681_c2_g1	0.80819	blue	AT5G53940	GO:0005634	nucleus	cellular_component	#N/A	#N/A	#N/A	#N/A	#N/A	#N/A
TRINITY_DN27333_c3_g2	0.844348	blue	AT3G19920	GO:0005634	nucleus	cellular_component	#N/A	#N/A	#N/A	#N/A	#N/A	#N/A
TRINITY_DN27522_c4_g1	0.876226	blue	AT4G22360	GO:0005634	nucleus	cellular_component	#N/A	#N/A	#N/A	#N/A	#N/A	#N/A
TRINITY_DN27645_c1_g1	0.467013	blue	AT5G53420	GO:0005634	nucleus	cellular_component	#N/A	#N/A	#N/A	#N/A	#N/A	#N/A
TRINITY_DN27779_c1_g1	0.791798	blue	AT4G22360	GO:0005634	nucleus	cellular_component	#N/A	#N/A	#N/A	#N/A	#N/A	#N/A
TRINITY_DN28406_c3_g1	0.667579	blue	AT3G02555	GO:0005634	nucleus	cellular_component	#N/A	#N/A	#N/A	#N/A	#N/A	#N/A
TRINITY_DN29518_c0_g2	0.826209	blue	VIT_14s0006g01530	GO:0005634	nucleus	cellular_component	Regulation of autophagy	Cellular Processes	Transport and catabolism	#N/A	#N/A	#N/A
TRINITY_DN29559_c2_g1	0.588828	blue	TPR9	GO:0005634	nucleus	cellular_component	#N/A	#N/A	#N/A	[TR]SET:SET--NA	#N/A	#N/A
TRINITY_DN30310_c1_g2	0.75487	blue	AT4G32030	GO:0005634	nucleus	cellular_component	#N/A	#N/A	#N/A	#N/A	#N/A	#N/A
TRINITY_DN30332_c1_g1	0.698373	blue	AT5G02700	GO:0005634	nucleus	cellular_component	#N/A	#N/A	#N/A	#N/A	#N/A	#N/A
TRINITY_DN30342_c0_g2	0.625131	blue	AT5G59830	GO:0005634	nucleus	cellular_component	#N/A	#N/A	#N/A	#N/A	#N/A	#N/A
TRINITY_DN30515_c2_g1	0.593119	blue	AT5G14540	GO:0005634	nucleus	cellular_component	Tryptophan metabolism	Metabolism	Amino acid metabolism	#N/A	#N/A	#N/A
TRINITY_DN30954_c0_g1	0.426711	blue	AT5G39530	GO:0005634	nucleus	cellular_component	#N/A	#N/A	#N/A	#N/A	#N/A	#N/A
TRINITY_DN31751_c1_g1	0.868988	blue	AT1G61150	GO:0005634	nucleus	cellular_component	#N/A	#N/A	#N/A	#N/A	#N/A	#N/A
TRINITY_DN31975_c0_g1	0.891504	blue	AT3G48210	GO:0005634	nucleus	cellular_component	#N/A	#N/A	#N/A	#N/A	#N/A	#N/A
TRINITY_DN32025_c1_g1	0.741113	blue	AT5G06570	GO:0005634	nucleus	cellular_component	Plant hormone signal transduction	Environmental Information Processing	Signal transduction	#N/A	#N/A	#N/A
TRINITY_DN32043_c0_g5	0.957971	blue	AT5G66810	GO:0005634	nucleus	cellular_component	Oxidative phosphorylation	Metabolism	Energy metabolism	#N/A	#N/A	#N/A
TRINITY_DN32087_c0_g1	0.856692	blue	AT4G39670	GO:0005634	nucleus	cellular_component	#N/A	#N/A	#N/A	#N/A	#N/A	#N/A
TRINITY_DN32165_c2_g2	0.778015	blue	NLE	GO:0005634	nucleus	cellular_component	Spliceosome	Genetic Information Processing	Transcription	#N/A	#N/A	#N/A
TRINITY_DN32614_c1_g3	0.834881	blue	GRF9	GO:0005634	nucleus	cellular_component	#N/A	#N/A	#N/A	#N/A	#N/A	#N/A
TRINITY_DN32824_c1_g1	0.758325	blue	ELM2	GO:0005634	nucleus	cellular_component	#N/A	#N/A	#N/A	#N/A	#N/A	#N/A
TRINITY_DN33319_c1_g1	0.804703	blue	AT5G23100	GO:0005634	nucleus	cellular_component	#N/A	#N/A	#N/A	#N/A	#N/A	#N/A
TRINITY_DN33382_c0_g1	0.816571	blue	AT3G53320	GO:0005634	nucleus	cellular_component	#N/A	#N/A	#N/A	#N/A	#N/A	#N/A
TRINITY_DN33535_c2_g1	0.842272	blue	POPTR_0001s01820g	GO:0005634	nucleus	cellular_component	#N/A	#N/A	#N/A	#N/A	#N/A	#N/A
TRINITY_DN33721_c2_g2	0.83988	blue	AT4G21970	GO:0005634	nucleus	cellular_component	#N/A	#N/A	#N/A	#N/A	#N/A	#N/A
TRINITY_DN33735_c2_g1	0.880939	blue	K4CUE8	GO:0005634	nucleus	cellular_component	RNA degradation	Genetic Information Processing	Folding, sorting and degradation	[TR]TRAF:TRAF--NA	#N/A	#N/A
TRINITY_DN34176_c0_g2	0.78641	blue	AT1G54460	GO:0005634	nucleus	cellular_component	#N/A	#N/A	#N/A	#N/A	#N/A	#N/A
TRINITY_DN34500_c2_g2	0.947346	blue	AT5G16610	GO:0005634	nucleus	cellular_component	#N/A	#N/A	#N/A	#N/A	#N/A	#N/A
TRINITY_DN35072_c0_g1	0.726639	blue	AT4G18920	GO:0005634	nucleus	cellular_component	#N/A	#N/A	#N/A	#N/A	#N/A	#N/A
TRINITY_DN35088_c2_g2	0.963294	blue	AT4G39235	GO:0005634	nucleus	cellular_component	#N/A	#N/A	#N/A	#N/A	#N/A	#N/A
TRINITY_DN35381_c2_g2	0.923847	blue	AT5G49710	GO:0005634	nucleus	cellular_component	Basal transcription factors	Genetic Information Processing	Transcription	#N/A	#N/A	#N/A
TRINITY_DN35772_c1_g2	0.88566	blue	AT1G43722	GO:0005634	nucleus	cellular_component	#N/A	#N/A	#N/A	#N/A	#N/A	#N/A
TRINITY_DN36125_c3_g5	0.952778	blue	AT4G38810	GO:0005634	nucleus	cellular_component	#N/A	#N/A	#N/A	#N/A	#N/A	#N/A
TRINITY_DN36410_c1_g2	0.818352	blue	VIT_12s0057g01300	GO:0005634	nucleus	cellular_component	Regulation of autophagy	Cellular Processes	Transport and catabolism	#N/A	#N/A	#N/A
TRINITY_DN36598_c2_g4	0.764125	blue	AT4G17440	GO:0005634	nucleus	cellular_component	#N/A	#N/A	#N/A	#N/A	#N/A	#N/A
TRINITY_DN36890_c1_g3	0.941788	blue	AT3G27930	GO:0005634	nucleus	cellular_component	#N/A	#N/A	#N/A	#N/A	#N/A	#N/A
TRINITY_DN36987_c1_g1	0.876973	blue	AT5G64830	GO:0005634	nucleus	cellular_component	#N/A	#N/A	#N/A	#N/A	#N/A	#N/A
TRINITY_DN37032_c2_g1	0.805983	blue	chr31	GO:0005634	nucleus	cellular_component	Homologous recombination	Genetic Information Processing	Replication and repair	[TR]SNF2:SNF2--NA	#N/A	#N/A
TRINITY_DN37539_c0_g2	0.823218	blue	AT1G77270	GO:0005634	nucleus	cellular_component	#N/A	#N/A	#N/A	#N/A	#N/A	#N/A
TRINITY_DN37634_c1_g2	0.839957	blue	AT2G40800	GO:0005634	nucleus	cellular_component	#N/A	#N/A	#N/A	#N/A	#N/A	#N/A
TRINITY_DN38295_c0_g4	0.872868	blue	AT1G19010	GO:0005634	nucleus	cellular_component	#N/A	#N/A	#N/A	#N/A	#N/A	#N/A
TRINITY_DN39124_c0_g3	0.882567	blue	GYRB3	GO:0005634	nucleus	cellular_component	#N/A	#N/A	#N/A	#N/A	#N/A	#N/A
TRINITY_DN39125_c0_g1	0.645885	blue	AT1G65090	GO:0005634	nucleus	cellular_component	#N/A	#N/A	#N/A	#N/A	#N/A	#N/A
TRINITY_DN39172_c1_g3	0.930645	blue	AT5G23390	GO:0005634	nucleus	cellular_component	#N/A	#N/A	#N/A	#N/A	#N/A	#N/A
TRINITY_DN39249_c0_g2	0.890799	blue	AT4G25330	GO:0005634	nucleus	cellular_component	Plant-pathogen interaction	Organismal Systems	Environmental adaptation	#N/A	#N/A	#N/A
TRINITY_DN39369_c2_g1	0.665038	blue	AT1G45150	GO:0005634	nucleus	cellular_component	#N/A	#N/A	#N/A	#N/A	#N/A	#N/A
TRINITY_DN39545_c0_g1	0.902565	blue	MIP1	GO:0005634	nucleus	cellular_component	Protein processing in endoplasmic reticulum	Genetic Information Processing	Folding, sorting and degradation	#N/A	#N/A	#N/A
TRINITY_DN39857_c2_g2	0.834861	blue	AT4G14500	GO:0005634	nucleus	cellular_component	#N/A	#N/A	#N/A	#N/A	#N/A	#N/A
TRINITY_DN40055_c0_g2	0.849107	blue	AT3G59670	GO:0005634	nucleus	cellular_component	#N/A	#N/A	#N/A	#N/A	#N/A	#N/A
TRINITY_DN40233_c0_g2	0.724295	blue	AT1G67570	GO:0005634	nucleus	cellular_component	#N/A	#N/A	#N/A	#N/A	#N/A	#N/A
TRINITY_DN40704_c0_g1	0.607551	blue	AT5G05800	GO:0005634	nucleus	cellular_component	Purine metabolism	Metabolism	Nucleotide metabolism	#N/A	#N/A	#N/A
TRINITY_DN40950_c2_g1	0.859324	blue	AT1G19530	GO:0005634	nucleus	cellular_component	#N/A	#N/A	#N/A	#N/A	#N/A	#N/A
TRINITY_DN41083_c2_g1	0.955655	blue	FNBP4	GO:0005634	nucleus	cellular_component	#N/A	#N/A	#N/A	#N/A	#N/A	#N/A
TRINITY_DN41472_c2_g2	0.696705	blue	DRM2	GO:0005634	nucleus	cellular_component	#N/A	#N/A	#N/A	#N/A	#N/A	#N/A
TRINITY_DN41638_c1_g1	0.811831	blue	AT1G16770	GO:0005634	nucleus	cellular_component	#N/A	#N/A	#N/A	#N/A	#N/A	#N/A
TRINITY_DN41672_c1_g1	0.525767	blue	AT4G13630	GO:0005634	nucleus	cellular_component	#N/A	#N/A	#N/A	#N/A	#N/A	#N/A
TRINITY_DN42080_c0_g1	0.690284	blue	AT5G59050	GO:0005634	nucleus	cellular_component	#N/A	#N/A	#N/A	#N/A	#N/A	#N/A
TRINITY_DN43213_c0_g1	0.915812	blue	VIT_19s0085g00020	GO:0005634	nucleus	cellular_component	#N/A	#N/A	#N/A	#N/A	#N/A	#N/A
TRINITY_DN43498_c2_g2	0.896396	blue	AT2G18900	GO:0005634	nucleus	cellular_component	Ribosome biogenesis in eukaryotes	Genetic Information Processing	Translation	#N/A	#N/A	#N/A
TRINITY_DN43498_c2_g4	0.575731	blue	SMP1	GO:0005634	nucleus	cellular_component	#N/A	#N/A	#N/A	#N/A	#N/A	#N/A
TRINITY_DN43516_c0_g1	0.693502	blue	AT4G37210	GO:0005634	nucleus	cellular_component	#N/A	#N/A	#N/A	#N/A	#N/A	#N/A
TRINITY_DN43551_c2_g1	0.784602	blue	AT5G07810	GO:0005634	nucleus	cellular_component	#N/A	#N/A	#N/A	#N/A	#N/A	#N/A
TRINITY_DN44497_c0_g1	0.728564	blue	AT5G45690	GO:0005634	nucleus	cellular_component	#N/A	#N/A	#N/A	#N/A	#N/A	#N/A
TRINITY_DN44592_c1_g1	0.720399	blue	AT3G52870	GO:0005634	nucleus	cellular_component	#N/A	#N/A	#N/A	#N/A	#N/A	#N/A
TRINITY_DN44977_c0_g1	0.732679	blue	AT1G13360	GO:0005634	nucleus	cellular_component	#N/A	#N/A	#N/A	#N/A	#N/A	#N/A
TRINITY_DN45379_c1_g1	0.540849	blue	K4BUM2	GO:0005634	nucleus	cellular_component	Regulation of autophagy	Cellular Processes	Transport and catabolism	#N/A	#N/A	#N/A
TRINITY_DN47162_c1_g1	0.746256	blue	AT1G78750	GO:0005634	nucleus	cellular_component	#N/A	#N/A	#N/A	#N/A	#N/A	#N/A
TRINITY_DN47739_c2_g1	0.646932	blue	AT5G41980	GO:0005634	nucleus	cellular_component	#N/A	#N/A	#N/A	#N/A	#N/A	#N/A
TRINITY_DN39964_c0_g1	0.763015	blue	AT2G18540	GO:0045735	nutrient reservoir activity	molecular_function	#N/A	#N/A	#N/A	#N/A	#N/A	#N/A
TRINITY_DN30308_c0_g1	0.674573	blue	BRADI4G42860	GO:0016413	O-acetyltransferase activity	molecular_function	#N/A	#N/A	#N/A	#N/A	#N/A	#N/A
TRINITY_DN24104_c0_g1	0.724084	blue	AT3G07570	GO:0055114	oxidation-reduction process	biological_process	#N/A	#N/A	#N/A	#N/A	#N/A	#N/A
TRINITY_DN31980_c1_g6	0.753823	blue	VIT_03s0038g03180	GO:0055114	oxidation-reduction process	biological_process	#N/A	#N/A	#N/A	#N/A	#N/A	#N/A
TRINITY_DN44973_c0_g4	0.537226	blue	ZDS	GO:0055114	oxidation-reduction process	biological_process	Carotenoid biosynthesis	Metabolism	Metabolism of terpenoids and polyketides	#N/A	#N/A	#N/A
TRINITY_DN46515_c1_g1	0.570217	blue	VIT_18s0041g02080	GO:0055114	oxidation-reduction process	biological_process	alpha-Linolenic acid metabolism	Metabolism	Lipid metabolism	#N/A	#N/A	#N/A
TRINITY_DN28845_c1_g1	0.959978	blue	POPTR_0005s15200g	GO:0016491	oxidoreductase activity	molecular_function	#N/A	#N/A	#N/A	#N/A	#N/A	#N/A
TRINITY_DN33700_c1_g2	0.679763	blue	AT4G26965	GO:0016491	oxidoreductase activity	molecular_function	#N/A	#N/A	#N/A	#N/A	#N/A	#N/A
TRINITY_DN40474_c1_g1	0.58368	blue	AT3G05260	GO:0016491	oxidoreductase activity	molecular_function	Peroxisome	Cellular Processes	Transport and catabolism	#N/A	#N/A	#N/A
TRINITY_DN42626_c0_g4	0.627986	blue	AT4G11410	GO:0016491	oxidoreductase activity	molecular_function	#N/A	#N/A	#N/A	#N/A	#N/A	#N/A
TRINITY_DN41642_c0_g1	0.762553	blue	SZL1	GO:0016705	oxidoreductase activity, acting on paired donors, with incorporation or reduction of molecular oxygen	molecular_function	#N/A	#N/A	#N/A	#N/A	#N/A	#N/A
TRINITY_DN38918_c0_g1	0.696015	blue	AT1G10310	GO:0016616	oxidoreductase activity, acting on the CH-OH group of donors, NAD or NADP as acceptor	molecular_function	Fatty acid metabolism	Metabolism	Overview	#N/A	#N/A	#N/A
TRINITY_DN30429_c2_g3	0.861552	blue	lpd2	GO:0034602	oxoglutarate dehydrogenase (NAD+) activity	molecular_function	Carbon metabolism	Metabolism	Overview	#N/A	#N/A	#N/A
TRINITY_DN40286_c0_g1	0.843836	blue	G6PD6	GO:0009051	pentose-phosphate shunt, oxidative branch	biological_process	Carbon metabolism	Metabolism	Overview	#N/A	#N/A	#N/A
TRINITY_DN37042_c1_g4	0.881337	blue	VIT_14s0068g01050	GO:0004596	peptide alpha-N-acetyltransferase activity	molecular_function	#N/A	#N/A	#N/A	[TR]GNAT:GNAT--NA	#N/A	#N/A
TRINITY_DN41360_c0_g1	0.937272	blue	POPTR_0007s14960g	GO:0006518	peptide metabolic process	biological_process	#N/A	#N/A	#N/A	#N/A	#N/A	#N/A
TRINITY_DN25043_c0_g1	0.757905	blue	VIT_14s0081g00700	GO:0003755	peptidyl-prolyl cis-trans isomerase activity	molecular_function	Spliceosome	Genetic Information Processing	Transcription	#N/A	#N/A	#N/A
TRINITY_DN29383_c1_g1	0.937389	blue	GLYMA_18G037300	GO:0003755	peptidyl-prolyl cis-trans isomerase activity	molecular_function	DNA replication	Genetic Information Processing	Replication and repair	#N/A	#N/A	#N/A
TRINITY_DN32843_c2_g1	0.941431	blue	VIT_16s0022g01760	GO:0003755	peptidyl-prolyl cis-trans isomerase activity	molecular_function	DNA replication	Genetic Information Processing	Replication and repair	#N/A	#N/A	#N/A
TRINITY_DN34095_c0_g1	0.609279	blue	VIT_06s0061g01590	GO:0003755	peptidyl-prolyl cis-trans isomerase activity	molecular_function	Spliceosome	Genetic Information Processing	Transcription	#N/A	#N/A	#N/A
TRINITY_DN44287_c1_g3	0.755645	blue	GLYMA_05G080800	GO:0003755	peptidyl-prolyl cis-trans isomerase activity	molecular_function	Spliceosome	Genetic Information Processing	Transcription	#N/A	#N/A	#N/A
TRINITY_DN43078_c1_g1	0.888306	blue	AT4G33905	GO:0005778	peroxisomal membrane	cellular_component	Peroxisome	Cellular Processes	Transport and catabolism	#N/A	#N/A	#N/A
TRINITY_DN35814_c0_g6	0.91679	blue	GR1	GO:0005777	peroxisome	cellular_component	Glutathione metabolism	Metabolism	Metabolism of other amino acids	#N/A	#N/A	#N/A
TRINITY_DN43190_c0_g4	0.822115	blue	GR1	GO:0005777	peroxisome	cellular_component	Glutathione metabolism	Metabolism	Metabolism of other amino acids	#N/A	#N/A	#N/A
TRINITY_DN47352_c0_g1	0.538424	blue	AAE17	GO:0005777	peroxisome	cellular_component	Plant hormone signal transduction	Environmental Information Processing	Signal transduction	#N/A	#N/A	#N/A
TRINITY_DN43321_c0_g1	0.912238	blue	AT1G72100	GO:1990457	pexophagosome	cellular_component	#N/A	#N/A	#N/A	#N/A	#N/A	#N/A
TRINITY_DN43777_c0_g2	0.624816	blue	POPTR_0013s10990g	GO:0006432	phenylalanyl-tRNA aminoacylation	biological_process	Aminoacyl-tRNA biosynthesis	Genetic Information Processing	Translation	#N/A	#N/A	#N/A
TRINITY_DN43211_c3_g1	0.722815	blue	PPa1	GO:0006796	phosphate-containing compound metabolic process	biological_process	Oxidative phosphorylation	Metabolism	Energy metabolism	#N/A	#N/A	#N/A
TRINITY_DN43571_c2_g4	0.823917	blue	AT3G48195	GO:0035091	phosphatidylinositol binding	molecular_function	#N/A	#N/A	#N/A	#N/A	#N/A	#N/A
TRINITY_DN37189_c0_g1	0.842528	blue	POPTR_0001s34390g	GO:0004721	phosphoprotein phosphatase activity	molecular_function	#N/A	#N/A	#N/A	#N/A	#N/A	#N/A
TRINITY_DN41124_c0_g1	0.74119	blue	AT4G06599	GO:0004721	phosphoprotein phosphatase activity	molecular_function	#N/A	#N/A	#N/A	#N/A	#N/A	#N/A
TRINITY_DN41124_c0_g4	0.784251	blue	AT4G06599	GO:0004721	phosphoprotein phosphatase activity	molecular_function	#N/A	#N/A	#N/A	#N/A	#N/A	#N/A
TRINITY_DN41655_c4_g2	0.611954	blue	AT4G16580	GO:0004721	phosphoprotein phosphatase activity	molecular_function	#N/A	#N/A	#N/A	#N/A	#N/A	#N/A
TRINITY_DN44997_c1_g3	0.815237	blue	AT-IE	GO:0004636	phosphoribosyl-ATP diphosphatase activity	molecular_function	Biosynthesis of amino acids	Metabolism	Overview	#N/A	#N/A	#N/A
TRINITY_DN28323_c0_g1	0.806721	blue	AT1G49170	GO:0016310	phosphorylation	biological_process	RNA transport	Genetic Information Processing	Translation	#N/A	#N/A	#N/A
TRINITY_DN30723_c1_g2	0.860473	blue	OSCKA2	GO:0009648	photoperiodism	biological_process	Ribosome biogenesis in eukaryotes	Genetic Information Processing	Translation	#N/A	#N/A	#N/A
TRINITY_DN32311_c1_g1	0.856643	blue	OSCKA2	GO:0009648	photoperiodism	biological_process	Ribosome biogenesis in eukaryotes	Genetic Information Processing	Translation	#N/A	#N/A	#N/A
TRINITY_DN35831_c4_g1	0.672401	blue	ATPXG2	GO:1990137	plant seed peroxidase activity	molecular_function	Cutin, suberine and wax biosynthesis	Metabolism	Lipid metabolism	#N/A	#N/A	#N/A
TRINITY_DN24378_c0_g1	0.815791	blue	VIT_12s0055g00810	GO:0009664	plant-type cell wall organization	biological_process	Phenylpropanoid biosynthesis	Metabolism	Biosynthesis of other secondary metabolites	#N/A	#N/A	#N/A
TRINITY_DN23568_c0_g1	0.919257	blue	CALS5	GO:0005886	plasma membrane	cellular_component	#N/A	#N/A	#N/A	#N/A	#N/A	#N/A
TRINITY_DN27156_c1_g1	0.755124	blue	BTI2	GO:0005886	plasma membrane	cellular_component	#N/A	#N/A	#N/A	#N/A	#N/A	#N/A
TRINITY_DN27253_c0_g1	0.692338	blue	AT5G35450	GO:0005886	plasma membrane	cellular_component	Plant-pathogen interaction	Organismal Systems	Environmental adaptation	#N/A	#N/A	#N/A
TRINITY_DN27669_c1_g2	0.919212	blue	K4D1G1	GO:0005886	plasma membrane	cellular_component	#N/A	#N/A	#N/A	#N/A	#N/A	#N/A
TRINITY_DN28238_c0_g5	0.769884	blue	AT5G09960	GO:0005886	plasma membrane	cellular_component	#N/A	#N/A	#N/A	#N/A	#N/A	#N/A
TRINITY_DN29345_c4_g1	0.855518	blue	AT2G38465	GO:0005886	plasma membrane	cellular_component	#N/A	#N/A	#N/A	#N/A	#N/A	#N/A
TRINITY_DN29573_c0_g2	0.47196	blue	FLOT4	GO:0005886	plasma membrane	cellular_component	#N/A	#N/A	#N/A	#N/A	#N/A	#N/A
TRINITY_DN30373_c0_g1	0.852014	blue	AT1G71950	GO:0005886	plasma membrane	cellular_component	#N/A	#N/A	#N/A	#N/A	#N/A	#N/A
TRINITY_DN34121_c0_g2	0.85113	blue	CASPL4A3	GO:0005886	plasma membrane	cellular_component	#N/A	#N/A	#N/A	#N/A	#N/A	#N/A
TRINITY_DN34461_c0_g1	0.890047	blue	VIT_18s0072g01220	GO:0005886	plasma membrane	cellular_component	ABC transporters	Environmental Information Processing	Membrane transport	#N/A	#N/A	#N/A
TRINITY_DN36801_c0_g3	0.958943	blue	AT1G68220	GO:0005886	plasma membrane	cellular_component	#N/A	#N/A	#N/A	#N/A	#N/A	#N/A
TRINITY_DN37727_c1_g2	0.836613	blue	AT5G10200	GO:0005886	plasma membrane	cellular_component	#N/A	#N/A	#N/A	#N/A	#N/A	#N/A
TRINITY_DN37869_c1_g1	0.68611	blue	CASPL5C2	GO:0005886	plasma membrane	cellular_component	#N/A	#N/A	#N/A	#N/A	#N/A	#N/A
TRINITY_DN38687_c0_g2	0.735415	blue	TRM19	GO:0005886	plasma membrane	cellular_component	#N/A	#N/A	#N/A	#N/A	#N/A	#N/A
TRINITY_DN39330_c1_g1	0.889928	blue	GLYMA_16G105100	GO:0005886	plasma membrane	cellular_component	#N/A	#N/A	#N/A	#N/A	#N/A	#N/A
TRINITY_DN39856_c0_g3	0.936581	blue	GSL05	GO:0005886	plasma membrane	cellular_component	#N/A	#N/A	#N/A	#N/A	#N/A	#N/A
TRINITY_DN40078_c0_g1	0.646108	blue	GLTP1	GO:0005886	plasma membrane	cellular_component	#N/A	#N/A	#N/A	#N/A	#N/A	#N/A
TRINITY_DN40381_c2_g1	0.677106	blue	AT1G31940	GO:0005886	plasma membrane	cellular_component	#N/A	#N/A	#N/A	#N/A	#N/A	#N/A
TRINITY_DN41007_c0_g2	0.927959	blue	AT5G41100	GO:0005886	plasma membrane	cellular_component	#N/A	#N/A	#N/A	#N/A	#N/A	#N/A
TRINITY_DN41128_c1_g1	0.914782	blue	AT1G19110	GO:0005886	plasma membrane	cellular_component	#N/A	#N/A	#N/A	#N/A	#N/A	#N/A
TRINITY_DN41219_c1_g1	0.849622	blue	VIT_12s0035g00770	GO:0005886	plasma membrane	cellular_component	#N/A	#N/A	#N/A	#N/A	#N/A	#N/A
TRINITY_DN43343_c0_g3	0.86513	blue	AT4G10790	GO:0005886	plasma membrane	cellular_component	#N/A	#N/A	#N/A	#N/A	#N/A	#N/A
TRINITY_DN43919_c3_g1	0.686063	blue	AT5G04020	GO:0005886	plasma membrane	cellular_component	#N/A	#N/A	#N/A	#N/A	#N/A	#N/A
TRINITY_DN43971_c2_g1	0.870277	blue	AT5G35200	GO:0005886	plasma membrane	cellular_component	2-Oxocarboxylic acid metabolism	Metabolism	Overview	#N/A	#N/A	#N/A
TRINITY_DN45333_c0_g2	0.828955	blue	K4D9V7	GO:0005886	plasma membrane	cellular_component	#N/A	#N/A	#N/A	#N/A	#N/A	#N/A
TRINITY_DN46192_c0_g1	0.729385	blue	HYP1	GO:0005886	plasma membrane	cellular_component	#N/A	#N/A	#N/A	#N/A	#N/A	#N/A
TRINITY_DN46604_c2_g2	0.934136	blue	GLYMA_12G205800	GO:0005886	plasma membrane	cellular_component	#N/A	#N/A	#N/A	#N/A	#N/A	#N/A
TRINITY_DN46722_c2_g2	0.719758	blue	CASPL3A2	GO:0005886	plasma membrane	cellular_component	#N/A	#N/A	#N/A	#N/A	#N/A	#N/A
TRINITY_DN46736_c1_g3	0.667448	blue	LACS4	GO:0005886	plasma membrane	cellular_component	Peroxisome	Cellular Processes	Transport and catabolism	#N/A	#N/A	#N/A
TRINITY_DN27546_c4_g1	0.68692	blue	AT1G24160	GO:0009506	plasmodesma	cellular_component	#N/A	#N/A	#N/A	#N/A	#N/A	#N/A
TRINITY_DN31840_c1_g3	0.957652	blue	AT3G03140	GO:0009506	plasmodesma	cellular_component	#N/A	#N/A	#N/A	#N/A	#N/A	#N/A
TRINITY_DN34550_c2_g1	0.95872	blue	AT2G28490	GO:0009506	plasmodesma	cellular_component	#N/A	#N/A	#N/A	#N/A	#N/A	#N/A
TRINITY_DN39198_c2_g1	0.534221	blue	AT4G27270	GO:0009506	plasmodesma	cellular_component	Ubiquinone and other terpenoid-quinone biosynthesis	Metabolism	Metabolism of cofactors and vitamins	#N/A	#N/A	#N/A
TRINITY_DN44676_c0_g2	0.691261	blue	AT4G25580	GO:0009506	plasmodesma	cellular_component	#N/A	#N/A	#N/A	#N/A	#N/A	#N/A
TRINITY_DN46597_c1_g1	0.849791	blue	AT1G22930	GO:0009506	plasmodesma	cellular_component	#N/A	#N/A	#N/A	#N/A	#N/A	#N/A
TRINITY_DN23174_c0_g1	0.91413	blue	AT1G33810	GO:0009536	plastid	cellular_component	#N/A	#N/A	#N/A	#N/A	#N/A	#N/A
TRINITY_DN28787_c1_g4	0.832258	blue	AT2G28430	GO:0009536	plastid	cellular_component	#N/A	#N/A	#N/A	#N/A	#N/A	#N/A
TRINITY_DN32097_c0_g1	0.856846	blue	ndhD	GO:0009536	plastid	cellular_component	Oxidative phosphorylation	Metabolism	Energy metabolism	#N/A	#N/A	#N/A
TRINITY_DN34040_c0_g2	0.677049	blue	AT1G42960	GO:0009536	plastid	cellular_component	#N/A	#N/A	#N/A	#N/A	#N/A	#N/A
TRINITY_DN34594_c0_g3	0.896693	blue	FATB	GO:0009536	plastid	cellular_component	Fatty acid metabolism	Metabolism	Overview	#N/A	#N/A	#N/A
TRINITY_DN36619_c0_g2	0.914374	blue	RPOT2	GO:0009536	plastid	cellular_component	#N/A	#N/A	#N/A	#N/A	#N/A	#N/A
TRINITY_DN37818_c0_g1	0.930135	blue	RPOT3	GO:0009536	plastid	cellular_component	#N/A	#N/A	#N/A	#N/A	#N/A	#N/A
TRINITY_DN38475_c0_g3	0.881485	blue	AT4G21020	GO:0009536	plastid	cellular_component	#N/A	#N/A	#N/A	#N/A	#N/A	#N/A
TRINITY_DN40030_c0_g2	0.953206	blue	AT2G44870	GO:0009536	plastid	cellular_component	#N/A	#N/A	#N/A	#N/A	#N/A	#N/A
TRINITY_DN43171_c4_g5	0.889054	blue	ndhD	GO:0009536	plastid	cellular_component	Oxidative phosphorylation	Metabolism	Energy metabolism	#N/A	#N/A	#N/A
TRINITY_DN45140_c1_g1	0.618307	blue	FATB	GO:0009536	plastid	cellular_component	Fatty acid metabolism	Metabolism	Overview	#N/A	#N/A	#N/A
TRINITY_DN47028_c1_g1	0.886615	blue	RPOT3	GO:0009536	plastid	cellular_component	#N/A	#N/A	#N/A	#N/A	#N/A	#N/A
TRINITY_DN30865_c0_g1	0.530728	blue	MEE23	GO:0010197	polar nucleus fusion	biological_process	#N/A	#N/A	#N/A	#N/A	#N/A	#N/A
TRINITY_DN37259_c1_g1	0.907714	blue	AT5G58100	GO:0010584	pollen exine formation	biological_process	#N/A	#N/A	#N/A	#N/A	#N/A	#N/A
TRINITY_DN45851_c1_g1	0.62909	blue	POD1	GO:0010183	pollen tube guidance	biological_process	#N/A	#N/A	#N/A	#N/A	#N/A	#N/A
TRINITY_DN38495_c1_g1	0.980838	blue	VIT_17s0000g05310	GO:0051731	polynucleotide 5'-hydroxyl-kinase activity	molecular_function	#N/A	#N/A	#N/A	#N/A	#N/A	#N/A
TRINITY_DN44892_c1_g1	0.852637	blue	GLYMA_09G179500	GO:0004652	polynucleotide adenylyltransferase activity	molecular_function	mRNA surveillance pathway	Genetic Information Processing	Translation	#N/A	#N/A	#N/A
TRINITY_DN47556_c3_g3	0.804015	blue	POPTR_0008s10210g	GO:0004652	polynucleotide adenylyltransferase activity	molecular_function	mRNA surveillance pathway	Genetic Information Processing	Translation	#N/A	#N/A	#N/A
TRINITY_DN30642_c0_g1	0.903048	blue	VIT_19s0090g01070	GO:0030247	polysaccharide binding	molecular_function	Starch and sucrose metabolism	Metabolism	Carbohydrate metabolism	#N/A	#N/A	#N/A
TRINITY_DN31644_c0_g3	0.872989	blue	GLYMA_15G007600	GO:0030247	polysaccharide binding	molecular_function	Starch and sucrose metabolism	Metabolism	Carbohydrate metabolism	#N/A	#N/A	#N/A
TRINITY_DN34761_c0_g2	0.802841	blue	VIT_14s0060g00440	GO:0030247	polysaccharide binding	molecular_function	Starch and sucrose metabolism	Metabolism	Carbohydrate metabolism	#N/A	#N/A	#N/A
TRINITY_DN41021_c1_g7	0.892569	blue	SGR6	GO:0009958	positive gravitropism	biological_process	#N/A	#N/A	#N/A	#N/A	#N/A	#N/A
TRINITY_DN37017_c0_g4	0.8421	blue	ACIP1	GO:1900426	positive regulation of defense response to bacterium	biological_process	#N/A	#N/A	#N/A	#N/A	#N/A	#N/A
TRINITY_DN40916_c0_g1	0.763853	blue	GLYMA_U012700	GO:0045944	positive regulation of transcription from RNA polymerase II promoter	biological_process	#N/A	#N/A	#N/A	#N/A	#N/A	#N/A
TRINITY_DN40937_c1_g1	0.894749	blue	FES1	GO:0010220	positive regulation of vernalization response	biological_process	#N/A	#N/A	#N/A	[TF]C3H:C3H--NA	#N/A	#N/A
TRINITY_DN38206_c2_g2	0.87384	blue	VIT_14s0066g01580	GO:0015079	potassium ion transmembrane transporter activity	molecular_function	#N/A	#N/A	#N/A	#N/A	#N/A	#N/A
TRINITY_DN42683_c1_g3	0.86744	blue	POPTR_0014s12700g	GO:0015079	potassium ion transmembrane transporter activity	molecular_function	#N/A	#N/A	#N/A	#N/A	#N/A	#N/A
TRINITY_DN30787_c1_g1	0.914445	blue	VIT_08s0105g00280	GO:0030687	preribosome, large subunit precursor	cellular_component	#N/A	#N/A	#N/A	#N/A	#N/A	#N/A
TRINITY_DN42281_c0_g2	0.756136	blue	POPTR_0012s09510g	GO:0043161	proteasome-mediated ubiquitin-dependent protein catabolic process	biological_process	Proteasome	Genetic Information Processing	Folding, sorting and degradation	#N/A	#N/A	#N/A
TRINITY_DN46716_c1_g1	0.950607	blue	K4AT35	GO:0043161	proteasome-mediated ubiquitin-dependent protein catabolic process	biological_process	Proteasome	Genetic Information Processing	Folding, sorting and degradation	#N/A	#N/A	#N/A
TRINITY_DN37926_c3_g1	0.85683	blue	POPTR_0007s03570g	GO:0046777	protein autophosphorylation	biological_process	Plant-pathogen interaction	Organismal Systems	Environmental adaptation	Shiu:CAMK_CDPK	#N/A	#N/A
TRINITY_DN29897_c0_g1	0.796599	blue	H3	GO:0005515	protein binding	molecular_function	#N/A	#N/A	#N/A	#N/A	#N/A	#N/A
TRINITY_DN29999_c1_g2	0.910296	blue	Q39821	GO:0005515	protein binding	molecular_function	Endocytosis	Cellular Processes	Transport and catabolism	#N/A	#N/A	#N/A
TRINITY_DN31106_c2_g1	0.816497	blue	MADS14	GO:0005515	protein binding	molecular_function	Protein export	Genetic Information Processing	Folding, sorting and degradation	[TF]MADS-MIKC:MADS->MADS-MIKC--NA	#N/A	#N/A
TRINITY_DN34016_c5_g1	0.952279	blue	AT1G65030	GO:0005515	protein binding	molecular_function	Protein processing in endoplasmic reticulum	Genetic Information Processing	Folding, sorting and degradation	#N/A	#N/A	#N/A
TRINITY_DN36397_c2_g2	0.723901	blue	P93397	GO:0005515	protein binding	molecular_function	Basal transcription factors	Genetic Information Processing	Transcription	#N/A	#N/A	#N/A
TRINITY_DN36626_c1_g1	0.827355	blue	AT5G48385	GO:0005515	protein binding	molecular_function	Ribosome biogenesis in eukaryotes	Genetic Information Processing	Translation	#N/A	#N/A	#N/A
TRINITY_DN39139_c2_g3	0.904528	blue	H3	GO:0005515	protein binding	molecular_function	#N/A	#N/A	#N/A	#N/A	#N/A	#N/A
TRINITY_DN39426_c1_g2	0.868004	blue	RHL2	GO:0005515	protein binding	molecular_function	#N/A	#N/A	#N/A	#N/A	#N/A	#N/A
TRINITY_DN40127_c0_g1	0.860159	blue	RAC6	GO:0005515	protein binding	molecular_function	Phenylpropanoid biosynthesis	Metabolism	Biosynthesis of other secondary metabolites	#N/A	#N/A	#N/A
TRINITY_DN40708_c2_g2	0.895847	blue	AT3G14470	GO:0005515	protein binding	molecular_function	Spliceosome	Genetic Information Processing	Transcription	#N/A	#N/A	#N/A
TRINITY_DN41504_c3_g3	0.837825	blue	OEP7	GO:0005515	protein binding	molecular_function	Proteasome	Genetic Information Processing	Folding, sorting and degradation	#N/A	#N/A	#N/A
TRINITY_DN42252_c1_g2	0.883906	blue	DSK2a	GO:0005515	protein binding	molecular_function	Protein processing in endoplasmic reticulum	Genetic Information Processing	Folding, sorting and degradation	#N/A	#N/A	#N/A
TRINITY_DN42285_c0_g4	0.616002	blue	ASG2	GO:0005515	protein binding	molecular_function	#N/A	#N/A	#N/A	#N/A	#N/A	#N/A
TRINITY_DN42624_c3_g1	0.91318	blue	TGA2.2	GO:0005515	protein binding	molecular_function	Plant hormone signal transduction	Environmental Information Processing	Signal transduction	#N/A	#N/A	#N/A
TRINITY_DN42702_c1_g1	0.847956	blue	FBP2	GO:0005515	protein binding	molecular_function	Carbon metabolism	Metabolism	Overview	[TF]MADS-MIKC:MADS->MADS-MIKC--NA	#N/A	#N/A
TRINITY_DN44497_c0_g3	0.785982	blue	AT1G29680	GO:0005515	protein binding	molecular_function	#N/A	#N/A	#N/A	#N/A	#N/A	#N/A
TRINITY_DN45507_c0_g1	0.790763	blue	SMR4	GO:0005515	protein binding	molecular_function	#N/A	#N/A	#N/A	#N/A	#N/A	#N/A
TRINITY_DN45999_c0_g1	0.633848	blue	Nemp_A	GO:0005515	protein binding	molecular_function	#N/A	#N/A	#N/A	#N/A	#N/A	#N/A
TRINITY_DN47240_c1_g1	0.740018	blue	EMB2024	GO:0005515	protein binding	molecular_function	Carbon metabolism	Metabolism	Overview	#N/A	#N/A	#N/A
TRINITY_DN37415_c1_g3	0.75176	blue	VIT_00s0144g00010	GO:0032947	protein complex scaffold	molecular_function	RNA degradation	Genetic Information Processing	Folding, sorting and degradation	#N/A	#N/A	#N/A
TRINITY_DN34814_c6_g3	0.936818	blue	AT5G42000	GO:0006457	protein folding	biological_process	#N/A	#N/A	#N/A	#N/A	#N/A	#N/A
TRINITY_DN37119_c2_g2	0.885048	blue	AT5G42000	GO:0006457	protein folding	biological_process	#N/A	#N/A	#N/A	#N/A	#N/A	#N/A
TRINITY_DN40873_c1_g1	0.954037	blue	AT5G22080	GO:0006457	protein folding	biological_process	#N/A	#N/A	#N/A	#N/A	#N/A	#N/A
TRINITY_DN36390_c4_g2	0.558219	blue	VITISV_022312	GO:0034975	protein folding in endoplasmic reticulum	biological_process	#N/A	#N/A	#N/A	#N/A	#N/A	#N/A
TRINITY_DN31234_c0_g4	0.784342	blue	DAD2	GO:0006486	protein glycosylation	biological_process	N-Glycan biosynthesis	Metabolism	Glycan biosynthesis and metabolism	#N/A	#N/A	#N/A
TRINITY_DN38326_c1_g1	0.737919	blue	VIT_19s0014g03130	GO:0042803	protein homodimerization activity	molecular_function	#N/A	#N/A	#N/A	#N/A	#N/A	#N/A
TRINITY_DN25769_c0_g3	0.848042	blue	K4DFK3	GO:0030150	protein import into mitochondrial matrix	biological_process	#N/A	#N/A	#N/A	#N/A	#N/A	#N/A
TRINITY_DN31925_c1_g1	0.715225	blue	BRADI1G64590	GO:0030150	protein import into mitochondrial matrix	biological_process	#N/A	#N/A	#N/A	#N/A	#N/A	#N/A
TRINITY_DN38708_c1_g5	0.749712	blue	K4AWB1	GO:0030150	protein import into mitochondrial matrix	biological_process	#N/A	#N/A	#N/A	#N/A	#N/A	#N/A
TRINITY_DN39408_c1_g2	0.845976	blue	KING1	GO:0019887	protein kinase regulator activity	molecular_function	#N/A	#N/A	#N/A	#N/A	#N/A	#N/A
TRINITY_DN43800_c0_g1	0.767233	blue	PHYPADRAFT_221902	GO:0061512	protein localization to cilium	biological_process	#N/A	#N/A	#N/A	#N/A	#N/A	#N/A
TRINITY_DN47177_c0_g1	0.880929	blue	K4AYT1	GO:0006487	protein N-linked glycosylation	biological_process	N-Glycan biosynthesis	Metabolism	Glycan biosynthesis and metabolism	#N/A	#N/A	#N/A
TRINITY_DN30882_c0_g5	0.781654	blue	VIT_17s0053g00140	GO:0018279	protein N-linked glycosylation via asparagine	biological_process	N-Glycan biosynthesis	Metabolism	Glycan biosynthesis and metabolism	#N/A	#N/A	#N/A
TRINITY_DN26611_c2_g1	0.822263	blue	Q9XHP0	GO:0051259	protein oligomerization	biological_process	#N/A	#N/A	#N/A	#N/A	#N/A	#N/A
TRINITY_DN38605_c0_g4	0.797045	blue	DPMS3	GO:0035269	protein O-linked mannosylation	biological_process	N-Glycan biosynthesis	Metabolism	Glycan biosynthesis and metabolism	#N/A	#N/A	#N/A
TRINITY_DN25992_c1_g1	0.886966	blue	AT5G50330	GO:0006468	protein phosphorylation	biological_process	Starch and sucrose metabolism	Metabolism	Carbohydrate metabolism	#N/A	#N/A	#N/A
TRINITY_DN29233_c4_g2	0.80475	blue	LYK5	GO:0006468	protein phosphorylation	biological_process	Plant-pathogen interaction	Organismal Systems	Environmental adaptation	Shiu:RLK-Pelle_LysM	#N/A	#N/A
TRINITY_DN42940_c0_g1	0.87582	blue	BSK7	GO:0006468	protein phosphorylation	biological_process	Plant hormone signal transduction	Environmental Information Processing	Signal transduction	Shiu:RLK-Pelle_RLCK-XII-1	#N/A	#N/A
TRINITY_DN32185_c0_g3	0.882117	blue	MAP1A	GO:0016485	protein processing	biological_process	#N/A	#N/A	#N/A	#N/A	#N/A	#N/A
TRINITY_DN24826_c4_g1	0.92031	blue	K4B4Z4	GO:0004674	protein serine/threonine kinase activity	molecular_function	#N/A	#N/A	#N/A	#N/A	#N/A	#N/A
TRINITY_DN26318_c2_g2	0.955637	blue	VIT_00s0370g00010	GO:0004674	protein serine/threonine kinase activity	molecular_function	Plant-pathogen interaction	Organismal Systems	Environmental adaptation	#N/A	#N/A	#N/A
TRINITY_DN27704_c0_g2	0.521475	blue	APK2B	GO:0004674	protein serine/threonine kinase activity	molecular_function	Plant-pathogen interaction	Organismal Systems	Environmental adaptation	#N/A	#N/A	#N/A
TRINITY_DN28790_c2_g2	0.76388	blue	VIT_19s0014g04240	GO:0004674	protein serine/threonine kinase activity	molecular_function	Amino sugar and nucleotide sugar metabolism	Metabolism	Carbohydrate metabolism	Shiu:RLK-Pelle_DLSV	#N/A	#N/A
TRINITY_DN29881_c0_g2	0.925375	blue	AT5G15080	GO:0004674	protein serine/threonine kinase activity	molecular_function	Steroid biosynthesis	Metabolism	Lipid metabolism	Shiu:RLK-Pelle_RLCK-VIIa-2	#N/A	#N/A
TRINITY_DN31045_c0_g5	0.373421	blue	K4CXK3	GO:0004674	protein serine/threonine kinase activity	molecular_function	mRNA surveillance pathway	Genetic Information Processing	Translation	#N/A	#N/A	#N/A
TRINITY_DN31333_c1_g3	0.733664	blue	RBK2	GO:0004674	protein serine/threonine kinase activity	molecular_function	Plant hormone signal transduction	Environmental Information Processing	Signal transduction	Shiu:RLK-Pelle_RLCK-VI	#N/A	#N/A
TRINITY_DN32305_c3_g1	0.731957	blue	K4CH60	GO:0004674	protein serine/threonine kinase activity	molecular_function	Amino sugar and nucleotide sugar metabolism	Metabolism	Carbohydrate metabolism	#N/A	#N/A	#N/A
TRINITY_DN34059_c1_g1	0.883332	blue	VIT_19s0014g04400	GO:0004674	protein serine/threonine kinase activity	molecular_function	#N/A	#N/A	#N/A	#N/A	#N/A	#N/A
TRINITY_DN34942_c1_g1	0.565617	blue	K4BE96	GO:0004674	protein serine/threonine kinase activity	molecular_function	Amino sugar and nucleotide sugar metabolism	Metabolism	Carbohydrate metabolism	#N/A	#N/A	#N/A
TRINITY_DN35478_c0_g1	0.546718	blue	MIK2	GO:0004674	protein serine/threonine kinase activity	molecular_function	Plant hormone signal transduction	Environmental Information Processing	Signal transduction	Shiu:RLK-Pelle_LRR-XI-1	#N/A	#N/A
TRINITY_DN37089_c0_g1	0.699638	blue	VIT_19s0014g00680	GO:0004674	protein serine/threonine kinase activity	molecular_function	Plant hormone signal transduction	Environmental Information Processing	Signal transduction	#N/A	#N/A	#N/A
TRINITY_DN37376_c1_g1	0.846212	blue	POPTR_0004s02690g	GO:0004674	protein serine/threonine kinase activity	molecular_function	Amino sugar and nucleotide sugar metabolism	Metabolism	Carbohydrate metabolism	Shiu:RLK-Pelle_DLSV	#N/A	#N/A
TRINITY_DN37707_c1_g1	0.800738	blue	POPTR_0001s42260g	GO:0004674	protein serine/threonine kinase activity	molecular_function	Amino sugar and nucleotide sugar metabolism	Metabolism	Carbohydrate metabolism	Shiu:RLK-Pelle_DLSV	#N/A	#N/A
TRINITY_DN37928_c2_g2	0.84826	blue	PBL27	GO:0004674	protein serine/threonine kinase activity	molecular_function	Plant-pathogen interaction	Organismal Systems	Environmental adaptation	Shiu:RLK-Pelle_RLCK-VIIa-1	#N/A	#N/A
TRINITY_DN37928_c2_g3	0.933172	blue	PBL27	GO:0004674	protein serine/threonine kinase activity	molecular_function	Plant-pathogen interaction	Organismal Systems	Environmental adaptation	Shiu:RLK-Pelle_RLCK-VIIa-1	#N/A	#N/A
TRINITY_DN38636_c2_g1	0.852939	blue	PIK1	GO:0004674	protein serine/threonine kinase activity	molecular_function	Plant-pathogen interaction	Organismal Systems	Environmental adaptation	Shiu:RLK-Pelle_RLCK-VIIa-1	#N/A	#N/A
TRINITY_DN39112_c1_g2	0.873035	blue	CIPK018	GO:0004674	protein serine/threonine kinase activity	molecular_function	Plant hormone signal transduction	Environmental Information Processing	Signal transduction	Shiu:CAMK_CAMKL-CHK1	#N/A	#N/A
TRINITY_DN39462_c2_g1	0.677778	blue	POPTR_0004s19740g	GO:0004674	protein serine/threonine kinase activity	molecular_function	Glycolysis / Gluconeogenesis	Metabolism	Carbohydrate metabolism	Shiu:AGC_RSK-2	#N/A	#N/A
TRINITY_DN39540_c3_g1	0.900146	blue	APK2A	GO:0004674	protein serine/threonine kinase activity	molecular_function	Plant-pathogen interaction	Organismal Systems	Environmental adaptation	Shiu:RLK-Pelle_RLCK-VIIa-2	#N/A	#N/A
TRINITY_DN41142_c1_g1	0.700927	blue	VIT_10s0003g01940	GO:0004674	protein serine/threonine kinase activity	molecular_function	#N/A	#N/A	#N/A	#N/A	#N/A	#N/A
TRINITY_DN44569_c1_g3	0.735356	blue	K4BHK4	GO:0004674	protein serine/threonine kinase activity	molecular_function	#N/A	#N/A	#N/A	#N/A	#N/A	#N/A
TRINITY_DN44641_c0_g1	0.789231	blue	POPTR_0011s03750g	GO:0004674	protein serine/threonine kinase activity	molecular_function	#N/A	#N/A	#N/A	#N/A	#N/A	#N/A
TRINITY_DN47126_c1_g1	0.873604	blue	VIT_12s0055g00580	GO:0004674	protein serine/threonine kinase activity	molecular_function	#N/A	#N/A	#N/A	#N/A	#N/A	#N/A
TRINITY_DN26258_c0_g1	0.813502	blue	PP2A-4	GO:0004722	protein serine/threonine phosphatase activity	molecular_function	mRNA surveillance pathway	Genetic Information Processing	Translation	#N/A	#N/A	#N/A
TRINITY_DN29626_c1_g6	0.904428	blue	BSL3	GO:0004722	protein serine/threonine phosphatase activity	molecular_function	Plant hormone signal transduction	Environmental Information Processing	Signal transduction	#N/A	#N/A	#N/A
TRINITY_DN29783_c2_g2	0.943647	blue	APD5	GO:0004722	protein serine/threonine phosphatase activity	molecular_function	#N/A	#N/A	#N/A	#N/A	#N/A	#N/A
TRINITY_DN40098_c1_g2	0.938259	blue	AT4G31860	GO:0004722	protein serine/threonine phosphatase activity	molecular_function	#N/A	#N/A	#N/A	#N/A	#N/A	#N/A
TRINITY_DN41361_c1_g1	0.992889	blue	WIN2	GO:0004722	protein serine/threonine phosphatase activity	molecular_function	#N/A	#N/A	#N/A	#N/A	#N/A	#N/A
TRINITY_DN41930_c2_g1	0.859152	blue	AT3G15260	GO:0004722	protein serine/threonine phosphatase activity	molecular_function	#N/A	#N/A	#N/A	#N/A	#N/A	#N/A
TRINITY_DN47381_c0_g1	0.735764	blue	AT3G17090	GO:0004722	protein serine/threonine phosphatase activity	molecular_function	Limonene and pinene degradation	Metabolism	Metabolism of terpenoids and polyketides	#N/A	#N/A	#N/A
TRINITY_DN47652_c0_g1	0.778059	blue	AT3G17090	GO:0004722	protein serine/threonine phosphatase activity	molecular_function	#N/A	#N/A	#N/A	#N/A	#N/A	#N/A
TRINITY_DN28413_c1_g2	0.828658	blue	AT4G18950	GO:0004712	protein serine/threonine/tyrosine kinase activity	molecular_function	Plant hormone signal transduction	Environmental Information Processing	Signal transduction	#N/A	#N/A	#N/A
TRINITY_DN38383_c0_g1	0.891164	blue	STY17	GO:0004712	protein serine/threonine/tyrosine kinase activity	molecular_function	#N/A	#N/A	#N/A	#N/A	#N/A	#N/A
TRINITY_DN38383_c0_g2	0.920547	blue	STY17	GO:0004712	protein serine/threonine/tyrosine kinase activity	molecular_function	Plant hormone signal transduction	Environmental Information Processing	Signal transduction	#N/A	#N/A	#N/A
TRINITY_DN41032_c2_g2	0.91771	blue	AT1G16270	GO:0004712	protein serine/threonine/tyrosine kinase activity	molecular_function	Plant hormone signal transduction	Environmental Information Processing	Signal transduction	Shiu:TKL-Pl-6	#N/A	#N/A
TRINITY_DN41032_c2_g4	0.966052	blue	AT2G35050	GO:0004712	protein serine/threonine/tyrosine kinase activity	molecular_function	#N/A	#N/A	#N/A	#N/A	#N/A	#N/A
TRINITY_DN41328_c1_g1	0.77181	blue	AT4G14780	GO:0004712	protein serine/threonine/tyrosine kinase activity	molecular_function	#N/A	#N/A	#N/A	Shiu:TKL-Pl-4	#N/A	#N/A
TRINITY_DN37985_c1_g1	0.91047	blue	AT1G29310	GO:0015031	protein transport	biological_process	Phagosome	Cellular Processes	Transport and catabolism	#N/A	#N/A	#N/A
TRINITY_DN44752_c1_g1	0.773214	blue	ATERDJ2A	GO:0015031	protein transport	biological_process	Protein export	Genetic Information Processing	Folding, sorting and degradation	#N/A	#N/A	#N/A
TRINITY_DN38708_c1_g1	0.748424	blue	AT5G41685	GO:0008565	protein transporter activity	molecular_function	#N/A	#N/A	#N/A	#N/A	#N/A	#N/A
TRINITY_DN40684_c2_g1	0.764985	blue	AT3G20920	GO:0008565	protein transporter activity	molecular_function	Protein export	Genetic Information Processing	Folding, sorting and degradation	#N/A	#N/A	#N/A
TRINITY_DN37055_c1_g2	0.643675	blue	AT3G09100	GO:0008138	protein tyrosine/serine/threonine phosphatase activity	molecular_function	mRNA surveillance pathway	Genetic Information Processing	Translation	#N/A	#N/A	#N/A
TRINITY_DN34499_c1_g1	0.843276	blue	AT1G06590	GO:0016567	protein ubiquitination	biological_process	Ubiquitin mediated proteolysis	Genetic Information Processing	Folding, sorting and degradation	#N/A	#N/A	#N/A
TRINITY_DN41476_c0_g2	0.893993	blue	PP2-B10	GO:0016567	protein ubiquitination	biological_process	#N/A	#N/A	#N/A	#N/A	#N/A	#N/A
TRINITY_DN41079_c0_g3	0.902378	blue	cry-dash	GO:0018298	protein-chromophore linkage	biological_process	Circadian rhythm - plant	Organismal Systems	Environmental adaptation	#N/A	#N/A	#N/A
TRINITY_DN25459_c0_g1	0.901772	blue	AT5G60190	GO:0006508	proteolysis	biological_process	#N/A	#N/A	#N/A	#N/A	#N/A	#N/A
TRINITY_DN29222_c0_g1	0.837653	blue	VIT_09s0002g03880	GO:0006508	proteolysis	biological_process	#N/A	#N/A	#N/A	#N/A	#N/A	#N/A
TRINITY_DN45662_c2_g1	0.665883	blue	POPTR_0005s00460g	GO:0006508	proteolysis	biological_process	#N/A	#N/A	#N/A	#N/A	#N/A	#N/A
TRINITY_DN47203_c1_g2	0.83395	blue	K4B9V8	GO:0006508	proteolysis	biological_process	#N/A	#N/A	#N/A	#N/A	#N/A	#N/A
TRINITY_DN42348_c3_g1	0.729524	blue	K4D586	GO:0051603	proteolysis involved in cellular protein catabolic process	biological_process	#N/A	#N/A	#N/A	#N/A	#N/A	#N/A
TRINITY_DN42348_c3_g3	0.763024	blue	K4D586	GO:0051603	proteolysis involved in cellular protein catabolic process	biological_process	Plant-pathogen interaction	Organismal Systems	Environmental adaptation	#N/A	#N/A	#N/A
TRINITY_DN24879_c0_g1	0.625206	blue	AT4G29480	GO:0015992	proton transport	biological_process	Oxidative phosphorylation	Metabolism	Energy metabolism	#N/A	#N/A	#N/A
TRINITY_DN30185_c1_g1	0.679846	blue	VIT_00s0404g00060	GO:0000974	Prp19 complex	cellular_component	Spliceosome	Genetic Information Processing	Transcription	#N/A	#N/A	#N/A
TRINITY_DN42199_c0_g1	0.925333	blue	POPTR_0005s05300g	GO:0001522	pseudouridine synthesis	biological_process	#N/A	#N/A	#N/A	#N/A	#N/A	#N/A
TRINITY_DN31644_c0_g1	0.946311	blue	GLYMA_14G124900	GO:0010304	PSII associated light-harvesting complex II catabolic process	biological_process	#N/A	#N/A	#N/A	#N/A	#N/A	#N/A
TRINITY_DN33267_c3_g1	0.891622	blue	VIT_15s0046g02300	GO:0030170	pyridoxal phosphate binding	molecular_function	Carbon metabolism	Metabolism	Overview	#N/A	#N/A	#N/A
TRINITY_DN36078_c1_g1	0.808871	blue	VIT_03s0017g01760	GO:0030170	pyridoxal phosphate binding	molecular_function	Butanoate metabolism	Metabolism	Carbohydrate metabolism	#N/A	#N/A	#N/A
TRINITY_DN42464_c0_g4	0.636534	blue	VIT_08s0058g00930	GO:0030170	pyridoxal phosphate binding	molecular_function	Alanine, aspartate and glutamate metabolism	Metabolism	Amino acid metabolism	#N/A	#N/A	#N/A
TRINITY_DN35128_c0_g4	0.889837	blue	K4AYT8	GO:0006220	pyrimidine nucleotide metabolic process	biological_process	Purine metabolism	Metabolism	Nucleotide metabolism	#N/A	#N/A	#N/A
TRINITY_DN28837_c2_g1	0.620462	blue	VIT_05s0094g01000	GO:0080044	quercetin 7-O-glucosyltransferase activity	molecular_function	2-Oxocarboxylic acid metabolism	Metabolism	Overview	#N/A	#N/A	#N/A
TRINITY_DN33326_c0_g3	0.737911	blue	VIT_13s0074g00610	GO:0080044	quercetin 7-O-glucosyltransferase activity	molecular_function	Anthocyanin biosynthesis	Metabolism	Biosynthesis of other secondary metabolites	#N/A	#N/A	#N/A
TRINITY_DN38602_c0_g1	0.552024	blue	POPTR_0016s01750g	GO:0080044	quercetin 7-O-glucosyltransferase activity	molecular_function	#N/A	#N/A	#N/A	#N/A	#N/A	#N/A
TRINITY_DN33896_c2_g2	0.96562	blue	K4D2C4	GO:0008616	queuosine biosynthetic process	biological_process	#N/A	#N/A	#N/A	#N/A	#N/A	#N/A
TRINITY_DN30003_c1_g3	0.922334	blue	AT2G42490	GO:0048038	quinone binding	molecular_function	beta-Alanine metabolism	Metabolism	Metabolism of other amino acids	#N/A	#N/A	#N/A
TRINITY_DN40091_c1_g3	0.899322	blue	EIN4	GO:0004872	receptor activity	molecular_function	Plant hormone signal transduction	Environmental Information Processing	Signal transduction	#N/A	#N/A	#N/A
TRINITY_DN8577_c0_g1	0.580248	blue	CLE25	GO:0033612	receptor serine/threonine kinase binding	molecular_function	#N/A	#N/A	#N/A	#N/A	#N/A	#N/A
TRINITY_DN32746_c3_g3	0.910426	blue	VIT_16s0050g00770	GO:0004702	receptor signaling protein serine/threonine kinase activity	molecular_function	Plant-pathogen interaction	Organismal Systems	Environmental adaptation	Shiu:STE_STE11	#N/A	#N/A
TRINITY_DN38684_c0_g1	0.728619	blue	K4BLT0	GO:0004702	receptor signaling protein serine/threonine kinase activity	molecular_function	Plant-pathogen interaction	Organismal Systems	Environmental adaptation	Shiu:STE_STE20-Fray	#N/A	#N/A
TRINITY_DN44010_c0_g2	0.906473	blue	POPTR_0001s34910g	GO:0004702	receptor signaling protein serine/threonine kinase activity	molecular_function	Plant-pathogen interaction	Organismal Systems	Environmental adaptation	Shiu:STE_STE20-Fray	#N/A	#N/A
TRINITY_DN34481_c0_g1	0.559938	blue	TOPP4	GO:0010161	red light signaling pathway	biological_process	mRNA surveillance pathway	Genetic Information Processing	Translation	#N/A	#N/A	#N/A
TRINITY_DN25818_c0_g1	0.711523	blue	EBP1	GO:0001558	regulation of cell growth	biological_process	#N/A	#N/A	#N/A	#N/A	#N/A	#N/A
TRINITY_DN31579_c1_g1	0.970406	blue	EBP1	GO:0001558	regulation of cell growth	biological_process	#N/A	#N/A	#N/A	#N/A	#N/A	#N/A
TRINITY_DN44069_c0_g5	0.914274	blue	RIN1	GO:2000072	regulation of defense response to fungus, incompatible interaction	biological_process	Protein processing in endoplasmic reticulum	Genetic Information Processing	Folding, sorting and degradation	#N/A	#N/A	#N/A
TRINITY_DN39597_c1_g2	0.710588	blue	DBP1	GO:0050688	regulation of defense response to virus	biological_process	#N/A	#N/A	#N/A	[TF]DBP:DBP--NA	#N/A	#N/A
TRINITY_DN38210_c0_g1	0.85733	blue	AT4G32700	GO:0010468	regulation of gene expression	biological_process	DNA replication	Genetic Information Processing	Replication and repair	#N/A	#N/A	#N/A
TRINITY_DN38329_c1_g1	0.630125	blue	LFR	GO:0040008	regulation of growth	biological_process	#N/A	#N/A	#N/A	#N/A	#N/A	#N/A
TRINITY_DN38329_c3_g2	0.932368	blue	LFR	GO:0040008	regulation of growth	biological_process	#N/A	#N/A	#N/A	#N/A	#N/A	#N/A
TRINITY_DN24227_c0_g1	0.709726	blue	VIT_17s0000g08530	GO:0051453	regulation of intracellular pH	biological_process	#N/A	#N/A	#N/A	#N/A	#N/A	#N/A
TRINITY_DN41982_c2_g1	0.802594	blue	POPTR_0014s04570g	GO:0051453	regulation of intracellular pH	biological_process	Oxidative phosphorylation	Metabolism	Energy metabolism	#N/A	#N/A	#N/A
TRINITY_DN42407_c1_g3	0.642669	blue	FAM213A	GO:0045670	regulation of osteoclast differentiation	biological_process	#N/A	#N/A	#N/A	#N/A	#N/A	#N/A
TRINITY_DN25388_c0_g7	0.613593	blue	SKdZeta	GO:0032880	regulation of protein localization	biological_process	Plant hormone signal transduction	Environmental Information Processing	Signal transduction	#N/A	#N/A	#N/A
TRINITY_DN37879_c1_g1	0.963928	blue	POPTR_0003s13900g	GO:0080163	regulation of protein serine/threonine phosphatase activity	biological_process	Plant hormone signal transduction	Environmental Information Processing	Signal transduction	#N/A	#N/A	#N/A
TRINITY_DN33805_c1_g1	0.783454	blue	Os02g0664000	GO:0048831	regulation of shoot system development	biological_process	Glutathione metabolism	Metabolism	Metabolism of other amino acids	#N/A	#N/A	#N/A
TRINITY_DN34820_c0_g2	0.929834	blue	Os02g0664000	GO:0048831	regulation of shoot system development	biological_process	Glutathione metabolism	Metabolism	Metabolism of other amino acids	#N/A	#N/A	#N/A
TRINITY_DN29427_c3_g1	0.583594	blue	VIT_06s0080g00880	GO:0009966	regulation of signal transduction	biological_process	#N/A	#N/A	#N/A	#N/A	#N/A	#N/A
TRINITY_DN27910_c0_g1	0.817999	blue	AT4G09620	GO:0006355	regulation of transcription, DNA-templated	biological_process	#N/A	#N/A	#N/A	#N/A	#N/A	#N/A
TRINITY_DN31769_c1_g1	0.832977	blue	AT5G07900	GO:0006355	regulation of transcription, DNA-templated	biological_process	RNA transport	Genetic Information Processing	Translation	[TR]mTERF:mTERF--NA	#N/A	#N/A
TRINITY_DN34019_c2_g1	0.917183	blue	AT2G47350	GO:0006355	regulation of transcription, DNA-templated	biological_process	Spliceosome	Genetic Information Processing	Transcription	#N/A	#N/A	#N/A
TRINITY_DN42544_c2_g1	0.903288	blue	VIT_08s0007g00940	GO:0006355	regulation of transcription, DNA-templated	biological_process	#N/A	#N/A	#N/A	#N/A	#N/A	#N/A
TRINITY_DN36309_c0_g1	0.889043	blue	VIT_05s0094g00070	GO:0031338	regulation of vesicle fusion	biological_process	#N/A	#N/A	#N/A	#N/A	#N/A	#N/A
TRINITY_DN45995_c2_g1	0.821307	blue	K4D9J9	GO:0031298	replication fork protection complex	cellular_component	#N/A	#N/A	#N/A	#N/A	#N/A	#N/A
TRINITY_DN45995_c2_g2	0.882955	blue	K4D9J9	GO:0031298	replication fork protection complex	cellular_component	#N/A	#N/A	#N/A	#N/A	#N/A	#N/A
TRINITY_DN34920_c5_g1	0.851279	blue	SURF1	GO:0008535	respiratory chain complex IV assembly	biological_process	#N/A	#N/A	#N/A	#N/A	#N/A	#N/A
TRINITY_DN40092_c0_g1	0.72107	blue	VIT_19s0015g01340	GO:0008535	respiratory chain complex IV assembly	biological_process	Porphyrin and chlorophyll metabolism	Metabolism	Metabolism of cofactors and vitamins	#N/A	#N/A	#N/A
TRINITY_DN29043_c2_g1	0.429748	blue	TPX1	GO:0046686	response to cadmium ion	biological_process	#N/A	#N/A	#N/A	#N/A	#N/A	#N/A
TRINITY_DN34062_c1_g3	0.812814	blue	AtCDC48B	GO:0046686	response to cadmium ion	biological_process	Protein processing in endoplasmic reticulum	Genetic Information Processing	Folding, sorting and degradation	#N/A	#N/A	#N/A
TRINITY_DN41556_c0_g3	0.681527	blue	AT1G08110	GO:0046686	response to cadmium ion	biological_process	Pyruvate metabolism	Metabolism	Carbohydrate metabolism	#N/A	#N/A	#N/A
TRINITY_DN44893_c0_g2	0.726014	blue	SYNC1	GO:0046686	response to cadmium ion	biological_process	Aminoacyl-tRNA biosynthesis	Genetic Information Processing	Translation	#N/A	#N/A	#N/A
TRINITY_DN27456_c0_g1	0.866617	blue	AOX1A	GO:0009409	response to cold	biological_process	Aminoacyl-tRNA biosynthesis	Genetic Information Processing	Translation	#N/A	#N/A	#N/A
TRINITY_DN41210_c3_g1	0.803519	blue	RCI2B	GO:0009409	response to cold	biological_process	#N/A	#N/A	#N/A	#N/A	#N/A	#N/A
TRINITY_DN32363_c1_g1	0.559498	blue	GLYMA_06G114800	GO:0034976	response to endoplasmic reticulum stress	biological_process	Protein processing in endoplasmic reticulum	Genetic Information Processing	Folding, sorting and degradation	#N/A	#N/A	#N/A
TRINITY_DN33168_c0_g1	0.851083	blue	RAF11	GO:0009749	response to glucose	biological_process	Plant hormone signal transduction	Environmental Information Processing	Signal transduction	#N/A	#N/A	#N/A
TRINITY_DN37931_c1_g3	0.841817	blue	AR192	GO:0009408	response to heat	biological_process	#N/A	#N/A	#N/A	#N/A	#N/A	#N/A
TRINITY_DN40837_c0_g2	0.896297	blue	POPTR_0014s00900g	GO:0009725	response to hormone	biological_process	#N/A	#N/A	#N/A	#N/A	#N/A	#N/A
TRINITY_DN32995_c0_g2	0.607505	blue	AT1G52560	GO:0042542	response to hydrogen peroxide	biological_process	Protein processing in endoplasmic reticulum	Genetic Information Processing	Folding, sorting and degradation	#N/A	#N/A	#N/A
TRINITY_DN33992_c2_g1	0.725837	blue	AT1G25520	GO:0080167	response to karrikin	biological_process	#N/A	#N/A	#N/A	#N/A	#N/A	#N/A
TRINITY_DN38919_c1_g1	0.744457	blue	AT4G02940	GO:0080167	response to karrikin	biological_process	#N/A	#N/A	#N/A	#N/A	#N/A	#N/A
TRINITY_DN36499_c2_g2	0.900309	blue	GLR2.9	GO:0009416	response to light stimulus	biological_process	#N/A	#N/A	#N/A	#N/A	#N/A	#N/A
TRINITY_DN25133_c0_g1	0.444999	blue	LOV1	GO:0002238	response to molecule of fungal origin	biological_process	Plant-pathogen interaction	Organismal Systems	Environmental adaptation	#N/A	#N/A	#N/A
TRINITY_DN37300_c1_g2	0.872721	blue	PUP10	GO:0009624	response to nematode	biological_process	#N/A	#N/A	#N/A	#N/A	#N/A	#N/A
TRINITY_DN25716_c2_g2	0.952268	blue	PCR2	GO:0006979	response to oxidative stress	biological_process	Protein processing in endoplasmic reticulum	Genetic Information Processing	Folding, sorting and degradation	#N/A	#N/A	#N/A
TRINITY_DN28976_c2_g1	0.805743	blue	ISTL6	GO:0006979	response to oxidative stress	biological_process	Endocytosis	Cellular Processes	Transport and catabolism	#N/A	#N/A	#N/A
TRINITY_DN38503_c1_g3	0.845955	blue	AT5G50350	GO:0006979	response to oxidative stress	biological_process	#N/A	#N/A	#N/A	#N/A	#N/A	#N/A
TRINITY_DN38876_c2_g2	0.970492	blue	FH	GO:0006979	response to oxidative stress	biological_process	Porphyrin and chlorophyll metabolism	Metabolism	Metabolism of cofactors and vitamins	#N/A	#N/A	#N/A
TRINITY_DN39055_c0_g2	0.351108	blue	OXS3	GO:0006979	response to oxidative stress	biological_process	#N/A	#N/A	#N/A	#N/A	#N/A	#N/A
TRINITY_DN39455_c1_g1	0.698068	blue	GPX5	GO:0006979	response to oxidative stress	biological_process	Glutathione metabolism	Metabolism	Metabolism of other amino acids	#N/A	#N/A	#N/A
TRINITY_DN44355_c0_g1	0.646558	blue	GSH1	GO:0010193	response to ozone	biological_process	Glutathione metabolism	Metabolism	Metabolism of other amino acids	#N/A	#N/A	#N/A
TRINITY_DN25126_c0_g2	0.818078	blue	FER4	GO:0000302	response to reactive oxygen species	biological_process	#N/A	#N/A	#N/A	#N/A	#N/A	#N/A
TRINITY_DN27936_c0_g1	0.787826	blue	SIS	GO:0009651	response to salt stress	biological_process	Proteasome	Genetic Information Processing	Folding, sorting and degradation	#N/A	#N/A	#N/A
TRINITY_DN33175_c4_g2	0.766478	blue	AT3G12390	GO:0009651	response to salt stress	biological_process	#N/A	#N/A	#N/A	#N/A	#N/A	#N/A
TRINITY_DN37466_c1_g1	0.619891	blue	AT2G38710	GO:0009651	response to salt stress	biological_process	mRNA surveillance pathway	Genetic Information Processing	Translation	#N/A	#N/A	#N/A
TRINITY_DN37616_c1_g1	0.640313	blue	P5CR	GO:0009651	response to salt stress	biological_process	Biosynthesis of amino acids	Metabolism	Overview	#N/A	#N/A	#N/A
TRINITY_DN40705_c2_g1	0.790099	blue	SIS	GO:0009651	response to salt stress	biological_process	Proteasome	Genetic Information Processing	Folding, sorting and degradation	#N/A	#N/A	#N/A
TRINITY_DN41393_c0_g2	0.824543	blue	PMM	GO:0009651	response to salt stress	biological_process	Fructose and mannose metabolism	Metabolism	Carbohydrate metabolism	#N/A	#N/A	#N/A
TRINITY_DN42356_c0_g1	0.622307	blue	MDA1	GO:0009651	response to salt stress	biological_process	#N/A	#N/A	#N/A	[TR]mTERF:mTERF--NA	#N/A	#N/A
TRINITY_DN46777_c2_g1	0.861199	blue	AT1G16850	GO:0009651	response to salt stress	biological_process	#N/A	#N/A	#N/A	#N/A	#N/A	#N/A
TRINITY_DN24757_c0_g1	0.95652	blue	VIT_09s0002g01150	GO:0042594	response to starvation	biological_process	#N/A	#N/A	#N/A	#N/A	#N/A	#N/A
TRINITY_DN38743_c1_g7	0.644046	blue	AT1G68300	GO:0006950	response to stress	biological_process	#N/A	#N/A	#N/A	#N/A	#N/A	#N/A
TRINITY_DN42448_c0_g5	0.741798	blue	AT1G11360	GO:0006950	response to stress	biological_process	#N/A	#N/A	#N/A	#N/A	#N/A	#N/A
TRINITY_DN43554_c0_g2	0.961521	blue	AT5G57580	GO:0006950	response to stress	biological_process	#N/A	#N/A	#N/A	#N/A	#N/A	#N/A
TRINITY_DN46279_c1_g3	0.878215	blue	BON1	GO:0009266	response to temperature stimulus	biological_process	#N/A	#N/A	#N/A	#N/A	#N/A	#N/A
TRINITY_DN33046_c0_g1	0.871591	blue	ATCSA-1	GO:0010224	response to UV-B	biological_process	Nucleotide excision repair	Genetic Information Processing	Replication and repair	#N/A	#N/A	#N/A
TRINITY_DN30573_c0_g2	0.86207	blue	AT5G38710	GO:0009414	response to water deprivation	biological_process	Arginine and proline metabolism	Metabolism	Amino acid metabolism	#N/A	#N/A	#N/A
TRINITY_DN38412_c1_g2	0.911791	blue	ERD7	GO:0009414	response to water deprivation	biological_process	Endocytosis	Cellular Processes	Transport and catabolism	#N/A	#N/A	#N/A
TRINITY_DN26511_c0_g1	0.855055	blue	GLR3.4	GO:0009611	response to wounding	biological_process	#N/A	#N/A	#N/A	#N/A	#N/A	#N/A
TRINITY_DN27263_c0_g1	0.931141	blue	LEA14	GO:0009611	response to wounding	biological_process	#N/A	#N/A	#N/A	#N/A	#N/A	#N/A
TRINITY_DN36299_c0_g1	0.96388	blue	UBN2	GO:0009611	response to wounding	biological_process	#N/A	#N/A	#N/A	#N/A	#N/A	#N/A
TRINITY_DN39136_c0_g1	0.828284	blue	PAL2	GO:0009611	response to wounding	biological_process	Phenylpropanoid biosynthesis	Metabolism	Biosynthesis of other secondary metabolites	#N/A	#N/A	#N/A
TRINITY_DN42575_c0_g3	0.938899	blue	VIT_16s0098g01270	GO:0030904	retromer complex	cellular_component	Endocytosis	Cellular Processes	Transport and catabolism	#N/A	#N/A	#N/A
TRINITY_DN43643_c2_g1	0.895145	blue	AtPEP2	GO:0043021	ribonucleoprotein complex binding	molecular_function	Ribosome biogenesis in eukaryotes	Genetic Information Processing	Translation	#N/A	#N/A	#N/A
TRINITY_DN42094_c0_g2	0.903966	blue	GLYMA_05G186900	GO:0005971	ribonucleoside-diphosphate reductase complex	cellular_component	Purine metabolism	Metabolism	Nucleotide metabolism	#N/A	#N/A	#N/A
TRINITY_DN32150_c0_g1	0.830782	blue	GLYMA_18G009100	GO:0043023	ribosomal large subunit binding	molecular_function	#N/A	#N/A	#N/A	#N/A	#N/A	#N/A
TRINITY_DN27444_c2_g1	0.903621	blue	POPTR_0014s12490g	GO:0042273	ribosomal large subunit biogenesis	biological_process	#N/A	#N/A	#N/A	#N/A	#N/A	#N/A
TRINITY_DN39847_c3_g1	0.951056	blue	VIT_02s0012g01780	GO:0042273	ribosomal large subunit biogenesis	biological_process	#N/A	#N/A	#N/A	#N/A	#N/A	#N/A
TRINITY_DN46030_c4_g1	0.558702	blue	K4B5W8	GO:0042273	ribosomal large subunit biogenesis	biological_process	RNA degradation	Genetic Information Processing	Folding, sorting and degradation	#N/A	#N/A	#N/A
TRINITY_DN47793_c1_g1	0.729351	blue	VIT_08s0007g07240	GO:0006610	ribosomal protein import into nucleus	biological_process	#N/A	#N/A	#N/A	#N/A	#N/A	#N/A
TRINITY_DN30644_c0_g1	0.599962	blue	GLYMA_10G076400	GO:0000028	ribosomal small subunit assembly	biological_process	Ribosome	Genetic Information Processing	Translation	#N/A	#N/A	#N/A
TRINITY_DN38745_c2_g6	0.747528	blue	EIF6	GO:0000054	ribosomal subunit export from nucleus	biological_process	Ribosome biogenesis in eukaryotes	Genetic Information Processing	Translation	#N/A	#N/A	#N/A
TRINITY_DN29530_c2_g1	0.912965	blue	AT1G16790	GO:0005840	ribosome	cellular_component	#N/A	#N/A	#N/A	#N/A	#N/A	#N/A
TRINITY_DN23892_c0_g1	0.750488	blue	AT3G46020	GO:0003723	RNA binding	molecular_function	RNA transport	Genetic Information Processing	Translation	#N/A	#N/A	#N/A
TRINITY_DN24626_c0_g3	0.696969	blue	FIP1[V]	GO:0003723	RNA binding	molecular_function	mRNA surveillance pathway	Genetic Information Processing	Translation	#N/A	#N/A	#N/A
TRINITY_DN25831_c0_g4	0.895157	blue	AT5G55670	GO:0003723	RNA binding	molecular_function	mRNA surveillance pathway	Genetic Information Processing	Translation	#N/A	#N/A	#N/A
TRINITY_DN26747_c2_g1	0.702353	blue	VIT_03s0038g01600	GO:0003723	RNA binding	molecular_function	#N/A	#N/A	#N/A	#N/A	#N/A	#N/A
TRINITY_DN27596_c0_g2	0.938176	blue	RBM39	GO:0003723	RNA binding	molecular_function	#N/A	#N/A	#N/A	#N/A	#N/A	#N/A
TRINITY_DN32530_c0_g1	0.951921	blue	La1	GO:0003723	RNA binding	molecular_function	#N/A	#N/A	#N/A	#N/A	#N/A	#N/A
TRINITY_DN34340_c1_g2	0.900829	blue	UBA2A	GO:0003723	RNA binding	molecular_function	Spliceosome	Genetic Information Processing	Transcription	#N/A	#N/A	#N/A
TRINITY_DN34845_c0_g1	0.700835	blue	DDL	GO:0003723	RNA binding	molecular_function	Protein processing in endoplasmic reticulum	Genetic Information Processing	Folding, sorting and degradation	#N/A	#N/A	#N/A
TRINITY_DN35420_c2_g1	0.948748	blue	AT5G66010	GO:0003723	RNA binding	molecular_function	#N/A	#N/A	#N/A	#N/A	#N/A	#N/A
TRINITY_DN36414_c0_g2	0.958578	blue	AtRGGA	GO:0003723	RNA binding	molecular_function	#N/A	#N/A	#N/A	#N/A	#N/A	#N/A
TRINITY_DN36895_c1_g3	0.929781	blue	PUM12	GO:0003723	RNA binding	molecular_function	#N/A	#N/A	#N/A	#N/A	#N/A	#N/A
TRINITY_DN37131_c1_g5	0.967478	blue	SPIN1	GO:0003723	RNA binding	molecular_function	#N/A	#N/A	#N/A	#N/A	#N/A	#N/A
TRINITY_DN38072_c2_g1	0.832952	blue	HUA1	GO:0003723	RNA binding	molecular_function	RNA transport	Genetic Information Processing	Translation	[TF]C3H:C3H--NA	#N/A	#N/A
TRINITY_DN39253_c2_g1	0.850532	blue	RBP47B	GO:0003723	RNA binding	molecular_function	RNA transport	Genetic Information Processing	Translation	#N/A	#N/A	#N/A
TRINITY_DN39611_c2_g1	0.679621	blue	CPSF100	GO:0003723	RNA binding	molecular_function	mRNA surveillance pathway	Genetic Information Processing	Translation	#N/A	#N/A	#N/A
TRINITY_DN40387_c0_g1	0.950977	blue	POPTR_0002s18240g	GO:0003723	RNA binding	molecular_function	#N/A	#N/A	#N/A	#N/A	#N/A	#N/A
TRINITY_DN41348_c0_g1	0.905653	blue	VIT_14s0066g00640	GO:0003723	RNA binding	molecular_function	#N/A	#N/A	#N/A	#N/A	#N/A	#N/A
TRINITY_DN41523_c0_g2	0.928897	blue	RBGD3	GO:0003723	RNA binding	molecular_function	Spliceosome	Genetic Information Processing	Transcription	#N/A	#N/A	#N/A
TRINITY_DN43383_c0_g3	0.572716	blue	MOS11	GO:0003723	RNA binding	molecular_function	#N/A	#N/A	#N/A	#N/A	#N/A	#N/A
TRINITY_DN44216_c2_g6	0.874122	blue	AT2G25910	GO:0003723	RNA binding	molecular_function	#N/A	#N/A	#N/A	#N/A	#N/A	#N/A
TRINITY_DN44461_c1_g1	0.643594	blue	VIT_03s0132g00090	GO:0003723	RNA binding	molecular_function	#N/A	#N/A	#N/A	#N/A	#N/A	#N/A
TRINITY_DN44518_c1_g1	0.939162	blue	AtRGGA	GO:0003723	RNA binding	molecular_function	#N/A	#N/A	#N/A	#N/A	#N/A	#N/A
TRINITY_DN45913_c1_g1	0.608438	blue	ECT5	GO:0003723	RNA binding	molecular_function	Protein processing in endoplasmic reticulum	Genetic Information Processing	Folding, sorting and degradation	#N/A	#N/A	#N/A
TRINITY_DN46161_c1_g3	0.944991	blue	La1	GO:0003723	RNA binding	molecular_function	#N/A	#N/A	#N/A	#N/A	#N/A	#N/A
TRINITY_DN46407_c0_g1	0.859497	blue	PUM3	GO:0003723	RNA binding	molecular_function	#N/A	#N/A	#N/A	#N/A	#N/A	#N/A
TRINITY_DN47666_c3_g1	0.771134	blue	LARP1c	GO:0003723	RNA binding	molecular_function	#N/A	#N/A	#N/A	#N/A	#N/A	#N/A
TRINITY_DN40984_c0_g2	0.943724	blue	CP31B	GO:0009451	RNA modification	biological_process	Spliceosome	Genetic Information Processing	Transcription	#N/A	#N/A	#N/A
TRINITY_DN38995_c1_g1	0.611285	blue	VIT_07s0005g02600	GO:0090502	RNA phosphodiester bond hydrolysis, endonucleolytic	biological_process	#N/A	#N/A	#N/A	#N/A	#N/A	#N/A
TRINITY_DN42706_c4_g1	0.849669	blue	VIT_06s0061g01450	GO:0090502	RNA phosphodiester bond hydrolysis, endonucleolytic	biological_process	#N/A	#N/A	#N/A	#N/A	#N/A	#N/A
TRINITY_DN45489_c0_g1	0.785718	blue	VIT_17s0000g04690	GO:0001054	RNA polymerase I activity	molecular_function	#N/A	#N/A	#N/A	#N/A	#N/A	#N/A
TRINITY_DN47503_c3_g1	0.864746	blue	VIT_13s0084g00600	GO:0001054	RNA polymerase I activity	molecular_function	RNA polymerase	Genetic Information Processing	Transcription	#N/A	#N/A	#N/A
TRINITY_DN25857_c1_g1	0.435755	blue	CDKC;1	GO:0008353	RNA polymerase II carboxy-terminal domain kinase activity	molecular_function	Basal transcription factors	Genetic Information Processing	Transcription	#N/A	#N/A	#N/A
TRINITY_DN44947_c1_g1	0.833821	blue	CDKC;1	GO:0008353	RNA polymerase II carboxy-terminal domain kinase activity	molecular_function	#N/A	#N/A	#N/A	#N/A	#N/A	#N/A
TRINITY_DN39733_c2_g1	0.83824	blue	K4B9R4	GO:0001104	RNA polymerase II transcription cofactor activity	molecular_function	Ribosome	Genetic Information Processing	Translation	#N/A	#N/A	#N/A
TRINITY_DN40251_c1_g1	0.830183	blue	VIT_11s0016g01280	GO:0001056	RNA polymerase III activity	molecular_function	RNA polymerase	Genetic Information Processing	Transcription	#N/A	#N/A	#N/A
TRINITY_DN29600_c2_g4	0.87426	blue	POPTR_0017s06030g	GO:0006396	RNA processing	biological_process	Endocytosis	Cellular Processes	Transport and catabolism	[TF]C3H:C3H--NA	#N/A	#N/A
TRINITY_DN35237_c0_g1	0.882726	blue	AT5G23690	GO:0006396	RNA processing	biological_process	#N/A	#N/A	#N/A	#N/A	#N/A	#N/A
TRINITY_DN44489_c0_g1	0.809572	blue	AT2G28450	GO:0006396	RNA processing	biological_process	#N/A	#N/A	#N/A	#N/A	#N/A	#N/A
TRINITY_DN34190_c3_g1	0.952804	blue	K4CHD2	GO:0010501	RNA secondary structure unwinding	biological_process	Spliceosome	Genetic Information Processing	Transcription	#N/A	#N/A	#N/A
TRINITY_DN34212_c0_g2	0.951249	blue	VIT_15s0046g01010	GO:0010501	RNA secondary structure unwinding	biological_process	Spliceosome	Genetic Information Processing	Transcription	#N/A	#N/A	#N/A
TRINITY_DN41076_c0_g2	0.903327	blue	VIT_16s0022g02110	GO:0010501	RNA secondary structure unwinding	biological_process	Spliceosome	Genetic Information Processing	Transcription	#N/A	#N/A	#N/A
TRINITY_DN41588_c2_g1	0.810007	blue	K4B7Z2	GO:0010501	RNA secondary structure unwinding	biological_process	Spliceosome	Genetic Information Processing	Transcription	#N/A	#N/A	#N/A
TRINITY_DN41646_c1_g1	0.765932	blue	VIT_02s0025g04190	GO:0010501	RNA secondary structure unwinding	biological_process	Spliceosome	Genetic Information Processing	Transcription	#N/A	#N/A	#N/A
TRINITY_DN43688_c0_g1	0.730643	blue	POPTR_0005s20820g	GO:0010501	RNA secondary structure unwinding	biological_process	Spliceosome	Genetic Information Processing	Transcription	#N/A	#N/A	#N/A
TRINITY_DN44500_c2_g5	0.895302	blue	VIT_17s0000g04310	GO:0010501	RNA secondary structure unwinding	biological_process	Spliceosome	Genetic Information Processing	Transcription	#N/A	#N/A	#N/A
TRINITY_DN45605_c1_g1	0.935959	blue	VIT_05s0049g02360	GO:0010501	RNA secondary structure unwinding	biological_process	Spliceosome	Genetic Information Processing	Transcription	#N/A	#N/A	#N/A
TRINITY_DN25450_c0_g1	0.717277	blue	K4AXU1	GO:0070039	rRNA (guanosine-2'-O-)-methyltransferase activity	molecular_function	#N/A	#N/A	#N/A	#N/A	#N/A	#N/A
TRINITY_DN35894_c0_g2	0.817284	blue	VIT_08s0007g03890	GO:0019843	rRNA binding	molecular_function	#N/A	#N/A	#N/A	#N/A	#N/A	#N/A
TRINITY_DN34929_c0_g1	0.837048	blue	K4CI93	GO:0006364	rRNA processing	biological_process	Ribosome	Genetic Information Processing	Translation	#N/A	#N/A	#N/A
TRINITY_DN36453_c2_g1	0.689806	blue	RID2	GO:0006364	rRNA processing	biological_process	#N/A	#N/A	#N/A	#N/A	#N/A	#N/A
TRINITY_DN44766_c1_g1	0.71697	blue	MTA	GO:0008757	S-adenosylmethionine-dependent methyltransferase activity	molecular_function	#N/A	#N/A	#N/A	#N/A	#N/A	#N/A
TRINITY_DN35802_c0_g1	0.512489	blue	SEC61	GO:0005784	Sec61 translocon complex	cellular_component	Phagosome	Cellular Processes	Transport and catabolism	#N/A	#N/A	#N/A
TRINITY_DN30939_c5_g1	0.852828	blue	VIT_04s0008g04750	GO:0044550	secondary metabolite biosynthetic process	biological_process	#N/A	#N/A	#N/A	#N/A	#N/A	#N/A
TRINITY_DN32103_c2_g1	0.579542	blue	VIT_18s0001g11560	GO:0044550	secondary metabolite biosynthetic process	biological_process	Limonene and pinene degradation	Metabolism	Metabolism of terpenoids and polyketides	#N/A	#N/A	#N/A
TRINITY_DN38408_c1_g2	0.812468	blue	VIT_17s0000g09510	GO:0044550	secondary metabolite biosynthetic process	biological_process	Linoleic acid metabolism	Metabolism	Lipid metabolism	#N/A	#N/A	#N/A
TRINITY_DN39346_c0_g3	0.832674	blue	GLYMA_09G233400	GO:0044550	secondary metabolite biosynthetic process	biological_process	#N/A	#N/A	#N/A	#N/A	#N/A	#N/A
TRINITY_DN40762_c3_g1	0.845264	blue	VIT_11s0016g00980	GO:0044550	secondary metabolite biosynthetic process	biological_process	Tryptophan metabolism	Metabolism	Amino acid metabolism	#N/A	#N/A	#N/A
TRINITY_DN42000_c0_g1	0.862569	blue	VIT_06s0004g06480	GO:0044550	secondary metabolite biosynthetic process	biological_process	Cyanoamino acid metabolism	Metabolism	Metabolism of other amino acids	#N/A	#N/A	#N/A
TRINITY_DN42234_c0_g1	0.851815	blue	CYP71BE5	GO:0044550	secondary metabolite biosynthetic process	biological_process	Isoflavonoid biosynthesis	Metabolism	Biosynthesis of other secondary metabolites	#N/A	#N/A	#N/A
TRINITY_DN44022_c1_g3	0.920149	blue	VIT_06s0004g06480	GO:0044550	secondary metabolite biosynthetic process	biological_process	Cyanoamino acid metabolism	Metabolism	Metabolism of other amino acids	#N/A	#N/A	#N/A
TRINITY_DN46875_c1_g1	0.747078	blue	K4BR09	GO:0044550	secondary metabolite biosynthetic process	biological_process	#N/A	#N/A	#N/A	#N/A	#N/A	#N/A
TRINITY_DN29575_c0_g1	0.88141	blue	K7L2I6	GO:0050278	sedoheptulose-bisphosphatase activity	molecular_function	#N/A	#N/A	#N/A	#N/A	#N/A	#N/A
TRINITY_DN40369_c3_g1	0.898034	blue	AtLEA4-1	GO:0048316	seed development	biological_process	#N/A	#N/A	#N/A	#N/A	#N/A	#N/A
TRINITY_DN41162_c2_g1	0.65162	blue	APETALA2	GO:0048316	seed development	biological_process	Aminoacyl-tRNA biosynthesis	Genetic Information Processing	Translation	[TF]AP2/ERF-ERF:AP2/ERF->AP2/ERF-ERF--NA	#N/A	#N/A
TRINITY_DN47728_c2_g2	0.910804	blue	ACBP1	GO:0010162	seed dormancy process	biological_process	Endocytosis	Cellular Processes	Transport and catabolism	#N/A	#N/A	#N/A
TRINITY_DN25750_c0_g1	0.732536	blue	CRA1	GO:0010431	seed maturation	biological_process	#N/A	#N/A	#N/A	#N/A	#N/A	#N/A
TRINITY_DN32105_c0_g1	0.617818	blue	PKP-ALPHA	GO:0010431	seed maturation	biological_process	Carbon metabolism	Metabolism	Overview	#N/A	#N/A	#N/A
TRINITY_DN31360_c3_g2	0.624252	blue	SEIPIN1	GO:0010344	seed oilbody biogenesis	biological_process	#N/A	#N/A	#N/A	#N/A	#N/A	#N/A
TRINITY_DN40910_c0_g7	0.932699	blue	K4DCH8	GO:0010344	seed oilbody biogenesis	biological_process	#N/A	#N/A	#N/A	#N/A	#N/A	#N/A
TRINITY_DN31378_c5_g2	0.728045	blue	MTO1	GO:0001887	selenium compound metabolic process	biological_process	Biosynthesis of amino acids	Metabolism	Overview	#N/A	#N/A	#N/A
TRINITY_DN38151_c1_g2	0.78583	blue	K4BK61	GO:0009070	serine family amino acid biosynthetic process	biological_process	Carbon metabolism	Metabolism	Overview	#N/A	#N/A	#N/A
TRINITY_DN25844_c3_g1	0.753099	blue	POPTR_0011s15890g	GO:0004252	serine-type endopeptidase activity	molecular_function	#N/A	#N/A	#N/A	#N/A	#N/A	#N/A
TRINITY_DN41362_c4_g1	0.887056	blue	VIT_11s0016g03870	GO:0004252	serine-type endopeptidase activity	molecular_function	Protein processing in endoplasmic reticulum	Genetic Information Processing	Folding, sorting and degradation	#N/A	#N/A	#N/A
TRINITY_DN43575_c0_g1	0.430073	blue	APH_1148	GO:0004252	serine-type endopeptidase activity	molecular_function	#N/A	#N/A	#N/A	#N/A	#N/A	#N/A
TRINITY_DN44795_c2_g1	0.9565	blue	POPTR_0004s16850g	GO:0004252	serine-type endopeptidase activity	molecular_function	Endocytosis	Cellular Processes	Transport and catabolism	#N/A	#N/A	#N/A
TRINITY_DN46108_c3_g1	0.885862	blue	VIT_04s0044g01970	GO:0004252	serine-type endopeptidase activity	molecular_function	Endocytosis	Cellular Processes	Transport and catabolism	#N/A	#N/A	#N/A
TRINITY_DN29775_c3_g1	0.893514	blue	DEG9	GO:0008236	serine-type peptidase activity	molecular_function	#N/A	#N/A	#N/A	#N/A	#N/A	#N/A
TRINITY_DN31198_c0_g2	0.61993	blue	DEG9	GO:0008236	serine-type peptidase activity	molecular_function	#N/A	#N/A	#N/A	#N/A	#N/A	#N/A
TRINITY_DN43150_c2_g2	0.954252	blue	DEG9	GO:0008236	serine-type peptidase activity	molecular_function	#N/A	#N/A	#N/A	#N/A	#N/A	#N/A
TRINITY_DN44935_c1_g2	0.441851	blue	B5A435	GO:0010334	sesquiterpene synthase activity	molecular_function	Sesquiterpenoid and triterpenoid biosynthesis	Metabolism	Metabolism of terpenoids and polyketides	#N/A	#N/A	#N/A
TRINITY_DN29541_c2_g1	0.670035	blue	VIT_16s0013g00880	GO:0019953	sexual reproduction	biological_process	#N/A	#N/A	#N/A	#N/A	#N/A	#N/A
TRINITY_DN32684_c1_g2	0.864233	blue	VIT_15s0046g02460	GO:0006465	signal peptide processing	biological_process	#N/A	#N/A	#N/A	#N/A	#N/A	#N/A
TRINITY_DN36492_c2_g1	0.850348	blue	AT1G52600	GO:0006465	signal peptide processing	biological_process	Protein export	Genetic Information Processing	Folding, sorting and degradation	#N/A	#N/A	#N/A
TRINITY_DN38366_c5_g1	0.845507	blue	DOT3	GO:0004871	signal transducer activity	molecular_function	Monoterpenoid biosynthesis	Metabolism	Metabolism of terpenoids and polyketides	#N/A	#N/A	#N/A
TRINITY_DN24568_c0_g1	0.492111	blue	AT1G27180	GO:0007165	signal transduction	biological_process	Plant-pathogen interaction	Organismal Systems	Environmental adaptation	#N/A	#N/A	#N/A
TRINITY_DN31448_c1_g1	0.705208	blue	PGIP1	GO:0007165	signal transduction	biological_process	Cyanoamino acid metabolism	Metabolism	Metabolism of other amino acids	#N/A	#N/A	#N/A
TRINITY_DN31821_c0_g2	0.73142	blue	AT2G34930	GO:0007165	signal transduction	biological_process	Plant-pathogen interaction	Organismal Systems	Environmental adaptation	#N/A	#N/A	#N/A
TRINITY_DN33641_c0_g3	0.6176	blue	AT2G34930	GO:0007165	signal transduction	biological_process	Plant-pathogen interaction	Organismal Systems	Environmental adaptation	#N/A	#N/A	#N/A
TRINITY_DN34465_c2_g1	0.964329	blue	AFP2	GO:0007165	signal transduction	biological_process	Endocytosis	Cellular Processes	Transport and catabolism	#N/A	#N/A	#N/A
TRINITY_DN40914_c2_g1	0.58616	blue	RLP7	GO:0007165	signal transduction	biological_process	#N/A	#N/A	#N/A	#N/A	#N/A	#N/A
TRINITY_DN43097_c0_g1	0.809562	blue	VIT_12s0028g03920	GO:0007165	signal transduction	biological_process	#N/A	#N/A	#N/A	#N/A	#N/A	#N/A
TRINITY_DN44595_c1_g1	0.672534	blue	RLP46	GO:0007165	signal transduction	biological_process	Plant-pathogen interaction	Organismal Systems	Environmental adaptation	#N/A	#N/A	#N/A
TRINITY_DN47129_c3_g1	0.678058	blue	PLC2	GO:0007165	signal transduction	biological_process	#N/A	#N/A	#N/A	#N/A	#N/A	#N/A
TRINITY_DN41905_c0_g5	0.797493	blue	AT3G18580	GO:0003697	single-stranded DNA binding	molecular_function	DNA replication	Genetic Information Processing	Replication and repair	#N/A	#N/A	#N/A
TRINITY_DN32504_c0_g5	0.731449	blue	RABC2A	GO:0007264	small GTPase mediated signal transduction	biological_process	Endocytosis	Cellular Processes	Transport and catabolism	#N/A	#N/A	#N/A
TRINITY_DN39184_c1_g1	0.804979	blue	RAN3	GO:0007264	small GTPase mediated signal transduction	biological_process	RNA transport	Genetic Information Processing	Translation	#N/A	#N/A	#N/A
TRINITY_DN46022_c2_g1	0.878086	blue	ARFB1C	GO:0007264	small GTPase mediated signal transduction	biological_process	Endocytosis	Cellular Processes	Transport and catabolism	#N/A	#N/A	#N/A
TRINITY_DN46434_c0_g3	0.733158	blue	RAB18	GO:0007264	small GTPase mediated signal transduction	biological_process	Endocytosis	Cellular Processes	Transport and catabolism	#N/A	#N/A	#N/A
TRINITY_DN27339_c0_g1	0.878257	blue	K4BKD5	GO:0032040	small-subunit processome	cellular_component	Ribosome biogenesis in eukaryotes	Genetic Information Processing	Translation	#N/A	#N/A	#N/A
TRINITY_DN35491_c3_g3	0.783747	blue	C6T9V6	GO:0032040	small-subunit processome	cellular_component	Ribosome biogenesis in eukaryotes	Genetic Information Processing	Translation	#N/A	#N/A	#N/A
TRINITY_DN36914_c0_g2	0.884433	blue	VIT_01s0011g00070	GO:0032040	small-subunit processome	cellular_component	#N/A	#N/A	#N/A	#N/A	#N/A	#N/A
TRINITY_DN37942_c0_g1	0.831694	blue	K4BF00	GO:0032040	small-subunit processome	cellular_component	Ribosome biogenesis in eukaryotes	Genetic Information Processing	Translation	#N/A	#N/A	#N/A
TRINITY_DN39260_c0_g2	0.868403	blue	VIT_02s0025g03970	GO:0032040	small-subunit processome	cellular_component	#N/A	#N/A	#N/A	#N/A	#N/A	#N/A
TRINITY_DN29314_c2_g1	0.831705	blue	VIT_10s0003g04610	GO:0030515	snoRNA binding	molecular_function	Ubiquitin mediated proteolysis	Genetic Information Processing	Folding, sorting and degradation	#N/A	#N/A	#N/A
TRINITY_DN38784_c2_g1	0.715381	blue	VIT_10s0116g01560	GO:0030515	snoRNA binding	molecular_function	Ribosome biogenesis in eukaryotes	Genetic Information Processing	Translation	#N/A	#N/A	#N/A
TRINITY_DN44611_c2_g3	0.678647	blue	VIT_14s0030g01270	GO:0030515	snoRNA binding	molecular_function	Ribosome biogenesis in eukaryotes	Genetic Information Processing	Translation	#N/A	#N/A	#N/A
TRINITY_DN46897_c1_g1	0.902497	blue	VIT_16s0098g01370	GO:0035614	snRNA stem-loop binding	molecular_function	#N/A	#N/A	#N/A	#N/A	#N/A	#N/A
TRINITY_DN26956_c0_g3	0.701525	blue	NRP2	GO:0016444	somatic cell DNA recombination	biological_process	#N/A	#N/A	#N/A	#N/A	#N/A	#N/A
TRINITY_DN43077_c0_g1	0.868974	blue	psme4a	GO:1990111	spermatoproteasome complex	cellular_component	Proteasome	Genetic Information Processing	Folding, sorting and degradation	#N/A	#N/A	#N/A
TRINITY_DN45685_c0_g1	0.555388	blue	SHT	GO:0080072	spermidine:sinapoyl CoA N-acyltransferase activity	molecular_function	Phenylpropanoid biosynthesis	Metabolism	Biosynthesis of other secondary metabolites	#N/A	#N/A	#N/A
TRINITY_DN45685_c0_g2	0.534726	blue	SHT	GO:0080072	spermidine:sinapoyl CoA N-acyltransferase activity	molecular_function	Phenylpropanoid biosynthesis	Metabolism	Biosynthesis of other secondary metabolites	#N/A	#N/A	#N/A
TRINITY_DN37573_c3_g2	0.537194	blue	VIT_14s0083g00580	GO:0006597	spermine biosynthetic process	biological_process	Cysteine and methionine metabolism	Metabolism	Amino acid metabolism	#N/A	#N/A	#N/A
TRINITY_DN40478_c5_g1	0.73995	blue	TSC10A	GO:0030148	sphingolipid biosynthetic process	biological_process	Sphingolipid metabolism	Metabolism	Lipid metabolism	#N/A	#N/A	#N/A
TRINITY_DN26718_c0_g2	0.767667	blue	SBH1	GO:0000170	sphingosine hydroxylase activity	molecular_function	Sphingolipid metabolism	Metabolism	Lipid metabolism	#N/A	#N/A	#N/A
TRINITY_DN26527_c1_g3	0.792489	blue	MOR1	GO:0005819	spindle	cellular_component	#N/A	#N/A	#N/A	#N/A	#N/A	#N/A
TRINITY_DN36219_c0_g5	0.964538	blue	RAC3	GO:0005819	spindle	cellular_component	Phenylpropanoid biosynthesis	Metabolism	Biosynthesis of other secondary metabolites	#N/A	#N/A	#N/A
TRINITY_DN37614_c1_g3	0.781654	blue	AUG1	GO:0051225	spindle assembly	biological_process	#N/A	#N/A	#N/A	#N/A	#N/A	#N/A
TRINITY_DN47245_c0_g3	0.701955	blue	AUG3	GO:0051225	spindle assembly	biological_process	Protein processing in endoplasmic reticulum	Genetic Information Processing	Folding, sorting and degradation	#N/A	#N/A	#N/A
TRINITY_DN28265_c1_g1	0.8664	blue	POPTR_0006s26940g	GO:0005681	spliceosomal complex	cellular_component	RNA transport	Genetic Information Processing	Translation	#N/A	#N/A	#N/A
TRINITY_DN45163_c3_g1	0.878165	blue	POPTR_0006s26940g	GO:0005681	spliceosomal complex	cellular_component	RNA transport	Genetic Information Processing	Translation	#N/A	#N/A	#N/A
TRINITY_DN46240_c2_g2	0.778162	blue	AT5G63440	GO:0005681	spliceosomal complex	cellular_component	#N/A	#N/A	#N/A	#N/A	#N/A	#N/A
TRINITY_DN46331_c1_g3	0.626568	blue	VIT_04s0008g05330	GO:0005681	spliceosomal complex	cellular_component	RNA transport	Genetic Information Processing	Translation	#N/A	#N/A	#N/A
TRINITY_DN40871_c1_g2	0.931666	blue	VIT_15s0048g02700	GO:0000245	spliceosomal complex assembly	biological_process	RNA transport	Genetic Information Processing	Translation	#N/A	#N/A	#N/A
TRINITY_DN41216_c1_g3	0.881313	blue	VIT_06s0080g00470	GO:0000245	spliceosomal complex assembly	biological_process	#N/A	#N/A	#N/A	#N/A	#N/A	#N/A
TRINITY_DN40509_c1_g2	0.877332	blue	AT5G62290	GO:0000387	spliceosomal snRNP assembly	biological_process	RNA transport	Genetic Information Processing	Translation	#N/A	#N/A	#N/A
TRINITY_DN29901_c1_g1	0.870229	blue	AT1G15330	GO:0048443	stamen development	biological_process	#N/A	#N/A	#N/A	#N/A	#N/A	#N/A
TRINITY_DN40989_c1_g3	0.895459	blue	CT-BMY	GO:0005983	starch catabolic process	biological_process	Starch and sucrose metabolism	Metabolism	Carbohydrate metabolism	#N/A	#N/A	#N/A
TRINITY_DN45295_c1_g1	0.47584	blue	SBE1	GO:0005982	starch metabolic process	biological_process	Starch and sucrose metabolism	Metabolism	Carbohydrate metabolism	#N/A	#N/A	#N/A
TRINITY_DN41712_c2_g2	0.69548	blue	HSD5	GO:0006694	steroid biosynthetic process	biological_process	#N/A	#N/A	#N/A	#N/A	#N/A	#N/A
TRINITY_DN42570_c5_g1	0.966358	blue	K4C5W4	GO:0016125	sterol metabolic process	biological_process	Brassinosteroid biosynthesis	Metabolism	Metabolism of terpenoids and polyketides	#N/A	#N/A	#N/A
TRINITY_DN47239_c1_g2	0.833456	blue	POPTR_0004s11680g	GO:0016125	sterol metabolic process	biological_process	Brassinosteroid biosynthesis	Metabolism	Metabolism of terpenoids and polyketides	#N/A	#N/A	#N/A
TRINITY_DN47239_c1_g4	0.797629	blue	GLYMA_19G033900	GO:0016125	sterol metabolic process	biological_process	Brassinosteroid biosynthesis	Metabolism	Metabolism of terpenoids and polyketides	#N/A	#N/A	#N/A
TRINITY_DN40368_c2_g5	0.832133	blue	VIT_15s0048g00380	GO:0042148	strand invasion	biological_process	Homologous recombination	Genetic Information Processing	Replication and repair	#N/A	#N/A	#N/A
TRINITY_DN33167_c0_g1	0.921665	blue	VIT_07s0005g00610	GO:0005200	structural constituent of cytoskeleton	molecular_function	#N/A	#N/A	#N/A	#N/A	#N/A	#N/A
TRINITY_DN37015_c1_g5	0.93215	blue	K4BJP9	GO:0017056	structural constituent of nuclear pore	molecular_function	RNA transport	Genetic Information Processing	Translation	#N/A	#N/A	#N/A
TRINITY_DN28135_c0_g2	0.896458	blue	VIT_04s0023g03210	GO:0003735	structural constituent of ribosome	molecular_function	Ribosome	Genetic Information Processing	Translation	#N/A	#N/A	#N/A
TRINITY_DN28708_c1_g8	0.750206	blue	POPTR_0010s20140g	GO:0003735	structural constituent of ribosome	molecular_function	Ribosome	Genetic Information Processing	Translation	#N/A	#N/A	#N/A
TRINITY_DN28713_c1_g2	0.716329	blue	VIT_14s0060g02110	GO:0003735	structural constituent of ribosome	molecular_function	Ribosome	Genetic Information Processing	Translation	#N/A	#N/A	#N/A
TRINITY_DN29164_c0_g4	0.915417	blue	VIT_12s0034g01000	GO:0003735	structural constituent of ribosome	molecular_function	#N/A	#N/A	#N/A	#N/A	#N/A	#N/A
TRINITY_DN29217_c1_g4	0.816735	blue	VIT_14s0066g00560	GO:0003735	structural constituent of ribosome	molecular_function	Ribosome	Genetic Information Processing	Translation	#N/A	#N/A	#N/A
TRINITY_DN29433_c2_g2	0.816232	blue	VIT_02s0025g00310	GO:0003735	structural constituent of ribosome	molecular_function	Ribosome	Genetic Information Processing	Translation	#N/A	#N/A	#N/A
TRINITY_DN29444_c2_g1	0.744701	blue	GLYMA_10G233900	GO:0003735	structural constituent of ribosome	molecular_function	Ribosome	Genetic Information Processing	Translation	#N/A	#N/A	#N/A
TRINITY_DN29643_c2_g1	0.754286	blue	VIT_09s0002g01460	GO:0003735	structural constituent of ribosome	molecular_function	Ribosome	Genetic Information Processing	Translation	#N/A	#N/A	#N/A
TRINITY_DN30149_c3_g2	0.792653	blue	VIT_16s0013g02020	GO:0003735	structural constituent of ribosome	molecular_function	Ribosome	Genetic Information Processing	Translation	#N/A	#N/A	#N/A
TRINITY_DN30773_c0_g8	0.611505	blue	POPTR_0011s07390g	GO:0003735	structural constituent of ribosome	molecular_function	Ribosome	Genetic Information Processing	Translation	#N/A	#N/A	#N/A
TRINITY_DN32388_c1_g2	0.890897	blue	K4BP37	GO:0003735	structural constituent of ribosome	molecular_function	Ribosome	Genetic Information Processing	Translation	#N/A	#N/A	#N/A
TRINITY_DN32879_c2_g2	0.721487	blue	VIT_05s0077g01220	GO:0003735	structural constituent of ribosome	molecular_function	Ribosome	Genetic Information Processing	Translation	#N/A	#N/A	#N/A
TRINITY_DN33572_c0_g1	0.808594	blue	VIT_07s0141g00710	GO:0003735	structural constituent of ribosome	molecular_function	Ribosome	Genetic Information Processing	Translation	#N/A	#N/A	#N/A
TRINITY_DN34543_c2_g2	0.726261	blue	K4AWT4	GO:0003735	structural constituent of ribosome	molecular_function	Ribosome	Genetic Information Processing	Translation	#N/A	#N/A	#N/A
TRINITY_DN34772_c0_g1	0.687526	blue	Sb01g047680	GO:0003735	structural constituent of ribosome	molecular_function	Ribosome	Genetic Information Processing	Translation	#N/A	#N/A	#N/A
TRINITY_DN35034_c3_g2	0.768956	blue	K4CE04	GO:0003735	structural constituent of ribosome	molecular_function	Ribosome	Genetic Information Processing	Translation	#N/A	#N/A	#N/A
TRINITY_DN36942_c0_g2	0.952502	blue	POPTR_0002s25930g	GO:0003735	structural constituent of ribosome	molecular_function	Ribosome	Genetic Information Processing	Translation	#N/A	#N/A	#N/A
TRINITY_DN37085_c1_g1	0.915555	blue	POPTR_0002s14250g	GO:0003735	structural constituent of ribosome	molecular_function	Ribosome	Genetic Information Processing	Translation	#N/A	#N/A	#N/A
TRINITY_DN37502_c0_g2	0.747005	blue	GLYMA_19G028700	GO:0003735	structural constituent of ribosome	molecular_function	Ribosome	Genetic Information Processing	Translation	#N/A	#N/A	#N/A
TRINITY_DN40404_c1_g2	0.624413	blue	BRADI2G23110	GO:0003735	structural constituent of ribosome	molecular_function	Ribosome	Genetic Information Processing	Translation	#N/A	#N/A	#N/A
TRINITY_DN40982_c5_g1	0.60161	blue	GLYMA_01G222100	GO:0003735	structural constituent of ribosome	molecular_function	Ribosome	Genetic Information Processing	Translation	#N/A	#N/A	#N/A
TRINITY_DN42037_c1_g2	0.881627	blue	POPTR_0005s24120g	GO:0003735	structural constituent of ribosome	molecular_function	Ribosome	Genetic Information Processing	Translation	#N/A	#N/A	#N/A
TRINITY_DN45846_c0_g1	0.840056	blue	GLYMA_08G327500	GO:0003735	structural constituent of ribosome	molecular_function	Ribosome	Genetic Information Processing	Translation	#N/A	#N/A	#N/A
TRINITY_DN37019_c5_g1	0.775427	blue	NFU4	GO:0005198	structural molecule activity	molecular_function	#N/A	#N/A	#N/A	#N/A	#N/A	#N/A
TRINITY_DN40094_c2_g1	0.899534	blue	AT5G47180	GO:0005198	structural molecule activity	molecular_function	#N/A	#N/A	#N/A	#N/A	#N/A	#N/A
TRINITY_DN36641_c4_g1	0.798906	blue	VIT_09s0054g01610	GO:0022891	substrate-specific transmembrane transporter activity	molecular_function	Sesquiterpenoid and triterpenoid biosynthesis	Metabolism	Metabolism of terpenoids and polyketides	#N/A	#N/A	#N/A
TRINITY_DN39068_c1_g3	0.731353	blue	K4CB11	GO:0009013	succinate-semialdehyde dehydrogenase [NAD(P)+] activity	molecular_function	Carbon metabolism	Metabolism	Overview	#N/A	#N/A	#N/A
TRINITY_DN41991_c0_g2	0.823947	blue	A/N-InvB	GO:0004575	sucrose alpha-glucosidase activity	molecular_function	Ribosome	Genetic Information Processing	Translation	#N/A	#N/A	#N/A
TRINITY_DN34339_c0_g2	0.766914	blue	VIT_07s0104g00830	GO:0005351	sugar:proton symporter activity	molecular_function	#N/A	#N/A	#N/A	#N/A	#N/A	#N/A
TRINITY_DN39949_c0_g3	0.86279	blue	SUC2	GO:0005351	sugar:proton symporter activity	molecular_function	#N/A	#N/A	#N/A	#N/A	#N/A	#N/A
TRINITY_DN43280_c0_g3	0.607639	blue	TMT2	GO:0005351	sugar:proton symporter activity	molecular_function	#N/A	#N/A	#N/A	#N/A	#N/A	#N/A
TRINITY_DN36916_c0_g3	0.798475	blue	POPTR_0018s07010g	GO:0000103	sulfate assimilation	biological_process	#N/A	#N/A	#N/A	#N/A	#N/A	#N/A
TRINITY_DN45361_c1_g1	0.693932	blue	SBP1	GO:0000103	sulfate assimilation	biological_process	#N/A	#N/A	#N/A	#N/A	#N/A	#N/A
TRINITY_DN39360_c0_g1	0.649532	blue	MIOX1	GO:0006949	syncytium formation	biological_process	Ascorbate and aldarate metabolism	Metabolism	Carbohydrate metabolism	#N/A	#N/A	#N/A
TRINITY_DN45479_c0_g1	0.916958	blue	VIT_08s0105g00450	GO:0019905	syntaxin binding	molecular_function	#N/A	#N/A	#N/A	#N/A	#N/A	#N/A
TRINITY_DN38688_c0_g1	0.748072	blue	VIT_09s0002g00170	GO:0017025	TBP-class protein binding	molecular_function	Proteasome	Genetic Information Processing	Folding, sorting and degradation	#N/A	#N/A	#N/A
TRINITY_DN38843_c1_g1	0.906778	blue	K4CAL7	GO:0017025	TBP-class protein binding	molecular_function	Proteasome	Genetic Information Processing	Folding, sorting and degradation	#N/A	#N/A	#N/A
TRINITY_DN40677_c3_g2	0.895835	blue	BRADI3G07700	GO:0017025	TBP-class protein binding	molecular_function	Proteasome	Genetic Information Processing	Folding, sorting and degradation	#N/A	#N/A	#N/A
TRINITY_DN44830_c3_g4	0.931519	blue	POPTR_0002s03280g	GO:0017025	TBP-class protein binding	molecular_function	Proteasome	Genetic Information Processing	Folding, sorting and degradation	#N/A	#N/A	#N/A
TRINITY_DN41832_c3_g1	0.938838	blue	XLG3	GO:0009652	thigmotropism	biological_process	#N/A	#N/A	#N/A	#N/A	#N/A	#N/A
TRINITY_DN33937_c0_g1	0.948971	blue	NTRC	GO:0004791	thioredoxin-disulfide reductase activity	molecular_function	Pyrimidine metabolism	Metabolism	Nucleotide metabolism	#N/A	#N/A	#N/A
TRINITY_DN35526_c1_g1	0.811849	blue	VIT_19s0015g01220	GO:0000445	THO complex part of transcription export complex	cellular_component	RNA transport	Genetic Information Processing	Translation	#N/A	#N/A	#N/A
TRINITY_DN25541_c2_g1	0.578494	blue	AT4G00590	GO:0004298	threonine-type endopeptidase activity	molecular_function	#N/A	#N/A	#N/A	#N/A	#N/A	#N/A
TRINITY_DN33293_c2_g1	0.945863	blue	PSBR	GO:0009579	thylakoid	cellular_component	Photosynthesis	Metabolism	Energy metabolism	#N/A	#N/A	#N/A
TRINITY_DN34057_c2_g1	0.905077	blue	MOD1	GO:0009579	thylakoid	cellular_component	Fatty acid metabolism	Metabolism	Overview	#N/A	#N/A	#N/A
TRINITY_DN39376_c1_g4	0.696254	blue	PPa6	GO:0009579	thylakoid	cellular_component	Oxidative phosphorylation	Metabolism	Energy metabolism	#N/A	#N/A	#N/A
TRINITY_DN44364_c1_g3	0.546637	blue	AT5G11710	GO:0009579	thylakoid	cellular_component	Endocytosis	Cellular Processes	Transport and catabolism	#N/A	#N/A	#N/A
TRINITY_DN25755_c0_g4	0.782212	blue	VIT_15s0024g01540	GO:0009407	toxin catabolic process	biological_process	Glutathione metabolism	Metabolism	Metabolism of other amino acids	#N/A	#N/A	#N/A
TRINITY_DN46822_c0_g2	0.906319	blue	RBGA5	GO:0001072	transcription antitermination factor activity, RNA binding	molecular_function	Spliceosome	Genetic Information Processing	Transcription	#N/A	#N/A	#N/A
TRINITY_DN34850_c2_g2	0.715864	blue	POPTR_0019s01790g	GO:0006368	transcription elongation from RNA polymerase II promoter	biological_process	#N/A	#N/A	#N/A	[TR]IWS1:IWS1--NA	#N/A	#N/A
TRINITY_DN26227_c2_g2	0.857369	blue	VIT_08s0056g00050	GO:0003700	transcription factor activity, sequence-specific DNA binding	molecular_function	Plant hormone signal transduction	Environmental Information Processing	Signal transduction	#N/A	#N/A	#N/A
TRINITY_DN26884_c6_g4	0.849874	blue	MBS1	GO:0003700	transcription factor activity, sequence-specific DNA binding	molecular_function	#N/A	#N/A	#N/A	#N/A	#N/A	#N/A
TRINITY_DN34098_c1_g1	0.948067	blue	NF-YC11	GO:0003700	transcription factor activity, sequence-specific DNA binding	molecular_function	#N/A	#N/A	#N/A	[TF]NF-YC:NF-Y->NF-YC--NA	#N/A	#N/A
TRINITY_DN36577_c0_g1	0.784516	blue	AT5G04840	GO:0003700	transcription factor activity, sequence-specific DNA binding	molecular_function	Protein processing in endoplasmic reticulum	Genetic Information Processing	Folding, sorting and degradation	#N/A	#N/A	#N/A
TRINITY_DN37486_c0_g1	0.801534	blue	VIT_11s0016g02410	GO:0003700	transcription factor activity, sequence-specific DNA binding	molecular_function	#N/A	#N/A	#N/A	[TF]MYB-related:MYB->MYB-related--NA	#N/A	#N/A
TRINITY_DN38873_c0_g2	0.776482	blue	AT3G12130	GO:0003700	transcription factor activity, sequence-specific DNA binding	molecular_function	Pentose and glucuronate interconversions	Metabolism	Carbohydrate metabolism	[TF]C3H:C3H--NA	#N/A	#N/A
TRINITY_DN41041_c0_g1	0.600514	blue	AT4G31270	GO:0003700	transcription factor activity, sequence-specific DNA binding	molecular_function	#N/A	#N/A	#N/A	#N/A	#N/A	#N/A
TRINITY_DN41173_c3_g1	0.856201	blue	SIGC	GO:0003700	transcription factor activity, sequence-specific DNA binding	molecular_function	Aminoacyl-tRNA biosynthesis	Genetic Information Processing	Translation	#N/A	#N/A	#N/A
TRINITY_DN41708_c2_g1	0.820723	blue	POPTR_0011s02940g	GO:0003700	transcription factor activity, sequence-specific DNA binding	molecular_function	#N/A	#N/A	#N/A	#N/A	#N/A	#N/A
TRINITY_DN42238_c1_g1	0.816321	blue	OZF1	GO:0003700	transcription factor activity, sequence-specific DNA binding	molecular_function	#N/A	#N/A	#N/A	[TF]C3H:C3H--NA	#N/A	#N/A
TRINITY_DN47637_c3_g2	0.890318	blue	HMGB2	GO:0003700	transcription factor activity, sequence-specific DNA binding	molecular_function	Base excision repair	Genetic Information Processing	Replication and repair	#N/A	#N/A	#N/A
TRINITY_DN7172_c0_g1	0.943971	blue	Q9FYW2	GO:0003700	transcription factor activity, sequence-specific DNA binding	molecular_function	#N/A	#N/A	#N/A	#N/A	#N/A	#N/A
TRINITY_DN40654_c0_g1	0.717794	blue	VIT_13s0084g00700	GO:0006384	transcription initiation from RNA polymerase III promoter	biological_process	#N/A	#N/A	#N/A	#N/A	#N/A	#N/A
TRINITY_DN28008_c2_g6	0.679725	blue	DREB5	GO:0044212	transcription regulatory region DNA binding	molecular_function	Plant-pathogen interaction	Organismal Systems	Environmental adaptation	#N/A	#N/A	#N/A
TRINITY_DN37960_c3_g3	0.820531	blue	AT2G44730	GO:0044212	transcription regulatory region DNA binding	molecular_function	#N/A	#N/A	#N/A	#N/A	#N/A	#N/A
TRINITY_DN35395_c2_g1	0.944452	blue	VIT_04s0008g04190	GO:0000976	transcription regulatory region sequence-specific DNA binding	molecular_function	Glycerolipid metabolism	Metabolism	Lipid metabolism	#N/A	#N/A	#N/A
TRINITY_DN37350_c0_g1	0.883781	blue	VIT_04s0008g04190	GO:0000976	transcription regulatory region sequence-specific DNA binding	molecular_function	#N/A	#N/A	#N/A	#N/A	#N/A	#N/A
TRINITY_DN24735_c0_g1	0.865346	blue	RR17	GO:0006351	transcription, DNA-templated	biological_process	Plant hormone signal transduction	Environmental Information Processing	Signal transduction	#N/A	#N/A	#N/A
TRINITY_DN25018_c0_g1	0.881224	blue	ERF1	GO:0006351	transcription, DNA-templated	biological_process	Plant hormone signal transduction	Environmental Information Processing	Signal transduction	#N/A	#N/A	#N/A
TRINITY_DN25436_c3_g1	0.528203	blue	AT5G45580	GO:0006351	transcription, DNA-templated	biological_process	RNA transport	Genetic Information Processing	Translation	#N/A	#N/A	#N/A
TRINITY_DN26483_c0_g3	0.689361	blue	WRKY3	GO:0006351	transcription, DNA-templated	biological_process	Plant-pathogen interaction	Organismal Systems	Environmental adaptation	#N/A	#N/A	#N/A
TRINITY_DN27082_c5_g4	0.969719	blue	ASR3	GO:0006351	transcription, DNA-templated	biological_process	#N/A	#N/A	#N/A	#N/A	#N/A	#N/A
TRINITY_DN27114_c2_g3	0.717361	blue	BLH7	GO:0006351	transcription, DNA-templated	biological_process	#N/A	#N/A	#N/A	#N/A	#N/A	#N/A
TRINITY_DN27431_c1_g1	0.714002	blue	bHLH106	GO:0006351	transcription, DNA-templated	biological_process	Plant hormone signal transduction	Environmental Information Processing	Signal transduction	#N/A	#N/A	#N/A
TRINITY_DN28411_c3_g2	0.727038	blue	PRR7	GO:0006351	transcription, DNA-templated	biological_process	Circadian rhythm - plant	Organismal Systems	Environmental adaptation	#N/A	#N/A	#N/A
TRINITY_DN29142_c6_g1	0.889951	blue	CPC	GO:0006351	transcription, DNA-templated	biological_process	Circadian rhythm - plant	Organismal Systems	Environmental adaptation	#N/A	#N/A	#N/A
TRINITY_DN29201_c2_g3	0.72546	blue	HB34	GO:0006351	transcription, DNA-templated	biological_process	#N/A	#N/A	#N/A	[TF]zf-HD:zf-HD--NA	#N/A	#N/A
TRINITY_DN29995_c1_g2	0.503716	blue	HB51	GO:0006351	transcription, DNA-templated	biological_process	Vitamin B6 metabolism	Metabolism	Metabolism of cofactors and vitamins	[TF]HB-HD-ZIP:HB->HB-HD-ZIP--NA	#N/A	#N/A
TRINITY_DN30013_c0_g2	0.694471	blue	NAP	GO:0006351	transcription, DNA-templated	biological_process	RNA degradation	Genetic Information Processing	Folding, sorting and degradation	#N/A	#N/A	#N/A
TRINITY_DN30123_c1_g2	0.922463	blue	HB-12	GO:0006351	transcription, DNA-templated	biological_process	Vitamin B6 metabolism	Metabolism	Metabolism of cofactors and vitamins	[TF]HB-HD-ZIP:HB->HB-HD-ZIP--NA	#N/A	#N/A
TRINITY_DN30892_c0_g3	0.759547	blue	ABI5	GO:0006351	transcription, DNA-templated	biological_process	Plant hormone signal transduction	Environmental Information Processing	Signal transduction	#N/A	#N/A	#N/A
TRINITY_DN31094_c1_g2	0.732333	blue	HB22	GO:0006351	transcription, DNA-templated	biological_process	#N/A	#N/A	#N/A	[TF]zf-HD:zf-HD--NA	#N/A	#N/A
TRINITY_DN31229_c2_g1	0.836901	blue	NAC044	GO:0006351	transcription, DNA-templated	biological_process	#N/A	#N/A	#N/A	[TF]NAC:NAC--NA	#N/A	#N/A
TRINITY_DN31282_c0_g2	0.793601	blue	WRKY20	GO:0006351	transcription, DNA-templated	biological_process	Plant-pathogen interaction	Organismal Systems	Environmental adaptation	[TF]WRKY:WRKY--NA	#N/A	#N/A
TRINITY_DN31321_c1_g2	0.97133	blue	MSI3	GO:0006351	transcription, DNA-templated	biological_process	Peroxisome	Cellular Processes	Transport and catabolism	#N/A	#N/A	#N/A
TRINITY_DN32486_c0_g1	0.685825	blue	AIF3	GO:0006351	transcription, DNA-templated	biological_process	#N/A	#N/A	#N/A	#N/A	#N/A	#N/A
TRINITY_DN32557_c3_g4	0.524508	blue	NF-YA9	GO:0006351	transcription, DNA-templated	biological_process	Aminoacyl-tRNA biosynthesis	Genetic Information Processing	Translation	[TF]NF-YA:NF-Y->NF-YA--NA	#N/A	#N/A
TRINITY_DN32675_c7_g1	0.950026	blue	AT2G17410	GO:0006351	transcription, DNA-templated	biological_process	#N/A	#N/A	#N/A	#N/A	#N/A	#N/A
TRINITY_DN33024_c2_g1	0.950573	blue	BZIP9	GO:0006351	transcription, DNA-templated	biological_process	#N/A	#N/A	#N/A	[TF]bZIP:bZIP--NA	#N/A	#N/A
TRINITY_DN33682_c1_g1	0.724548	blue	SMXL4	GO:0006351	transcription, DNA-templated	biological_process	#N/A	#N/A	#N/A	#N/A	#N/A	#N/A
TRINITY_DN34412_c1_g3	0.69115	blue	LNK1	GO:0006351	transcription, DNA-templated	biological_process	#N/A	#N/A	#N/A	#N/A	#N/A	#N/A
TRINITY_DN34630_c1_g4	0.802577	blue	AT4G18690	GO:0006351	transcription, DNA-templated	biological_process	#N/A	#N/A	#N/A	#N/A	#N/A	#N/A
TRINITY_DN35942_c3_g3	0.850123	blue	ABR1	GO:0006351	transcription, DNA-templated	biological_process	#N/A	#N/A	#N/A	[TF]AP2/ERF-ERF:AP2/ERF->AP2/ERF-ERF--NA	#N/A	#N/A
TRINITY_DN35977_c0_g1	0.761929	blue	AT4G29930	GO:0006351	transcription, DNA-templated	biological_process	Plant hormone signal transduction	Environmental Information Processing	Signal transduction	[TF]bHLH:bHLH--NA	#N/A	#N/A
TRINITY_DN36221_c2_g4	0.945071	blue	MYB48	GO:0006351	transcription, DNA-templated	biological_process	Plant-pathogen interaction	Organismal Systems	Environmental adaptation	[TF]MYB-related:MYB->MYB-related--NA	#N/A	#N/A
TRINITY_DN36221_c2_g5	0.89943	blue	MYB48	GO:0006351	transcription, DNA-templated	biological_process	Circadian rhythm - plant	Organismal Systems	Environmental adaptation	[TF]MYB-related:MYB->MYB-related--NA	#N/A	#N/A
TRINITY_DN36291_c1_g2	0.855592	blue	AT1G10610	GO:0006351	transcription, DNA-templated	biological_process	Pentose and glucuronate interconversions	Metabolism	Carbohydrate metabolism	[TF]bHLH:bHLH--NA	#N/A	#N/A
TRINITY_DN36467_c1_g1	0.69612	blue	MYB98	GO:0006351	transcription, DNA-templated	biological_process	#N/A	#N/A	#N/A	[TF]MYB:MYB->MYB--NA	#N/A	#N/A
TRINITY_DN36758_c2_g3	0.882811	blue	AT5G18450	GO:0006351	transcription, DNA-templated	biological_process	Plant-pathogen interaction	Organismal Systems	Environmental adaptation	[TF]AP2/ERF-ERF:AP2/ERF->AP2/ERF-ERF--NA	#N/A	#N/A
TRINITY_DN36844_c1_g1	0.905377	blue	HSFA1E	GO:0006351	transcription, DNA-templated	biological_process	#N/A	#N/A	#N/A	[TF]HSF:HSF--NA	#N/A	#N/A
TRINITY_DN37208_c0_g1	0.771997	blue	ARF2	GO:0006351	transcription, DNA-templated	biological_process	Plant hormone signal transduction	Environmental Information Processing	Signal transduction	[TF]B3-ARF:B3->B3-ARF--NA	#N/A	#N/A
TRINITY_DN37304_c1_g3	0.953005	blue	ASR3	GO:0006351	transcription, DNA-templated	biological_process	#N/A	#N/A	#N/A	[TF]Trihelix:Trihelix--NA	#N/A	#N/A
TRINITY_DN37365_c2_g1	0.84915	blue	AGO4	GO:0006351	transcription, DNA-templated	biological_process	#N/A	#N/A	#N/A	#N/A	#N/A	#N/A
TRINITY_DN37740_c5_g2	0.949682	blue	MYB48	GO:0006351	transcription, DNA-templated	biological_process	#N/A	#N/A	#N/A	#N/A	#N/A	#N/A
TRINITY_DN38256_c1_g1	0.891213	blue	TPR1	GO:0006351	transcription, DNA-templated	biological_process	Ribosome biogenesis in eukaryotes	Genetic Information Processing	Translation	#N/A	#N/A	#N/A
TRINITY_DN38839_c1_g1	0.560392	blue	AT2G01060	GO:0006351	transcription, DNA-templated	biological_process	RNA transport	Genetic Information Processing	Translation	[TF]GARP-G2-like:GARP->GARP-G2-like--NA	#N/A	#N/A
TRINITY_DN39883_c0_g1	0.792607	blue	NLP7	GO:0006351	transcription, DNA-templated	biological_process	#N/A	#N/A	#N/A	[TF]RWP-RK:RWP-RK--NA	#N/A	#N/A
TRINITY_DN40088_c1_g1	0.652634	blue	ATE2F2	GO:0006351	transcription, DNA-templated	biological_process	#N/A	#N/A	#N/A	[TF]E2F-DP:E2F-DP--NA	#N/A	#N/A
TRINITY_DN40274_c1_g2	0.944935	blue	HSF4	GO:0006351	transcription, DNA-templated	biological_process	#N/A	#N/A	#N/A	[TF]HSF:HSF--NA	#N/A	#N/A
TRINITY_DN40811_c2_g1	0.891392	blue	AT1G51120	GO:0006351	transcription, DNA-templated	biological_process	#N/A	#N/A	#N/A	#N/A	#N/A	#N/A
TRINITY_DN41136_c2_g1	0.738697	blue	ARF6	GO:0006351	transcription, DNA-templated	biological_process	Plant hormone signal transduction	Environmental Information Processing	Signal transduction	#N/A	#N/A	#N/A
TRINITY_DN41154_c2_g1	0.615437	blue	Rap2.6L	GO:0006351	transcription, DNA-templated	biological_process	Plant hormone signal transduction	Environmental Information Processing	Signal transduction	[TF]AP2/ERF-ERF:AP2/ERF->AP2/ERF-ERF--NA	#N/A	#N/A
TRINITY_DN41248_c2_g1	0.964821	blue	EMF2	GO:0006351	transcription, DNA-templated	biological_process	#N/A	#N/A	#N/A	#N/A	#N/A	#N/A
TRINITY_DN41542_c2_g4	0.594074	blue	bHLH010	GO:0006351	transcription, DNA-templated	biological_process	Plant hormone signal transduction	Environmental Information Processing	Signal transduction	[TF]bHLH:bHLH--NA	#N/A	#N/A
TRINITY_DN42120_c1_g2	0.922222	blue	NF-YA3	GO:0006351	transcription, DNA-templated	biological_process	Aminoacyl-tRNA biosynthesis	Genetic Information Processing	Translation	[TF]NF-YA:NF-Y->NF-YA--NA	#N/A	#N/A
TRINITY_DN42315_c1_g1	0.96215	blue	SPL14	GO:0006351	transcription, DNA-templated	biological_process	#N/A	#N/A	#N/A	#N/A	#N/A	#N/A
TRINITY_DN42385_c0_g1	0.669745	blue	LNK1	GO:0006351	transcription, DNA-templated	biological_process	#N/A	#N/A	#N/A	#N/A	#N/A	#N/A
TRINITY_DN42588_c0_g1	0.956091	blue	GBF3	GO:0006351	transcription, DNA-templated	biological_process	#N/A	#N/A	#N/A	#N/A	#N/A	#N/A
TRINITY_DN42787_c0_g3	0.838944	blue	SOM	GO:0006351	transcription, DNA-templated	biological_process	#N/A	#N/A	#N/A	[TF]C3H:C3H--NA	#N/A	#N/A
TRINITY_DN43822_c0_g1	0.901833	blue	GBF3	GO:0006351	transcription, DNA-templated	biological_process	#N/A	#N/A	#N/A	#N/A	#N/A	#N/A
TRINITY_DN44211_c0_g3	0.802969	blue	AIL7	GO:0006351	transcription, DNA-templated	biological_process	Plant hormone signal transduction	Environmental Information Processing	Signal transduction	[TF]AP2/ERF-ERF:AP2/ERF->AP2/ERF-ERF--NA	#N/A	#N/A
TRINITY_DN44445_c0_g1	0.768318	blue	HSFA3	GO:0006351	transcription, DNA-templated	biological_process	#N/A	#N/A	#N/A	#N/A	#N/A	#N/A
TRINITY_DN45645_c0_g1	0.916972	blue	SWI3C	GO:0006351	transcription, DNA-templated	biological_process	#N/A	#N/A	#N/A	[TF]MYB-related:MYB->MYB-related--NA	#N/A	#N/A
TRINITY_DN46325_c2_g1	0.825453	blue	WRKY32	GO:0006351	transcription, DNA-templated	biological_process	Ribosome	Genetic Information Processing	Translation	[TF]WRKY:WRKY--NA	#N/A	#N/A
TRINITY_DN47287_c1_g1	0.738252	blue	AT3G14880	GO:0006351	transcription, DNA-templated	biological_process	Plant hormone signal transduction	Environmental Information Processing	Signal transduction	#N/A	#N/A	#N/A
TRINITY_DN47421_c0_g1	0.75099	blue	AT1G23230	GO:0006351	transcription, DNA-templated	biological_process	#N/A	#N/A	#N/A	#N/A	#N/A	#N/A
TRINITY_DN47468_c0_g1	0.652814	blue	NLP6	GO:0006351	transcription, DNA-templated	biological_process	#N/A	#N/A	#N/A	#N/A	#N/A	#N/A
TRINITY_DN28462_c5_g1	0.673623	blue	VIT_07s0141g00250	GO:0001077	transcriptional activator activity, RNA polymerase II core promoter proximal region sequence-specific binding	molecular_function	2-Oxocarboxylic acid metabolism	Metabolism	Overview	#N/A	#N/A	#N/A
TRINITY_DN39468_c0_g2	0.963448	blue	POPTR_0003s16910g	GO:0001077	transcriptional activator activity, RNA polymerase II core promoter proximal region sequence-specific binding	molecular_function	#N/A	#N/A	#N/A	#N/A	#N/A	#N/A
TRINITY_DN45727_c0_g3	0.755806	blue	VIT_01s0010g03850	GO:0001077	transcriptional activator activity, RNA polymerase II core promoter proximal region sequence-specific binding	molecular_function	#N/A	#N/A	#N/A	#N/A	#N/A	#N/A
TRINITY_DN28295_c3_g1	0.851977	blue	VIT_08s0007g07810	GO:0001228	transcriptional activator activity, RNA polymerase II transcription regulatory region sequence-specific binding	molecular_function	#N/A	#N/A	#N/A	#N/A	#N/A	#N/A
TRINITY_DN39639_c0_g4	0.67306	blue	VIT_16s0050g02290	GO:0001228	transcriptional activator activity, RNA polymerase II transcription regulatory region sequence-specific binding	molecular_function	#N/A	#N/A	#N/A	#N/A	#N/A	#N/A
TRINITY_DN41502_c1_g1	0.871539	blue	POPTR_0018s11800g	GO:0001228	transcriptional activator activity, RNA polymerase II transcription regulatory region sequence-specific binding	molecular_function	#N/A	#N/A	#N/A	#N/A	#N/A	#N/A
TRINITY_DN46030_c1_g1	0.909953	blue	GLYMA_02G175700	GO:0001228	transcriptional activator activity, RNA polymerase II transcription regulatory region sequence-specific binding	molecular_function	#N/A	#N/A	#N/A	#N/A	#N/A	#N/A
TRINITY_DN43611_c0_g1	0.953719	blue	VIT_05s0077g01170	GO:0006283	transcription-coupled nucleotide-excision repair	biological_process	RNA polymerase	Genetic Information Processing	Transcription	#N/A	#N/A	#N/A
TRINITY_DN36598_c2_g2	0.587989	blue	AT5G44000	GO:0016740	transferase activity	molecular_function	#N/A	#N/A	#N/A	#N/A	#N/A	#N/A
TRINITY_DN31329_c2_g6	0.543093	blue	AT5G01210	GO:0016747	transferase activity, transferring acyl groups other than amino-acyl groups	molecular_function	Phenylpropanoid biosynthesis	Metabolism	Biosynthesis of other secondary metabolites	#N/A	#N/A	#N/A
TRINITY_DN37094_c0_g3	0.611413	blue	AT2G39980	GO:0016747	transferase activity, transferring acyl groups other than amino-acyl groups	molecular_function	Phenylpropanoid biosynthesis	Metabolism	Biosynthesis of other secondary metabolites	#N/A	#N/A	#N/A
TRINITY_DN31145_c3_g3	0.753867	blue	cPT4	GO:0016765	transferase activity, transferring alkyl or aryl (other than methyl) groups	molecular_function	Terpenoid backbone biosynthesis	Metabolism	Metabolism of terpenoids and polyketides	#N/A	#N/A	#N/A
TRINITY_DN12766_c0_g1	0.844093	blue	AT2G03370	GO:0016757	transferase activity, transferring glycosyl groups	molecular_function	Other types of O-glycan biosynthesis	Metabolism	Glycan biosynthesis and metabolism	#N/A	#N/A	#N/A
TRINITY_DN27228_c1_g5	0.828438	blue	CSLD4	GO:0016757	transferase activity, transferring glycosyl groups	molecular_function	Starch and sucrose metabolism	Metabolism	Carbohydrate metabolism	#N/A	#N/A	#N/A
TRINITY_DN29883_c1_g3	0.867281	blue	AT4G18530	GO:0016757	transferase activity, transferring glycosyl groups	molecular_function	RNA transport	Genetic Information Processing	Translation	#N/A	#N/A	#N/A
TRINITY_DN31963_c0_g1	0.882458	blue	AT2G01480	GO:0016757	transferase activity, transferring glycosyl groups	molecular_function	Glycerolipid metabolism	Metabolism	Lipid metabolism	#N/A	#N/A	#N/A
TRINITY_DN43352_c1_g10	0.876619	blue	SEC	GO:0016757	transferase activity, transferring glycosyl groups	molecular_function	#N/A	#N/A	#N/A	#N/A	#N/A	#N/A
TRINITY_DN44977_c1_g1	0.590251	blue	CSLE1	GO:0016757	transferase activity, transferring glycosyl groups	molecular_function	Starch and sucrose metabolism	Metabolism	Carbohydrate metabolism	#N/A	#N/A	#N/A
TRINITY_DN47410_c2_g1	0.751269	blue	SEC	GO:0016757	transferase activity, transferring glycosyl groups	molecular_function	Ubiquitin mediated proteolysis	Genetic Information Processing	Folding, sorting and degradation	#N/A	#N/A	#N/A
TRINITY_DN30791_c0_g1	0.880338	blue	K4ATV2	GO:0005802	trans-Golgi network	cellular_component	#N/A	#N/A	#N/A	#N/A	#N/A	#N/A
TRINITY_DN31808_c0_g2	0.889509	blue	AT1G76270	GO:0005802	trans-Golgi network	cellular_component	#N/A	#N/A	#N/A	#N/A	#N/A	#N/A
TRINITY_DN31808_c0_g5	0.902795	blue	AT1G76270	GO:0005802	trans-Golgi network	cellular_component	#N/A	#N/A	#N/A	#N/A	#N/A	#N/A
TRINITY_DN35514_c1_g2	0.912471	blue	VSR3	GO:0005802	trans-Golgi network	cellular_component	#N/A	#N/A	#N/A	#N/A	#N/A	#N/A
TRINITY_DN38485_c1_g1	0.738885	blue	VIT_14s0066g01180	GO:0005802	trans-Golgi network	cellular_component	#N/A	#N/A	#N/A	#N/A	#N/A	#N/A
TRINITY_DN38914_c1_g1	0.547063	blue	POPTR_0010s04910g	GO:0005802	trans-Golgi network	cellular_component	#N/A	#N/A	#N/A	#N/A	#N/A	#N/A
TRINITY_DN43111_c1_g2	0.947175	blue	BUP	GO:0005802	trans-Golgi network	cellular_component	#N/A	#N/A	#N/A	#N/A	#N/A	#N/A
TRINITY_DN43889_c1_g1	0.829098	blue	VIT_00s1333g00010	GO:0005802	trans-Golgi network	cellular_component	#N/A	#N/A	#N/A	#N/A	#N/A	#N/A
TRINITY_DN39593_c1_g2	0.790392	blue	EDR1	GO:0012510	trans-Golgi network transport vesicle membrane	cellular_component	Plant hormone signal transduction	Environmental Information Processing	Signal transduction	Shiu:TKL_CTR1-DRK-2	#N/A	#N/A
TRINITY_DN31425_c0_g3	0.629605	blue	GLYMA_03G183300	GO:0046914	transition metal ion binding	molecular_function	Phenylpropanoid biosynthesis	Metabolism	Biosynthesis of other secondary metabolites	#N/A	#N/A	#N/A
TRINITY_DN33584_c1_g2	0.765701	blue	POPTR_0004s22450g	GO:0046914	transition metal ion binding	molecular_function	#N/A	#N/A	#N/A	#N/A	#N/A	#N/A
TRINITY_DN33584_c1_g3	0.907131	blue	GLYMA_10G055300	GO:0046914	transition metal ion binding	molecular_function	#N/A	#N/A	#N/A	#N/A	#N/A	#N/A
TRINITY_DN40399_c1_g2	0.558715	blue	POPTR_0010s12480g	GO:0046914	transition metal ion binding	molecular_function	#N/A	#N/A	#N/A	#N/A	#N/A	#N/A
TRINITY_DN25748_c1_g10	0.788932	blue	GLYMA_15G041500	GO:0006412	translation	biological_process	Ribosome	Genetic Information Processing	Translation	#N/A	#N/A	#N/A
TRINITY_DN27144_c0_g2	0.904895	blue	POPTR_0005s23280g	GO:0006412	translation	biological_process	Ribosome	Genetic Information Processing	Translation	#N/A	#N/A	#N/A
TRINITY_DN28467_c3_g1	0.856259	blue	VIT_05s0020g02900	GO:0006412	translation	biological_process	Peroxisome	Cellular Processes	Transport and catabolism	#N/A	#N/A	#N/A
TRINITY_DN29012_c0_g1	0.887188	blue	VIT_14s0060g02210	GO:0006412	translation	biological_process	RNA transport	Genetic Information Processing	Translation	#N/A	#N/A	#N/A
TRINITY_DN31977_c2_g6	0.968354	blue	POPTR_0014s06420g	GO:0006412	translation	biological_process	Ribosome	Genetic Information Processing	Translation	#N/A	#N/A	#N/A
TRINITY_DN32331_c2_g4	0.800902	blue	K4CYU9	GO:0006412	translation	biological_process	Ribosome	Genetic Information Processing	Translation	#N/A	#N/A	#N/A
TRINITY_DN33128_c0_g2	0.749064	blue	POPTR_0008s05000g	GO:0006412	translation	biological_process	Ribosome	Genetic Information Processing	Translation	#N/A	#N/A	#N/A
TRINITY_DN33563_c2_g2	0.630243	blue	VIT_07s0005g06490	GO:0006412	translation	biological_process	Ribosome	Genetic Information Processing	Translation	#N/A	#N/A	#N/A
TRINITY_DN34672_c3_g1	0.864104	blue	GLYMA_17G115600	GO:0006412	translation	biological_process	Peroxisome	Cellular Processes	Transport and catabolism	#N/A	#N/A	#N/A
TRINITY_DN35117_c1_g2	0.898484	blue	K4B838	GO:0006412	translation	biological_process	Ribosome	Genetic Information Processing	Translation	#N/A	#N/A	#N/A
TRINITY_DN35352_c2_g3	0.850531	blue	GLYMA_10G006200	GO:0006412	translation	biological_process	Ribosome	Genetic Information Processing	Translation	#N/A	#N/A	#N/A
TRINITY_DN35669_c1_g2	0.805996	blue	VIT_05s0020g02990	GO:0006412	translation	biological_process	Ribosome	Genetic Information Processing	Translation	#N/A	#N/A	#N/A
TRINITY_DN35953_c1_g1	0.7436	blue	AT4G34555	GO:0006412	translation	biological_process	Ribosome	Genetic Information Processing	Translation	#N/A	#N/A	#N/A
TRINITY_DN36242_c3_g1	0.699612	blue	VIT_11s0149g00240	GO:0006412	translation	biological_process	Ribosome	Genetic Information Processing	Translation	#N/A	#N/A	#N/A
TRINITY_DN36532_c0_g2	0.817618	blue	K4D3L7	GO:0006412	translation	biological_process	Ribosome	Genetic Information Processing	Translation	#N/A	#N/A	#N/A
TRINITY_DN36810_c2_g3	0.715215	blue	VIT_08s0040g01870	GO:0006412	translation	biological_process	Ribosome	Genetic Information Processing	Translation	#N/A	#N/A	#N/A
TRINITY_DN37651_c0_g1	0.84518	blue	GLYMA_03G216600	GO:0006412	translation	biological_process	Ribosome	Genetic Information Processing	Translation	#N/A	#N/A	#N/A
TRINITY_DN38368_c1_g2	0.854373	blue	UBQ2	GO:0006412	translation	biological_process	Ribosome	Genetic Information Processing	Translation	#N/A	#N/A	#N/A
TRINITY_DN38368_c1_g4	0.810106	blue	UBQ2	GO:0006412	translation	biological_process	Ribosome	Genetic Information Processing	Translation	#N/A	#N/A	#N/A
TRINITY_DN38831_c0_g2	0.934687	blue	VIT_08s0007g02230	GO:0006412	translation	biological_process	#N/A	#N/A	#N/A	#N/A	#N/A	#N/A
TRINITY_DN39024_c1_g1	0.870299	blue	K4BMM7	GO:0006412	translation	biological_process	Ribosome	Genetic Information Processing	Translation	#N/A	#N/A	#N/A
TRINITY_DN39257_c0_g1	0.803529	blue	POPTR_0004s06190g	GO:0006412	translation	biological_process	Ribosome	Genetic Information Processing	Translation	#N/A	#N/A	#N/A
TRINITY_DN42765_c0_g3	0.784877	blue	PHYPADRAFT_180356	GO:0006412	translation	biological_process	Ribosome	Genetic Information Processing	Translation	#N/A	#N/A	#N/A
TRINITY_DN43561_c1_g1	0.943646	blue	I1LZF9	GO:0006412	translation	biological_process	Ribosome	Genetic Information Processing	Translation	#N/A	#N/A	#N/A
TRINITY_DN44143_c0_g3	0.686389	blue	GLYMA_15G253000	GO:0006412	translation	biological_process	#N/A	#N/A	#N/A	#N/A	#N/A	#N/A
TRINITY_DN45389_c0_g2	0.768736	blue	VIT_03s0017g00530	GO:0006412	translation	biological_process	mRNA surveillance pathway	Genetic Information Processing	Translation	#N/A	#N/A	#N/A
TRINITY_DN46416_c1_g1	0.948228	blue	VIT_17s0000g07290	GO:0006412	translation	biological_process	mRNA surveillance pathway	Genetic Information Processing	Translation	#N/A	#N/A	#N/A
TRINITY_DN41261_c0_g1	0.775476	blue	VIT_06s0004g03240	GO:0003746	translation elongation factor activity	molecular_function	RNA transport	Genetic Information Processing	Translation	#N/A	#N/A	#N/A
TRINITY_DN42327_c1_g6	0.585218	blue	BRADI1G06860	GO:0003746	translation elongation factor activity	molecular_function	RNA transport	Genetic Information Processing	Translation	#N/A	#N/A	#N/A
TRINITY_DN34359_c1_g2	0.849057	blue	TRIP-1	GO:0003743	translation initiation factor activity	molecular_function	RNA transport	Genetic Information Processing	Translation	#N/A	#N/A	#N/A
TRINITY_DN41191_c1_g1	0.871414	blue	TRIP-1	GO:0003743	translation initiation factor activity	molecular_function	RNA transport	Genetic Information Processing	Translation	#N/A	#N/A	#N/A
TRINITY_DN41266_c0_g1	0.905791	blue	AGO10	GO:0003743	translation initiation factor activity	molecular_function	Cyanoamino acid metabolism	Metabolism	Metabolism of other amino acids	#N/A	#N/A	#N/A
TRINITY_DN29815_c1_g1	0.920421	blue	AT1G54290	GO:0006413	translational initiation	biological_process	RNA transport	Genetic Information Processing	Translation	#N/A	#N/A	#N/A
TRINITY_DN32440_c3_g1	0.685201	blue	EIF3G1	GO:0006413	translational initiation	biological_process	RNA transport	Genetic Information Processing	Translation	#N/A	#N/A	#N/A
TRINITY_DN32735_c1_g1	0.6874	blue	AT1G71350	GO:0006413	translational initiation	biological_process	#N/A	#N/A	#N/A	#N/A	#N/A	#N/A
TRINITY_DN33249_c0_g5	0.812954	blue	ELF5A-3	GO:0006413	translational initiation	biological_process	#N/A	#N/A	#N/A	#N/A	#N/A	#N/A
TRINITY_DN44047_c4_g2	0.946654	blue	AT2G40780	GO:0006413	translational initiation	biological_process	#N/A	#N/A	#N/A	#N/A	#N/A	#N/A
TRINITY_DN45441_c2_g2	0.957918	blue	AT2G34750	GO:0006413	translational initiation	biological_process	#N/A	#N/A	#N/A	#N/A	#N/A	#N/A
TRINITY_DN41997_c0_g2	0.80002	blue	AT5G21090	GO:0019199	transmembrane receptor protein kinase activity	molecular_function	Plant hormone signal transduction	Environmental Information Processing	Signal transduction	#N/A	#N/A	#N/A
TRINITY_DN24977_c0_g1	0.929099	blue	AT1G74360	GO:0007169	transmembrane receptor protein tyrosine kinase signaling pathway	biological_process	Plant hormone signal transduction	Environmental Information Processing	Signal transduction	#N/A	#N/A	#N/A
TRINITY_DN39456_c2_g1	0.574744	blue	TMKL1	GO:0007169	transmembrane receptor protein tyrosine kinase signaling pathway	biological_process	Plant-pathogen interaction	Organismal Systems	Environmental adaptation	Shiu:RLK-Pelle_LRR-III	#N/A	#N/A
TRINITY_DN44856_c0_g1	0.856438	blue	AT3G03770	GO:0007169	transmembrane receptor protein tyrosine kinase signaling pathway	biological_process	Plant-pathogen interaction	Organismal Systems	Environmental adaptation	Shiu:RLK-Pelle_LRR-VI-1	#N/A	#N/A
TRINITY_DN38216_c0_g2	0.650781	blue	VIT_16s0100g00350	GO:0055085	transmembrane transport	biological_process	ABC transporters	Environmental Information Processing	Membrane transport	#N/A	#N/A	#N/A
TRINITY_DN43874_c2_g2	0.63461	blue	AT5G64500	GO:0055085	transmembrane transport	biological_process	#N/A	#N/A	#N/A	#N/A	#N/A	#N/A
TRINITY_DN45423_c1_g1	0.840589	blue	MSL2	GO:0055085	transmembrane transport	biological_process	#N/A	#N/A	#N/A	#N/A	#N/A	#N/A
TRINITY_DN28924_c1_g1	0.794485	blue	URGT6	GO:0022857	transmembrane transporter activity	molecular_function	#N/A	#N/A	#N/A	#N/A	#N/A	#N/A
TRINITY_DN32171_c0_g1	0.935311	blue	K4B1B9	GO:0006810	transport	biological_process	Carbon metabolism	Metabolism	Overview	#N/A	#N/A	#N/A
TRINITY_DN32172_c1_g1	0.899045	blue	AT5G43960	GO:0006810	transport	biological_process	#N/A	#N/A	#N/A	#N/A	#N/A	#N/A
TRINITY_DN32476_c5_g1	0.71114	blue	POPTR_0004s24510g	GO:0006810	transport	biological_process	#N/A	#N/A	#N/A	#N/A	#N/A	#N/A
TRINITY_DN33365_c1_g1	0.701096	blue	VIT_02s0087g00880	GO:0006810	transport	biological_process	#N/A	#N/A	#N/A	#N/A	#N/A	#N/A
TRINITY_DN35931_c0_g1	0.917503	blue	POPTR_0006s28220g	GO:0006810	transport	biological_process	#N/A	#N/A	#N/A	#N/A	#N/A	#N/A
TRINITY_DN37949_c1_g3	0.444536	blue	AT5G60980	GO:0006810	transport	biological_process	#N/A	#N/A	#N/A	#N/A	#N/A	#N/A
TRINITY_DN39411_c2_g1	0.804594	blue	AT3G59340	GO:0006810	transport	biological_process	#N/A	#N/A	#N/A	#N/A	#N/A	#N/A
TRINITY_DN39757_c0_g2	0.794856	blue	K4BBL3	GO:0006810	transport	biological_process	Carbon metabolism	Metabolism	Overview	#N/A	#N/A	#N/A
TRINITY_DN40708_c2_g1	0.602783	blue	GLYMA_20G001700	GO:0006810	transport	biological_process	Carbon metabolism	Metabolism	Overview	#N/A	#N/A	#N/A
TRINITY_DN35936_c0_g1	0.679851	blue	B0CN60	GO:0046740	transport of virus in host, cell to cell	biological_process	Homologous recombination	Genetic Information Processing	Replication and repair	#N/A	#N/A	#N/A
TRINITY_DN41964_c0_g4	0.815592	blue	PVIP	GO:0046740	transport of virus in host, cell to cell	biological_process	#N/A	#N/A	#N/A	#N/A	#N/A	#N/A
TRINITY_DN29543_c1_g2	0.728189	blue	NPF4.4	GO:0005215	transporter activity	molecular_function	#N/A	#N/A	#N/A	#N/A	#N/A	#N/A
TRINITY_DN31006_c0_g1	0.836268	blue	AT2G18180	GO:0005215	transporter activity	molecular_function	#N/A	#N/A	#N/A	#N/A	#N/A	#N/A
TRINITY_DN34704_c0_g1	0.832634	blue	ATH13	GO:0005215	transporter activity	molecular_function	Plant-pathogen interaction	Organismal Systems	Environmental adaptation	#N/A	#N/A	#N/A
TRINITY_DN38041_c1_g1	0.828765	blue	VIT_03s0038g02930	GO:0005215	transporter activity	molecular_function	#N/A	#N/A	#N/A	#N/A	#N/A	#N/A
TRINITY_DN39345_c0_g3	0.776012	blue	SFH12	GO:0005215	transporter activity	molecular_function	Aminoacyl-tRNA biosynthesis	Genetic Information Processing	Translation	#N/A	#N/A	#N/A
TRINITY_DN40602_c1_g5	0.906173	blue	ABCF1	GO:0005215	transporter activity	molecular_function	ABC transporters	Environmental Information Processing	Membrane transport	#N/A	#N/A	#N/A
TRINITY_DN41433_c1_g2	0.818177	blue	VIT_11s0016g00800	GO:0005215	transporter activity	molecular_function	#N/A	#N/A	#N/A	#N/A	#N/A	#N/A
TRINITY_DN46012_c3_g2	0.958385	blue	IREG3	GO:0005215	transporter activity	molecular_function	#N/A	#N/A	#N/A	#N/A	#N/A	#N/A
TRINITY_DN41631_c0_g2	0.969823	blue	AT2G42450	GO:0004806	triglyceride lipase activity	molecular_function	#N/A	#N/A	#N/A	#N/A	#N/A	#N/A
TRINITY_DN46033_c0_g1	0.638221	blue	VIT_13s0019g01090	GO:0004807	triose-phosphate isomerase activity	molecular_function	Carbon metabolism	Metabolism	Overview	#N/A	#N/A	#N/A
TRINITY_DN45161_c1_g3	0.916536	blue	VIT_03s0038g00870	GO:0017150	tRNA dihydrouridine synthase activity	molecular_function	#N/A	#N/A	#N/A	#N/A	#N/A	#N/A
TRINITY_DN36482_c3_g1	0.68915	blue	TRM11	GO:0006400	tRNA modification	biological_process	#N/A	#N/A	#N/A	#N/A	#N/A	#N/A
TRINITY_DN40305_c0_g1	0.836718	blue	CPAR2_807460	GO:0008033	tRNA processing	biological_process	RNA transport	Genetic Information Processing	Translation	#N/A	#N/A	#N/A
TRINITY_DN44900_c2_g2	0.904876	blue	AT1G34150	GO:0008033	tRNA processing	biological_process	#N/A	#N/A	#N/A	#N/A	#N/A	#N/A
TRINITY_DN37285_c0_g1	0.664832	blue	ASA1	GO:0000162	tryptophan biosynthetic process	biological_process	Biosynthesis of amino acids	Metabolism	Overview	#N/A	#N/A	#N/A
TRINITY_DN29112_c1_g6	0.818138	blue	TUA3	GO:0045298	tubulin complex	cellular_component	Phagosome	Cellular Processes	Transport and catabolism	#N/A	#N/A	#N/A
TRINITY_DN47715_c1_g2	0.894336	blue	K4BIM5	GO:0034455	t-UTP complex	cellular_component	Ribosome biogenesis in eukaryotes	Genetic Information Processing	Translation	#N/A	#N/A	#N/A
TRINITY_DN43633_c0_g1	0.829032	blue	P85524	GO:0016068	type I hypersensitivity	biological_process	#N/A	#N/A	#N/A	#N/A	#N/A	#N/A
TRINITY_DN43442_c2_g1	0.956565	blue	VIT_07s0104g01170	GO:0005685	U1 snRNP	cellular_component	Spliceosome	Genetic Information Processing	Transcription	#N/A	#N/A	#N/A
TRINITY_DN28168_c2_g4	0.901821	blue	POPTR_0003s03230g	GO:0005686	U2 snRNP	cellular_component	#N/A	#N/A	#N/A	#N/A	#N/A	#N/A
TRINITY_DN29145_c0_g6	0.777259	blue	BRADI3G21360	GO:0071004	U2-type prespliceosome	cellular_component	Spliceosome	Genetic Information Processing	Transcription	#N/A	#N/A	#N/A
TRINITY_DN32825_c0_g1	0.948923	blue	GLYMA_18G243900	GO:0071004	U2-type prespliceosome	cellular_component	#N/A	#N/A	#N/A	#N/A	#N/A	#N/A
TRINITY_DN36959_c1_g1	0.891531	blue	VIT_10s0003g02700	GO:0071004	U2-type prespliceosome	cellular_component	#N/A	#N/A	#N/A	#N/A	#N/A	#N/A
TRINITY_DN45903_c0_g1	0.888393	blue	POPTR_0004s04100g	GO:0071004	U2-type prespliceosome	cellular_component	Spliceosome	Genetic Information Processing	Transcription	#N/A	#N/A	#N/A
TRINITY_DN40910_c0_g2	0.879277	blue	VIT_18s0122g01370	GO:0034511	U3 snoRNA binding	molecular_function	Ribosome biogenesis in eukaryotes	Genetic Information Processing	Translation	#N/A	#N/A	#N/A
TRINITY_DN41508_c0_g1	0.656047	blue	K4BVW0	GO:0034511	U3 snoRNA binding	molecular_function	#N/A	#N/A	#N/A	#N/A	#N/A	#N/A
TRINITY_DN37641_c0_g1	0.807998	blue	POPTR_0014s09000g	GO:0034475	U4 snRNA 3'-end processing	biological_process	RNA degradation	Genetic Information Processing	Folding, sorting and degradation	#N/A	#N/A	#N/A
TRINITY_DN37392_c0_g2	0.730931	blue	VIT_01s0026g00230	GO:0005690	U4atac snRNP	cellular_component	Spliceosome	Genetic Information Processing	Transcription	#N/A	#N/A	#N/A
TRINITY_DN26757_c3_g3	0.855408	blue	POPTR_0007s07660g	GO:0005682	U5 snRNP	cellular_component	Spliceosome	Genetic Information Processing	Transcription	#N/A	#N/A	#N/A
TRINITY_DN30154_c1_g1	0.786686	blue	BRADI2G61835	GO:0005682	U5 snRNP	cellular_component	Spliceosome	Genetic Information Processing	Transcription	#N/A	#N/A	#N/A
TRINITY_DN30292_c2_g1	0.806234	blue	POPTR_0006s18800g	GO:0005682	U5 snRNP	cellular_component	Spliceosome	Genetic Information Processing	Transcription	#N/A	#N/A	#N/A
TRINITY_DN44304_c3_g2	0.971691	blue	VIT_03s0038g03650	GO:0005682	U5 snRNP	cellular_component	Spliceosome	Genetic Information Processing	Transcription	#N/A	#N/A	#N/A
TRINITY_DN33546_c0_g2	0.623761	blue	VIT_16s0039g02680	GO:0034477	U6 snRNA 3'-end processing	biological_process	#N/A	#N/A	#N/A	#N/A	#N/A	#N/A
TRINITY_DN26502_c1_g1	0.799497	blue	VIT_07s0104g00560	GO:0005688	U6 snRNP	cellular_component	Spliceosome	Genetic Information Processing	Transcription	#N/A	#N/A	#N/A
TRINITY_DN35293_c3_g4	0.852304	blue	POPTR_0011s01620g	GO:0043130	ubiquitin binding	molecular_function	Protein processing in endoplasmic reticulum	Genetic Information Processing	Folding, sorting and degradation	#N/A	#N/A	#N/A
TRINITY_DN28332_c1_g1	0.902178	blue	VIT_15s0046g03770	GO:0061630	ubiquitin protein ligase activity	molecular_function	Ubiquitin mediated proteolysis	Genetic Information Processing	Folding, sorting and degradation	#N/A	#N/A	#N/A
TRINITY_DN29859_c1_g1	0.72169	blue	VIT_06s0004g06930	GO:0061630	ubiquitin protein ligase activity	molecular_function	Fructose and mannose metabolism	Metabolism	Carbohydrate metabolism	#N/A	#N/A	#N/A
TRINITY_DN32721_c0_g5	0.829313	blue	VIT_07s0005g03120	GO:0061630	ubiquitin protein ligase activity	molecular_function	Glycosylphosphatidylinositol(GPI)-anchor biosynthesis	Metabolism	Glycan biosynthesis and metabolism	#N/A	#N/A	#N/A
TRINITY_DN33426_c0_g1	0.798181	blue	VIT_11s0016g00970	GO:0061630	ubiquitin protein ligase activity	molecular_function	Nucleotide excision repair	Genetic Information Processing	Replication and repair	#N/A	#N/A	#N/A
TRINITY_DN34931_c1_g1	0.768685	blue	POPTR_0016s06670g	GO:0061630	ubiquitin protein ligase activity	molecular_function	#N/A	#N/A	#N/A	#N/A	#N/A	#N/A
TRINITY_DN37855_c1_g1	0.948521	blue	K4DB85	GO:0061630	ubiquitin protein ligase activity	molecular_function	#N/A	#N/A	#N/A	#N/A	#N/A	#N/A
TRINITY_DN42145_c1_g1	0.944503	blue	VIT_09s0002g06060	GO:0061630	ubiquitin protein ligase activity	molecular_function	Ribosome biogenesis in eukaryotes	Genetic Information Processing	Translation	#N/A	#N/A	#N/A
TRINITY_DN29131_c2_g1	0.761876	blue	VIT_01s0026g01770	GO:0031625	ubiquitin protein ligase binding	molecular_function	Ubiquitin mediated proteolysis	Genetic Information Processing	Folding, sorting and degradation	#N/A	#N/A	#N/A
TRINITY_DN31691_c2_g6	0.702201	blue	VIT_08s0007g02580	GO:0031625	ubiquitin protein ligase binding	molecular_function	#N/A	#N/A	#N/A	#N/A	#N/A	#N/A
TRINITY_DN37686_c1_g6	0.882108	blue	OJ1126B12.12	GO:0031625	ubiquitin protein ligase binding	molecular_function	RNA transport	Genetic Information Processing	Translation	#N/A	#N/A	#N/A
TRINITY_DN43836_c1_g1	0.96312	blue	K4BN65	GO:0031625	ubiquitin protein ligase binding	molecular_function	Protein processing in endoplasmic reticulum	Genetic Information Processing	Folding, sorting and degradation	#N/A	#N/A	#N/A
TRINITY_DN44336_c1_g2	0.917029	blue	POPTR_0013s06060g	GO:0031625	ubiquitin protein ligase binding	molecular_function	Ubiquitin mediated proteolysis	Genetic Information Processing	Folding, sorting and degradation	#N/A	#N/A	#N/A
TRINITY_DN44336_c1_g6	0.811666	blue	POPTR_0013s06060g	GO:0031625	ubiquitin protein ligase binding	molecular_function	Ubiquitin mediated proteolysis	Genetic Information Processing	Folding, sorting and degradation	#N/A	#N/A	#N/A
TRINITY_DN47618_c1_g1	0.820293	blue	VIT_05s0020g01320	GO:0031625	ubiquitin protein ligase binding	molecular_function	Protein processing in endoplasmic reticulum	Genetic Information Processing	Folding, sorting and degradation	#N/A	#N/A	#N/A
TRINITY_DN25942_c0_g3	0.820686	blue	PAA2	GO:0006511	ubiquitin-dependent protein catabolic process	biological_process	Proteasome	Genetic Information Processing	Folding, sorting and degradation	#N/A	#N/A	#N/A
TRINITY_DN39246_c1_g2	0.931075	blue	UBP12	GO:0006511	ubiquitin-dependent protein catabolic process	biological_process	#N/A	#N/A	#N/A	#N/A	#N/A	#N/A
TRINITY_DN40190_c0_g1	0.362543	blue	UBP6	GO:0006511	ubiquitin-dependent protein catabolic process	biological_process	#N/A	#N/A	#N/A	#N/A	#N/A	#N/A
TRINITY_DN43081_c1_g1	0.904511	blue	VIT_08s0007g01340	GO:0006511	ubiquitin-dependent protein catabolic process	biological_process	Proteasome	Genetic Information Processing	Folding, sorting and degradation	#N/A	#N/A	#N/A
TRINITY_DN46765_c1_g3	0.892342	blue	PBB1	GO:0006511	ubiquitin-dependent protein catabolic process	biological_process	Proteasome	Genetic Information Processing	Folding, sorting and degradation	#N/A	#N/A	#N/A
TRINITY_DN26213_c1_g4	0.911899	blue	VIT_17s0000g05010	GO:0004842	ubiquitin-protein transferase activity	molecular_function	#N/A	#N/A	#N/A	#N/A	#N/A	#N/A
TRINITY_DN27868_c3_g2	0.75067	blue	UBC5B	GO:0004842	ubiquitin-protein transferase activity	molecular_function	Protein processing in endoplasmic reticulum	Genetic Information Processing	Folding, sorting and degradation	#N/A	#N/A	#N/A
TRINITY_DN31851_c3_g1	0.755226	blue	GLYMA_10G204900	GO:0004842	ubiquitin-protein transferase activity	molecular_function	#N/A	#N/A	#N/A	#N/A	#N/A	#N/A
TRINITY_DN32272_c2_g2	0.933343	blue	GLYMA_06G066900	GO:0004842	ubiquitin-protein transferase activity	molecular_function	#N/A	#N/A	#N/A	#N/A	#N/A	#N/A
TRINITY_DN33743_c0_g1	0.533604	blue	VIT_06s0004g03580	GO:0004842	ubiquitin-protein transferase activity	molecular_function	RNA degradation	Genetic Information Processing	Folding, sorting and degradation	#N/A	#N/A	#N/A
TRINITY_DN33743_c0_g2	0.822449	blue	K7LPU3	GO:0004842	ubiquitin-protein transferase activity	molecular_function	RNA degradation	Genetic Information Processing	Folding, sorting and degradation	#N/A	#N/A	#N/A
TRINITY_DN35615_c5_g1	0.930931	blue	VIT_03s0038g02340	GO:0004842	ubiquitin-protein transferase activity	molecular_function	Ubiquitin mediated proteolysis	Genetic Information Processing	Folding, sorting and degradation	#N/A	#N/A	#N/A
TRINITY_DN40459_c0_g2	0.683747	blue	VIT_11s0103g00210	GO:0004842	ubiquitin-protein transferase activity	molecular_function	Aminoacyl-tRNA biosynthesis	Genetic Information Processing	Translation	#N/A	#N/A	#N/A
TRINITY_DN41225_c0_g1	0.909987	blue	AT1G80570	GO:0004842	ubiquitin-protein transferase activity	molecular_function	Plant hormone signal transduction	Environmental Information Processing	Signal transduction	#N/A	#N/A	#N/A
TRINITY_DN42719_c0_g1	0.91033	blue	AT2G45910	GO:0004842	ubiquitin-protein transferase activity	molecular_function	#N/A	#N/A	#N/A	#N/A	#N/A	#N/A
TRINITY_DN38184_c1_g1	0.701084	blue	POPTR_0001s41530g	GO:0034450	ubiquitin-ubiquitin ligase activity	molecular_function	#N/A	#N/A	#N/A	#N/A	#N/A	#N/A
TRINITY_DN27214_c0_g2	0.876898	blue	MGD1	GO:0008194	UDP-glycosyltransferase activity	molecular_function	Glycerolipid metabolism	Metabolism	Lipid metabolism	#N/A	#N/A	#N/A
TRINITY_DN42032_c0_g2	0.705781	blue	prim2	GO:0052630	UDP-N-acetylgalactosamine diphosphorylase activity	molecular_function	DNA replication	Genetic Information Processing	Replication and repair	#N/A	#N/A	#N/A
TRINITY_DN32779_c1_g2	0.96165	blue	murD	GO:0008764	UDP-N-acetylmuramoylalanine-D-glutamate ligase activity	molecular_function	#N/A	#N/A	#N/A	#N/A	#N/A	#N/A
TRINITY_DN47708_c1_g1	0.575984	blue	SQD2	GO:0046510	UDP-sulfoquinovose:DAG sulfoquinovosyltransferase activity	molecular_function	Glycerolipid metabolism	Metabolism	Lipid metabolism	#N/A	#N/A	#N/A
TRINITY_DN33156_c3_g2	0.932656	blue	TCP-1	GO:0051082	unfolded protein binding	molecular_function	#N/A	#N/A	#N/A	#N/A	#N/A	#N/A
TRINITY_DN33291_c1_g2	0.848896	blue	HSP81-3	GO:0051082	unfolded protein binding	molecular_function	Protein processing in endoplasmic reticulum	Genetic Information Processing	Folding, sorting and degradation	#N/A	#N/A	#N/A
TRINITY_DN41945_c0_g1	0.653244	blue	DJA6	GO:0051082	unfolded protein binding	molecular_function	#N/A	#N/A	#N/A	#N/A	#N/A	#N/A
TRINITY_DN47776_c1_g2	0.847957	blue	DJA6	GO:0051082	unfolded protein binding	molecular_function	#N/A	#N/A	#N/A	#N/A	#N/A	#N/A
TRINITY_DN33199_c2_g1	0.938023	blue	FVE	GO:0009826	unidimensional cell growth	biological_process	#N/A	#N/A	#N/A	#N/A	#N/A	#N/A
TRINITY_DN35597_c4_g1	0.864525	blue	GLYMA_09G149200	GO:0009826	unidimensional cell growth	biological_process	Diterpenoid biosynthesis	Metabolism	Metabolism of terpenoids and polyketides	#N/A	#N/A	#N/A
TRINITY_DN35551_c0_g1	0.793793	blue	VIT_18s0001g11950	GO:0015292	uniporter activity	molecular_function	#N/A	#N/A	#N/A	#N/A	#N/A	#N/A
TRINITY_DN31981_c1_g1	0.796785	blue	FAB1	GO:0006636	unsaturated fatty acid biosynthetic process	biological_process	Fatty acid metabolism	Metabolism	Overview	#N/A	#N/A	#N/A
TRINITY_DN31708_c0_g2	0.683516	blue	ARGAH1	GO:0000050	urea cycle	biological_process	Biosynthesis of amino acids	Metabolism	Overview	#N/A	#N/A	#N/A
TRINITY_DN45704_c2_g2	0.915685	blue	VIT_14s0171g00090	GO:0004849	uridine kinase activity	molecular_function	Pyrimidine metabolism	Metabolism	Nucleotide metabolism	#N/A	#N/A	#N/A
TRINITY_DN25540_c3_g2	0.800954	blue	CAM5	GO:0005774	vacuolar membrane	cellular_component	Phosphatidylinositol signaling system	Environmental Information Processing	Signal transduction	#N/A	#N/A	#N/A
TRINITY_DN29418_c0_g4	0.813066	blue	K4C1X7	GO:0005774	vacuolar membrane	cellular_component	#N/A	#N/A	#N/A	#N/A	#N/A	#N/A
TRINITY_DN30450_c2_g3	0.407973	blue	GAPC1	GO:0005774	vacuolar membrane	cellular_component	Carbon metabolism	Metabolism	Overview	#N/A	#N/A	#N/A
TRINITY_DN32485_c0_g1	0.743819	blue	RHD3	GO:0005774	vacuolar membrane	cellular_component	#N/A	#N/A	#N/A	#N/A	#N/A	#N/A
TRINITY_DN33431_c0_g1	0.808181	blue	AT1G51610	GO:0005774	vacuolar membrane	cellular_component	#N/A	#N/A	#N/A	#N/A	#N/A	#N/A
TRINITY_DN35507_c1_g1	0.765206	blue	NHX2	GO:0005774	vacuolar membrane	cellular_component	#N/A	#N/A	#N/A	#N/A	#N/A	#N/A
TRINITY_DN37078_c1_g1	0.896344	blue	PHB1	GO:0005774	vacuolar membrane	cellular_component	#N/A	#N/A	#N/A	#N/A	#N/A	#N/A
TRINITY_DN39600_c1_g4	0.905406	blue	VIT_01s0011g06010	GO:0005774	vacuolar membrane	cellular_component	#N/A	#N/A	#N/A	#N/A	#N/A	#N/A
TRINITY_DN40109_c0_g4	0.79935	blue	AT1G65270	GO:0005774	vacuolar membrane	cellular_component	#N/A	#N/A	#N/A	#N/A	#N/A	#N/A
TRINITY_DN41489_c0_g5	0.884653	blue	K4BDY4	GO:0005774	vacuolar membrane	cellular_component	#N/A	#N/A	#N/A	#N/A	#N/A	#N/A
TRINITY_DN41621_c2_g2	0.925298	blue	COR413-PM2	GO:0005774	vacuolar membrane	cellular_component	#N/A	#N/A	#N/A	#N/A	#N/A	#N/A
TRINITY_DN42011_c3_g3	0.901511	blue	K4BNW2	GO:0005774	vacuolar membrane	cellular_component	#N/A	#N/A	#N/A	#N/A	#N/A	#N/A
TRINITY_DN45127_c2_g1	0.899991	blue	MTHSC70-2	GO:0005774	vacuolar membrane	cellular_component	RNA degradation	Genetic Information Processing	Folding, sorting and degradation	#N/A	#N/A	#N/A
TRINITY_DN45475_c0_g1	0.824583	blue	NHX3	GO:0005774	vacuolar membrane	cellular_component	#N/A	#N/A	#N/A	#N/A	#N/A	#N/A
TRINITY_DN45475_c0_g2	0.819588	blue	NHX3	GO:0005774	vacuolar membrane	cellular_component	#N/A	#N/A	#N/A	#N/A	#N/A	#N/A
TRINITY_DN47214_c1_g3	0.904212	blue	AT2G01690	GO:0005774	vacuolar membrane	cellular_component	#N/A	#N/A	#N/A	#N/A	#N/A	#N/A
TRINITY_DN41956_c1_g3	0.638455	blue	K4CNS5	GO:0006624	vacuolar protein processing	biological_process	#N/A	#N/A	#N/A	#N/A	#N/A	#N/A
TRINITY_DN29340_c0_g2	0.671154	blue	POPTR_0006s26480g	GO:0000220	vacuolar proton-transporting V-type ATPase, V0 domain	cellular_component	Phagosome	Cellular Processes	Transport and catabolism	#N/A	#N/A	#N/A
TRINITY_DN26810_c4_g1	0.777499	blue	TUA6	GO:0005773	vacuole	cellular_component	Phagosome	Cellular Processes	Transport and catabolism	#N/A	#N/A	#N/A
TRINITY_DN26860_c1_g1	0.665814	blue	RAB2	GO:0005773	vacuole	cellular_component	Endocytosis	Cellular Processes	Transport and catabolism	#N/A	#N/A	#N/A
TRINITY_DN29701_c0_g1	0.618199	blue	NPF8.3	GO:0005773	vacuole	cellular_component	#N/A	#N/A	#N/A	#N/A	#N/A	#N/A
TRINITY_DN33214_c0_g2	0.774456	blue	AT4G12290	GO:0005773	vacuole	cellular_component	beta-Alanine metabolism	Metabolism	Metabolism of other amino acids	#N/A	#N/A	#N/A
TRINITY_DN33903_c0_g1	0.816356	blue	RABB1C	GO:0005773	vacuole	cellular_component	Endocytosis	Cellular Processes	Transport and catabolism	#N/A	#N/A	#N/A
TRINITY_DN34545_c0_g1	0.784707	blue	AT1G22060	GO:0005773	vacuole	cellular_component	Nucleotide excision repair	Genetic Information Processing	Replication and repair	#N/A	#N/A	#N/A
TRINITY_DN37993_c0_g2	0.575911	blue	VIT_06s0004g03020	GO:0005773	vacuole	cellular_component	Sphingolipid metabolism	Metabolism	Lipid metabolism	#N/A	#N/A	#N/A
TRINITY_DN38241_c0_g3	0.858116	blue	AT1G69840	GO:0005773	vacuole	cellular_component	#N/A	#N/A	#N/A	#N/A	#N/A	#N/A
TRINITY_DN38335_c1_g1	0.77195	blue	AT5G55400	GO:0005773	vacuole	cellular_component	#N/A	#N/A	#N/A	#N/A	#N/A	#N/A
TRINITY_DN40186_c0_g2	0.872836	blue	CP5	GO:0005773	vacuole	cellular_component	#N/A	#N/A	#N/A	#N/A	#N/A	#N/A
TRINITY_DN40361_c1_g4	0.847315	blue	GRF2	GO:0005773	vacuole	cellular_component	#N/A	#N/A	#N/A	#N/A	#N/A	#N/A
TRINITY_DN40647_c1_g1	0.983505	blue	AT5G51570	GO:0005773	vacuole	cellular_component	#N/A	#N/A	#N/A	#N/A	#N/A	#N/A
TRINITY_DN45000_c0_g1	0.629439	blue	GLYMA_11G099700	GO:0005773	vacuole	cellular_component	Cyanoamino acid metabolism	Metabolism	Metabolism of other amino acids	#N/A	#N/A	#N/A
TRINITY_DN45386_c0_g1	0.727003	blue	VIT_11s0016g00680	GO:0005773	vacuole	cellular_component	Sphingolipid metabolism	Metabolism	Lipid metabolism	#N/A	#N/A	#N/A
TRINITY_DN45729_c1_g2	0.724598	blue	POPTR_0008s03480g	GO:0005773	vacuole	cellular_component	Cyanoamino acid metabolism	Metabolism	Metabolism of other amino acids	#N/A	#N/A	#N/A
TRINITY_DN46167_c4_g1	0.91918	blue	BSK1	GO:0005773	vacuole	cellular_component	Plant hormone signal transduction	Environmental Information Processing	Signal transduction	#N/A	#N/A	#N/A
TRINITY_DN46902_c0_g2	0.732711	blue	RABA1c	GO:0005773	vacuole	cellular_component	Endocytosis	Cellular Processes	Transport and catabolism	#N/A	#N/A	#N/A
TRINITY_DN46946_c1_g3	0.853429	blue	SGR2	GO:0005773	vacuole	cellular_component	#N/A	#N/A	#N/A	#N/A	#N/A	#N/A
TRINITY_DN27105_c2_g1	0.536949	blue	ERF-1	GO:0001944	vasculature development	biological_process	Plant-pathogen interaction	Organismal Systems	Environmental adaptation	#N/A	#N/A	#N/A
TRINITY_DN32904_c0_g1	0.974602	blue	MTN2	GO:0001944	vasculature development	biological_process	Cysteine and methionine metabolism	Metabolism	Amino acid metabolism	#N/A	#N/A	#N/A
TRINITY_DN25096_c1_g1	0.953076	blue	HMG	GO:0010228	vegetative to reproductive phase transition of meristem	biological_process	Base excision repair	Genetic Information Processing	Replication and repair	#N/A	#N/A	#N/A
TRINITY_DN32068_c2_g1	0.925256	blue	RBGA3	GO:0010228	vegetative to reproductive phase transition of meristem	biological_process	Spliceosome	Genetic Information Processing	Transcription	#N/A	#N/A	#N/A
TRINITY_DN37114_c1_g2	0.947678	blue	HB-1	GO:0010228	vegetative to reproductive phase transition of meristem	biological_process	#N/A	#N/A	#N/A	[TF]DDT:DDT--NA	#N/A	#N/A
TRINITY_DN38191_c0_g1	0.706416	blue	HB-1	GO:0010228	vegetative to reproductive phase transition of meristem	biological_process	Carbon metabolism	Metabolism	Overview	[TF]HB-other:HB->HB-other--NA	#N/A	#N/A
TRINITY_DN41452_c0_g2	0.903437	blue	AT4G12680	GO:0010228	vegetative to reproductive phase transition of meristem	biological_process	#N/A	#N/A	#N/A	#N/A	#N/A	#N/A
TRINITY_DN26367_c0_g1	0.757259	blue	K4C2Z2	GO:0006904	vesicle docking involved in exocytosis	biological_process	#N/A	#N/A	#N/A	#N/A	#N/A	#N/A
TRINITY_DN27598_c2_g6	0.608483	blue	VIT_08s0007g04750	GO:0006904	vesicle docking involved in exocytosis	biological_process	Endocytosis	Cellular Processes	Transport and catabolism	#N/A	#N/A	#N/A
TRINITY_DN29802_c0_g1	0.490215	blue	SEC1A	GO:0006904	vesicle docking involved in exocytosis	biological_process	#N/A	#N/A	#N/A	#N/A	#N/A	#N/A
TRINITY_DN45241_c0_g1	0.901674	blue	K4C2Z2	GO:0006904	vesicle docking involved in exocytosis	biological_process	#N/A	#N/A	#N/A	#N/A	#N/A	#N/A
TRINITY_DN46047_c2_g1	0.583255	blue	SEC8	GO:0006904	vesicle docking involved in exocytosis	biological_process	#N/A	#N/A	#N/A	#N/A	#N/A	#N/A
TRINITY_DN29682_c2_g1	0.847249	blue	Sb02g005730	GO:0006906	vesicle fusion	biological_process	SNARE interactions in vesicular transport	Genetic Information Processing	Folding, sorting and degradation	#N/A	#N/A	#N/A
TRINITY_DN33765_c2_g1	0.859731	blue	POPTR_0003s06750g	GO:0006906	vesicle fusion	biological_process	Phagosome	Cellular Processes	Transport and catabolism	#N/A	#N/A	#N/A
TRINITY_DN34804_c0_g2	0.845476	blue	K4CTZ5	GO:0006906	vesicle fusion	biological_process	SNARE interactions in vesicular transport	Genetic Information Processing	Folding, sorting and degradation	#N/A	#N/A	#N/A
TRINITY_DN43876_c0_g1	0.651185	blue	VIT_08s0040g02130	GO:0006906	vesicle fusion	biological_process	SNARE interactions in vesicular transport	Genetic Information Processing	Folding, sorting and degradation	#N/A	#N/A	#N/A
TRINITY_DN38892_c0_g2	0.713966	blue	AT4G26550	GO:0016192	vesicle-mediated transport	biological_process	#N/A	#N/A	#N/A	#N/A	#N/A	#N/A
TRINITY_DN47594_c1_g1	0.60909	blue	AGO5	GO:0060145	viral gene silencing in virus induced gene silencing	biological_process	Cyanoamino acid metabolism	Metabolism	Metabolism of other amino acids	#N/A	#N/A	#N/A
TRINITY_DN32554_c1_g5	0.676038	blue	SKP1B	GO:0016032	viral process	biological_process	Protein processing in endoplasmic reticulum	Genetic Information Processing	Folding, sorting and degradation	#N/A	#N/A	#N/A
TRINITY_DN38320_c2_g8	0.632889	blue	SKP1B	GO:0016032	viral process	biological_process	Protein processing in endoplasmic reticulum	Genetic Information Processing	Folding, sorting and degradation	#N/A	#N/A	#N/A
TRINITY_DN40319_c1_g1	0.786068	blue	PAB8	GO:0016032	viral process	biological_process	RNA transport	Genetic Information Processing	Translation	#N/A	#N/A	#N/A
TRINITY_DN43614_c0_g1	0.733644	blue	BIN2	GO:0016032	viral process	biological_process	Plant hormone signal transduction	Environmental Information Processing	Signal transduction	Shiu:CMGC_GSK	#N/A	#N/A
TRINITY_DN44869_c0_g1	0.548868	blue	SKP1B	GO:0016032	viral process	biological_process	Protein processing in endoplasmic reticulum	Genetic Information Processing	Folding, sorting and degradation	#N/A	#N/A	#N/A
TRINITY_DN34774_c1_g2	0.899699	blue	TOM2A	GO:0046786	viral replication complex formation and maintenance	biological_process	#N/A	#N/A	#N/A	#N/A	#N/A	#N/A
TRINITY_DN41594_c0_g2	0.811029	blue	POPTR_0013s13470g	GO:0005245	voltage-gated calcium channel activity	molecular_function	#N/A	#N/A	#N/A	#N/A	#N/A	#N/A
TRINITY_DN42210_c0_g2	0.371444	blue	CLC-F	GO:0005247	voltage-gated chloride channel activity	molecular_function	#N/A	#N/A	#N/A	#N/A	#N/A	#N/A
TRINITY_DN34132_c3_g1	0.734829	blue	POPTR_0001s45920g	GO:0015250	water channel activity	molecular_function	#N/A	#N/A	#N/A	#N/A	#N/A	#N/A
TRINITY_DN36793_c0_g1	0.600756	blue	POPTR_0017s03540g	GO:0015250	water channel activity	molecular_function	Glycosaminoglycan degradation	Metabolism	Glycan biosynthesis and metabolism	#N/A	#N/A	#N/A
TRINITY_DN33848_c3_g1	0.805521	blue	LACS1	GO:0010025	wax biosynthetic process	biological_process	Peroxisome	Cellular Processes	Transport and catabolism	#N/A	#N/A	#N/A
TRINITY_DN44317_c2_g2	0.786351	blue	I1KG95	GO:0016055	Wnt signaling pathway	biological_process	#N/A	#N/A	#N/A	#N/A	#N/A	#N/A
TRINITY_DN27491_c2_g2	0.965183	blue	K4AY83	GO:0002132	wobble position uridine ribose methylation	biological_process	#N/A	#N/A	#N/A	#N/A	#N/A	#N/A
TRINITY_DN39130_c0_g1	0.731568	blue	GGT4	GO:0006805	xenobiotic metabolic process	biological_process	Taurine and hypotaurine metabolism	Metabolism	Metabolism of other amino acids	#N/A	#N/A	#N/A
TRINITY_DN32432_c0_g2	0.94584	blue	ABCC10	GO:0008559	xenobiotic-transporting ATPase activity	molecular_function	ABC transporters	Environmental Information Processing	Membrane transport	#N/A	#N/A	#N/A
TRINITY_DN39660_c0_g4	0.854173	blue	ABCC6	GO:0008559	xenobiotic-transporting ATPase activity	molecular_function	ABC transporters	Environmental Information Processing	Membrane transport	#N/A	#N/A	#N/A
TRINITY_DN41614_c1_g2	0.899658	blue	ABCC5	GO:0008559	xenobiotic-transporting ATPase activity	molecular_function	ABC transporters	Environmental Information Processing	Membrane transport	#N/A	#N/A	#N/A
TRINITY_DN42942_c0_g2	0.820147	blue	ABCC10	GO:0008559	xenobiotic-transporting ATPase activity	molecular_function	ABC transporters	Environmental Information Processing	Membrane transport	#N/A	#N/A	#N/A
TRINITY_DN31611_c0_g2	0.844105	blue	TPL	GO:0010051	xylem and phloem pattern formation	biological_process	#N/A	#N/A	#N/A	#N/A	#N/A	#N/A
TRINITY_DN45682_c0_g3	0.905338	blue	TPL	GO:0010051	xylem and phloem pattern formation	biological_process	#N/A	#N/A	#N/A	#N/A	#N/A	#N/A
TRINITY_DN25181_c0_g1	0.798102	blue	AT2G36930	GO:0008270	zinc ion binding	molecular_function	#N/A	#N/A	#N/A	#N/A	#N/A	#N/A
TRINITY_DN27429_c0_g1	0.743689	blue	AT4G13010	GO:0008270	zinc ion binding	molecular_function	#N/A	#N/A	#N/A	#N/A	#N/A	#N/A
TRINITY_DN27595_c1_g5	0.76763	blue	POPTR_0008s04570g	GO:0008270	zinc ion binding	molecular_function	Arachidonic acid metabolism	Metabolism	Lipid metabolism	#N/A	#N/A	#N/A
TRINITY_DN28475_c0_g1	0.911744	blue	AT3G48070	GO:0008270	zinc ion binding	molecular_function	#N/A	#N/A	#N/A	#N/A	#N/A	#N/A
TRINITY_DN29667_c0_g1	0.941076	blue	AT5G42250	GO:0008270	zinc ion binding	molecular_function	Carbon metabolism	Metabolism	Overview	#N/A	#N/A	#N/A
TRINITY_DN30830_c1_g1	0.923953	blue	AT3G42860	GO:0008270	zinc ion binding	molecular_function	Base excision repair	Genetic Information Processing	Replication and repair	#N/A	#N/A	#N/A
TRINITY_DN31933_c0_g1	0.62204	blue	HUB1	GO:0008270	zinc ion binding	molecular_function	#N/A	#N/A	#N/A	#N/A	#N/A	#N/A
TRINITY_DN33277_c0_g2	0.720707	blue	HD2C	GO:0008270	zinc ion binding	molecular_function	#N/A	#N/A	#N/A	#N/A	#N/A	#N/A
TRINITY_DN34016_c4_g1	0.868372	blue	AT5G12350	GO:0008270	zinc ion binding	molecular_function	#N/A	#N/A	#N/A	#N/A	#N/A	#N/A
TRINITY_DN34165_c2_g1	0.588919	blue	AT1G67856	GO:0008270	zinc ion binding	molecular_function	#N/A	#N/A	#N/A	#N/A	#N/A	#N/A
TRINITY_DN34351_c2_g2	0.699543	blue	AT5G47430	GO:0008270	zinc ion binding	molecular_function	#N/A	#N/A	#N/A	#N/A	#N/A	#N/A
TRINITY_DN35349_c0_g1	0.726718	blue	MEF8S	GO:0008270	zinc ion binding	molecular_function	Fatty acid metabolism	Metabolism	Overview	#N/A	#N/A	#N/A
TRINITY_DN36078_c1_g7	0.877236	blue	AT4G39140	GO:0008270	zinc ion binding	molecular_function	#N/A	#N/A	#N/A	#N/A	#N/A	#N/A
TRINITY_DN36132_c0_g1	0.72381	blue	AT3G27330	GO:0008270	zinc ion binding	molecular_function	Ubiquitin mediated proteolysis	Genetic Information Processing	Folding, sorting and degradation	#N/A	#N/A	#N/A
TRINITY_DN37592_c0_g1	0.565913	blue	AT4G26910	GO:0008270	zinc ion binding	molecular_function	Carbon metabolism	Metabolism	Overview	#N/A	#N/A	#N/A
TRINITY_DN38496_c1_g2	0.644856	blue	AT2G36320	GO:0008270	zinc ion binding	molecular_function	#N/A	#N/A	#N/A	#N/A	#N/A	#N/A
TRINITY_DN38538_c0_g1	0.728305	blue	EDM2	GO:0008270	zinc ion binding	molecular_function	#N/A	#N/A	#N/A	#N/A	#N/A	#N/A
TRINITY_DN38580_c0_g1	0.672154	blue	AT5G55070	GO:0008270	zinc ion binding	molecular_function	Carbon metabolism	Metabolism	Overview	#N/A	#N/A	#N/A
TRINITY_DN38726_c0_g3	0.692678	blue	FRS7	GO:0008270	zinc ion binding	molecular_function	Phenylpropanoid biosynthesis	Metabolism	Biosynthesis of other secondary metabolites	[TF]FAR1:FAR1--NA	#N/A	#N/A
TRINITY_DN39834_c0_g1	0.855295	blue	DIN9	GO:0008270	zinc ion binding	molecular_function	Fructose and mannose metabolism	Metabolism	Carbohydrate metabolism	#N/A	#N/A	#N/A
TRINITY_DN40161_c0_g3	0.771448	blue	VIT_09s0002g03200	GO:0008270	zinc ion binding	molecular_function	#N/A	#N/A	#N/A	#N/A	#N/A	#N/A
TRINITY_DN41245_c4_g1	0.773365	blue	XBAT33	GO:0008270	zinc ion binding	molecular_function	#N/A	#N/A	#N/A	#N/A	#N/A	#N/A
TRINITY_DN41606_c0_g3	0.835179	blue	RBGB2	GO:0008270	zinc ion binding	molecular_function	Spliceosome	Genetic Information Processing	Transcription	#N/A	#N/A	#N/A
TRINITY_DN42343_c0_g1	0.743891	blue	SIS3	GO:0008270	zinc ion binding	molecular_function	#N/A	#N/A	#N/A	#N/A	#N/A	#N/A
TRINITY_DN42682_c0_g4	0.895341	blue	NADP-ME4	GO:0008270	zinc ion binding	molecular_function	Carbon metabolism	Metabolism	Overview	#N/A	#N/A	#N/A
TRINITY_DN43282_c0_g3	0.495221	blue	ELI3-1	GO:0008270	zinc ion binding	molecular_function	Phenylpropanoid biosynthesis	Metabolism	Biosynthesis of other secondary metabolites	#N/A	#N/A	#N/A
TRINITY_DN44018_c0_g1	0.406856	blue	AT4G22285	GO:0008270	zinc ion binding	molecular_function	Spliceosome	Genetic Information Processing	Transcription	#N/A	#N/A	#N/A
TRINITY_DN44357_c0_g2	0.913816	blue	AT1G74250	GO:0008270	zinc ion binding	molecular_function	#N/A	#N/A	#N/A	#N/A	#N/A	#N/A
TRINITY_DN44812_c0_g4	0.915572	blue	ERMO2	GO:0008270	zinc ion binding	molecular_function	Protein processing in endoplasmic reticulum	Genetic Information Processing	Folding, sorting and degradation	#N/A	#N/A	#N/A
TRINITY_DN45068_c1_g1	0.932526	blue	AT5G58410	GO:0008270	zinc ion binding	molecular_function	#N/A	#N/A	#N/A	#N/A	#N/A	#N/A
TRINITY_DN45576_c1_g3	0.675434	blue	DA2	GO:0008270	zinc ion binding	molecular_function	#N/A	#N/A	#N/A	#N/A	#N/A	#N/A
TRINITY_DN47171_c0_g3	0.639675	blue	AT4G13010	GO:0008270	zinc ion binding	molecular_function	#N/A	#N/A	#N/A	#N/A	#N/A	#N/A
TRINITY_DN47378_c0_g2	0.80368	blue	COL9	GO:0008270	zinc ion binding	molecular_function	#N/A	#N/A	#N/A	#N/A	#N/A	#N/A
TRINITY_DN41480_c0_g2	0.9164	blue	VIT_06s0004g01110	GO:0005385	zinc ion transmembrane transporter activity	molecular_function	Phenylpropanoid biosynthesis	Metabolism	Biosynthesis of other secondary metabolites	#N/A	#N/A	#N/A
TRINITY_DN11378_c0_g1	0.856147	blue	#N/A	#N/A	#N/A	#N/A	#N/A	#N/A	#N/A	#N/A	#N/A	#N/A
TRINITY_DN20252_c0_g1	0.679365	blue	#N/A	#N/A	#N/A	#N/A	#N/A	#N/A	#N/A	#N/A	#N/A	#N/A
TRINITY_DN20274_c0_g1	0.663942	blue	#N/A	#N/A	#N/A	#N/A	#N/A	#N/A	#N/A	#N/A	#N/A	#N/A
TRINITY_DN23123_c0_g1	0.850476	blue	#N/A	#N/A	#N/A	#N/A	#N/A	#N/A	#N/A	#N/A	#N/A	#N/A
TRINITY_DN23703_c0_g1	0.855215	blue	#N/A	#N/A	#N/A	#N/A	#N/A	#N/A	#N/A	#N/A	#N/A	#N/A
TRINITY_DN24563_c0_g1	0.760804	blue	#N/A	#N/A	#N/A	#N/A	#N/A	#N/A	#N/A	#N/A	#N/A	#N/A
TRINITY_DN24613_c0_g1	0.899911	blue	#N/A	#N/A	#N/A	#N/A	#N/A	#N/A	#N/A	#N/A	#N/A	#N/A
TRINITY_DN24972_c0_g1	0.683448	blue	#N/A	#N/A	#N/A	#N/A	#N/A	#N/A	#N/A	#N/A	#N/A	#N/A
TRINITY_DN24972_c0_g2	0.736532	blue	#N/A	#N/A	#N/A	#N/A	#N/A	#N/A	#N/A	#N/A	#N/A	#N/A
TRINITY_DN25213_c2_g2	0.626005	blue	#N/A	#N/A	#N/A	#N/A	#N/A	#N/A	#N/A	#N/A	#N/A	#N/A
TRINITY_DN25384_c0_g1	0.814927	blue	#N/A	#N/A	#N/A	#N/A	#N/A	#N/A	#N/A	#N/A	#N/A	#N/A
TRINITY_DN25601_c3_g2	0.776577	blue	#N/A	#N/A	#N/A	#N/A	#N/A	#N/A	#N/A	#N/A	#N/A	#N/A
TRINITY_DN25652_c0_g1	0.63469	blue	#N/A	#N/A	#N/A	#N/A	#N/A	#N/A	#N/A	#N/A	#N/A	#N/A
TRINITY_DN25706_c0_g2	0.733898	blue	#N/A	#N/A	#N/A	#N/A	#N/A	#N/A	#N/A	#N/A	#N/A	#N/A
TRINITY_DN25880_c0_g1	0.540374	blue	#N/A	#N/A	#N/A	#N/A	#N/A	#N/A	#N/A	#N/A	#N/A	#N/A
TRINITY_DN25951_c1_g1	0.362004	blue	#N/A	#N/A	#N/A	#N/A	#N/A	#N/A	#N/A	#N/A	#N/A	#N/A
TRINITY_DN26040_c0_g1	0.894981	blue	#N/A	#N/A	#N/A	#N/A	#N/A	#N/A	#N/A	#N/A	#N/A	#N/A
TRINITY_DN26093_c0_g1	0.837495	blue	#N/A	#N/A	#N/A	#N/A	#N/A	#N/A	#N/A	#N/A	#N/A	#N/A
TRINITY_DN26136_c2_g3	0.574101	blue	#N/A	#N/A	#N/A	#N/A	#N/A	#N/A	#N/A	#N/A	#N/A	#N/A
TRINITY_DN26170_c0_g1	0.953093	blue	#N/A	#N/A	#N/A	#N/A	#N/A	#N/A	#N/A	#N/A	#N/A	#N/A
TRINITY_DN26186_c0_g1	0.798895	blue	#N/A	#N/A	#N/A	#N/A	#N/A	#N/A	#N/A	#N/A	#N/A	#N/A
TRINITY_DN26213_c1_g5	0.751299	blue	#N/A	#N/A	#N/A	#N/A	#N/A	#N/A	#N/A	#N/A	#N/A	#N/A
TRINITY_DN26235_c4_g3	0.735787	blue	#N/A	#N/A	#N/A	#N/A	#N/A	#N/A	#N/A	#N/A	#N/A	#N/A
TRINITY_DN26353_c2_g1	0.756894	blue	#N/A	#N/A	#N/A	#N/A	#N/A	#N/A	#N/A	#N/A	#N/A	#N/A
TRINITY_DN26372_c0_g1	0.856358	blue	#N/A	#N/A	#N/A	#N/A	#N/A	#N/A	#N/A	#N/A	#N/A	#N/A
TRINITY_DN26533_c2_g1	0.811633	blue	#N/A	#N/A	#N/A	#N/A	#N/A	#N/A	#N/A	#N/A	#N/A	#N/A
TRINITY_DN26533_c2_g3	0.831111	blue	#N/A	#N/A	#N/A	#N/A	#N/A	#N/A	#N/A	#N/A	#N/A	#N/A
TRINITY_DN26597_c1_g1	0.835649	blue	#N/A	#N/A	#N/A	#N/A	#N/A	#N/A	#N/A	#N/A	#N/A	#N/A
TRINITY_DN26597_c1_g3	0.744203	blue	#N/A	#N/A	#N/A	#N/A	#N/A	#N/A	#N/A	#N/A	#N/A	#N/A
TRINITY_DN26599_c0_g1	0.722638	blue	#N/A	#N/A	#N/A	#N/A	#N/A	#N/A	#N/A	#N/A	#N/A	#N/A
TRINITY_DN26687_c0_g2	0.853736	blue	#N/A	#N/A	#N/A	#N/A	#N/A	#N/A	#N/A	#N/A	#N/A	#N/A
TRINITY_DN26976_c3_g3	0.956718	blue	#N/A	#N/A	#N/A	#N/A	#N/A	#N/A	#N/A	#N/A	#N/A	#N/A
TRINITY_DN27028_c1_g1	0.713622	blue	#N/A	#N/A	#N/A	#N/A	#N/A	#N/A	#N/A	#N/A	#N/A	#N/A
TRINITY_DN27093_c2_g1	0.860195	blue	#N/A	#N/A	#N/A	#N/A	#N/A	#N/A	#N/A	#N/A	#N/A	#N/A
TRINITY_DN27094_c0_g1	0.667733	blue	#N/A	#N/A	#N/A	#N/A	#N/A	#N/A	#N/A	#N/A	#N/A	#N/A
TRINITY_DN27104_c0_g1	0.729887	blue	#N/A	#N/A	#N/A	#N/A	#N/A	#N/A	#N/A	#N/A	#N/A	#N/A
TRINITY_DN27226_c0_g3	0.617435	blue	#N/A	#N/A	#N/A	#N/A	#N/A	#N/A	#N/A	#N/A	#N/A	#N/A
TRINITY_DN27396_c1_g1	0.771802	blue	#N/A	#N/A	#N/A	#N/A	#N/A	#N/A	#N/A	#N/A	#N/A	#N/A
TRINITY_DN27402_c0_g3	0.949772	blue	#N/A	#N/A	#N/A	#N/A	#N/A	#N/A	#N/A	#N/A	#N/A	#N/A
TRINITY_DN27489_c2_g1	0.89171	blue	#N/A	#N/A	#N/A	#N/A	#N/A	#N/A	#N/A	#N/A	#N/A	#N/A
TRINITY_DN27523_c0_g2	0.817987	blue	#N/A	#N/A	#N/A	#N/A	#N/A	#N/A	#N/A	#N/A	#N/A	#N/A
TRINITY_DN27537_c3_g2	0.934222	blue	#N/A	#N/A	#N/A	#N/A	#N/A	#N/A	#N/A	#N/A	#N/A	#N/A
TRINITY_DN27546_c5_g1	0.83677	blue	#N/A	#N/A	#N/A	#N/A	#N/A	#N/A	#N/A	#N/A	#N/A	#N/A
TRINITY_DN27566_c0_g1	0.639255	blue	#N/A	#N/A	#N/A	#N/A	#N/A	#N/A	#N/A	#N/A	#N/A	#N/A
TRINITY_DN27569_c0_g5	0.907696	blue	#N/A	#N/A	#N/A	#N/A	#N/A	#N/A	#N/A	#N/A	#N/A	#N/A
TRINITY_DN27602_c2_g1	0.920752	blue	#N/A	#N/A	#N/A	#N/A	#N/A	#N/A	#N/A	#N/A	#N/A	#N/A
TRINITY_DN27609_c0_g1	0.849411	blue	#N/A	#N/A	#N/A	#N/A	#N/A	#N/A	#N/A	#N/A	#N/A	#N/A
TRINITY_DN27620_c6_g5	0.783009	blue	#N/A	#N/A	#N/A	#N/A	#N/A	#N/A	#N/A	#N/A	#N/A	#N/A
TRINITY_DN27744_c1_g2	0.837495	blue	#N/A	#N/A	#N/A	#N/A	#N/A	#N/A	#N/A	#N/A	#N/A	#N/A
TRINITY_DN27749_c0_g2	0.444307	blue	#N/A	#N/A	#N/A	#N/A	#N/A	#N/A	#N/A	#N/A	#N/A	#N/A
TRINITY_DN27754_c0_g3	0.767752	blue	#N/A	#N/A	#N/A	#N/A	#N/A	#N/A	#N/A	#N/A	#N/A	#N/A
TRINITY_DN27770_c1_g7	0.731292	blue	#N/A	#N/A	#N/A	#N/A	#N/A	#N/A	#N/A	#N/A	#N/A	#N/A
TRINITY_DN27858_c1_g1	0.78978	blue	#N/A	#N/A	#N/A	#N/A	#N/A	#N/A	#N/A	#N/A	#N/A	#N/A
TRINITY_DN27922_c0_g1	0.851141	blue	#N/A	#N/A	#N/A	#N/A	#N/A	#N/A	#N/A	#N/A	#N/A	#N/A
TRINITY_DN27936_c0_g3	0.914113	blue	#N/A	#N/A	#N/A	#N/A	#N/A	#N/A	#N/A	#N/A	#N/A	#N/A
TRINITY_DN27981_c3_g1	0.933207	blue	#N/A	#N/A	#N/A	#N/A	#N/A	#N/A	#N/A	#N/A	#N/A	#N/A
TRINITY_DN28057_c3_g3	0.881415	blue	#N/A	#N/A	#N/A	#N/A	#N/A	#N/A	#N/A	#N/A	#N/A	#N/A
TRINITY_DN28071_c2_g2	0.613761	blue	#N/A	#N/A	#N/A	#N/A	#N/A	#N/A	#N/A	#N/A	#N/A	#N/A
TRINITY_DN28182_c0_g5	0.807988	blue	#N/A	#N/A	#N/A	#N/A	#N/A	#N/A	#N/A	#N/A	#N/A	#N/A
TRINITY_DN28290_c2_g5	0.925714	blue	#N/A	#N/A	#N/A	#N/A	#N/A	#N/A	#N/A	#N/A	#N/A	#N/A
TRINITY_DN28422_c0_g2	0.262274	blue	#N/A	#N/A	#N/A	#N/A	#N/A	#N/A	#N/A	#N/A	#N/A	#N/A
TRINITY_DN28444_c0_g1	0.923095	blue	#N/A	#N/A	#N/A	#N/A	#N/A	#N/A	#N/A	#N/A	#N/A	#N/A
TRINITY_DN28449_c4_g1	0.941457	blue	#N/A	#N/A	#N/A	#N/A	#N/A	#N/A	#N/A	#N/A	#N/A	#N/A
TRINITY_DN28640_c0_g3	0.781808	blue	#N/A	#N/A	#N/A	#N/A	#N/A	#N/A	#N/A	#N/A	#N/A	#N/A
TRINITY_DN28650_c6_g1	0.743778	blue	#N/A	#N/A	#N/A	#N/A	#N/A	#N/A	#N/A	#N/A	#N/A	#N/A
TRINITY_DN28661_c1_g4	0.697616	blue	#N/A	#N/A	#N/A	#N/A	#N/A	#N/A	#N/A	#N/A	#N/A	#N/A
TRINITY_DN28779_c0_g1	0.462994	blue	#N/A	#N/A	#N/A	#N/A	#N/A	#N/A	#N/A	#N/A	#N/A	#N/A
TRINITY_DN28813_c3_g1	0.884806	blue	#N/A	#N/A	#N/A	#N/A	#N/A	#N/A	#N/A	#N/A	#N/A	#N/A
TRINITY_DN28858_c1_g1	0.836813	blue	#N/A	#N/A	#N/A	#N/A	#N/A	#N/A	#N/A	#N/A	#N/A	#N/A
TRINITY_DN29023_c1_g1	0.730712	blue	#N/A	#N/A	#N/A	#N/A	#N/A	#N/A	#N/A	#N/A	#N/A	#N/A
TRINITY_DN29030_c0_g2	0.926599	blue	#N/A	#N/A	#N/A	#N/A	#N/A	#N/A	#N/A	#N/A	#N/A	#N/A
TRINITY_DN29038_c1_g2	0.813925	blue	#N/A	#N/A	#N/A	#N/A	#N/A	#N/A	#N/A	#N/A	#N/A	#N/A
TRINITY_DN29063_c0_g4	0.78379	blue	#N/A	#N/A	#N/A	#N/A	#N/A	#N/A	#N/A	#N/A	#N/A	#N/A
TRINITY_DN29122_c2_g1	0.796117	blue	#N/A	#N/A	#N/A	#N/A	#N/A	#N/A	#N/A	#N/A	#N/A	#N/A
TRINITY_DN29136_c2_g1	0.78006	blue	#N/A	#N/A	#N/A	#N/A	#N/A	#N/A	#N/A	#N/A	#N/A	#N/A
TRINITY_DN2915_c0_g1	0.636647	blue	#N/A	#N/A	#N/A	#N/A	#N/A	#N/A	#N/A	#N/A	#N/A	#N/A
TRINITY_DN29233_c4_g1	0.704921	blue	#N/A	#N/A	#N/A	#N/A	#N/A	#N/A	#N/A	#N/A	#N/A	#N/A
TRINITY_DN29281_c0_g1	0.849886	blue	#N/A	#N/A	#N/A	#N/A	#N/A	#N/A	#N/A	#N/A	#N/A	#N/A
TRINITY_DN29311_c1_g1	0.916881	blue	#N/A	#N/A	#N/A	#N/A	#N/A	#N/A	#N/A	#N/A	#N/A	#N/A
TRINITY_DN29311_c2_g2	0.8361	blue	#N/A	#N/A	#N/A	#N/A	#N/A	#N/A	#N/A	#N/A	#N/A	#N/A
TRINITY_DN29315_c1_g1	0.678574	blue	#N/A	#N/A	#N/A	#N/A	#N/A	#N/A	#N/A	#N/A	#N/A	#N/A
TRINITY_DN29414_c3_g2	0.886062	blue	#N/A	#N/A	#N/A	#N/A	#N/A	#N/A	#N/A	#N/A	#N/A	#N/A
TRINITY_DN29442_c1_g3	0.735266	blue	#N/A	#N/A	#N/A	#N/A	#N/A	#N/A	#N/A	#N/A	#N/A	#N/A
TRINITY_DN29479_c1_g2	0.694666	blue	#N/A	#N/A	#N/A	#N/A	#N/A	#N/A	#N/A	#N/A	#N/A	#N/A
TRINITY_DN29535_c3_g1	0.895913	blue	#N/A	#N/A	#N/A	#N/A	#N/A	#N/A	#N/A	#N/A	#N/A	#N/A
TRINITY_DN29603_c3_g1	0.676935	blue	#N/A	#N/A	#N/A	#N/A	Nucleotide excision repair	Genetic Information Processing	Replication and repair	#N/A	#N/A	#N/A
TRINITY_DN29656_c1_g4	0.646546	blue	#N/A	#N/A	#N/A	#N/A	#N/A	#N/A	#N/A	#N/A	#N/A	#N/A
TRINITY_DN29712_c3_g6	0.847157	blue	#N/A	#N/A	#N/A	#N/A	#N/A	#N/A	#N/A	#N/A	#N/A	#N/A
TRINITY_DN29747_c1_g2	0.69042	blue	#N/A	#N/A	#N/A	#N/A	#N/A	#N/A	#N/A	#N/A	#N/A	#N/A
TRINITY_DN29752_c2_g3	0.656141	blue	#N/A	#N/A	#N/A	#N/A	#N/A	#N/A	#N/A	#N/A	#N/A	#N/A
TRINITY_DN29760_c0_g1	0.883506	blue	#N/A	#N/A	#N/A	#N/A	#N/A	#N/A	#N/A	#N/A	#N/A	#N/A
TRINITY_DN29761_c1_g1	0.807709	blue	#N/A	#N/A	#N/A	#N/A	#N/A	#N/A	#N/A	#N/A	#N/A	#N/A
TRINITY_DN29795_c2_g1	0.896402	blue	#N/A	#N/A	#N/A	#N/A	#N/A	#N/A	#N/A	#N/A	#N/A	#N/A
TRINITY_DN29864_c6_g1	0.93822	blue	#N/A	#N/A	#N/A	#N/A	#N/A	#N/A	#N/A	#N/A	#N/A	#N/A
TRINITY_DN29990_c0_g1	0.355288	blue	#N/A	#N/A	#N/A	#N/A	#N/A	#N/A	#N/A	#N/A	#N/A	#N/A
TRINITY_DN30094_c1_g1	0.836235	blue	#N/A	#N/A	#N/A	#N/A	#N/A	#N/A	#N/A	#N/A	#N/A	#N/A
TRINITY_DN30130_c2_g1	0.674283	blue	#N/A	#N/A	#N/A	#N/A	#N/A	#N/A	#N/A	#N/A	#N/A	#N/A
TRINITY_DN30160_c0_g1	0.892478	blue	#N/A	#N/A	#N/A	#N/A	#N/A	#N/A	#N/A	#N/A	#N/A	#N/A
TRINITY_DN30295_c0_g2	0.578896	blue	#N/A	#N/A	#N/A	#N/A	#N/A	#N/A	#N/A	#N/A	#N/A	#N/A
TRINITY_DN30302_c5_g1	0.602047	blue	#N/A	#N/A	#N/A	#N/A	#N/A	#N/A	#N/A	#N/A	#N/A	#N/A
TRINITY_DN30364_c4_g3	0.905337	blue	#N/A	#N/A	#N/A	#N/A	#N/A	#N/A	#N/A	#N/A	#N/A	#N/A
TRINITY_DN30414_c2_g1	0.862114	blue	#N/A	#N/A	#N/A	#N/A	#N/A	#N/A	#N/A	#N/A	#N/A	#N/A
TRINITY_DN30436_c0_g2	0.819453	blue	#N/A	#N/A	#N/A	#N/A	#N/A	#N/A	#N/A	#N/A	#N/A	#N/A
TRINITY_DN30442_c0_g1	0.862388	blue	#N/A	#N/A	#N/A	#N/A	#N/A	#N/A	#N/A	#N/A	#N/A	#N/A
TRINITY_DN30482_c0_g1	0.767228	blue	#N/A	#N/A	#N/A	#N/A	#N/A	#N/A	#N/A	#N/A	#N/A	#N/A
TRINITY_DN30532_c0_g6	0.867275	blue	#N/A	#N/A	#N/A	#N/A	#N/A	#N/A	#N/A	#N/A	#N/A	#N/A
TRINITY_DN30538_c0_g1	0.542962	blue	#N/A	#N/A	#N/A	#N/A	#N/A	#N/A	#N/A	#N/A	#N/A	#N/A
TRINITY_DN30591_c1_g1	0.660705	blue	#N/A	#N/A	#N/A	#N/A	#N/A	#N/A	#N/A	#N/A	#N/A	#N/A
TRINITY_DN30620_c5_g3	0.806045	blue	#N/A	#N/A	#N/A	#N/A	#N/A	#N/A	#N/A	#N/A	#N/A	#N/A
TRINITY_DN30660_c1_g1	0.801082	blue	#N/A	#N/A	#N/A	#N/A	#N/A	#N/A	#N/A	#N/A	#N/A	#N/A
TRINITY_DN30665_c0_g2	0.871316	blue	#N/A	#N/A	#N/A	#N/A	#N/A	#N/A	#N/A	#N/A	#N/A	#N/A
TRINITY_DN30684_c0_g5	0.832537	blue	#N/A	#N/A	#N/A	#N/A	#N/A	#N/A	#N/A	#N/A	#N/A	#N/A
TRINITY_DN30743_c1_g2	0.816624	blue	#N/A	#N/A	#N/A	#N/A	#N/A	#N/A	#N/A	#N/A	#N/A	#N/A
TRINITY_DN30764_c4_g1	0.753432	blue	#N/A	#N/A	#N/A	#N/A	#N/A	#N/A	#N/A	#N/A	#N/A	#N/A
TRINITY_DN30778_c3_g2	0.706528	blue	#N/A	#N/A	#N/A	#N/A	#N/A	#N/A	#N/A	#N/A	#N/A	#N/A
TRINITY_DN30943_c2_g1	0.939676	blue	#N/A	#N/A	#N/A	#N/A	#N/A	#N/A	#N/A	#N/A	#N/A	#N/A
TRINITY_DN31007_c0_g4	0.46958	blue	#N/A	#N/A	#N/A	#N/A	#N/A	#N/A	#N/A	#N/A	#N/A	#N/A
TRINITY_DN31195_c1_g2	0.687622	blue	#N/A	#N/A	#N/A	#N/A	#N/A	#N/A	#N/A	#N/A	#N/A	#N/A
TRINITY_DN31223_c2_g2	0.519285	blue	#N/A	#N/A	#N/A	#N/A	#N/A	#N/A	#N/A	#N/A	#N/A	#N/A
TRINITY_DN31238_c1_g1	0.876112	blue	#N/A	#N/A	#N/A	#N/A	#N/A	#N/A	#N/A	#N/A	#N/A	#N/A
TRINITY_DN31301_c2_g4	0.933471	blue	#N/A	#N/A	#N/A	#N/A	#N/A	#N/A	#N/A	#N/A	#N/A	#N/A
TRINITY_DN31317_c3_g2	0.820968	blue	#N/A	#N/A	#N/A	#N/A	#N/A	#N/A	#N/A	#N/A	#N/A	#N/A
TRINITY_DN31351_c1_g2	0.87544	blue	#N/A	#N/A	#N/A	#N/A	Ribosome biogenesis in eukaryotes	Genetic Information Processing	Translation	#N/A	#N/A	#N/A
TRINITY_DN31359_c3_g1	0.430368	blue	#N/A	#N/A	#N/A	#N/A	#N/A	#N/A	#N/A	#N/A	#N/A	#N/A
TRINITY_DN31566_c1_g2	0.712341	blue	#N/A	#N/A	#N/A	#N/A	#N/A	#N/A	#N/A	#N/A	#N/A	#N/A
TRINITY_DN31566_c1_g3	0.944162	blue	#N/A	#N/A	#N/A	#N/A	#N/A	#N/A	#N/A	#N/A	#N/A	#N/A
TRINITY_DN31571_c2_g1	0.926252	blue	#N/A	#N/A	#N/A	#N/A	#N/A	#N/A	#N/A	#N/A	#N/A	#N/A
TRINITY_DN31609_c2_g3	0.830971	blue	#N/A	#N/A	#N/A	#N/A	#N/A	#N/A	#N/A	#N/A	#N/A	#N/A
TRINITY_DN31613_c2_g1	0.50579	blue	#N/A	#N/A	#N/A	#N/A	#N/A	#N/A	#N/A	#N/A	#N/A	#N/A
TRINITY_DN31623_c1_g6	0.886566	blue	#N/A	#N/A	#N/A	#N/A	#N/A	#N/A	#N/A	#N/A	#N/A	#N/A
TRINITY_DN31694_c0_g2	0.639442	blue	#N/A	#N/A	#N/A	#N/A	#N/A	#N/A	#N/A	#N/A	#N/A	#N/A
TRINITY_DN31694_c0_g3	0.861151	blue	#N/A	#N/A	#N/A	#N/A	#N/A	#N/A	#N/A	#N/A	#N/A	#N/A
TRINITY_DN31763_c1_g2	0.876108	blue	#N/A	#N/A	#N/A	#N/A	#N/A	#N/A	#N/A	#N/A	#N/A	#N/A
TRINITY_DN31823_c3_g1	0.887073	blue	#N/A	#N/A	#N/A	#N/A	#N/A	#N/A	#N/A	#N/A	#N/A	#N/A
TRINITY_DN31894_c1_g2	0.481975	blue	#N/A	#N/A	#N/A	#N/A	#N/A	#N/A	#N/A	#N/A	#N/A	#N/A
TRINITY_DN31925_c0_g1	0.863256	blue	#N/A	#N/A	#N/A	#N/A	#N/A	#N/A	#N/A	#N/A	#N/A	#N/A
TRINITY_DN31944_c3_g3	0.787452	blue	#N/A	#N/A	#N/A	#N/A	#N/A	#N/A	#N/A	#N/A	#N/A	#N/A
TRINITY_DN31952_c2_g1	0.872641	blue	#N/A	#N/A	#N/A	#N/A	#N/A	#N/A	#N/A	#N/A	#N/A	#N/A
TRINITY_DN31961_c0_g1	0.665016	blue	#N/A	#N/A	#N/A	#N/A	#N/A	#N/A	#N/A	#N/A	#N/A	#N/A
TRINITY_DN31972_c3_g2	0.939332	blue	#N/A	#N/A	#N/A	#N/A	#N/A	#N/A	#N/A	#N/A	#N/A	#N/A
TRINITY_DN32043_c0_g3	0.931025	blue	#N/A	#N/A	#N/A	#N/A	#N/A	#N/A	#N/A	#N/A	#N/A	#N/A
TRINITY_DN32129_c0_g1	0.708399	blue	#N/A	#N/A	#N/A	#N/A	#N/A	#N/A	#N/A	#N/A	#N/A	#N/A
TRINITY_DN3216_c0_g1	0.875864	blue	#N/A	#N/A	#N/A	#N/A	#N/A	#N/A	#N/A	#N/A	#N/A	#N/A
TRINITY_DN32169_c2_g1	0.723442	blue	#N/A	#N/A	#N/A	#N/A	#N/A	#N/A	#N/A	#N/A	#N/A	#N/A
TRINITY_DN32170_c1_g1	0.404524	blue	#N/A	#N/A	#N/A	#N/A	#N/A	#N/A	#N/A	#N/A	#N/A	#N/A
TRINITY_DN32176_c1_g1	0.926473	blue	#N/A	#N/A	#N/A	#N/A	#N/A	#N/A	#N/A	#N/A	#N/A	#N/A
TRINITY_DN32207_c2_g1	0.862152	blue	#N/A	#N/A	#N/A	#N/A	#N/A	#N/A	#N/A	#N/A	#N/A	#N/A
TRINITY_DN32309_c1_g2	0.541603	blue	#N/A	#N/A	#N/A	#N/A	#N/A	#N/A	#N/A	#N/A	#N/A	#N/A
TRINITY_DN32317_c0_g1	0.853867	blue	#N/A	#N/A	#N/A	#N/A	#N/A	#N/A	#N/A	#N/A	#N/A	#N/A
TRINITY_DN32340_c0_g1	0.858939	blue	#N/A	#N/A	#N/A	#N/A	#N/A	#N/A	#N/A	#N/A	#N/A	#N/A
TRINITY_DN32347_c1_g1	0.724702	blue	#N/A	#N/A	#N/A	#N/A	#N/A	#N/A	#N/A	#N/A	#N/A	#N/A
TRINITY_DN32347_c1_g2	0.799844	blue	#N/A	#N/A	#N/A	#N/A	#N/A	#N/A	#N/A	#N/A	#N/A	#N/A
TRINITY_DN32432_c0_g1	0.952751	blue	#N/A	#N/A	#N/A	#N/A	#N/A	#N/A	#N/A	#N/A	#N/A	#N/A
TRINITY_DN32455_c1_g2	0.883496	blue	#N/A	#N/A	#N/A	#N/A	#N/A	#N/A	#N/A	#N/A	#N/A	#N/A
TRINITY_DN32543_c0_g1	0.891912	blue	#N/A	#N/A	#N/A	#N/A	#N/A	#N/A	#N/A	#N/A	#N/A	#N/A
TRINITY_DN32568_c1_g2	0.851024	blue	#N/A	#N/A	#N/A	#N/A	#N/A	#N/A	#N/A	#N/A	#N/A	#N/A
TRINITY_DN32605_c3_g1	0.702809	blue	#N/A	#N/A	#N/A	#N/A	#N/A	#N/A	#N/A	#N/A	#N/A	#N/A
TRINITY_DN32612_c1_g1	0.752015	blue	#N/A	#N/A	#N/A	#N/A	#N/A	#N/A	#N/A	#N/A	#N/A	#N/A
TRINITY_DN32631_c2_g3	0.513619	blue	#N/A	#N/A	#N/A	#N/A	#N/A	#N/A	#N/A	#N/A	#N/A	#N/A
TRINITY_DN32685_c1_g1	0.894071	blue	#N/A	#N/A	#N/A	#N/A	#N/A	#N/A	#N/A	#N/A	#N/A	#N/A
TRINITY_DN32692_c3_g3	0.955739	blue	#N/A	#N/A	#N/A	#N/A	#N/A	#N/A	#N/A	#N/A	#N/A	#N/A
TRINITY_DN32693_c0_g2	0.608425	blue	#N/A	#N/A	#N/A	#N/A	DNA replication	Genetic Information Processing	Replication and repair	#N/A	#N/A	#N/A
TRINITY_DN32721_c0_g3	0.934847	blue	#N/A	#N/A	#N/A	#N/A	#N/A	#N/A	#N/A	#N/A	#N/A	#N/A
TRINITY_DN32739_c1_g2	0.698822	blue	#N/A	#N/A	#N/A	#N/A	#N/A	#N/A	#N/A	#N/A	#N/A	#N/A
TRINITY_DN32773_c4_g2	0.89125	blue	#N/A	#N/A	#N/A	#N/A	#N/A	#N/A	#N/A	#N/A	#N/A	#N/A
TRINITY_DN32784_c1_g1	0.882531	blue	#N/A	#N/A	#N/A	#N/A	#N/A	#N/A	#N/A	#N/A	#N/A	#N/A
TRINITY_DN32929_c5_g1	0.575195	blue	#N/A	#N/A	#N/A	#N/A	#N/A	#N/A	#N/A	#N/A	#N/A	#N/A
TRINITY_DN32955_c0_g2	0.70853	blue	#N/A	#N/A	#N/A	#N/A	#N/A	#N/A	#N/A	#N/A	#N/A	#N/A
TRINITY_DN32972_c1_g5	0.715645	blue	#N/A	#N/A	#N/A	#N/A	#N/A	#N/A	#N/A	#N/A	#N/A	#N/A
TRINITY_DN33052_c1_g3	0.841492	blue	#N/A	#N/A	#N/A	#N/A	#N/A	#N/A	#N/A	#N/A	#N/A	#N/A
TRINITY_DN33063_c3_g4	0.75811	blue	#N/A	#N/A	#N/A	#N/A	#N/A	#N/A	#N/A	#N/A	#N/A	#N/A
TRINITY_DN33077_c0_g1	0.58462	blue	#N/A	#N/A	#N/A	#N/A	#N/A	#N/A	#N/A	#N/A	#N/A	#N/A
TRINITY_DN33134_c2_g1	0.60596	blue	#N/A	#N/A	#N/A	#N/A	#N/A	#N/A	#N/A	#N/A	#N/A	#N/A
TRINITY_DN33162_c1_g2	0.515671	blue	#N/A	#N/A	#N/A	#N/A	#N/A	#N/A	#N/A	#N/A	#N/A	#N/A
TRINITY_DN33183_c2_g1	0.830702	blue	#N/A	#N/A	#N/A	#N/A	#N/A	#N/A	#N/A	#N/A	#N/A	#N/A
TRINITY_DN33405_c2_g1	0.742042	blue	#N/A	#N/A	#N/A	#N/A	#N/A	#N/A	#N/A	#N/A	#N/A	#N/A
TRINITY_DN33428_c2_g3	0.908211	blue	#N/A	#N/A	#N/A	#N/A	#N/A	#N/A	#N/A	#N/A	#N/A	#N/A
TRINITY_DN33432_c1_g1	0.831189	blue	#N/A	#N/A	#N/A	#N/A	#N/A	#N/A	#N/A	#N/A	#N/A	#N/A
TRINITY_DN33450_c0_g3	0.937594	blue	#N/A	#N/A	#N/A	#N/A	#N/A	#N/A	#N/A	#N/A	#N/A	#N/A
TRINITY_DN33473_c0_g1	0.741186	blue	#N/A	#N/A	#N/A	#N/A	#N/A	#N/A	#N/A	#N/A	#N/A	#N/A
TRINITY_DN33512_c1_g1	0.795363	blue	#N/A	#N/A	#N/A	#N/A	#N/A	#N/A	#N/A	#N/A	#N/A	#N/A
TRINITY_DN33584_c1_g1	0.882505	blue	#N/A	#N/A	#N/A	#N/A	#N/A	#N/A	#N/A	#N/A	#N/A	#N/A
TRINITY_DN33615_c2_g1	0.93804	blue	#N/A	#N/A	#N/A	#N/A	#N/A	#N/A	#N/A	#N/A	#N/A	#N/A
TRINITY_DN33687_c0_g2	0.652625	blue	#N/A	#N/A	#N/A	#N/A	#N/A	#N/A	#N/A	#N/A	#N/A	#N/A
TRINITY_DN33687_c0_g4	0.716192	blue	#N/A	#N/A	#N/A	#N/A	#N/A	#N/A	#N/A	#N/A	#N/A	#N/A
TRINITY_DN33754_c2_g1	0.585171	blue	#N/A	#N/A	#N/A	#N/A	#N/A	#N/A	#N/A	#N/A	#N/A	#N/A
TRINITY_DN33790_c3_g1	0.746257	blue	#N/A	#N/A	#N/A	#N/A	#N/A	#N/A	#N/A	#N/A	#N/A	#N/A
TRINITY_DN33790_c3_g2	0.704011	blue	#N/A	#N/A	#N/A	#N/A	#N/A	#N/A	#N/A	#N/A	#N/A	#N/A
TRINITY_DN33854_c0_g1	0.782898	blue	#N/A	#N/A	#N/A	#N/A	#N/A	#N/A	#N/A	#N/A	#N/A	#N/A
TRINITY_DN33906_c1_g3	0.861049	blue	#N/A	#N/A	#N/A	#N/A	#N/A	#N/A	#N/A	#N/A	#N/A	#N/A
TRINITY_DN34013_c3_g1	0.885869	blue	#N/A	#N/A	#N/A	#N/A	#N/A	#N/A	#N/A	#N/A	#N/A	#N/A
TRINITY_DN34079_c0_g1	0.939564	blue	#N/A	#N/A	#N/A	#N/A	#N/A	#N/A	#N/A	#N/A	#N/A	#N/A
TRINITY_DN34100_c2_g1	0.802791	blue	#N/A	#N/A	#N/A	#N/A	#N/A	#N/A	#N/A	#N/A	#N/A	#N/A
TRINITY_DN34181_c0_g1	0.848916	blue	#N/A	#N/A	#N/A	#N/A	#N/A	#N/A	#N/A	#N/A	#N/A	#N/A
TRINITY_DN34225_c1_g2	0.851685	blue	#N/A	#N/A	#N/A	#N/A	#N/A	#N/A	#N/A	#N/A	#N/A	#N/A
TRINITY_DN34234_c1_g8	0.900216	blue	#N/A	#N/A	#N/A	#N/A	#N/A	#N/A	#N/A	#N/A	#N/A	#N/A
TRINITY_DN34296_c3_g3	0.945996	blue	#N/A	#N/A	#N/A	#N/A	#N/A	#N/A	#N/A	#N/A	#N/A	#N/A
TRINITY_DN34375_c2_g3	0.575795	blue	#N/A	#N/A	#N/A	#N/A	#N/A	#N/A	#N/A	#N/A	#N/A	#N/A
TRINITY_DN34507_c3_g2	0.918807	blue	#N/A	#N/A	#N/A	#N/A	#N/A	#N/A	#N/A	#N/A	#N/A	#N/A
TRINITY_DN34564_c0_g3	0.932525	blue	#N/A	#N/A	#N/A	#N/A	#N/A	#N/A	#N/A	#N/A	#N/A	#N/A
TRINITY_DN34642_c0_g1	0.831503	blue	#N/A	#N/A	#N/A	#N/A	#N/A	#N/A	#N/A	#N/A	#N/A	#N/A
TRINITY_DN34661_c1_g1	0.357742	blue	#N/A	#N/A	#N/A	#N/A	#N/A	#N/A	#N/A	#N/A	#N/A	#N/A
TRINITY_DN34666_c0_g1	0.955391	blue	#N/A	#N/A	#N/A	#N/A	#N/A	#N/A	#N/A	#N/A	#N/A	#N/A
TRINITY_DN34694_c1_g1	0.873243	blue	#N/A	#N/A	#N/A	#N/A	#N/A	#N/A	#N/A	[TF]C3H:C3H--NA	#N/A	#N/A
TRINITY_DN34810_c2_g1	0.765037	blue	#N/A	#N/A	#N/A	#N/A	#N/A	#N/A	#N/A	#N/A	#N/A	#N/A
TRINITY_DN34836_c4_g2	0.828693	blue	#N/A	#N/A	#N/A	#N/A	#N/A	#N/A	#N/A	#N/A	#N/A	#N/A
TRINITY_DN34940_c0_g3	0.924793	blue	#N/A	#N/A	#N/A	#N/A	#N/A	#N/A	#N/A	#N/A	#N/A	#N/A
TRINITY_DN34982_c1_g1	0.816923	blue	#N/A	#N/A	#N/A	#N/A	#N/A	#N/A	#N/A	#N/A	#N/A	#N/A
TRINITY_DN35009_c2_g1	0.822914	blue	#N/A	#N/A	#N/A	#N/A	#N/A	#N/A	#N/A	#N/A	#N/A	#N/A
TRINITY_DN35055_c2_g1	0.798532	blue	#N/A	#N/A	#N/A	#N/A	#N/A	#N/A	#N/A	#N/A	#N/A	#N/A
TRINITY_DN35109_c1_g2	0.793839	blue	#N/A	#N/A	#N/A	#N/A	#N/A	#N/A	#N/A	#N/A	#N/A	#N/A
TRINITY_DN35120_c1_g6	0.490053	blue	#N/A	#N/A	#N/A	#N/A	#N/A	#N/A	#N/A	#N/A	#N/A	#N/A
TRINITY_DN35214_c0_g5	0.771053	blue	#N/A	#N/A	#N/A	#N/A	#N/A	#N/A	#N/A	#N/A	#N/A	#N/A
TRINITY_DN35240_c3_g1	0.78818	blue	#N/A	#N/A	#N/A	#N/A	#N/A	#N/A	#N/A	#N/A	#N/A	#N/A
TRINITY_DN35242_c0_g1	0.792474	blue	#N/A	#N/A	#N/A	#N/A	#N/A	#N/A	#N/A	#N/A	#N/A	#N/A
TRINITY_DN35244_c1_g2	0.803742	blue	#N/A	#N/A	#N/A	#N/A	#N/A	#N/A	#N/A	#N/A	#N/A	#N/A
TRINITY_DN35317_c0_g2	0.834953	blue	#N/A	#N/A	#N/A	#N/A	#N/A	#N/A	#N/A	#N/A	#N/A	#N/A
TRINITY_DN35373_c0_g1	0.661696	blue	#N/A	#N/A	#N/A	#N/A	#N/A	#N/A	#N/A	#N/A	#N/A	#N/A
TRINITY_DN35445_c0_g3	0.81225	blue	#N/A	#N/A	#N/A	#N/A	#N/A	#N/A	#N/A	#N/A	#N/A	#N/A
TRINITY_DN35531_c1_g1	0.747745	blue	#N/A	#N/A	#N/A	#N/A	#N/A	#N/A	#N/A	#N/A	#N/A	#N/A
TRINITY_DN35535_c3_g1	0.792995	blue	#N/A	#N/A	#N/A	#N/A	#N/A	#N/A	#N/A	#N/A	#N/A	#N/A
TRINITY_DN35561_c0_g1	0.83152	blue	#N/A	#N/A	#N/A	#N/A	#N/A	#N/A	#N/A	#N/A	#N/A	#N/A
TRINITY_DN35606_c1_g2	0.894363	blue	#N/A	#N/A	#N/A	#N/A	#N/A	#N/A	#N/A	#N/A	#N/A	#N/A
TRINITY_DN35613_c1_g3	0.867655	blue	#N/A	#N/A	#N/A	#N/A	#N/A	#N/A	#N/A	#N/A	#N/A	#N/A
TRINITY_DN35734_c1_g2	0.584352	blue	#N/A	#N/A	#N/A	#N/A	#N/A	#N/A	#N/A	#N/A	#N/A	#N/A
TRINITY_DN35763_c4_g1	0.707578	blue	#N/A	#N/A	#N/A	#N/A	Ubiquitin mediated proteolysis	Genetic Information Processing	Folding, sorting and degradation	#N/A	#N/A	#N/A
TRINITY_DN35827_c1_g1	0.507791	blue	#N/A	#N/A	#N/A	#N/A	#N/A	#N/A	#N/A	#N/A	#N/A	#N/A
TRINITY_DN35856_c1_g1	0.855909	blue	#N/A	#N/A	#N/A	#N/A	#N/A	#N/A	#N/A	#N/A	#N/A	#N/A
TRINITY_DN35893_c1_g4	0.759302	blue	#N/A	#N/A	#N/A	#N/A	#N/A	#N/A	#N/A	#N/A	#N/A	#N/A
TRINITY_DN35909_c3_g1	0.693796	blue	#N/A	#N/A	#N/A	#N/A	#N/A	#N/A	#N/A	#N/A	#N/A	#N/A
TRINITY_DN36027_c2_g4	0.681765	blue	#N/A	#N/A	#N/A	#N/A	#N/A	#N/A	#N/A	#N/A	#N/A	#N/A
TRINITY_DN36062_c1_g2	0.604118	blue	#N/A	#N/A	#N/A	#N/A	#N/A	#N/A	#N/A	#N/A	#N/A	#N/A
TRINITY_DN36150_c1_g1	0.814589	blue	#N/A	#N/A	#N/A	#N/A	#N/A	#N/A	#N/A	#N/A	#N/A	#N/A
TRINITY_DN36182_c1_g2	0.902306	blue	#N/A	#N/A	#N/A	#N/A	#N/A	#N/A	#N/A	#N/A	#N/A	#N/A
TRINITY_DN36183_c2_g4	0.921414	blue	#N/A	#N/A	#N/A	#N/A	#N/A	#N/A	#N/A	#N/A	#N/A	#N/A
TRINITY_DN36200_c0_g1	0.82811	blue	#N/A	#N/A	#N/A	#N/A	#N/A	#N/A	#N/A	#N/A	#N/A	#N/A
TRINITY_DN36246_c1_g2	0.728996	blue	#N/A	#N/A	#N/A	#N/A	#N/A	#N/A	#N/A	#N/A	#N/A	#N/A
TRINITY_DN36258_c2_g3	0.749838	blue	#N/A	#N/A	#N/A	#N/A	#N/A	#N/A	#N/A	#N/A	#N/A	#N/A
TRINITY_DN36282_c2_g1	0.91275	blue	#N/A	#N/A	#N/A	#N/A	#N/A	#N/A	#N/A	#N/A	#N/A	#N/A
TRINITY_DN36284_c2_g3	0.754449	blue	#N/A	#N/A	#N/A	#N/A	#N/A	#N/A	#N/A	#N/A	#N/A	#N/A
TRINITY_DN36469_c4_g1	0.498094	blue	#N/A	#N/A	#N/A	#N/A	#N/A	#N/A	#N/A	#N/A	#N/A	#N/A
TRINITY_DN36486_c1_g1	0.734861	blue	#N/A	#N/A	#N/A	#N/A	#N/A	#N/A	#N/A	#N/A	#N/A	#N/A
TRINITY_DN36562_c3_g2	0.725979	blue	#N/A	#N/A	#N/A	#N/A	#N/A	#N/A	#N/A	#N/A	#N/A	#N/A
TRINITY_DN36567_c0_g2	0.872426	blue	#N/A	#N/A	#N/A	#N/A	#N/A	#N/A	#N/A	#N/A	#N/A	#N/A
TRINITY_DN36597_c1_g1	0.593076	blue	#N/A	#N/A	#N/A	#N/A	#N/A	#N/A	#N/A	#N/A	#N/A	#N/A
TRINITY_DN36599_c0_g9	0.957021	blue	#N/A	#N/A	#N/A	#N/A	#N/A	#N/A	#N/A	#N/A	#N/A	#N/A
TRINITY_DN36622_c1_g1	0.950062	blue	#N/A	#N/A	#N/A	#N/A	#N/A	#N/A	#N/A	#N/A	#N/A	#N/A
TRINITY_DN36681_c1_g3	0.888521	blue	#N/A	#N/A	#N/A	#N/A	#N/A	#N/A	#N/A	#N/A	#N/A	#N/A
TRINITY_DN36849_c1_g1	0.853458	blue	#N/A	#N/A	#N/A	#N/A	#N/A	#N/A	#N/A	#N/A	#N/A	#N/A
TRINITY_DN36873_c3_g3	0.817497	blue	#N/A	#N/A	#N/A	#N/A	#N/A	#N/A	#N/A	#N/A	#N/A	#N/A
TRINITY_DN36879_c1_g6	0.913706	blue	#N/A	#N/A	#N/A	#N/A	#N/A	#N/A	#N/A	#N/A	#N/A	#N/A
TRINITY_DN36957_c0_g4	0.605967	blue	#N/A	#N/A	#N/A	#N/A	#N/A	#N/A	#N/A	#N/A	#N/A	#N/A
TRINITY_DN36970_c1_g1	0.899499	blue	#N/A	#N/A	#N/A	#N/A	RNA degradation	Genetic Information Processing	Folding, sorting and degradation	#N/A	#N/A	#N/A
TRINITY_DN36979_c0_g1	0.801924	blue	#N/A	#N/A	#N/A	#N/A	#N/A	#N/A	#N/A	#N/A	#N/A	#N/A
TRINITY_DN37013_c0_g2	0.856667	blue	#N/A	#N/A	#N/A	#N/A	#N/A	#N/A	#N/A	#N/A	#N/A	#N/A
TRINITY_DN37048_c3_g1	0.901889	blue	#N/A	#N/A	#N/A	#N/A	#N/A	#N/A	#N/A	#N/A	#N/A	#N/A
TRINITY_DN37085_c2_g1	0.453106	blue	#N/A	#N/A	#N/A	#N/A	#N/A	#N/A	#N/A	#N/A	#N/A	#N/A
TRINITY_DN37095_c3_g1	0.805746	blue	#N/A	#N/A	#N/A	#N/A	#N/A	#N/A	#N/A	#N/A	#N/A	#N/A
TRINITY_DN37097_c4_g3	0.786392	blue	#N/A	#N/A	#N/A	#N/A	#N/A	#N/A	#N/A	#N/A	#N/A	#N/A
TRINITY_DN37098_c0_g1	0.844837	blue	#N/A	#N/A	#N/A	#N/A	#N/A	#N/A	#N/A	#N/A	#N/A	#N/A
TRINITY_DN37107_c0_g2	0.821448	blue	#N/A	#N/A	#N/A	#N/A	#N/A	#N/A	#N/A	#N/A	#N/A	#N/A
TRINITY_DN37123_c5_g1	0.909419	blue	#N/A	#N/A	#N/A	#N/A	#N/A	#N/A	#N/A	#N/A	#N/A	#N/A
TRINITY_DN37147_c2_g1	0.768886	blue	#N/A	#N/A	#N/A	#N/A	#N/A	#N/A	#N/A	#N/A	#N/A	#N/A
TRINITY_DN37158_c2_g2	0.888322	blue	#N/A	#N/A	#N/A	#N/A	#N/A	#N/A	#N/A	#N/A	#N/A	#N/A
TRINITY_DN37198_c2_g1	0.761486	blue	#N/A	#N/A	#N/A	#N/A	#N/A	#N/A	#N/A	#N/A	#N/A	#N/A
TRINITY_DN37212_c1_g1	0.833155	blue	#N/A	#N/A	#N/A	#N/A	#N/A	#N/A	#N/A	#N/A	#N/A	#N/A
TRINITY_DN37340_c1_g2	0.827903	blue	#N/A	#N/A	#N/A	#N/A	#N/A	#N/A	#N/A	#N/A	#N/A	#N/A
TRINITY_DN37394_c1_g5	0.522017	blue	#N/A	#N/A	#N/A	#N/A	#N/A	#N/A	#N/A	#N/A	#N/A	#N/A
TRINITY_DN37425_c3_g1	0.938496	blue	#N/A	#N/A	#N/A	#N/A	#N/A	#N/A	#N/A	#N/A	#N/A	#N/A
TRINITY_DN37558_c2_g1	0.928566	blue	#N/A	#N/A	#N/A	#N/A	#N/A	#N/A	#N/A	#N/A	#N/A	#N/A
TRINITY_DN37638_c0_g2	0.843345	blue	#N/A	#N/A	#N/A	#N/A	#N/A	#N/A	#N/A	#N/A	#N/A	#N/A
TRINITY_DN37652_c2_g1	0.821452	blue	#N/A	#N/A	#N/A	#N/A	#N/A	#N/A	#N/A	#N/A	#N/A	#N/A
TRINITY_DN37850_c1_g5	0.923446	blue	#N/A	#N/A	#N/A	#N/A	#N/A	#N/A	#N/A	#N/A	#N/A	#N/A
TRINITY_DN37874_c0_g1	0.764046	blue	#N/A	#N/A	#N/A	#N/A	#N/A	#N/A	#N/A	#N/A	#N/A	#N/A
TRINITY_DN37883_c3_g1	0.516027	blue	#N/A	#N/A	#N/A	#N/A	#N/A	#N/A	#N/A	#N/A	#N/A	#N/A
TRINITY_DN37984_c1_g1	0.874544	blue	#N/A	#N/A	#N/A	#N/A	#N/A	#N/A	#N/A	#N/A	#N/A	#N/A
TRINITY_DN38037_c1_g2	0.702755	blue	#N/A	#N/A	#N/A	#N/A	#N/A	#N/A	#N/A	#N/A	#N/A	#N/A
TRINITY_DN38070_c1_g1	0.817517	blue	#N/A	#N/A	#N/A	#N/A	#N/A	#N/A	#N/A	#N/A	#N/A	#N/A
TRINITY_DN38070_c1_g4	0.722504	blue	#N/A	#N/A	#N/A	#N/A	#N/A	#N/A	#N/A	#N/A	#N/A	#N/A
TRINITY_DN38159_c2_g3	0.750256	blue	#N/A	#N/A	#N/A	#N/A	#N/A	#N/A	#N/A	#N/A	#N/A	#N/A
[truncated: 8,627 more rows]

## Sheet: MEyellow
Table S9 The functional annotation for genes in different modules of WGCNA
Gene_ID	Interaction	Color	Symbol	GO_ID	GO_Term	GO_Function	PathwayDefinition	KEGGLevel1	KEGGLevel2	TF	Hormone_Term	Hormone annotation
TRINITY_DN37893_c1_g1	0.688844	yellow	FAC1	GO:0009737	response to abscisic acid	biological_process	Purine metabolism	Metabolism	Nucleotide metabolism	#N/A	FAC1	response to abscisic acid
TRINITY_DN36777_c0_g1	0.698275	yellow	GLYMA_04G245900	GO:0009693	ethylene biosynthetic process	biological_process	Cysteine and methionine metabolism	Metabolism	Amino acid metabolism	#N/A	GLYMA_04G245900	ethylene biosynthetic process
TRINITY_DN45247_c0_g3	0.914881	yellow	HSPRO2	GO:0009751	response to salicylic acid	biological_process	#N/A	#N/A	#N/A	#N/A	HSPRO2	response to salicylic acid
TRINITY_DN45458_c5_g3	0.90546	yellow	SAUR52	GO:0009733	response to auxin	biological_process	Plant hormone signal transduction	Environmental Information Processing	Signal transduction	#N/A	SAUR52	response to auxin
TRINITY_DN37413_c0_g1	0.727539	yellow	VIT_13s0067g01960	GO:0044212	transcription regulatory region DNA binding	molecular_function	Plant-pathogen interaction	Organismal Systems	Environmental adaptation	[TF]AP2/ERF-ERF:AP2/ERF->AP2/ERF-ERF--NA	#N/A	#N/A
TRINITY_DN29332_c2_g1	0.919871	yellow	ERF3	GO:0006351	transcription, DNA-templated	biological_process	Plant-pathogen interaction	Organismal Systems	Environmental adaptation	[TF]AP2/ERF-ERF:AP2/ERF->AP2/ERF-ERF--NA	#N/A	#N/A
TRINITY_DN37957_c1_g3	0.978363	yellow	RAP2.4	GO:0006351	transcription, DNA-templated	biological_process	Plant-pathogen interaction	Organismal Systems	Environmental adaptation	[TF]AP2/ERF-ERF:AP2/ERF->AP2/ERF-ERF--NA	#N/A	#N/A
TRINITY_DN39097_c2_g1	0.73463	yellow	ERF9	GO:0006351	transcription, DNA-templated	biological_process	Purine metabolism	Metabolism	Nucleotide metabolism	[TF]AP2/ERF-ERF:AP2/ERF->AP2/ERF-ERF--NA	#N/A	#N/A
TRINITY_DN32723_c0_g1	0.971115	yellow	ERF2	GO:0001944	vasculature development	biological_process	Plant hormone signal transduction	Environmental Information Processing	Signal transduction	[TF]AP2/ERF-ERF:AP2/ERF->AP2/ERF-ERF--NA	#N/A	#N/A
TRINITY_DN34247_c2_g2	0.89517	yellow	ERF2	GO:0001944	vasculature development	biological_process	Plant hormone signal transduction	Environmental Information Processing	Signal transduction	[TF]AP2/ERF-ERF:AP2/ERF->AP2/ERF-ERF--NA	#N/A	#N/A
TRINITY_DN34247_c3_g1	0.977471	yellow	ERF2	GO:0001944	vasculature development	biological_process	Plant hormone signal transduction	Environmental Information Processing	Signal transduction	[TF]AP2/ERF-ERF:AP2/ERF->AP2/ERF-ERF--NA	#N/A	#N/A
TRINITY_DN35548_c1_g3	0.936185	yellow	#N/A	#N/A	#N/A	#N/A	#N/A	#N/A	#N/A	[TF]B3:B3->B3--NA	#N/A	#N/A
TRINITY_DN44750_c2_g2	0.977087	yellow	UNE10	GO:0006351	transcription, DNA-templated	biological_process	Circadian rhythm - plant	Organismal Systems	Environmental adaptation	[TF]bHLH:bHLH--NA	#N/A	#N/A
TRINITY_DN33238_c2_g1	0.795984	yellow	K4CVU8	GO:0001228	transcriptional activator activity, RNA polymerase II transcription regulatory region sequence-specific binding	molecular_function	Circadian rhythm - plant	Organismal Systems	Environmental adaptation	[TF]bHLH:bHLH--NA	#N/A	#N/A
TRINITY_DN33395_c0_g2	0.598155	yellow	bZIP23	GO:0006351	transcription, DNA-templated	biological_process	#N/A	#N/A	#N/A	[TF]bZIP:bZIP--NA	#N/A	#N/A
TRINITY_DN39694_c0_g4	0.827969	yellow	AT1G28310	GO:0006351	transcription, DNA-templated	biological_process	Circadian rhythm - plant	Organismal Systems	Environmental adaptation	[TF]C2C2-Dof:C2C2->C2C2-Dof--NA	#N/A	#N/A
TRINITY_DN42500_c0_g1	0.718271	yellow	CDF3	GO:0006351	transcription, DNA-templated	biological_process	Circadian rhythm - plant	Organismal Systems	Environmental adaptation	[TF]C2C2-Dof:C2C2->C2C2-Dof--NA	#N/A	#N/A
TRINITY_DN38999_c2_g2	0.734154	yellow	K4B3P4	GO:0001228	transcriptional activator activity, RNA polymerase II transcription regulatory region sequence-specific binding	molecular_function	#N/A	#N/A	#N/A	[TF]C2C2-GATA:C2C2->C2C2-GATA--NA	#N/A	#N/A
TRINITY_DN44373_c0_g2	0.982898	yellow	VIT_18s0001g09230	GO:0044212	transcription regulatory region DNA binding	molecular_function	#N/A	#N/A	#N/A	[TF]C2H2:C2H2--NA	#N/A	#N/A
TRINITY_DN35379_c2_g2	0.986789	yellow	OZF1	GO:0003700	transcription factor activity, sequence-specific DNA binding	molecular_function	#N/A	#N/A	#N/A	[TF]C3H:C3H--NA	#N/A	#N/A
TRINITY_DN39047_c1_g2	0.933613	yellow	VIT_19s0014g04940	GO:0003700	transcription factor activity, sequence-specific DNA binding	molecular_function	Plant hormone signal transduction	Environmental Information Processing	Signal transduction	[TF]GRAS:GRAS--NA	#N/A	#N/A
TRINITY_DN32182_c1_g2	0.741065	yellow	HAT9	GO:0006351	transcription, DNA-templated	biological_process	Vitamin B6 metabolism	Metabolism	Metabolism of cofactors and vitamins	[TF]HB-HD-ZIP:HB->HB-HD-ZIP--NA	#N/A	#N/A
TRINITY_DN40532_c4_g1	0.950479	yellow	GLYMA_11G025700	GO:0005634	nucleus	cellular_component	#N/A	#N/A	#N/A	[TF]HSF:HSF--NA	#N/A	#N/A
TRINITY_DN42176_c1_g1	0.899549	yellow	HSF	GO:0005634	nucleus	cellular_component	#N/A	#N/A	#N/A	[TF]HSF:HSF--NA	#N/A	#N/A
TRINITY_DN39518_c3_g1	0.943681	yellow	HSFA2	GO:0006351	transcription, DNA-templated	biological_process	#N/A	#N/A	#N/A	[TF]HSF:HSF--NA	#N/A	#N/A
TRINITY_DN31728_c1_g5	0.671325	yellow	MYB3	GO:0006351	transcription, DNA-templated	biological_process	Oxidative phosphorylation	Metabolism	Energy metabolism	[TF]MYB:MYB->MYB--NA	#N/A	#N/A
TRINITY_DN37839_c0_g1	0.821983	yellow	HRA1	GO:0003700	transcription factor activity, sequence-specific DNA binding	molecular_function	#N/A	#N/A	#N/A	[TF]Trihelix:Trihelix--NA	#N/A	#N/A
TRINITY_DN28674_c3_g3	0.901777	yellow	WRKY17	GO:0006351	transcription, DNA-templated	biological_process	Plant-pathogen interaction	Organismal Systems	Environmental adaptation	[TF]WRKY:WRKY--NA	#N/A	#N/A
TRINITY_DN34016_c6_g2	0.752762	yellow	WRKY22	GO:0006351	transcription, DNA-templated	biological_process	Plant-pathogen interaction	Organismal Systems	Environmental adaptation	[TF]WRKY:WRKY--NA	#N/A	#N/A
TRINITY_DN38173_c2_g1	0.919816	yellow	WRKY33	GO:0006351	transcription, DNA-templated	biological_process	Plant-pathogen interaction	Organismal Systems	Environmental adaptation	[TF]WRKY:WRKY--NA	#N/A	#N/A
TRINITY_DN38173_c2_g2	0.971917	yellow	WRKY33	GO:0006351	transcription, DNA-templated	biological_process	Plant-pathogen interaction	Organismal Systems	Environmental adaptation	[TF]WRKY:WRKY--NA	#N/A	#N/A
TRINITY_DN32036_c0_g2	0.711185	yellow	AT1G11950	GO:0003700	transcription factor activity, sequence-specific DNA binding	molecular_function	#N/A	#N/A	#N/A	[TR]Jumonji:Jumonji--NA	#N/A	#N/A
TRINITY_DN43024_c0_g2	0.77072	yellow	JMJ14	GO:0006351	transcription, DNA-templated	biological_process	#N/A	#N/A	#N/A	[TR]Jumonji:Jumonji--NA	#N/A	#N/A
TRINITY_DN32927_c0_g2	0.877378	yellow	AT1G78280	GO:0016757	transferase activity, transferring glycosyl groups	molecular_function	#N/A	#N/A	#N/A	[TR]Jumonji:Jumonji--NA	#N/A	#N/A
TRINITY_DN38500_c0_g1	0.912426	yellow	MBF1C	GO:0006351	transcription, DNA-templated	biological_process	#N/A	#N/A	#N/A	[TR]MBF1:MBF1--NA	#N/A	#N/A
TRINITY_DN29693_c4_g1	0.777616	yellow	BBX28	GO:0008270	zinc ion binding	molecular_function	#N/A	#N/A	#N/A	[TR]Others:Others--NA	#N/A	#N/A
TRINITY_DN33578_c1_g1	0.903472	yellow	PRR7	GO:0006351	transcription, DNA-templated	biological_process	Circadian rhythm - plant	Organismal Systems	Environmental adaptation	[TR]Pseudo	#N/A	#N/A
TRINITY_DN32528_c0_g1	0.903912	yellow	CIPK5	GO:0007165	signal transduction	biological_process	Plant hormone signal transduction	Environmental Information Processing	Signal transduction	Shiu:CAMK_CAMKL-CHK1	#N/A	#N/A
TRINITY_DN32528_c0_g3	0.869527	yellow	SIP3	GO:0007165	signal transduction	biological_process	Plant hormone signal transduction	Environmental Information Processing	Signal transduction	Shiu:CAMK_CAMKL-CHK1	#N/A	#N/A
TRINITY_DN34464_c2_g2	0.896215	yellow	SIP1	GO:0007165	signal transduction	biological_process	Plant hormone signal transduction	Environmental Information Processing	Signal transduction	Shiu:CAMK_CAMKL-CHK1	#N/A	#N/A
TRINITY_DN45618_c3_g1	0.919784	yellow	CIPK25	GO:0007165	signal transduction	biological_process	Plant hormone signal transduction	Environmental Information Processing	Signal transduction	Shiu:CAMK_CAMKL-CHK1	#N/A	#N/A
TRINITY_DN36099_c5_g2	0.809061	yellow	VIT_03s0038g03960	GO:0046777	protein autophosphorylation	biological_process	Plant-pathogen interaction	Organismal Systems	Environmental adaptation	Shiu:CAMK_CDPK	#N/A	#N/A
TRINITY_DN39603_c0_g1	0.924217	yellow	CAP1	GO:0080147	root hair cell development	biological_process	Plant-pathogen interaction	Organismal Systems	Environmental adaptation	Shiu:RLK-Pelle_CrRLK1L-1	#N/A	#N/A
TRINITY_DN47797_c0_g2	0.893176	yellow	FER	GO:0007338	single fertilization	biological_process	Plant-pathogen interaction	Organismal Systems	Environmental adaptation	Shiu:RLK-Pelle_CrRLK1L-1	#N/A	#N/A
TRINITY_DN34877_c3_g2	0.905321	yellow	CRK32	GO:0004674	protein serine/threonine kinase activity	molecular_function	Amino sugar and nucleotide sugar metabolism	Metabolism	Carbohydrate metabolism	Shiu:RLK-Pelle_DLSV	#N/A	#N/A
TRINITY_DN39248_c3_g1	0.765601	yellow	K4BE96	GO:0004674	protein serine/threonine kinase activity	molecular_function	Amino sugar and nucleotide sugar metabolism	Metabolism	Carbohydrate metabolism	Shiu:RLK-Pelle_DLSV	#N/A	#N/A
TRINITY_DN47285_c1_g1	0.924075	yellow	AT1G34420	GO:0006468	protein phosphorylation	biological_process	Plant hormone signal transduction	Environmental Information Processing	Signal transduction	Shiu:RLK-Pelle_LRR-XI-1	#N/A	#N/A
TRINITY_DN41433_c0_g1	0.747351	yellow	HSL2	GO:0007169	transmembrane receptor protein tyrosine kinase signaling pathway	biological_process	Plant hormone signal transduction	Environmental Information Processing	Signal transduction	Shiu:RLK-Pelle_LRR-XI-1	#N/A	#N/A
TRINITY_DN47108_c1_g1	0.978881	yellow	LRR	GO:0007169	transmembrane receptor protein tyrosine kinase signaling pathway	biological_process	Plant hormone signal transduction	Environmental Information Processing	Signal transduction	Shiu:RLK-Pelle_LRR-XI-1	#N/A	#N/A
TRINITY_DN45020_c0_g1	0.957781	yellow	FLS2	GO:0007169	transmembrane receptor protein tyrosine kinase signaling pathway	biological_process	Plant-pathogen interaction	Organismal Systems	Environmental adaptation	Shiu:RLK-Pelle_LRR-XII-1	#N/A	#N/A
TRINITY_DN37934_c0_g6	0.868777	yellow	LYK2	GO:0006468	protein phosphorylation	biological_process	Plant-pathogen interaction	Organismal Systems	Environmental adaptation	Shiu:RLK-Pelle_LysM	#N/A	#N/A
TRINITY_DN46193_c1_g1	0.967428	yellow	PERK1	GO:0009611	response to wounding	biological_process	Plant-pathogen interaction	Organismal Systems	Environmental adaptation	Shiu:RLK-Pelle_PERK-1	#N/A	#N/A
TRINITY_DN46193_c1_g2	0.977245	yellow	PERK1	GO:0009611	response to wounding	biological_process	Plant-pathogen interaction	Organismal Systems	Environmental adaptation	Shiu:RLK-Pelle_PERK-1	#N/A	#N/A
TRINITY_DN37424_c4_g3	0.822367	yellow	ATSIK	GO:0006468	protein phosphorylation	biological_process	Steroid biosynthesis	Metabolism	Lipid metabolism	Shiu:RLK-Pelle_RLCK-II	#N/A	#N/A
TRINITY_DN38071_c0_g1	0.851651	yellow	ATSIK	GO:0006468	protein phosphorylation	biological_process	Plant-pathogen interaction	Organismal Systems	Environmental adaptation	Shiu:RLK-Pelle_RLCK-II	#N/A	#N/A
TRINITY_DN33229_c0_g1	0.769837	yellow	APK2B	GO:0004674	protein serine/threonine kinase activity	molecular_function	Plant-pathogen interaction	Organismal Systems	Environmental adaptation	Shiu:RLK-Pelle_RLCK-VIIa-2	#N/A	#N/A
TRINITY_DN42158_c0_g1	0.843705	yellow	POPTR_0003s18130g	GO:0004674	protein serine/threonine kinase activity	molecular_function	Amino sugar and nucleotide sugar metabolism	Metabolism	Carbohydrate metabolism	Shiu:RLK-Pelle_RLCK-XI	#N/A	#N/A
TRINITY_DN46373_c0_g1	0.810995	yellow	POPTR_0010s11390g	GO:0004674	protein serine/threonine kinase activity	molecular_function	beta-Alanine metabolism	Metabolism	Metabolism of other amino acids	Shiu:RLK-Pelle_SD-2b	#N/A	#N/A
TRINITY_DN39461_c2_g1	0.937151	yellow	VIT_13s0019g02300	GO:0004674	protein serine/threonine kinase activity	molecular_function	Plant-pathogen interaction	Organismal Systems	Environmental adaptation	Shiu:RLK-Pelle_WAK_LRK10L-1	#N/A	#N/A
TRINITY_DN32600_c2_g1	0.743836	yellow	VIT_13s0084g00680	GO:0004842	ubiquitin-protein transferase activity	molecular_function	Plant-pathogen interaction	Organismal Systems	Environmental adaptation	Shiu:TKL-Pl-1	#N/A	#N/A
TRINITY_DN5646_c0_g1	0.887025	yellow	TPS1	GO:1901928	cadinene biosynthetic process	biological_process	Sesquiterpenoid and triterpenoid biosynthesis	Metabolism	Metabolism of terpenoids and polyketides	#N/A	#N/A	#N/A
TRINITY_DN5646_c0_g2	0.865452	yellow	TPS1	GO:1901928	cadinene biosynthetic process	biological_process	Sesquiterpenoid and triterpenoid biosynthesis	Metabolism	Metabolism of terpenoids and polyketides	#N/A	#N/A	#N/A
TRINITY_DN28635_c3_g2	0.727094	yellow	VIT_19s0014g04650	GO:0005509	calcium ion binding	molecular_function	Phosphatidylinositol signaling system	Environmental Information Processing	Signal transduction	#N/A	#N/A	#N/A
TRINITY_DN44908_c0_g1	0.80644	yellow	DDB_G0290035	GO:0003824	catalytic activity	molecular_function	#N/A	#N/A	#N/A	#N/A	#N/A	#N/A
TRINITY_DN34158_c0_g1	0.976821	yellow	AT3G60520	GO:0005575	cellular_component	cellular_component	#N/A	#N/A	#N/A	#N/A	#N/A	#N/A
TRINITY_DN28252_c2_g3	0.476095	yellow	AT4G17940	GO:0009507	chloroplast	cellular_component	#N/A	#N/A	#N/A	#N/A	#N/A	#N/A
TRINITY_DN32695_c0_g1	0.856099	yellow	AT2G43250	GO:0009507	chloroplast	cellular_component	#N/A	#N/A	#N/A	#N/A	#N/A	#N/A
TRINITY_DN33588_c0_g1	0.83954	yellow	AT1G27210	GO:0009507	chloroplast	cellular_component	#N/A	#N/A	#N/A	#N/A	#N/A	#N/A
TRINITY_DN39501_c3_g2	0.750225	yellow	AT5G20190	GO:0009507	chloroplast	cellular_component	#N/A	#N/A	#N/A	#N/A	#N/A	#N/A
TRINITY_DN38742_c1_g1	0.916486	yellow	VIT_01s0011g02860	GO:0009707	chloroplast outer membrane	cellular_component	Endocytosis	Cellular Processes	Transport and catabolism	#N/A	#N/A	#N/A
TRINITY_DN41531_c0_g5	0.774455	yellow	VIT_10s0003g05680	GO:0009707	chloroplast outer membrane	cellular_component	#N/A	#N/A	#N/A	#N/A	#N/A	#N/A
TRINITY_DN29621_c0_g1	0.905075	yellow	CROCC	GO:0035253	ciliary rootlet	cellular_component	#N/A	#N/A	#N/A	#N/A	#N/A	#N/A
TRINITY_DN25912_c1_g5	0.634064	yellow	Q6TPK4	GO:0004869	cysteine-type endopeptidase inhibitor activity	molecular_function	#N/A	#N/A	#N/A	#N/A	#N/A	#N/A
TRINITY_DN44240_c0_g5	0.830175	yellow	APT5	GO:0005737	cytoplasm	cellular_component	Purine metabolism	Metabolism	Nucleotide metabolism	#N/A	#N/A	#N/A
TRINITY_DN29281_c1_g2	0.93378	yellow	VIT_08s0056g00180	GO:0006952	defense response	biological_process	#N/A	#N/A	#N/A	#N/A	#N/A	#N/A
TRINITY_DN30081_c1_g2	0.870438	yellow	ACO3	GO:0051213	dioxygenase activity	molecular_function	Cysteine and methionine metabolism	Metabolism	Amino acid metabolism	#N/A	#N/A	#N/A
TRINITY_DN35336_c2_g3	0.870567	yellow	K4BHZ5	GO:0051213	dioxygenase activity	molecular_function	Flavonoid biosynthesis	Metabolism	Biosynthesis of other secondary metabolites	#N/A	#N/A	#N/A
TRINITY_DN44003_c1_g2	0.901492	yellow	VIT_08s0007g04540	GO:0051213	dioxygenase activity	molecular_function	Cysteine and methionine metabolism	Metabolism	Amino acid metabolism	#N/A	#N/A	#N/A
TRINITY_DN46805_c2_g3	0.699406	yellow	POPTR_0011s06860g	GO:0006261	DNA-dependent DNA replication	biological_process	#N/A	#N/A	#N/A	#N/A	#N/A	#N/A
TRINITY_DN29255_c1_g1	0.652895	yellow	POPTR_0007s14390g	GO:0015238	drug transmembrane transporter activity	molecular_function	#N/A	#N/A	#N/A	#N/A	#N/A	#N/A
TRINITY_DN42574_c0_g2	0.577563	yellow	POPTR_0004s19430g	GO:0015238	drug transmembrane transporter activity	molecular_function	#N/A	#N/A	#N/A	#N/A	#N/A	#N/A
TRINITY_DN26803_c1_g2	0.762826	yellow	POPTR_0006s06880g	GO:0005783	endoplasmic reticulum	cellular_component	#N/A	#N/A	#N/A	#N/A	#N/A	#N/A
TRINITY_DN45058_c1_g2	0.721914	yellow	AT5G54130	GO:0004527	exonuclease activity	molecular_function	#N/A	#N/A	#N/A	#N/A	#N/A	#N/A
TRINITY_DN31399_c4_g1	0.868359	yellow	CYS2	GO:0005576	extracellular region	cellular_component	#N/A	#N/A	#N/A	#N/A	#N/A	#N/A
TRINITY_DN26241_c2_g1	0.886432	yellow	GCL1	GO:0019898	extrinsic component of membrane	cellular_component	#N/A	#N/A	#N/A	#N/A	#N/A	#N/A
TRINITY_DN26241_c2_g2	0.93881	yellow	GCL1	GO:0019898	extrinsic component of membrane	cellular_component	#N/A	#N/A	#N/A	#N/A	#N/A	#N/A
TRINITY_DN48468_c0_g1	0.850283	yellow	P83522	GO:0006124	ferredoxin metabolic process	biological_process	Photosynthesis	Metabolism	Energy metabolism	#N/A	#N/A	#N/A
TRINITY_DN20324_c0_g2	0.874151	yellow	LOC_Os12g08810	GO:0006006	glucose metabolic process	biological_process	Ascorbate and aldarate metabolism	Metabolism	Carbohydrate metabolism	#N/A	#N/A	#N/A
TRINITY_DN47805_c5_g1	0.856642	yellow	VIT_16s0098g00290	GO:0015930	glutamate synthase activity	molecular_function	Alanine, aspartate and glutamate metabolism	Metabolism	Amino acid metabolism	#N/A	#N/A	#N/A
TRINITY_DN31400_c0_g2	0.842424	yellow	VIT_07s0104g01820	GO:0004364	glutathione transferase activity	molecular_function	Glutathione metabolism	Metabolism	Metabolism of other amino acids	#N/A	#N/A	#N/A
TRINITY_DN38947_c1_g1	0.802909	yellow	VIT_07s0104g01820	GO:0004364	glutathione transferase activity	molecular_function	Glutathione metabolism	Metabolism	Metabolism of other amino acids	#N/A	#N/A	#N/A
TRINITY_DN27402_c1_g2	0.532656	yellow	AT4G31020	GO:0016787	hydrolase activity	molecular_function	#N/A	#N/A	#N/A	#N/A	#N/A	#N/A
TRINITY_DN40050_c1_g6	0.767042	yellow	AT4G38650	GO:0004553	hydrolase activity, hydrolyzing O-glycosyl compounds	molecular_function	#N/A	#N/A	#N/A	#N/A	#N/A	#N/A
TRINITY_DN34450_c0_g1	0.844254	yellow	AT2G25737	GO:0016021	integral component of membrane	cellular_component	Spliceosome	Genetic Information Processing	Transcription	#N/A	#N/A	#N/A
TRINITY_DN42556_c3_g1	0.821271	yellow	AT2G36630	GO:0016021	integral component of membrane	cellular_component	#N/A	#N/A	#N/A	#N/A	#N/A	#N/A
TRINITY_DN24581_c0_g1	0.757574	yellow	K4B7P6	GO:0006429	leucyl-tRNA aminoacylation	biological_process	Aminoacyl-tRNA biosynthesis	Genetic Information Processing	Translation	#N/A	#N/A	#N/A
TRINITY_DN27764_c0_g1	0.616067	yellow	AT5G14700	GO:0009809	lignin biosynthetic process	biological_process	Phenylpropanoid biosynthesis	Metabolism	Biosynthesis of other secondary metabolites	#N/A	#N/A	#N/A
TRINITY_DN29020_c6_g1	0.916836	yellow	K4BMD1	GO:0019915	lipid storage	biological_process	#N/A	#N/A	#N/A	#N/A	#N/A	#N/A
TRINITY_DN28623_c0_g3	0.695116	yellow	AT3G18280	GO:0006869	lipid transport	biological_process	#N/A	#N/A	#N/A	#N/A	#N/A	#N/A
TRINITY_DN39894_c1_g2	0.742689	yellow	AT2G22620	GO:0016829	lyase activity	molecular_function	#N/A	#N/A	#N/A	#N/A	#N/A	#N/A
TRINITY_DN42079_c1_g1	0.65529	yellow	DHDPS2	GO:0009089	lysine biosynthetic process via diaminopimelate	biological_process	Biosynthesis of amino acids	Metabolism	Overview	#N/A	#N/A	#N/A
TRINITY_DN26991_c3_g4	0.927153	yellow	DDB_G0306367	GO:0044351	macropinocytosis	biological_process	2-Oxocarboxylic acid metabolism	Metabolism	Overview	#N/A	#N/A	#N/A
TRINITY_DN33246_c5_g1	0.791755	yellow	GLYMA_05G226600	GO:0019158	mannokinase activity	molecular_function	Amino sugar and nucleotide sugar metabolism	Metabolism	Carbohydrate metabolism	#N/A	#N/A	#N/A
TRINITY_DN41399_c0_g2	0.68833	yellow	AT4G36850	GO:0016020	membrane	cellular_component	#N/A	#N/A	#N/A	#N/A	#N/A	#N/A
TRINITY_DN39065_c1_g1	0.581335	yellow	AT5G44730	GO:0008152	metabolic process	biological_process	#N/A	#N/A	#N/A	#N/A	#N/A	#N/A
TRINITY_DN27556_c1_g3	0.565776	yellow	NUDT18	GO:0005739	mitochondrion	cellular_component	#N/A	#N/A	#N/A	#N/A	#N/A	#N/A
TRINITY_DN36039_c0_g2	0.87065	yellow	CPuORF49	GO:0005739	mitochondrion	cellular_component	#N/A	#N/A	#N/A	#N/A	#N/A	#N/A
TRINITY_DN39057_c1_g1	0.82081	yellow	orf490	GO:0005739	mitochondrion	cellular_component	Amino sugar and nucleotide sugar metabolism	Metabolism	Carbohydrate metabolism	#N/A	#N/A	#N/A
TRINITY_DN26030_c3_g4	0.981929	yellow	AT3G29970	GO:0003674	molecular_function	molecular_function	#N/A	#N/A	#N/A	#N/A	#N/A	#N/A
TRINITY_DN27012_c0_g1	0.784294	yellow	AT2G46220	GO:0003674	molecular_function	molecular_function	#N/A	#N/A	#N/A	#N/A	#N/A	#N/A
TRINITY_DN27798_c1_g5	0.891672	yellow	AT1G04330	GO:0003674	molecular_function	molecular_function	#N/A	#N/A	#N/A	#N/A	#N/A	#N/A
TRINITY_DN29016_c5_g2	0.880576	yellow	AT3G48800	GO:0003674	molecular_function	molecular_function	#N/A	#N/A	#N/A	#N/A	#N/A	#N/A
TRINITY_DN30765_c2_g3	0.84902	yellow	AT1G28140	GO:0003674	molecular_function	molecular_function	#N/A	#N/A	#N/A	#N/A	#N/A	#N/A
TRINITY_DN34117_c2_g1	0.526495	yellow	AT4G30845	GO:0003674	molecular_function	molecular_function	#N/A	#N/A	#N/A	#N/A	#N/A	#N/A
TRINITY_DN34157_c3_g1	0.891814	yellow	AT2G18100	GO:0003674	molecular_function	molecular_function	#N/A	#N/A	#N/A	#N/A	#N/A	#N/A
TRINITY_DN35370_c0_g1	0.82936	yellow	AT1G66080	GO:0003674	molecular_function	molecular_function	Biosynthesis of amino acids	Metabolism	Overview	#N/A	#N/A	#N/A
TRINITY_DN36455_c0_g2	0.894518	yellow	AT1G17030	GO:0003674	molecular_function	molecular_function	#N/A	#N/A	#N/A	#N/A	#N/A	#N/A
TRINITY_DN38053_c2_g4	0.800809	yellow	AT2G39560	GO:0003674	molecular_function	molecular_function	#N/A	#N/A	#N/A	#N/A	#N/A	#N/A
TRINITY_DN40022_c0_g1	0.805815	yellow	AT2G38780	GO:0003674	molecular_function	molecular_function	#N/A	#N/A	#N/A	#N/A	#N/A	#N/A
TRINITY_DN40508_c0_g1	0.976223	yellow	AT1G18720	GO:0003674	molecular_function	molecular_function	#N/A	#N/A	#N/A	#N/A	#N/A	#N/A
TRINITY_DN40773_c4_g1	0.726402	yellow	AT2G27310	GO:0003674	molecular_function	molecular_function	#N/A	#N/A	#N/A	#N/A	#N/A	#N/A
TRINITY_DN40877_c0_g3	0.794846	yellow	CC3	GO:0003674	molecular_function	molecular_function	#N/A	#N/A	#N/A	#N/A	#N/A	#N/A
TRINITY_DN41948_c2_g2	0.829125	yellow	AT1G52870	GO:0003674	molecular_function	molecular_function	Peroxisome	Cellular Processes	Transport and catabolism	#N/A	#N/A	#N/A
TRINITY_DN43504_c2_g1	0.863844	yellow	AT1G63060	GO:0003674	molecular_function	molecular_function	#N/A	#N/A	#N/A	#N/A	#N/A	#N/A
TRINITY_DN44323_c1_g1	0.749955	yellow	AT1G08760	GO:0003674	molecular_function	molecular_function	Pyruvate metabolism	Metabolism	Carbohydrate metabolism	#N/A	#N/A	#N/A
TRINITY_DN44692_c1_g2	0.884608	yellow	AT2G42560	GO:0003674	molecular_function	molecular_function	#N/A	#N/A	#N/A	#N/A	#N/A	#N/A
TRINITY_DN44957_c1_g3	0.981246	yellow	AT1G78070	GO:0003674	molecular_function	molecular_function	#N/A	#N/A	#N/A	#N/A	#N/A	#N/A
TRINITY_DN46983_c1_g4	0.922729	yellow	AT4G10890	GO:0003674	molecular_function	molecular_function	#N/A	#N/A	#N/A	#N/A	#N/A	#N/A
TRINITY_DN47181_c1_g3	0.923491	yellow	AT1G43760	GO:0003674	molecular_function	molecular_function	SNARE interactions in vesicular transport	Genetic Information Processing	Folding, sorting and degradation	#N/A	#N/A	#N/A
TRINITY_DN47318_c3_g6	0.626936	yellow	AT5G43150	GO:0003674	molecular_function	molecular_function	#N/A	#N/A	#N/A	#N/A	#N/A	#N/A
TRINITY_DN47441_c1_g6	0.936689	yellow	AT2G35790	GO:0003674	molecular_function	molecular_function	#N/A	#N/A	#N/A	#N/A	#N/A	#N/A
TRINITY_DN47756_c1_g1	0.89467	yellow	AN6966	GO:0003674	molecular_function	molecular_function	RNA transport	Genetic Information Processing	Translation	#N/A	#N/A	#N/A
TRINITY_DN41996_c1_g2	0.983727	yellow	POPTR_0005s03740g	GO:0004497	monooxygenase activity	molecular_function	Brassinosteroid biosynthesis	Metabolism	Metabolism of terpenoids and polyketides	#N/A	#N/A	#N/A
TRINITY_DN37155_c3_g2	0.760699	yellow	AT1G62870	GO:0003676	nucleic acid binding	molecular_function	#N/A	#N/A	#N/A	#N/A	#N/A	#N/A
TRINITY_DN24540_c0_g1	0.927952	yellow	AT2G30620	GO:0005634	nucleus	cellular_component	#N/A	#N/A	#N/A	#N/A	#N/A	#N/A
TRINITY_DN26062_c0_g1	0.963747	yellow	AT5G10210	GO:0005634	nucleus	cellular_component	#N/A	#N/A	#N/A	#N/A	#N/A	#N/A
TRINITY_DN28186_c1_g3	0.609729	yellow	AT3G17380	GO:0005634	nucleus	cellular_component	#N/A	#N/A	#N/A	#N/A	#N/A	#N/A
TRINITY_DN28324_c0_g5	0.772552	yellow	AT5G01970	GO:0005634	nucleus	cellular_component	#N/A	#N/A	#N/A	#N/A	#N/A	#N/A
TRINITY_DN33895_c1_g1	0.72533	yellow	AT3G21600	GO:0005634	nucleus	cellular_component	Endocytosis	Cellular Processes	Transport and catabolism	#N/A	#N/A	#N/A
TRINITY_DN35338_c0_g3	0.5641	yellow	AT5G09570	GO:0005634	nucleus	cellular_component	#N/A	#N/A	#N/A	#N/A	#N/A	#N/A
TRINITY_DN35421_c1_g7	0.815181	yellow	AT2G30620	GO:0005634	nucleus	cellular_component	#N/A	#N/A	#N/A	#N/A	#N/A	#N/A
TRINITY_DN35740_c0_g1	0.9717	yellow	AT4G28300	GO:0005634	nucleus	cellular_component	Tryptophan metabolism	Metabolism	Amino acid metabolism	#N/A	#N/A	#N/A
TRINITY_DN36349_c5_g1	0.641199	yellow	AT1G28100	GO:0005634	nucleus	cellular_component	#N/A	#N/A	#N/A	#N/A	#N/A	#N/A
TRINITY_DN36526_c0_g2	0.732852	yellow	AT1G70280	GO:0005634	nucleus	cellular_component	#N/A	#N/A	#N/A	#N/A	#N/A	#N/A
TRINITY_DN36750_c1_g2	0.956895	yellow	AT5G10210	GO:0005634	nucleus	cellular_component	#N/A	#N/A	#N/A	#N/A	#N/A	#N/A
TRINITY_DN37316_c1_g2	0.420063	yellow	AT3G27970	GO:0005634	nucleus	cellular_component	#N/A	#N/A	#N/A	#N/A	#N/A	#N/A
TRINITY_DN37867_c2_g3	0.908424	yellow	AT5G41980	GO:0005634	nucleus	cellular_component	Carbon fixation in photosynthetic organisms	Metabolism	Energy metabolism	#N/A	#N/A	#N/A
TRINITY_DN39326_c3_g4	0.959277	yellow	AT5G59050	GO:0005634	nucleus	cellular_component	#N/A	#N/A	#N/A	#N/A	#N/A	#N/A
TRINITY_DN39765_c4_g1	0.896404	yellow	AT5G25280	GO:0005634	nucleus	cellular_component	#N/A	#N/A	#N/A	#N/A	#N/A	#N/A
TRINITY_DN42012_c1_g1	0.71525	yellow	AT5G49120	GO:0005634	nucleus	cellular_component	#N/A	#N/A	#N/A	#N/A	#N/A	#N/A
TRINITY_DN43186_c0_g2	0.740619	yellow	AT2G30620	GO:0005634	nucleus	cellular_component	#N/A	#N/A	#N/A	#N/A	#N/A	#N/A
TRINITY_DN43648_c0_g2	0.811337	yellow	AT3G17120	GO:0005634	nucleus	cellular_component	#N/A	#N/A	#N/A	#N/A	#N/A	#N/A
TRINITY_DN44497_c0_g5	0.841193	yellow	AT5G45690	GO:0005634	nucleus	cellular_component	#N/A	#N/A	#N/A	#N/A	#N/A	#N/A
TRINITY_DN44566_c0_g3	0.712696	yellow	AT5G11090	GO:0005634	nucleus	cellular_component	#N/A	#N/A	#N/A	#N/A	#N/A	#N/A
TRINITY_DN44820_c2_g1	0.947224	yellow	PP2-B15	GO:0005634	nucleus	cellular_component	#N/A	#N/A	#N/A	#N/A	#N/A	#N/A
TRINITY_DN45758_c0_g1	0.853285	yellow	AT4G28300	GO:0005634	nucleus	cellular_component	#N/A	#N/A	#N/A	#N/A	#N/A	#N/A
TRINITY_DN46838_c0_g1	0.939693	yellow	SRO2	GO:0005634	nucleus	cellular_component	#N/A	#N/A	#N/A	#N/A	#N/A	#N/A
TRINITY_DN43542_c2_g4	0.556751	yellow	AT2G28680	GO:0045735	nutrient reservoir activity	molecular_function	#N/A	#N/A	#N/A	#N/A	#N/A	#N/A
TRINITY_DN23180_c0_g1	0.694788	yellow	PSK4	GO:0009887	organ morphogenesis	biological_process	#N/A	#N/A	#N/A	#N/A	#N/A	#N/A
TRINITY_DN23832_c1_g2	0.877981	yellow	FTH	GO:0055114	oxidation-reduction process	biological_process	#N/A	#N/A	#N/A	#N/A	#N/A	#N/A
TRINITY_DN25760_c1_g4	0.486432	yellow	NDB1	GO:0016491	oxidoreductase activity	molecular_function	Photosynthesis	Metabolism	Energy metabolism	#N/A	#N/A	#N/A
TRINITY_DN37687_c2_g2	0.740607	yellow	AT3G50560	GO:0016491	oxidoreductase activity	molecular_function	#N/A	#N/A	#N/A	#N/A	#N/A	#N/A
TRINITY_DN30127_c4_g1	0.768867	yellow	GLYMA_11G163900	GO:0004596	peptide alpha-N-acetyltransferase activity	molecular_function	#N/A	#N/A	#N/A	#N/A	#N/A	#N/A
TRINITY_DN44133_c0_g3	0.902281	yellow	VIT_09s0002g05110	GO:0004596	peptide alpha-N-acetyltransferase activity	molecular_function	Amino sugar and nucleotide sugar metabolism	Metabolism	Carbohydrate metabolism	#N/A	#N/A	#N/A
TRINITY_DN45983_c0_g1	0.753927	yellow	VIT_08s0056g01300	GO:0018171	peptidyl-cysteine oxidation	biological_process	Taurine and hypotaurine metabolism	Metabolism	Metabolism of other amino acids	#N/A	#N/A	#N/A
TRINITY_DN41738_c0_g1	0.869087	yellow	GLYMA_05G149900	GO:0003755	peptidyl-prolyl cis-trans isomerase activity	molecular_function	#N/A	#N/A	#N/A	#N/A	#N/A	#N/A
TRINITY_DN40701_c0_g1	0.557492	yellow	VIT_01s0011g02740	GO:0008964	phosphoenolpyruvate carboxylase activity	molecular_function	Carbon fixation in photosynthetic organisms	Metabolism	Energy metabolism	#N/A	#N/A	#N/A
TRINITY_DN34497_c0_g1	0.553526	yellow	ITPK4	GO:0016310	phosphorylation	biological_process	Inositol phosphate metabolism	Metabolism	Carbohydrate metabolism	#N/A	#N/A	#N/A
TRINITY_DN23599_c0_g1	0.81838	yellow	PSBY	GO:0009523	photosystem II	cellular_component	Photosynthesis	Metabolism	Energy metabolism	#N/A	#N/A	#N/A
TRINITY_DN30937_c1_g1	0.914814	yellow	HCF243	GO:0010207	photosystem II assembly	biological_process	#N/A	#N/A	#N/A	#N/A	#N/A	#N/A
TRINITY_DN32813_c0_g2	0.939015	yellow	HCF243	GO:0010207	photosystem II assembly	biological_process	#N/A	#N/A	#N/A	#N/A	#N/A	#N/A
TRINITY_DN25218_c2_g1	0.682797	yellow	AT5G04830	GO:0005886	plasma membrane	cellular_component	#N/A	#N/A	#N/A	#N/A	#N/A	#N/A
TRINITY_DN28659_c0_g1	0.567176	yellow	VIT_04s0008g04840	GO:0005886	plasma membrane	cellular_component	Biosynthesis of amino acids	Metabolism	Overview	#N/A	#N/A	#N/A
TRINITY_DN28848_c1_g1	0.903777	yellow	AT1G10140	GO:0005886	plasma membrane	cellular_component	#N/A	#N/A	#N/A	#N/A	#N/A	#N/A
TRINITY_DN29642_c0_g1	0.756383	yellow	VIT_19s0014g03280	GO:0005886	plasma membrane	cellular_component	ABC transporters	Environmental Information Processing	Membrane transport	#N/A	#N/A	#N/A
TRINITY_DN35493_c0_g1	0.575701	yellow	VIT_06s0061g01490	GO:0005886	plasma membrane	cellular_component	ABC transporters	Environmental Information Processing	Membrane transport	#N/A	#N/A	#N/A
TRINITY_DN35493_c1_g3	0.960102	yellow	VIT_08s0007g03710	GO:0005886	plasma membrane	cellular_component	ABC transporters	Environmental Information Processing	Membrane transport	#N/A	#N/A	#N/A
TRINITY_DN39165_c3_g1	0.889056	yellow	PSI1	GO:0005886	plasma membrane	cellular_component	mRNA surveillance pathway	Genetic Information Processing	Translation	#N/A	#N/A	#N/A
TRINITY_DN41056_c0_g5	0.941798	yellow	CASPL4C1	GO:0005886	plasma membrane	cellular_component	#N/A	#N/A	#N/A	#N/A	#N/A	#N/A
TRINITY_DN41937_c1_g4	0.77068	yellow	PIRL4	GO:0005886	plasma membrane	cellular_component	Plant-pathogen interaction	Organismal Systems	Environmental adaptation	#N/A	#N/A	#N/A
TRINITY_DN42739_c0_g2	0.938583	yellow	VIT_08s0007g03710	GO:0005886	plasma membrane	cellular_component	ABC transporters	Environmental Information Processing	Membrane transport	#N/A	#N/A	#N/A
TRINITY_DN42775_c1_g1	0.771576	yellow	VIT_19s0015g01300	GO:0005886	plasma membrane	cellular_component	#N/A	#N/A	#N/A	#N/A	#N/A	#N/A
TRINITY_DN44598_c2_g2	0.801197	yellow	VIT_13s0019g04600	GO:0005886	plasma membrane	cellular_component	#N/A	#N/A	#N/A	#N/A	#N/A	#N/A
TRINITY_DN45719_c0_g2	0.974931	yellow	VIT_13s0019g04600	GO:0005886	plasma membrane	cellular_component	ABC transporters	Environmental Information Processing	Membrane transport	#N/A	#N/A	#N/A
TRINITY_DN46863_c1_g1	0.829053	yellow	AT2G41705	GO:0005886	plasma membrane	cellular_component	#N/A	#N/A	#N/A	#N/A	#N/A	#N/A
TRINITY_DN25815_c0_g2	0.922583	yellow	AT1G50180	GO:0009506	plasmodesma	cellular_component	Plant-pathogen interaction	Organismal Systems	Environmental adaptation	#N/A	#N/A	#N/A
TRINITY_DN35012_c2_g1	0.929844	yellow	AUF2	GO:0009506	plasmodesma	cellular_component	#N/A	#N/A	#N/A	#N/A	#N/A	#N/A
TRINITY_DN35196_c0_g1	0.614961	yellow	DAU1	GO:0048235	pollen sperm cell differentiation	biological_process	#N/A	#N/A	#N/A	#N/A	#N/A	#N/A
TRINITY_DN30720_c0_g4	0.736199	yellow	VIT_12s0028g01030	GO:0046403	polynucleotide 3'-phosphatase activity	molecular_function	#N/A	#N/A	#N/A	#N/A	#N/A	#N/A
TRINITY_DN41355_c0_g3	0.888166	yellow	H920_15326	GO:0010628	positive regulation of gene expression	biological_process	Phagosome	Cellular Processes	Transport and catabolism	#N/A	#N/A	#N/A
TRINITY_DN49104_c0_g1	0.895447	yellow	AT3G56290	GO:0045893	positive regulation of transcription, DNA-templated	biological_process	#N/A	#N/A	#N/A	#N/A	#N/A	#N/A
TRINITY_DN42826_c0_g2	0.911107	yellow	POPTR_0010s10440g	GO:0015079	potassium ion transmembrane transporter activity	molecular_function	#N/A	#N/A	#N/A	#N/A	#N/A	#N/A
TRINITY_DN30654_c0_g3	0.785403	yellow	AT3G28490	GO:0004656	procollagen-proline 4-dioxygenase activity	molecular_function	Arginine and proline metabolism	Metabolism	Amino acid metabolism	#N/A	#N/A	#N/A
TRINITY_DN44871_c0_g3	0.682445	yellow	AT3G28490	GO:0004656	procollagen-proline 4-dioxygenase activity	molecular_function	Arginine and proline metabolism	Metabolism	Amino acid metabolism	#N/A	#N/A	#N/A
TRINITY_DN30502_c1_g3	0.669059	yellow	RPM1	GO:0005515	protein binding	molecular_function	Plant-pathogen interaction	Organismal Systems	Environmental adaptation	#N/A	#N/A	#N/A
TRINITY_DN31870_c0_g3	0.972316	yellow	VQ9	GO:0005515	protein binding	molecular_function	Endocytosis	Cellular Processes	Transport and catabolism	#N/A	#N/A	#N/A
TRINITY_DN32542_c1_g1	0.835129	yellow	CAM81	GO:0005515	protein binding	molecular_function	Phosphatidylinositol signaling system	Environmental Information Processing	Signal transduction	#N/A	#N/A	#N/A
TRINITY_DN32970_c3_g1	0.898967	yellow	HSP90-2	GO:0005515	protein binding	molecular_function	Plant-pathogen interaction	Organismal Systems	Environmental adaptation	#N/A	#N/A	#N/A
TRINITY_DN37427_c0_g1	0.824234	yellow	ORC3	GO:0005515	protein binding	molecular_function	#N/A	#N/A	#N/A	#N/A	#N/A	#N/A
TRINITY_DN38328_c0_g2	0.866589	yellow	HSP90-2	GO:0005515	protein binding	molecular_function	Plant-pathogen interaction	Organismal Systems	Environmental adaptation	#N/A	#N/A	#N/A
TRINITY_DN40321_c0_g1	0.677266	yellow	AT1G80170	GO:0005515	protein binding	molecular_function	Pentose and glucuronate interconversions	Metabolism	Carbohydrate metabolism	#N/A	#N/A	#N/A
TRINITY_DN44788_c1_g1	0.772837	yellow	MEE14	GO:0005515	protein binding	molecular_function	#N/A	#N/A	#N/A	#N/A	#N/A	#N/A
TRINITY_DN47083_c3_g1	0.665399	yellow	AT4G30490	GO:0005515	protein binding	molecular_function	#N/A	#N/A	#N/A	#N/A	#N/A	#N/A
TRINITY_DN41459_c1_g1	0.892614	yellow	AT5G33406	GO:0046983	protein dimerization activity	molecular_function	ABC transporters	Environmental Information Processing	Membrane transport	#N/A	#N/A	#N/A
TRINITY_DN44012_c1_g1	0.603936	yellow	ERO1	GO:0003756	protein disulfide isomerase activity	molecular_function	Protein processing in endoplasmic reticulum	Genetic Information Processing	Folding, sorting and degradation	#N/A	#N/A	#N/A
TRINITY_DN29838_c0_g1	0.979204	yellow	DJC66	GO:0006457	protein folding	biological_process	Alanine, aspartate and glutamate metabolism	Metabolism	Amino acid metabolism	#N/A	#N/A	#N/A
TRINITY_DN43598_c1_g1	0.928785	yellow	AT1G71000	GO:0006457	protein folding	biological_process	#N/A	#N/A	#N/A	#N/A	#N/A	#N/A
TRINITY_DN25857_c2_g1	0.951039	yellow	K4BE72	GO:0042803	protein homodimerization activity	molecular_function	#N/A	#N/A	#N/A	#N/A	#N/A	#N/A
TRINITY_DN47398_c1_g6	0.630086	yellow	CPX	GO:0042803	protein homodimerization activity	molecular_function	Porphyrin and chlorophyll metabolism	Metabolism	Metabolism of cofactors and vitamins	#N/A	#N/A	#N/A
TRINITY_DN37934_c0_g1	0.855529	yellow	LYK2	GO:0006468	protein phosphorylation	biological_process	#N/A	#N/A	#N/A	#N/A	#N/A	#N/A
TRINITY_DN25454_c0_g2	0.819627	yellow	VIT_12s0028g01520	GO:0004674	protein serine/threonine kinase activity	molecular_function	beta-Alanine metabolism	Metabolism	Metabolism of other amino acids	#N/A	#N/A	#N/A
TRINITY_DN26291_c3_g4	0.689185	yellow	AT1G76360	GO:0004674	protein serine/threonine kinase activity	molecular_function	Plant-pathogen interaction	Organismal Systems	Environmental adaptation	#N/A	#N/A	#N/A
TRINITY_DN26360_c4_g4	0.739529	yellow	K4CGH3	GO:0004674	protein serine/threonine kinase activity	molecular_function	Regulation of autophagy	Cellular Processes	Transport and catabolism	#N/A	#N/A	#N/A
TRINITY_DN38042_c0_g2	0.935649	yellow	POPTR_0004s02300g	GO:0004674	protein serine/threonine kinase activity	molecular_function	Amino sugar and nucleotide sugar metabolism	Metabolism	Carbohydrate metabolism	#N/A	#N/A	#N/A
TRINITY_DN39338_c0_g2	0.713942	yellow	VIT_01s0026g01590	GO:0004674	protein serine/threonine kinase activity	molecular_function	#N/A	#N/A	#N/A	#N/A	#N/A	#N/A
TRINITY_DN39869_c0_g1	0.715907	yellow	POPTR_0001s42340g	GO:0004674	protein serine/threonine kinase activity	molecular_function	Cyanoamino acid metabolism	Metabolism	Metabolism of other amino acids	#N/A	#N/A	#N/A
TRINITY_DN33838_c2_g2	0.70462	yellow	PAP20	GO:0004722	protein serine/threonine phosphatase activity	molecular_function	#N/A	#N/A	#N/A	#N/A	#N/A	#N/A
TRINITY_DN38049_c0_g1	0.727899	yellow	HAI3	GO:0004722	protein serine/threonine phosphatase activity	molecular_function	#N/A	#N/A	#N/A	#N/A	#N/A	#N/A
TRINITY_DN31300_c1_g1	0.885094	yellow	AT3G59830	GO:0004712	protein serine/threonine/tyrosine kinase activity	molecular_function	#N/A	#N/A	#N/A	#N/A	#N/A	#N/A
TRINITY_DN39017_c2_g2	0.624149	yellow	STY46	GO:0004712	protein serine/threonine/tyrosine kinase activity	molecular_function	Plant hormone signal transduction	Environmental Information Processing	Signal transduction	#N/A	#N/A	#N/A
TRINITY_DN33616_c1_g2	0.731659	yellow	Tic32-IVa	GO:0015031	protein transport	biological_process	Porphyrin and chlorophyll metabolism	Metabolism	Metabolism of cofactors and vitamins	#N/A	#N/A	#N/A
TRINITY_DN43780_c3_g1	0.871579	yellow	AT1G67340	GO:0016567	protein ubiquitination	biological_process	#N/A	#N/A	#N/A	#N/A	#N/A	#N/A
TRINITY_DN40112_c1_g1	0.917338	yellow	K4CUC7	GO:0006508	proteolysis	biological_process	#N/A	#N/A	#N/A	#N/A	#N/A	#N/A
TRINITY_DN45257_c1_g2	0.713617	yellow	VIT_19s0085g00490	GO:0006508	proteolysis	biological_process	Proteasome	Genetic Information Processing	Folding, sorting and degradation	#N/A	#N/A	#N/A
TRINITY_DN13543_c0_g1	0.891534	yellow	MT-ATP6	GO:0045263	proton-transporting ATP synthase complex, coupling factor F(o)	cellular_component	Oxidative phosphorylation	Metabolism	Energy metabolism	#N/A	#N/A	#N/A
TRINITY_DN42278_c4_g1	0.922217	yellow	VIT_08s0058g01000	GO:0030170	pyridoxal phosphate binding	molecular_function	2-Oxocarboxylic acid metabolism	Metabolism	Overview	#N/A	#N/A	#N/A
TRINITY_DN46640_c1_g1	0.750585	yellow	AT1G76550	GO:0010317	pyrophosphate-dependent phosphofructokinase complex, alpha-subunit complex	cellular_component	Fructose and mannose metabolism	Metabolism	Carbohydrate metabolism	#N/A	#N/A	#N/A
TRINITY_DN46829_c1_g1	0.898552	yellow	PPDK	GO:0050242	pyruvate, phosphate dikinase activity	molecular_function	Carbon fixation in photosynthetic organisms	Metabolism	Energy metabolism	#N/A	#N/A	#N/A
TRINITY_DN24049_c0_g1	0.918665	yellow	POPTR_0009s10120g	GO:0080044	quercetin 7-O-glucosyltransferase activity	molecular_function	Carotenoid biosynthesis	Metabolism	Metabolism of terpenoids and polyketides	#N/A	#N/A	#N/A
TRINITY_DN25497_c0_g1	0.871421	yellow	VIT_11s0052g01580	GO:0080044	quercetin 7-O-glucosyltransferase activity	molecular_function	Anthocyanin biosynthesis	Metabolism	Biosynthesis of other secondary metabolites	#N/A	#N/A	#N/A
TRINITY_DN26624_c0_g1	0.973243	yellow	VIT_04s0044g01540	GO:0080044	quercetin 7-O-glucosyltransferase activity	molecular_function	Anthocyanin biosynthesis	Metabolism	Biosynthesis of other secondary metabolites	#N/A	#N/A	#N/A
TRINITY_DN27707_c1_g3	0.929206	yellow	K4D4Z8	GO:0080044	quercetin 7-O-glucosyltransferase activity	molecular_function	Anthocyanin biosynthesis	Metabolism	Biosynthesis of other secondary metabolites	#N/A	#N/A	#N/A
TRINITY_DN27856_c1_g1	0.965176	yellow	POPTR_0009s10180g	GO:0080044	quercetin 7-O-glucosyltransferase activity	molecular_function	Carotenoid biosynthesis	Metabolism	Metabolism of terpenoids and polyketides	#N/A	#N/A	#N/A
TRINITY_DN27856_c1_g3	0.821237	yellow	VIT_08s0007g04590	GO:0080044	quercetin 7-O-glucosyltransferase activity	molecular_function	Zeatin biosynthesis	Metabolism	Metabolism of terpenoids and polyketides	#N/A	#N/A	#N/A
TRINITY_DN29984_c0_g2	0.928118	yellow	GLYMA_12G120200	GO:0080044	quercetin 7-O-glucosyltransferase activity	molecular_function	Anthocyanin biosynthesis	Metabolism	Biosynthesis of other secondary metabolites	#N/A	#N/A	#N/A
TRINITY_DN31848_c0_g2	0.665928	yellow	VIT_05s0062g00460	GO:0080044	quercetin 7-O-glucosyltransferase activity	molecular_function	Anthocyanin biosynthesis	Metabolism	Biosynthesis of other secondary metabolites	#N/A	#N/A	#N/A
TRINITY_DN33628_c0_g1	0.77391	yellow	VIT_01s0026g00630	GO:0080044	quercetin 7-O-glucosyltransferase activity	molecular_function	2-Oxocarboxylic acid metabolism	Metabolism	Overview	#N/A	#N/A	#N/A
TRINITY_DN39256_c0_g4	0.986486	yellow	VIT_13s0074g00610	GO:0080044	quercetin 7-O-glucosyltransferase activity	molecular_function	Anthocyanin biosynthesis	Metabolism	Biosynthesis of other secondary metabolites	#N/A	#N/A	#N/A
TRINITY_DN42196_c1_g2	0.670906	yellow	VIT_05s0062g00640	GO:0080044	quercetin 7-O-glucosyltransferase activity	molecular_function	Anthocyanin biosynthesis	Metabolism	Biosynthesis of other secondary metabolites	#N/A	#N/A	#N/A
TRINITY_DN46111_c0_g1	0.88341	yellow	VIT_08s0007g04610	GO:0080044	quercetin 7-O-glucosyltransferase activity	molecular_function	Zeatin biosynthesis	Metabolism	Metabolism of terpenoids and polyketides	#N/A	#N/A	#N/A
TRINITY_DN47122_c1_g4	0.678109	yellow	VIT_13s0074g00610	GO:0080044	quercetin 7-O-glucosyltransferase activity	molecular_function	Anthocyanin biosynthesis	Metabolism	Biosynthesis of other secondary metabolites	#N/A	#N/A	#N/A
TRINITY_DN47122_c1_g5	0.989733	yellow	K4D510	GO:0080044	quercetin 7-O-glucosyltransferase activity	molecular_function	Anthocyanin biosynthesis	Metabolism	Biosynthesis of other secondary metabolites	#N/A	#N/A	#N/A
TRINITY_DN44235_c1_g3	0.74255	yellow	GOLS2	GO:0015773	raffinose transport	biological_process	Galactose metabolism	Metabolism	Carbohydrate metabolism	#N/A	#N/A	#N/A
TRINITY_DN39290_c0_g2	0.927634	yellow	SWI1	GO:0007131	reciprocal meiotic recombination	biological_process	Ribosome biogenesis in eukaryotes	Genetic Information Processing	Translation	#N/A	#N/A	#N/A
TRINITY_DN41147_c0_g5	0.816979	yellow	GAPA-2	GO:0019253	reductive pentose-phosphate cycle	biological_process	Carbon fixation in photosynthetic organisms	Metabolism	Energy metabolism	#N/A	#N/A	#N/A
TRINITY_DN31396_c3_g2	0.957514	yellow	PFA-DSP4	GO:1900424	regulation of defense response to bacterium	biological_process	#N/A	#N/A	#N/A	#N/A	#N/A	#N/A
TRINITY_DN39174_c0_g1	0.826185	yellow	PFA-DSP4	GO:1900424	regulation of defense response to bacterium	biological_process	#N/A	#N/A	#N/A	#N/A	#N/A	#N/A
TRINITY_DN24950_c0_g1	0.937318	yellow	KMD2	GO:2000762	regulation of phenylpropanoid metabolic process	biological_process	#N/A	#N/A	#N/A	#N/A	#N/A	#N/A
TRINITY_DN43605_c0_g2	0.843462	yellow	KMD2	GO:2000762	regulation of phenylpropanoid metabolic process	biological_process	#N/A	#N/A	#N/A	#N/A	#N/A	#N/A
TRINITY_DN27096_c3_g1	0.854401	yellow	LBD41	GO:0006355	regulation of transcription, DNA-templated	biological_process	#N/A	#N/A	#N/A	#N/A	#N/A	#N/A
TRINITY_DN34604_c0_g1	0.67946	yellow	K4B976	GO:0006355	regulation of transcription, DNA-templated	biological_process	#N/A	#N/A	#N/A	#N/A	#N/A	#N/A
TRINITY_DN22912_c0_g1	0.876543	yellow	MT-CO1	GO:0045277	respiratory chain complex IV	cellular_component	Oxidative phosphorylation	Metabolism	Energy metabolism	#N/A	#N/A	#N/A
TRINITY_DN47872_c1_g1	0.868828	yellow	MT-CO2	GO:0045277	respiratory chain complex IV	cellular_component	Oxidative phosphorylation	Metabolism	Energy metabolism	#N/A	#N/A	#N/A
TRINITY_DN47983_c0_g1	0.816641	yellow	MT-CO3	GO:0008535	respiratory chain complex IV assembly	biological_process	Oxidative phosphorylation	Metabolism	Energy metabolism	#N/A	#N/A	#N/A
TRINITY_DN27371_c1_g1	0.859331	yellow	AT3G52990	GO:0046686	response to cadmium ion	biological_process	Biosynthesis of amino acids	Metabolism	Overview	#N/A	#N/A	#N/A
TRINITY_DN41092_c1_g2	0.842766	yellow	AT5G42740	GO:0046686	response to cadmium ion	biological_process	Amino sugar and nucleotide sugar metabolism	Metabolism	Carbohydrate metabolism	#N/A	#N/A	#N/A
TRINITY_DN42995_c0_g2	0.914449	yellow	AT5G42740	GO:0046686	response to cadmium ion	biological_process	Amino sugar and nucleotide sugar metabolism	Metabolism	Carbohydrate metabolism	#N/A	#N/A	#N/A
TRINITY_DN46549_c0_g1	0.961686	yellow	AT3G52990	GO:0046686	response to cadmium ion	biological_process	Biosynthesis of amino acids	Metabolism	Overview	#N/A	#N/A	#N/A
TRINITY_DN22972_c0_g1	0.851534	yellow	P4HB	GO:0034976	response to endoplasmic reticulum stress	biological_process	Protein processing in endoplasmic reticulum	Genetic Information Processing	Folding, sorting and degradation	#N/A	#N/A	#N/A
TRINITY_DN28034_c1_g1	0.835922	yellow	HSP23.6-MITO	GO:0009408	response to heat	biological_process	Protein processing in endoplasmic reticulum	Genetic Information Processing	Folding, sorting and degradation	#N/A	#N/A	#N/A
TRINITY_DN36948_c0_g1	0.872065	yellow	HSP18.0	GO:0009408	response to heat	biological_process	Protein processing in endoplasmic reticulum	Genetic Information Processing	Folding, sorting and degradation	#N/A	#N/A	#N/A
TRINITY_DN36948_c0_g4	0.928875	yellow	HSP18.0	GO:0009408	response to heat	biological_process	Protein processing in endoplasmic reticulum	Genetic Information Processing	Folding, sorting and degradation	#N/A	#N/A	#N/A
TRINITY_DN46291_c0_g2	0.926486	yellow	HSP90AA1	GO:0009408	response to heat	biological_process	Protein processing in endoplasmic reticulum	Genetic Information Processing	Folding, sorting and degradation	#N/A	#N/A	#N/A
TRINITY_DN29431_c0_g2	0.746875	yellow	HSP21	GO:0042542	response to hydrogen peroxide	biological_process	Protein processing in endoplasmic reticulum	Genetic Information Processing	Folding, sorting and degradation	#N/A	#N/A	#N/A
TRINITY_DN31467_c0_g2	0.890115	yellow	HSP21	GO:0042542	response to hydrogen peroxide	biological_process	Protein processing in endoplasmic reticulum	Genetic Information Processing	Folding, sorting and degradation	#N/A	#N/A	#N/A
TRINITY_DN35790_c0_g1	0.736406	yellow	VIT_18s0122g01320	GO:0042542	response to hydrogen peroxide	biological_process	Carbon metabolism	Metabolism	Overview	#N/A	#N/A	#N/A
TRINITY_DN37762_c0_g1	0.712305	yellow	VIT_18s0122g01320	GO:0042542	response to hydrogen peroxide	biological_process	Carbon metabolism	Metabolism	Overview	#N/A	#N/A	#N/A
TRINITY_DN39532_c0_g1	0.797138	yellow	HSP18.2	GO:0042542	response to hydrogen peroxide	biological_process	Protein processing in endoplasmic reticulum	Genetic Information Processing	Folding, sorting and degradation	#N/A	#N/A	#N/A
TRINITY_DN39750_c0_g1	0.527887	yellow	HSP70T-2	GO:0042542	response to hydrogen peroxide	biological_process	Endocytosis	Cellular Processes	Transport and catabolism	#N/A	#N/A	#N/A
TRINITY_DN44025_c0_g1	0.731453	yellow	HSP101	GO:0042542	response to hydrogen peroxide	biological_process	#N/A	#N/A	#N/A	#N/A	#N/A	#N/A
TRINITY_DN43816_c1_g1	0.814286	yellow	AlaAT1	GO:0001666	response to hypoxia	biological_process	2-Oxocarboxylic acid metabolism	Metabolism	Overview	#N/A	#N/A	#N/A
TRINITY_DN29443_c1_g5	0.744656	yellow	AT4G24110	GO:0080167	response to karrikin	biological_process	#N/A	#N/A	#N/A	#N/A	#N/A	#N/A
TRINITY_DN32431_c0_g5	0.584762	yellow	VIT_19s0014g03660	GO:0009416	response to light stimulus	biological_process	Photosynthesis - antenna proteins	Metabolism	Energy metabolism	#N/A	#N/A	#N/A
TRINITY_DN26381_c0_g1	0.958695	yellow	OXS3	GO:0006979	response to oxidative stress	biological_process	#N/A	#N/A	#N/A	#N/A	#N/A	#N/A
TRINITY_DN32747_c1_g2	0.942355	yellow	OXS3	GO:0006979	response to oxidative stress	biological_process	#N/A	#N/A	#N/A	#N/A	#N/A	#N/A
TRINITY_DN40619_c0_g3	0.74338	yellow	OXS3	GO:0006979	response to oxidative stress	biological_process	#N/A	#N/A	#N/A	#N/A	#N/A	#N/A
TRINITY_DN41929_c1_g2	0.990023	yellow	AT2G29500	GO:0006979	response to oxidative stress	biological_process	Protein processing in endoplasmic reticulum	Genetic Information Processing	Folding, sorting and degradation	#N/A	#N/A	#N/A
TRINITY_DN46189_c2_g1	0.98027	yellow	AT2G29500	GO:0006979	response to oxidative stress	biological_process	Protein processing in endoplasmic reticulum	Genetic Information Processing	Folding, sorting and degradation	#N/A	#N/A	#N/A
TRINITY_DN46355_c2_g1	0.871729	yellow	OXS3	GO:0006979	response to oxidative stress	biological_process	#N/A	#N/A	#N/A	#N/A	#N/A	#N/A
TRINITY_DN28947_c2_g1	0.856281	yellow	GIL1	GO:0009639	response to red or far red light	biological_process	#N/A	#N/A	#N/A	#N/A	#N/A	#N/A
TRINITY_DN43606_c0_g3	0.865308	yellow	SRO5	GO:0009651	response to salt stress	biological_process	#N/A	#N/A	#N/A	#N/A	#N/A	#N/A
TRINITY_DN46426_c1_g1	0.938821	yellow	Fes1A	GO:0009651	response to salt stress	biological_process	Protein processing in endoplasmic reticulum	Genetic Information Processing	Folding, sorting and degradation	#N/A	#N/A	#N/A
TRINITY_DN46838_c1_g2	0.707257	yellow	SRO5	GO:0009651	response to salt stress	biological_process	#N/A	#N/A	#N/A	#N/A	#N/A	#N/A
TRINITY_DN31897_c2_g1	0.661642	yellow	AT3G58450	GO:0006950	response to stress	biological_process	#N/A	#N/A	#N/A	#N/A	#N/A	#N/A
TRINITY_DN32908_c2_g1	0.987004	yellow	AT3G58450	GO:0006950	response to stress	biological_process	#N/A	#N/A	#N/A	#N/A	#N/A	#N/A
TRINITY_DN40183_c0_g2	0.873678	yellow	AT2G18750	GO:0006950	response to stress	biological_process	#N/A	#N/A	#N/A	#N/A	#N/A	#N/A
TRINITY_DN42389_c0_g1	0.924252	yellow	AT1G20950	GO:0009744	response to sucrose	biological_process	Fructose and mannose metabolism	Metabolism	Carbohydrate metabolism	#N/A	#N/A	#N/A
TRINITY_DN36041_c1_g1	0.896836	yellow	AT5G64250	GO:0009610	response to symbiotic fungus	biological_process	#N/A	#N/A	#N/A	#N/A	#N/A	#N/A
TRINITY_DN20305_c0_g1	0.88092	yellow	ENO1	GO:0009615	response to virus	biological_process	Biosynthesis of amino acids	Metabolism	Overview	#N/A	#N/A	#N/A
TRINITY_DN42583_c1_g2	0.822519	yellow	PP2CA	GO:0009414	response to water deprivation	biological_process	#N/A	#N/A	#N/A	#N/A	#N/A	#N/A
TRINITY_DN43092_c0_g1	0.773992	yellow	HIS1-3	GO:0009414	response to water deprivation	biological_process	#N/A	#N/A	#N/A	#N/A	#N/A	#N/A
TRINITY_DN30201_c1_g1	0.666289	yellow	AT3G17800	GO:0009611	response to wounding	biological_process	#N/A	#N/A	#N/A	#N/A	#N/A	#N/A
TRINITY_DN35836_c3_g2	0.85747	yellow	AT4G10270	GO:0009611	response to wounding	biological_process	#N/A	#N/A	#N/A	#N/A	#N/A	#N/A
TRINITY_DN36613_c4_g2	0.965737	yellow	AT4G10265	GO:0009611	response to wounding	biological_process	#N/A	#N/A	#N/A	#N/A	#N/A	#N/A
TRINITY_DN39298_c0_g1	0.937707	yellow	PERK1	GO:0009611	response to wounding	biological_process	#N/A	#N/A	#N/A	#N/A	#N/A	#N/A
TRINITY_DN45238_c0_g1	0.687808	yellow	AT4G10265	GO:0009611	response to wounding	biological_process	#N/A	#N/A	#N/A	#N/A	#N/A	#N/A
TRINITY_DN41913_c1_g3	0.673367	yellow	GCH	GO:0009231	riboflavin biosynthetic process	biological_process	Riboflavin metabolism	Metabolism	Metabolism of cofactors and vitamins	#N/A	#N/A	#N/A
TRINITY_DN34004_c2_g1	0.844901	yellow	VIT_14s0060g00110	GO:0003723	RNA binding	molecular_function	Aminoacyl-tRNA biosynthesis	Genetic Information Processing	Translation	#N/A	#N/A	#N/A
TRINITY_DN42897_c0_g2	0.45911	yellow	PUM4	GO:0003723	RNA binding	molecular_function	#N/A	#N/A	#N/A	#N/A	#N/A	#N/A
TRINITY_DN33718_c0_g1	0.69702	yellow	AN5254	GO:0003964	RNA-directed DNA polymerase activity	molecular_function	2-Oxocarboxylic acid metabolism	Metabolism	Overview	#N/A	#N/A	#N/A
TRINITY_DN36593_c2_g5	0.937902	yellow	AN2616	GO:0003964	RNA-directed DNA polymerase activity	molecular_function	Phosphatidylinositol signaling system	Environmental Information Processing	Signal transduction	#N/A	#N/A	#N/A
TRINITY_DN601_c0_g1	0.865286	yellow	Tf2-1	GO:0003964	RNA-directed DNA polymerase activity	molecular_function	#N/A	#N/A	#N/A	#N/A	#N/A	#N/A
TRINITY_DN26970_c0_g1	0.860357	yellow	VIT_12s0028g02840	GO:0008757	S-adenosylmethionine-dependent methyltransferase activity	molecular_function	Stilbenoid, diarylheptanoid and gingerol biosynthesis	Metabolism	Biosynthesis of other secondary metabolites	#N/A	#N/A	#N/A
TRINITY_DN38861_c0_g4	0.921022	yellow	K4CH29	GO:0008757	S-adenosylmethionine-dependent methyltransferase activity	molecular_function	#N/A	#N/A	#N/A	#N/A	#N/A	#N/A
TRINITY_DN45116_c0_g1	0.875567	yellow	GLYMA_06G045000	GO:0008757	S-adenosylmethionine-dependent methyltransferase activity	molecular_function	#N/A	#N/A	#N/A	#N/A	#N/A	#N/A
TRINITY_DN25649_c0_g1	0.862949	yellow	VIT_07s0031g01570	GO:0044550	secondary metabolite biosynthetic process	biological_process	Limonene and pinene degradation	Metabolism	Metabolism of terpenoids and polyketides	#N/A	#N/A	#N/A
TRINITY_DN37986_c1_g5	0.887521	yellow	K4CNU2	GO:0044550	secondary metabolite biosynthetic process	biological_process	Flavone and flavonol biosynthesis	Metabolism	Biosynthesis of other secondary metabolites	#N/A	#N/A	#N/A
TRINITY_DN47545_c2_g2	0.783533	yellow	K4CRW4	GO:0044550	secondary metabolite biosynthetic process	biological_process	Caffeine metabolism	Metabolism	Biosynthesis of other secondary metabolites	#N/A	#N/A	#N/A
TRINITY_DN44200_c1_g3	0.81304	yellow	CYP711A1	GO:0010223	secondary shoot formation	biological_process	Arachidonic acid metabolism	Metabolism	Lipid metabolism	#N/A	#N/A	#N/A
TRINITY_DN39384_c0_g3	0.863388	yellow	AAE3	GO:0010214	seed coat development	biological_process	Peroxisome	Cellular Processes	Transport and catabolism	#N/A	#N/A	#N/A
TRINITY_DN34206_c3_g1	0.959108	yellow	PERK4	GO:0009845	seed germination	biological_process	Plant hormone signal transduction	Environmental Information Processing	Signal transduction	#N/A	#N/A	#N/A
TRINITY_DN33849_c0_g4	0.73269	yellow	BBD1	GO:0043565	sequence-specific DNA binding	molecular_function	#N/A	#N/A	#N/A	#N/A	#N/A	#N/A
TRINITY_DN40088_c0_g2	0.867328	yellow	HMGIY2	GO:0043565	sequence-specific DNA binding	molecular_function	#N/A	#N/A	#N/A	#N/A	#N/A	#N/A
TRINITY_DN34391_c1_g1	0.596598	yellow	BRADI3G04670	GO:0004252	serine-type endopeptidase activity	molecular_function	Plant-pathogen interaction	Organismal Systems	Environmental adaptation	#N/A	#N/A	#N/A
TRINITY_DN26293_c0_g3	0.699446	yellow	DEG7	GO:0008236	serine-type peptidase activity	molecular_function	#N/A	#N/A	#N/A	#N/A	#N/A	#N/A
TRINITY_DN38638_c1_g3	0.938955	yellow	RTFL12	GO:0048367	shoot system development	biological_process	#N/A	#N/A	#N/A	#N/A	#N/A	#N/A
TRINITY_DN35703_c1_g1	0.93655	yellow	SPA1	GO:0004871	signal transducer activity	molecular_function	Circadian rhythm - plant	Organismal Systems	Environmental adaptation	#N/A	#N/A	#N/A
TRINITY_DN39597_c1_g3	0.929858	yellow	SPA1	GO:0004871	signal transducer activity	molecular_function	Circadian rhythm - plant	Organismal Systems	Environmental adaptation	#N/A	#N/A	#N/A
TRINITY_DN23145_c0_g1	0.888658	yellow	SPARC	GO:0007165	signal transduction	biological_process	#N/A	#N/A	#N/A	#N/A	#N/A	#N/A
TRINITY_DN23145_c0_g2	0.833189	yellow	SPARC	GO:0007165	signal transduction	biological_process	#N/A	#N/A	#N/A	#N/A	#N/A	#N/A
TRINITY_DN25268_c3_g2	0.964011	yellow	PH1	GO:0007165	signal transduction	biological_process	#N/A	#N/A	#N/A	#N/A	#N/A	#N/A
TRINITY_DN31950_c1_g2	0.60404	yellow	PP2-A5	GO:0007165	signal transduction	biological_process	#N/A	#N/A	#N/A	#N/A	#N/A	#N/A
TRINITY_DN43868_c6_g1	0.943171	yellow	AT5G22400	GO:0007165	signal transduction	biological_process	#N/A	#N/A	#N/A	#N/A	#N/A	#N/A
TRINITY_DN26330_c0_g1	0.959071	yellow	FER	GO:0007338	single fertilization	biological_process	Plant-pathogen interaction	Organismal Systems	Environmental adaptation	#N/A	#N/A	#N/A
TRINITY_DN47797_c2_g1	0.902589	yellow	ANX2	GO:0007338	single fertilization	biological_process	#N/A	#N/A	#N/A	#N/A	#N/A	#N/A
TRINITY_DN26718_c0_g3	0.830731	yellow	SBH1	GO:0000170	sphingosine hydroxylase activity	molecular_function	Sphingolipid metabolism	Metabolism	Lipid metabolism	#N/A	#N/A	#N/A
TRINITY_DN35064_c0_g2	0.58038	yellow	SC35	GO:0005681	spliceosomal complex	cellular_component	Spliceosome	Genetic Information Processing	Transcription	#N/A	#N/A	#N/A
TRINITY_DN31144_c0_g2	0.525047	yellow	POPTR_0005s14670g	GO:0000244	spliceosomal tri-snRNP complex assembly	biological_process	#N/A	#N/A	#N/A	#N/A	#N/A	#N/A
TRINITY_DN33649_c3_g2	0.818309	yellow	K4BTE6	GO:0016906	sterol 3-beta-glucosyltransferase activity	molecular_function	#N/A	#N/A	#N/A	#N/A	#N/A	#N/A
TRINITY_DN47750_c1_g3	0.703396	yellow	VIT_18s0072g00440	GO:0016906	sterol 3-beta-glucosyltransferase activity	molecular_function	#N/A	#N/A	#N/A	#N/A	#N/A	#N/A
TRINITY_DN37884_c0_g1	0.932308	yellow	VIT_03s0038g04100	GO:0016126	sterol biosynthetic process	biological_process	Terpenoid backbone biosynthesis	Metabolism	Metabolism of terpenoids and polyketides	#N/A	#N/A	#N/A
TRINITY_DN23471_c0_g1	0.844051	yellow	KRT15	GO:0005200	structural constituent of cytoskeleton	molecular_function	#N/A	#N/A	#N/A	#N/A	#N/A	#N/A
TRINITY_DN33049_c1_g5	0.871755	yellow	Krt5	GO:0005198	structural molecule activity	molecular_function	#N/A	#N/A	#N/A	#N/A	#N/A	#N/A
TRINITY_DN26833_c0_g1	0.974404	yellow	PMT3	GO:0005351	sugar:proton symporter activity	molecular_function	#N/A	#N/A	#N/A	#N/A	#N/A	#N/A
TRINITY_DN35308_c0_g2	0.710956	yellow	STP18	GO:0005351	sugar:proton symporter activity	molecular_function	#N/A	#N/A	#N/A	#N/A	#N/A	#N/A
TRINITY_DN40974_c0_g1	0.644157	yellow	VIT_14s0030g00210	GO:0005351	sugar:proton symporter activity	molecular_function	#N/A	#N/A	#N/A	#N/A	#N/A	#N/A
TRINITY_DN41613_c2_g2	0.521881	yellow	GLYMA_12G059900	GO:0005351	sugar:proton symporter activity	molecular_function	#N/A	#N/A	#N/A	#N/A	#N/A	#N/A
TRINITY_DN34242_c3_g1	0.955517	yellow	GLY3	GO:0050313	sulfur dioxygenase activity	molecular_function	Sulfur metabolism	Metabolism	Energy metabolism	#N/A	#N/A	#N/A
TRINITY_DN43955_c1_g1	0.920475	yellow	GLY3	GO:0050313	sulfur dioxygenase activity	molecular_function	Sulfur metabolism	Metabolism	Energy metabolism	#N/A	#N/A	#N/A
TRINITY_DN28875_c0_g1	0.948648	yellow	PDC1	GO:0030976	thiamine pyrophosphate binding	molecular_function	Glycolysis / Gluconeogenesis	Metabolism	Carbohydrate metabolism	#N/A	#N/A	#N/A
TRINITY_DN41983_c0_g3	0.948888	yellow	AT5G01320	GO:0030976	thiamine pyrophosphate binding	molecular_function	Glycolysis / Gluconeogenesis	Metabolism	Carbohydrate metabolism	#N/A	#N/A	#N/A
TRINITY_DN42460_c0_g1	0.891711	yellow	AT5G01320	GO:0030976	thiamine pyrophosphate binding	molecular_function	Glycolysis / Gluconeogenesis	Metabolism	Carbohydrate metabolism	#N/A	#N/A	#N/A
TRINITY_DN43914_c1_g2	0.707905	yellow	AT5G01320	GO:0030976	thiamine pyrophosphate binding	molecular_function	Glycolysis / Gluconeogenesis	Metabolism	Carbohydrate metabolism	#N/A	#N/A	#N/A
TRINITY_DN43432_c4_g2	0.738151	yellow	EMB3143	GO:0009579	thylakoid	cellular_component	#N/A	#N/A	#N/A	#N/A	#N/A	#N/A
TRINITY_DN44225_c1_g3	0.675564	yellow	ATPC1	GO:0009579	thylakoid	cellular_component	Oxidative phosphorylation	Metabolism	Energy metabolism	#N/A	#N/A	#N/A
TRINITY_DN13394_c0_g1	0.876278	yellow	PETE1	GO:0031977	thylakoid lumen	cellular_component	Photosynthesis	Metabolism	Energy metabolism	#N/A	#N/A	#N/A
TRINITY_DN27714_c0_g1	0.581112	yellow	VIT_01s0026g01340	GO:0009407	toxin catabolic process	biological_process	Glutathione metabolism	Metabolism	Metabolism of other amino acids	#N/A	#N/A	#N/A
TRINITY_DN40260_c0_g1	0.966916	yellow	VIT_00s0240g00050	GO:0009407	toxin catabolic process	biological_process	Glutathione metabolism	Metabolism	Metabolism of other amino acids	#N/A	#N/A	#N/A
TRINITY_DN43705_c0_g1	0.961165	yellow	VIT_19s0093g00190	GO:0009407	toxin catabolic process	biological_process	Glutathione metabolism	Metabolism	Metabolism of other amino acids	#N/A	#N/A	#N/A
TRINITY_DN44054_c0_g1	0.980816	yellow	POPTR_0011s14410g	GO:0009407	toxin catabolic process	biological_process	Glutathione metabolism	Metabolism	Metabolism of other amino acids	#N/A	#N/A	#N/A
TRINITY_DN44652_c0_g1	0.980047	yellow	K4CGI3	GO:0009407	toxin catabolic process	biological_process	Glutathione metabolism	Metabolism	Metabolism of other amino acids	#N/A	#N/A	#N/A
TRINITY_DN44652_c0_g2	0.983466	yellow	POPTR_0001s40510g	GO:0009407	toxin catabolic process	biological_process	Glutathione metabolism	Metabolism	Metabolism of other amino acids	#N/A	#N/A	#N/A
TRINITY_DN44652_c0_g4	0.986965	yellow	POPTR_0001s40510g	GO:0009407	toxin catabolic process	biological_process	Glutathione metabolism	Metabolism	Metabolism of other amino acids	#N/A	#N/A	#N/A
TRINITY_DN31174_c0_g2	0.939691	yellow	POPTR_0013s15380g	GO:0016710	trans-cinnamate 4-monooxygenase activity	molecular_function	Flavonoid biosynthesis	Metabolism	Biosynthesis of other secondary metabolites	#N/A	#N/A	#N/A
TRINITY_DN27957_c2_g1	0.922494	yellow	K4C9Y8	GO:0003700	transcription factor activity, sequence-specific DNA binding	molecular_function	#N/A	#N/A	#N/A	#N/A	#N/A	#N/A
TRINITY_DN42284_c4_g4	0.946917	yellow	K4C9Y8	GO:0003700	transcription factor activity, sequence-specific DNA binding	molecular_function	#N/A	#N/A	#N/A	#N/A	#N/A	#N/A
TRINITY_DN43467_c3_g1	0.76425	yellow	ABI3	GO:0003700	transcription factor activity, sequence-specific DNA binding	molecular_function	#N/A	#N/A	#N/A	#N/A	#N/A	#N/A
TRINITY_DN30240_c0_g1	0.971053	yellow	VIT_03s0091g00690	GO:0044212	transcription regulatory region DNA binding	molecular_function	#N/A	#N/A	#N/A	#N/A	#N/A	#N/A
TRINITY_DN33953_c1_g1	0.980013	yellow	CZFP1	GO:0044212	transcription regulatory region DNA binding	molecular_function	#N/A	#N/A	#N/A	#N/A	#N/A	#N/A
TRINITY_DN38760_c0_g1	0.966945	yellow	VIT_03s0091g00690	GO:0044212	transcription regulatory region DNA binding	molecular_function	#N/A	#N/A	#N/A	#N/A	#N/A	#N/A
TRINITY_DN24940_c0_g1	0.746657	yellow	AGO2	GO:0006351	transcription, DNA-templated	biological_process	#N/A	#N/A	#N/A	#N/A	#N/A	#N/A
TRINITY_DN26754_c3_g3	0.911962	yellow	ARR9	GO:0006351	transcription, DNA-templated	biological_process	Plant hormone signal transduction	Environmental Information Processing	Signal transduction	#N/A	#N/A	#N/A
TRINITY_DN27222_c2_g9	0.954264	yellow	CRF4	GO:0006351	transcription, DNA-templated	biological_process	Plant-pathogen interaction	Organismal Systems	Environmental adaptation	#N/A	#N/A	#N/A
TRINITY_DN27445_c3_g4	0.892391	yellow	RAV1	GO:0006351	transcription, DNA-templated	biological_process	Plant hormone signal transduction	Environmental Information Processing	Signal transduction	#N/A	#N/A	#N/A
TRINITY_DN32376_c0_g1	0.795374	yellow	MYB32	GO:0006351	transcription, DNA-templated	biological_process	Oxidative phosphorylation	Metabolism	Energy metabolism	#N/A	#N/A	#N/A
TRINITY_DN32498_c1_g2	0.908411	yellow	GT-1	GO:0006351	transcription, DNA-templated	biological_process	#N/A	#N/A	#N/A	#N/A	#N/A	#N/A
TRINITY_DN34912_c2_g1	0.687807	yellow	PRR7	GO:0006351	transcription, DNA-templated	biological_process	Circadian rhythm - plant	Organismal Systems	Environmental adaptation	#N/A	#N/A	#N/A
TRINITY_DN34912_c2_g6	0.603156	yellow	PRR7	GO:0006351	transcription, DNA-templated	biological_process	Circadian rhythm - plant	Organismal Systems	Environmental adaptation	#N/A	#N/A	#N/A
TRINITY_DN34925_c1_g2	0.576648	yellow	NF-YC9	GO:0006351	transcription, DNA-templated	biological_process	#N/A	#N/A	#N/A	#N/A	#N/A	#N/A
TRINITY_DN38003_c2_g2	0.957806	yellow	RAP2.12	GO:0006351	transcription, DNA-templated	biological_process	Plant hormone signal transduction	Environmental Information Processing	Signal transduction	#N/A	#N/A	#N/A
TRINITY_DN39694_c0_g1	0.912225	yellow	TMO6	GO:0006351	transcription, DNA-templated	biological_process	Circadian rhythm - plant	Organismal Systems	Environmental adaptation	#N/A	#N/A	#N/A
TRINITY_DN40274_c0_g1	0.925693	yellow	HSFA2	GO:0006351	transcription, DNA-templated	biological_process	#N/A	#N/A	#N/A	#N/A	#N/A	#N/A
TRINITY_DN42472_c1_g2	0.881281	yellow	NAC2	GO:0006351	transcription, DNA-templated	biological_process	Glycerolipid metabolism	Metabolism	Lipid metabolism	#N/A	#N/A	#N/A
TRINITY_DN42494_c0_g4	0.722303	yellow	ZPR3	GO:0006351	transcription, DNA-templated	biological_process	#N/A	#N/A	#N/A	#N/A	#N/A	#N/A
TRINITY_DN44742_c1_g5	0.920904	yellow	NAC011	GO:0006351	transcription, DNA-templated	biological_process	#N/A	#N/A	#N/A	#N/A	#N/A	#N/A
TRINITY_DN45225_c0_g1	0.567795	yellow	AGO2	GO:0006351	transcription, DNA-templated	biological_process	#N/A	#N/A	#N/A	#N/A	#N/A	#N/A
TRINITY_DN45225_c1_g2	0.741417	yellow	AGO2	GO:0006351	transcription, DNA-templated	biological_process	#N/A	#N/A	#N/A	#N/A	#N/A	#N/A
TRINITY_DN45637_c0_g1	0.771148	yellow	PFT1	GO:0006351	transcription, DNA-templated	biological_process	#N/A	#N/A	#N/A	#N/A	#N/A	#N/A
TRINITY_DN35812_c1_g1	0.942822	yellow	VIT_05s0124g00240	GO:0001228	transcriptional activator activity, RNA polymerase II transcription regulatory region sequence-specific binding	molecular_function	Circadian rhythm - plant	Organismal Systems	Environmental adaptation	#N/A	#N/A	#N/A
TRINITY_DN6057_c0_g1	0.874334	yellow	Os12g0189300	GO:0046912	transferase activity, transferring acyl groups, acyl groups converted into alkyl on transfer	molecular_function	#N/A	#N/A	#N/A	#N/A	#N/A	#N/A
TRINITY_DN28524_c0_g4	0.916042	yellow	K4BWH7	GO:0016757	transferase activity, transferring glycosyl groups	molecular_function	#N/A	#N/A	#N/A	#N/A	#N/A	#N/A
TRINITY_DN38711_c0_g5	0.860222	yellow	AT1G78280	GO:0016757	transferase activity, transferring glycosyl groups	molecular_function	#N/A	#N/A	#N/A	#N/A	#N/A	#N/A
TRINITY_DN42741_c0_g1	0.835948	yellow	CSLG2	GO:0016757	transferase activity, transferring glycosyl groups	molecular_function	Amino sugar and nucleotide sugar metabolism	Metabolism	Carbohydrate metabolism	#N/A	#N/A	#N/A
TRINITY_DN23601_c1_g4	0.887529	yellow	COL1A2	GO:0007179	transforming growth factor beta receptor signaling pathway	biological_process	#N/A	#N/A	#N/A	#N/A	#N/A	#N/A
TRINITY_DN29444_c1_g2	0.68933	yellow	AT1G51540	GO:0005802	trans-Golgi network	cellular_component	#N/A	#N/A	#N/A	#N/A	#N/A	#N/A
TRINITY_DN44390_c0_g1	0.782228	yellow	AT5G54830	GO:0005802	trans-Golgi network	cellular_component	#N/A	#N/A	#N/A	#N/A	#N/A	#N/A
TRINITY_DN41989_c1_g1	0.829822	yellow	GLYMA_03G183300	GO:0046914	transition metal ion binding	molecular_function	#N/A	#N/A	#N/A	#N/A	#N/A	#N/A
TRINITY_DN46706_c1_g1	0.714426	yellow	VIT_12s0057g01440	GO:0046914	transition metal ion binding	molecular_function	#N/A	#N/A	#N/A	#N/A	#N/A	#N/A
TRINITY_DN23628_c0_g4	0.854038	yellow	RPL4	GO:0006412	translation	biological_process	Ribosome	Genetic Information Processing	Translation	#N/A	#N/A	#N/A
TRINITY_DN23766_c0_g2	0.82498	yellow	RPSA	GO:0006412	translation	biological_process	Ribosome	Genetic Information Processing	Translation	#N/A	#N/A	#N/A
TRINITY_DN35018_c2_g1	0.545655	yellow	VIT_09s0054g00820	GO:0006412	translation	biological_process	#N/A	#N/A	#N/A	#N/A	#N/A	#N/A
TRINITY_DN44179_c1_g1	0.703602	yellow	VIT_04s0008g01660	GO:0006412	translation	biological_process	mRNA surveillance pathway	Genetic Information Processing	Translation	#N/A	#N/A	#N/A
TRINITY_DN29758_c0_g1	0.919489	yellow	HSL1	GO:0007169	transmembrane receptor protein tyrosine kinase signaling pathway	biological_process	Plant-pathogen interaction	Organismal Systems	Environmental adaptation	#N/A	#N/A	#N/A
TRINITY_DN29961_c5_g1	0.937754	yellow	AT1G35710	GO:0007169	transmembrane receptor protein tyrosine kinase signaling pathway	biological_process	Plant-pathogen interaction	Organismal Systems	Environmental adaptation	#N/A	#N/A	#N/A
TRINITY_DN33763_c1_g2	0.774259	yellow	K4BBP8	GO:0055085	transmembrane transport	biological_process	ABC transporters	Environmental Information Processing	Membrane transport	#N/A	#N/A	#N/A
TRINITY_DN24536_c0_g1	0.709649	yellow	TSPO	GO:0006810	transport	biological_process	#N/A	#N/A	#N/A	#N/A	#N/A	#N/A
TRINITY_DN43721_c1_g5	0.702748	yellow	AT5G13900	GO:0006810	transport	biological_process	#N/A	#N/A	#N/A	#N/A	#N/A	#N/A
TRINITY_DN36875_c0_g1	0.635864	yellow	MyoB1	GO:0030133	transport vesicle	cellular_component	Cutin, suberine and wax biosynthesis	Metabolism	Lipid metabolism	#N/A	#N/A	#N/A
TRINITY_DN38298_c3_g1	0.878709	yellow	NPF1.2	GO:0005215	transporter activity	molecular_function	#N/A	#N/A	#N/A	#N/A	#N/A	#N/A
TRINITY_DN46422_c0_g1	0.579117	yellow	NPF2.11	GO:0005215	transporter activity	molecular_function	#N/A	#N/A	#N/A	#N/A	#N/A	#N/A
TRINITY_DN41064_c0_g2	0.975678	yellow	TPS9	GO:0004805	trehalose-phosphatase activity	molecular_function	Starch and sucrose metabolism	Metabolism	Carbohydrate metabolism	#N/A	#N/A	#N/A
TRINITY_DN28482_c1_g1	0.936711	yellow	ABIL3	GO:0010090	trichome morphogenesis	biological_process	#N/A	#N/A	#N/A	#N/A	#N/A	#N/A
TRINITY_DN35279_c0_g2	0.807738	yellow	MPL1	GO:0004806	triglyceride lipase activity	molecular_function	Steroid biosynthesis	Metabolism	Lipid metabolism	#N/A	#N/A	#N/A
TRINITY_DN25023_c0_g2	0.87999	yellow	PITG_10282	GO:0005684	U2-type spliceosomal complex	cellular_component	Spliceosome	Genetic Information Processing	Transcription	#N/A	#N/A	#N/A
TRINITY_DN33331_c0_g3	0.686923	yellow	VIT_06s0009g03540	GO:0061630	ubiquitin protein ligase activity	molecular_function	#N/A	#N/A	#N/A	#N/A	#N/A	#N/A
TRINITY_DN34987_c2_g1	0.892846	yellow	GLYMA_01G048700	GO:0061630	ubiquitin protein ligase activity	molecular_function	#N/A	#N/A	#N/A	#N/A	#N/A	#N/A
TRINITY_DN38063_c1_g4	0.861439	yellow	POPTR_0008s08690g	GO:0061630	ubiquitin protein ligase activity	molecular_function	RNA transport	Genetic Information Processing	Translation	#N/A	#N/A	#N/A
TRINITY_DN36044_c0_g1	0.939769	yellow	VIT_08s0007g07120	GO:0004842	ubiquitin-protein transferase activity	molecular_function	#N/A	#N/A	#N/A	#N/A	#N/A	#N/A
TRINITY_DN38464_c2_g1	0.892167	yellow	GLYMA_15G155500	GO:0004842	ubiquitin-protein transferase activity	molecular_function	#N/A	#N/A	#N/A	#N/A	#N/A	#N/A
TRINITY_DN38645_c1_g1	0.779271	yellow	VIT_11s0103g00210	GO:0004842	ubiquitin-protein transferase activity	molecular_function	#N/A	#N/A	#N/A	#N/A	#N/A	#N/A
TRINITY_DN41319_c1_g9	0.903449	yellow	MAX2	GO:0004842	ubiquitin-protein transferase activity	molecular_function	Ubiquitin mediated proteolysis	Genetic Information Processing	Folding, sorting and degradation	#N/A	#N/A	#N/A
TRINITY_DN43331_c1_g2	0.993615	yellow	RMA1H1	GO:0004842	ubiquitin-protein transferase activity	molecular_function	Protein processing in endoplasmic reticulum	Genetic Information Processing	Folding, sorting and degradation	#N/A	#N/A	#N/A
TRINITY_DN44949_c1_g1	0.938842	yellow	RMA1H1	GO:0004842	ubiquitin-protein transferase activity	molecular_function	Protein processing in endoplasmic reticulum	Genetic Information Processing	Folding, sorting and degradation	#N/A	#N/A	#N/A
TRINITY_DN45781_c2_g1	0.929859	yellow	AT5G01720	GO:0004842	ubiquitin-protein transferase activity	molecular_function	Pentose and glucuronate interconversions	Metabolism	Carbohydrate metabolism	#N/A	#N/A	#N/A
TRINITY_DN40830_c1_g3	0.675758	yellow	GALT1	GO:0010488	UDP-galactose:N-glycan beta-1,3-galactosyltransferase activity	molecular_function	#N/A	#N/A	#N/A	#N/A	#N/A	#N/A
TRINITY_DN35712_c0_g1	0.967353	yellow	K4BQC3	GO:0008194	UDP-glycosyltransferase activity	molecular_function	Zeatin biosynthesis	Metabolism	Metabolism of terpenoids and polyketides	#N/A	#N/A	#N/A
TRINITY_DN38993_c0_g2	0.966644	yellow	K4BNY7	GO:0008194	UDP-glycosyltransferase activity	molecular_function	Zeatin biosynthesis	Metabolism	Metabolism of terpenoids and polyketides	#N/A	#N/A	#N/A
TRINITY_DN40207_c2_g1	0.910882	yellow	SUS3	GO:0008194	UDP-glycosyltransferase activity	molecular_function	Starch and sucrose metabolism	Metabolism	Carbohydrate metabolism	#N/A	#N/A	#N/A
TRINITY_DN40207_c2_g2	0.919352	yellow	SUS3	GO:0008194	UDP-glycosyltransferase activity	molecular_function	Starch and sucrose metabolism	Metabolism	Carbohydrate metabolism	#N/A	#N/A	#N/A
TRINITY_DN43692_c1_g2	0.971158	yellow	K4CBF1	GO:0008194	UDP-glycosyltransferase activity	molecular_function	Zeatin biosynthesis	Metabolism	Metabolism of terpenoids and polyketides	#N/A	#N/A	#N/A
TRINITY_DN45892_c1_g1	0.984632	yellow	VIT_08s0007g08910	GO:0008194	UDP-glycosyltransferase activity	molecular_function	Zeatin biosynthesis	Metabolism	Metabolism of terpenoids and polyketides	#N/A	#N/A	#N/A
TRINITY_DN45892_c1_g2	0.981923	yellow	VIT_08s0007g08910	GO:0008194	UDP-glycosyltransferase activity	molecular_function	Zeatin biosynthesis	Metabolism	Metabolism of terpenoids and polyketides	#N/A	#N/A	#N/A
TRINITY_DN41629_c0_g1	0.596557	yellow	AT2G20560	GO:0051082	unfolded protein binding	molecular_function	Protein processing in endoplasmic reticulum	Genetic Information Processing	Folding, sorting and degradation	#N/A	#N/A	#N/A
TRINITY_DN26169_c3_g4	0.935556	yellow	DFL1	GO:0009826	unidimensional cell growth	biological_process	Plant hormone signal transduction	Environmental Information Processing	Signal transduction	#N/A	#N/A	#N/A
TRINITY_DN27902_c5_g1	0.797906	yellow	EXPA10	GO:0009826	unidimensional cell growth	biological_process	#N/A	#N/A	#N/A	#N/A	#N/A	#N/A
TRINITY_DN28456_c2_g4	0.522442	yellow	ELF3	GO:0009826	unidimensional cell growth	biological_process	Circadian rhythm - plant	Organismal Systems	Environmental adaptation	#N/A	#N/A	#N/A
TRINITY_DN30631_c3_g6	0.849295	yellow	EXPA8	GO:0009826	unidimensional cell growth	biological_process	#N/A	#N/A	#N/A	#N/A	#N/A	#N/A
TRINITY_DN39878_c0_g2	0.777775	yellow	EXPA1	GO:0009826	unidimensional cell growth	biological_process	#N/A	#N/A	#N/A	#N/A	#N/A	#N/A
TRINITY_DN39878_c1_g1	0.652143	yellow	EXPA8	GO:0009826	unidimensional cell growth	biological_process	#N/A	#N/A	#N/A	#N/A	#N/A	#N/A
TRINITY_DN42151_c2_g2	0.831577	yellow	EXPA15	GO:0009826	unidimensional cell growth	biological_process	#N/A	#N/A	#N/A	#N/A	#N/A	#N/A
TRINITY_DN29883_c1_g2	0.69686	yellow	FAB1	GO:0006636	unsaturated fatty acid biosynthetic process	biological_process	Biotin metabolism	Metabolism	Metabolism of cofactors and vitamins	#N/A	#N/A	#N/A
TRINITY_DN40002_c0_g2	0.877209	yellow	POPTR_0003s09830g	GO:0004849	uridine kinase activity	molecular_function	Carbon fixation in photosynthetic organisms	Metabolism	Energy metabolism	#N/A	#N/A	#N/A
TRINITY_DN46088_c0_g4	0.801338	yellow	BRADI3G41130	GO:0004849	uridine kinase activity	molecular_function	Pyrimidine metabolism	Metabolism	Nucleotide metabolism	#N/A	#N/A	#N/A
TRINITY_DN27352_c4_g2	0.907548	yellow	GAPC1	GO:0005774	vacuolar membrane	cellular_component	Biosynthesis of amino acids	Metabolism	Overview	#N/A	#N/A	#N/A
TRINITY_DN32402_c1_g1	0.957698	yellow	AT1G07660	GO:0005774	vacuolar membrane	cellular_component	#N/A	#N/A	#N/A	#N/A	#N/A	#N/A
TRINITY_DN32402_c1_g2	0.904272	yellow	AT1G07660	GO:0005774	vacuolar membrane	cellular_component	#N/A	#N/A	#N/A	#N/A	#N/A	#N/A
TRINITY_DN35508_c0_g1	0.792211	yellow	CAM5	GO:0005774	vacuolar membrane	cellular_component	Phosphatidylinositol signaling system	Environmental Information Processing	Signal transduction	#N/A	#N/A	#N/A
TRINITY_DN37001_c1_g3	0.782656	yellow	HSP70	GO:0005774	vacuolar membrane	cellular_component	Endocytosis	Cellular Processes	Transport and catabolism	#N/A	#N/A	#N/A
TRINITY_DN46291_c1_g2	0.963354	yellow	Hsp81.4	GO:0005774	vacuolar membrane	cellular_component	Plant-pathogen interaction	Organismal Systems	Environmental adaptation	#N/A	#N/A	#N/A
TRINITY_DN27739_c1_g1	0.863505	yellow	AT3G62550	GO:0005773	vacuole	cellular_component	#N/A	#N/A	#N/A	#N/A	#N/A	#N/A
TRINITY_DN27851_c0_g1	0.982532	yellow	AT3G62550	GO:0005773	vacuole	cellular_component	#N/A	#N/A	#N/A	#N/A	#N/A	#N/A
TRINITY_DN28532_c1_g1	0.668825	yellow	AT3G62550	GO:0005773	vacuole	cellular_component	#N/A	#N/A	#N/A	#N/A	#N/A	#N/A
TRINITY_DN35050_c0_g1	0.729433	yellow	TUA6	GO:0005773	vacuole	cellular_component	Phagosome	Cellular Processes	Transport and catabolism	#N/A	#N/A	#N/A
TRINITY_DN42608_c2_g1	0.781794	yellow	AT3G62550	GO:0005773	vacuole	cellular_component	#N/A	#N/A	#N/A	#N/A	#N/A	#N/A
TRINITY_DN44053_c2_g2	0.5616	yellow	AT3G62550	GO:0005773	vacuole	cellular_component	#N/A	#N/A	#N/A	#N/A	#N/A	#N/A
TRINITY_DN46864_c3_g1	0.860965	yellow	AT3G62550	GO:0005773	vacuole	cellular_component	#N/A	#N/A	#N/A	#N/A	#N/A	#N/A
TRINITY_DN42100_c1_g5	0.880302	yellow	ACTA2	GO:0014829	vascular smooth muscle contraction	biological_process	Phagosome	Cellular Processes	Transport and catabolism	#N/A	#N/A	#N/A
TRINITY_DN33602_c3_g2	0.928957	yellow	POPTR_0006s27230g	GO:0006906	vesicle fusion	biological_process	SNARE interactions in vesicular transport	Genetic Information Processing	Folding, sorting and degradation	#N/A	#N/A	#N/A
TRINITY_DN23601_c1_g6	0.87321	yellow	COL1A1	GO:0007601	visual perception	biological_process	Spliceosome	Genetic Information Processing	Transcription	#N/A	#N/A	#N/A
TRINITY_DN37891_c3_g3	0.93604	yellow	PDX1.2	GO:0042819	vitamin B6 biosynthetic process	biological_process	Vitamin B6 metabolism	Metabolism	Metabolism of cofactors and vitamins	#N/A	#N/A	#N/A
TRINITY_DN39259_c0_g6	0.867947	yellow	RSR4	GO:0042819	vitamin B6 biosynthetic process	biological_process	Vitamin B6 metabolism	Metabolism	Metabolism of cofactors and vitamins	#N/A	#N/A	#N/A
TRINITY_DN37905_c1_g1	0.605436	yellow	K4BC11	GO:0005249	voltage-gated potassium channel activity	molecular_function	Plant-pathogen interaction	Organismal Systems	Environmental adaptation	#N/A	#N/A	#N/A
TRINITY_DN46870_c2_g1	0.822294	yellow	GLYMA_12G170500	GO:0005249	voltage-gated potassium channel activity	molecular_function	#N/A	#N/A	#N/A	#N/A	#N/A	#N/A
TRINITY_DN36332_c1_g1	0.848867	yellow	AT5G41330	GO:0008076	voltage-gated potassium channel complex	cellular_component	#N/A	#N/A	#N/A	#N/A	#N/A	#N/A
TRINITY_DN30413_c3_g2	0.875801	yellow	EP1	GO:0006833	water transport	biological_process	#N/A	#N/A	#N/A	#N/A	#N/A	#N/A
TRINITY_DN26475_c0_g1	0.916908	yellow	ABCC10	GO:0008559	xenobiotic-transporting ATPase activity	molecular_function	ABC transporters	Environmental Information Processing	Membrane transport	#N/A	#N/A	#N/A
TRINITY_DN46444_c0_g1	0.512164	yellow	ABCC10	GO:0008559	xenobiotic-transporting ATPase activity	molecular_function	ABC transporters	Environmental Information Processing	Membrane transport	#N/A	#N/A	#N/A
TRINITY_DN27101_c1_g1	0.666892	yellow	ELI3-2	GO:0008270	zinc ion binding	molecular_function	Phenylpropanoid biosynthesis	Metabolism	Biosynthesis of other secondary metabolites	#N/A	#N/A	#N/A
TRINITY_DN27177_c1_g4	0.735514	yellow	MORC3	GO:0008270	zinc ion binding	molecular_function	#N/A	#N/A	#N/A	#N/A	#N/A	#N/A
TRINITY_DN28147_c1_g2	0.924222	yellow	ELI3-2	GO:0008270	zinc ion binding	molecular_function	Phenylpropanoid biosynthesis	Metabolism	Biosynthesis of other secondary metabolites	#N/A	#N/A	#N/A
TRINITY_DN28195_c1_g1	0.896277	yellow	CNI1	GO:0008270	zinc ion binding	molecular_function	Glycosylphosphatidylinositol(GPI)-anchor biosynthesis	Metabolism	Glycan biosynthesis and metabolism	#N/A	#N/A	#N/A
TRINITY_DN28476_c0_g2	0.67303	yellow	ADH1	GO:0008270	zinc ion binding	molecular_function	alpha-Linolenic acid metabolism	Metabolism	Lipid metabolism	#N/A	#N/A	#N/A
TRINITY_DN28975_c0_g1	0.749813	yellow	adh5	GO:0008270	zinc ion binding	molecular_function	alpha-Linolenic acid metabolism	Metabolism	Lipid metabolism	#N/A	#N/A	#N/A
TRINITY_DN30768_c1_g3	0.870148	yellow	RZPF34	GO:0008270	zinc ion binding	molecular_function	Ubiquitin mediated proteolysis	Genetic Information Processing	Folding, sorting and degradation	#N/A	#N/A	#N/A
TRINITY_DN33268_c1_g2	0.713143	yellow	FHY3	GO:0008270	zinc ion binding	molecular_function	#N/A	#N/A	#N/A	#N/A	#N/A	#N/A
TRINITY_DN35431_c0_g1	0.580622	yellow	AT4G03965	GO:0008270	zinc ion binding	molecular_function	#N/A	#N/A	#N/A	#N/A	#N/A	#N/A
TRINITY_DN36834_c0_g3	0.856769	yellow	ELI3-1	GO:0008270	zinc ion binding	molecular_function	Phenylpropanoid biosynthesis	Metabolism	Biosynthesis of other secondary metabolites	#N/A	#N/A	#N/A
TRINITY_DN40577_c2_g1	0.699676	yellow	BTS	GO:0008270	zinc ion binding	molecular_function	Ubiquitin mediated proteolysis	Genetic Information Processing	Folding, sorting and degradation	#N/A	#N/A	#N/A
TRINITY_DN40962_c0_g1	0.790069	yellow	AT5G60710	GO:0008270	zinc ion binding	molecular_function	#N/A	#N/A	#N/A	#N/A	#N/A	#N/A
TRINITY_DN41663_c0_g2	0.871178	yellow	RZPF34	GO:0008270	zinc ion binding	molecular_function	Ubiquitin mediated proteolysis	Genetic Information Processing	Folding, sorting and degradation	#N/A	#N/A	#N/A
TRINITY_DN42974_c0_g1	0.762646	yellow	AT1G49920	GO:0008270	zinc ion binding	molecular_function	#N/A	#N/A	#N/A	#N/A	#N/A	#N/A
TRINITY_DN43282_c0_g1	0.814062	yellow	ELI3-2	GO:0008270	zinc ion binding	molecular_function	Phenylpropanoid biosynthesis	Metabolism	Biosynthesis of other secondary metabolites	#N/A	#N/A	#N/A
TRINITY_DN43331_c1_g3	0.991036	yellow	RMA3	GO:0008270	zinc ion binding	molecular_function	Protein processing in endoplasmic reticulum	Genetic Information Processing	Folding, sorting and degradation	#N/A	#N/A	#N/A
TRINITY_DN43942_c0_g3	0.912997	yellow	AT1G05380	GO:0008270	zinc ion binding	molecular_function	Ribosome	Genetic Information Processing	Translation	#N/A	#N/A	#N/A
TRINITY_DN46643_c3_g1	0.776913	yellow	AT4G24015	GO:0008270	zinc ion binding	molecular_function	Protein processing in endoplasmic reticulum	Genetic Information Processing	Folding, sorting and degradation	#N/A	#N/A	#N/A
TRINITY_DN46680_c1_g1	0.932518	yellow	ADH1	GO:0008270	zinc ion binding	molecular_function	alpha-Linolenic acid metabolism	Metabolism	Lipid metabolism	#N/A	#N/A	#N/A
TRINITY_DN46680_c1_g2	0.73707	yellow	ADH1	GO:0008270	zinc ion binding	molecular_function	alpha-Linolenic acid metabolism	Metabolism	Lipid metabolism	#N/A	#N/A	#N/A
TRINITY_DN30457_c4_g1	0.67437	yellow	A1YIQ6	GO:0005385	zinc ion transmembrane transporter activity	molecular_function	#N/A	#N/A	#N/A	#N/A	#N/A	#N/A
TRINITY_DN11107_c0_g1	0.911618	yellow	#N/A	#N/A	#N/A	#N/A	#N/A	#N/A	#N/A	#N/A	#N/A	#N/A
TRINITY_DN13801_c0_g1	0.954732	yellow	#N/A	#N/A	#N/A	#N/A	Amino sugar and nucleotide sugar metabolism	Metabolism	Carbohydrate metabolism	#N/A	#N/A	#N/A
TRINITY_DN15806_c0_g1	0.776148	yellow	#N/A	#N/A	#N/A	#N/A	#N/A	#N/A	#N/A	#N/A	#N/A	#N/A
TRINITY_DN19583_c0_g1	0.793901	yellow	#N/A	#N/A	#N/A	#N/A	#N/A	#N/A	#N/A	#N/A	#N/A	#N/A
TRINITY_DN23047_c0_g1	0.750433	yellow	#N/A	#N/A	#N/A	#N/A	#N/A	#N/A	#N/A	#N/A	#N/A	#N/A
TRINITY_DN23595_c0_g1	0.678175	yellow	#N/A	#N/A	#N/A	#N/A	#N/A	#N/A	#N/A	#N/A	#N/A	#N/A
TRINITY_DN23728_c0_g2	0.766622	yellow	#N/A	#N/A	#N/A	#N/A	#N/A	#N/A	#N/A	#N/A	#N/A	#N/A
TRINITY_DN23730_c0_g1	0.963149	yellow	#N/A	#N/A	#N/A	#N/A	#N/A	#N/A	#N/A	#N/A	#N/A	#N/A
TRINITY_DN23805_c0_g1	0.825303	yellow	#N/A	#N/A	#N/A	#N/A	#N/A	#N/A	#N/A	#N/A	#N/A	#N/A
TRINITY_DN24094_c0_g2	0.983258	yellow	#N/A	#N/A	#N/A	#N/A	#N/A	#N/A	#N/A	#N/A	#N/A	#N/A
TRINITY_DN24360_c0_g1	0.982435	yellow	#N/A	#N/A	#N/A	#N/A	#N/A	#N/A	#N/A	#N/A	#N/A	#N/A
TRINITY_DN24383_c3_g7	0.930644	yellow	#N/A	#N/A	#N/A	#N/A	Ribosome biogenesis in eukaryotes	Genetic Information Processing	Translation	#N/A	#N/A	#N/A
TRINITY_DN24450_c1_g1	0.889629	yellow	#N/A	#N/A	#N/A	#N/A	#N/A	#N/A	#N/A	#N/A	#N/A	#N/A
TRINITY_DN25232_c0_g1	0.959867	yellow	#N/A	#N/A	#N/A	#N/A	#N/A	#N/A	#N/A	#N/A	#N/A	#N/A
TRINITY_DN25291_c0_g1	0.900977	yellow	#N/A	#N/A	#N/A	#N/A	#N/A	#N/A	#N/A	#N/A	#N/A	#N/A
TRINITY_DN25307_c2_g5	0.775074	yellow	#N/A	#N/A	#N/A	#N/A	#N/A	#N/A	#N/A	#N/A	#N/A	#N/A
TRINITY_DN25312_c0_g5	0.893245	yellow	#N/A	#N/A	#N/A	#N/A	#N/A	#N/A	#N/A	#N/A	#N/A	#N/A
TRINITY_DN25323_c1_g1	0.937008	yellow	#N/A	#N/A	#N/A	#N/A	#N/A	#N/A	#N/A	#N/A	#N/A	#N/A
TRINITY_DN25448_c2_g3	0.751773	yellow	#N/A	#N/A	#N/A	#N/A	#N/A	#N/A	#N/A	#N/A	#N/A	#N/A
TRINITY_DN25540_c3_g1	0.916897	yellow	#N/A	#N/A	#N/A	#N/A	#N/A	#N/A	#N/A	#N/A	#N/A	#N/A
TRINITY_DN25556_c1_g1	0.977202	yellow	#N/A	#N/A	#N/A	#N/A	#N/A	#N/A	#N/A	#N/A	#N/A	#N/A
TRINITY_DN25594_c1_g4	0.935681	yellow	#N/A	#N/A	#N/A	#N/A	#N/A	#N/A	#N/A	#N/A	#N/A	#N/A
TRINITY_DN25671_c0_g1	0.819197	yellow	#N/A	#N/A	#N/A	#N/A	#N/A	#N/A	#N/A	#N/A	#N/A	#N/A
TRINITY_DN25770_c0_g1	0.925963	yellow	#N/A	#N/A	#N/A	#N/A	#N/A	#N/A	#N/A	#N/A	#N/A	#N/A
TRINITY_DN25848_c0_g1	0.697407	yellow	#N/A	#N/A	#N/A	#N/A	#N/A	#N/A	#N/A	#N/A	#N/A	#N/A
TRINITY_DN25880_c0_g2	0.755068	yellow	#N/A	#N/A	#N/A	#N/A	#N/A	#N/A	#N/A	#N/A	#N/A	#N/A
TRINITY_DN25881_c0_g1	0.979459	yellow	#N/A	#N/A	#N/A	#N/A	#N/A	#N/A	#N/A	#N/A	#N/A	#N/A
TRINITY_DN25908_c3_g3	0.900929	yellow	#N/A	#N/A	#N/A	#N/A	#N/A	#N/A	#N/A	#N/A	#N/A	#N/A
TRINITY_DN25908_c3_g6	0.928883	yellow	#N/A	#N/A	#N/A	#N/A	#N/A	#N/A	#N/A	#N/A	#N/A	#N/A
TRINITY_DN25946_c1_g2	0.759404	yellow	#N/A	#N/A	#N/A	#N/A	#N/A	#N/A	#N/A	#N/A	#N/A	#N/A
TRINITY_DN26039_c0_g3	0.884413	yellow	#N/A	#N/A	#N/A	#N/A	#N/A	#N/A	#N/A	#N/A	#N/A	#N/A
TRINITY_DN26062_c0_g2	0.913351	yellow	#N/A	#N/A	#N/A	#N/A	#N/A	#N/A	#N/A	#N/A	#N/A	#N/A
TRINITY_DN26077_c4_g2	0.926447	yellow	#N/A	#N/A	#N/A	#N/A	#N/A	#N/A	#N/A	#N/A	#N/A	#N/A
TRINITY_DN26077_c4_g6	0.976238	yellow	#N/A	#N/A	#N/A	#N/A	#N/A	#N/A	#N/A	#N/A	#N/A	#N/A
TRINITY_DN26137_c1_g1	0.685935	yellow	#N/A	#N/A	#N/A	#N/A	#N/A	#N/A	#N/A	#N/A	#N/A	#N/A
TRINITY_DN26254_c2_g1	0.807018	yellow	#N/A	#N/A	#N/A	#N/A	#N/A	#N/A	#N/A	#N/A	#N/A	#N/A
TRINITY_DN26275_c2_g1	0.811018	yellow	#N/A	#N/A	#N/A	#N/A	#N/A	#N/A	#N/A	#N/A	#N/A	#N/A
TRINITY_DN26353_c2_g2	0.619213	yellow	#N/A	#N/A	#N/A	#N/A	#N/A	#N/A	#N/A	#N/A	#N/A	#N/A
TRINITY_DN26361_c1_g1	0.846995	yellow	#N/A	#N/A	#N/A	#N/A	#N/A	#N/A	#N/A	#N/A	#N/A	#N/A
TRINITY_DN26486_c5_g2	0.982434	yellow	#N/A	#N/A	#N/A	#N/A	#N/A	#N/A	#N/A	#N/A	#N/A	#N/A
TRINITY_DN26507_c2_g2	0.95075	yellow	#N/A	#N/A	#N/A	#N/A	#N/A	#N/A	#N/A	#N/A	#N/A	#N/A
TRINITY_DN26541_c0_g1	0.837965	yellow	#N/A	#N/A	#N/A	#N/A	#N/A	#N/A	#N/A	#N/A	#N/A	#N/A
TRINITY_DN26614_c0_g1	0.898135	yellow	#N/A	#N/A	#N/A	#N/A	#N/A	#N/A	#N/A	#N/A	#N/A	#N/A
TRINITY_DN26614_c0_g2	0.551193	yellow	#N/A	#N/A	#N/A	#N/A	#N/A	#N/A	#N/A	#N/A	#N/A	#N/A
TRINITY_DN26621_c0_g1	0.787236	yellow	#N/A	#N/A	#N/A	#N/A	#N/A	#N/A	#N/A	#N/A	#N/A	#N/A
TRINITY_DN26630_c0_g1	0.981403	yellow	#N/A	#N/A	#N/A	#N/A	#N/A	#N/A	#N/A	#N/A	#N/A	#N/A
TRINITY_DN26641_c0_g1	0.981065	yellow	#N/A	#N/A	#N/A	#N/A	#N/A	#N/A	#N/A	#N/A	#N/A	#N/A
TRINITY_DN26801_c3_g4	0.922991	yellow	#N/A	#N/A	#N/A	#N/A	#N/A	#N/A	#N/A	#N/A	#N/A	#N/A
TRINITY_DN26925_c3_g1	0.886197	yellow	#N/A	#N/A	#N/A	#N/A	#N/A	#N/A	#N/A	#N/A	#N/A	#N/A
TRINITY_DN26950_c3_g3	0.90776	yellow	#N/A	#N/A	#N/A	#N/A	#N/A	#N/A	#N/A	#N/A	#N/A	#N/A
TRINITY_DN26983_c2_g1	0.97702	yellow	#N/A	#N/A	#N/A	#N/A	#N/A	#N/A	#N/A	#N/A	#N/A	#N/A
TRINITY_DN27035_c0_g4	0.916198	yellow	#N/A	#N/A	#N/A	#N/A	#N/A	#N/A	#N/A	#N/A	#N/A	#N/A
TRINITY_DN27065_c0_g4	0.657768	yellow	#N/A	#N/A	#N/A	#N/A	#N/A	#N/A	#N/A	#N/A	#N/A	#N/A
TRINITY_DN27131_c0_g2	0.777796	yellow	#N/A	#N/A	#N/A	#N/A	#N/A	#N/A	#N/A	#N/A	#N/A	#N/A
TRINITY_DN27177_c1_g1	0.824457	yellow	#N/A	#N/A	#N/A	#N/A	#N/A	#N/A	#N/A	#N/A	#N/A	#N/A
TRINITY_DN27232_c6_g1	0.904081	yellow	#N/A	#N/A	#N/A	#N/A	#N/A	#N/A	#N/A	#N/A	#N/A	#N/A
TRINITY_DN27332_c0_g1	0.794284	yellow	#N/A	#N/A	#N/A	#N/A	#N/A	#N/A	#N/A	#N/A	#N/A	#N/A
TRINITY_DN27361_c4_g1	0.945432	yellow	#N/A	#N/A	#N/A	#N/A	#N/A	#N/A	#N/A	#N/A	#N/A	#N/A
TRINITY_DN27437_c2_g2	0.954252	yellow	#N/A	#N/A	#N/A	#N/A	#N/A	#N/A	#N/A	#N/A	#N/A	#N/A
TRINITY_DN27453_c0_g3	0.824405	yellow	#N/A	#N/A	#N/A	#N/A	#N/A	#N/A	#N/A	#N/A	#N/A	#N/A
TRINITY_DN27482_c0_g1	0.718757	yellow	#N/A	#N/A	#N/A	#N/A	#N/A	#N/A	#N/A	#N/A	#N/A	#N/A
TRINITY_DN27681_c1_g2	0.543096	yellow	#N/A	#N/A	#N/A	#N/A	#N/A	#N/A	#N/A	#N/A	#N/A	#N/A
TRINITY_DN27733_c0_g1	0.972889	yellow	#N/A	#N/A	#N/A	#N/A	#N/A	#N/A	#N/A	#N/A	#N/A	#N/A
TRINITY_DN27786_c0_g1	0.970146	yellow	#N/A	#N/A	#N/A	#N/A	#N/A	#N/A	#N/A	#N/A	#N/A	#N/A
TRINITY_DN27798_c1_g6	0.903007	yellow	#N/A	#N/A	#N/A	#N/A	#N/A	#N/A	#N/A	#N/A	#N/A	#N/A
TRINITY_DN27849_c2_g1	0.678985	yellow	#N/A	#N/A	#N/A	#N/A	#N/A	#N/A	#N/A	#N/A	#N/A	#N/A
TRINITY_DN27863_c0_g2	0.641266	yellow	#N/A	#N/A	#N/A	#N/A	Biosynthesis of amino acids	Metabolism	Overview	#N/A	#N/A	#N/A
TRINITY_DN27916_c4_g2	0.929337	yellow	#N/A	#N/A	#N/A	#N/A	#N/A	#N/A	#N/A	#N/A	#N/A	#N/A
TRINITY_DN27940_c0_g2	0.698355	yellow	#N/A	#N/A	#N/A	#N/A	#N/A	#N/A	#N/A	#N/A	#N/A	#N/A
TRINITY_DN27972_c4_g4	0.989209	yellow	#N/A	#N/A	#N/A	#N/A	#N/A	#N/A	#N/A	#N/A	#N/A	#N/A
TRINITY_DN28076_c0_g1	0.764023	yellow	#N/A	#N/A	#N/A	#N/A	#N/A	#N/A	#N/A	#N/A	#N/A	#N/A
TRINITY_DN28081_c1_g2	0.898665	yellow	#N/A	#N/A	#N/A	#N/A	#N/A	#N/A	#N/A	#N/A	#N/A	#N/A
TRINITY_DN28141_c0_g1	0.884259	yellow	#N/A	#N/A	#N/A	#N/A	#N/A	#N/A	#N/A	#N/A	#N/A	#N/A
TRINITY_DN28183_c4_g1	0.939139	yellow	#N/A	#N/A	#N/A	#N/A	#N/A	#N/A	#N/A	#N/A	#N/A	#N/A
TRINITY_DN28183_c4_g3	0.690274	yellow	#N/A	#N/A	#N/A	#N/A	#N/A	#N/A	#N/A	#N/A	#N/A	#N/A
TRINITY_DN28220_c1_g1	0.797957	yellow	#N/A	#N/A	#N/A	#N/A	#N/A	#N/A	#N/A	#N/A	#N/A	#N/A
TRINITY_DN28322_c2_g2	0.631646	yellow	#N/A	#N/A	#N/A	#N/A	Glycerolipid metabolism	Metabolism	Lipid metabolism	#N/A	#N/A	#N/A
TRINITY_DN28432_c0_g2	0.80756	yellow	#N/A	#N/A	#N/A	#N/A	#N/A	#N/A	#N/A	#N/A	#N/A	#N/A
TRINITY_DN28465_c3_g5	0.973704	yellow	#N/A	#N/A	#N/A	#N/A	#N/A	#N/A	#N/A	#N/A	#N/A	#N/A
TRINITY_DN28466_c1_g1	0.937852	yellow	#N/A	#N/A	#N/A	#N/A	#N/A	#N/A	#N/A	#N/A	#N/A	#N/A
TRINITY_DN28466_c1_g11	0.934112	yellow	#N/A	#N/A	#N/A	#N/A	#N/A	#N/A	#N/A	#N/A	#N/A	#N/A
TRINITY_DN28532_c1_g3	0.752326	yellow	#N/A	#N/A	#N/A	#N/A	#N/A	#N/A	#N/A	#N/A	#N/A	#N/A
TRINITY_DN28578_c2_g1	0.934741	yellow	#N/A	#N/A	#N/A	#N/A	#N/A	#N/A	#N/A	#N/A	#N/A	#N/A
TRINITY_DN28639_c3_g3	0.86229	yellow	#N/A	#N/A	#N/A	#N/A	#N/A	#N/A	#N/A	#N/A	#N/A	#N/A
TRINITY_DN28660_c2_g9	0.596705	yellow	#N/A	#N/A	#N/A	#N/A	#N/A	#N/A	#N/A	#N/A	#N/A	#N/A
TRINITY_DN28685_c1_g1	0.641299	yellow	#N/A	#N/A	#N/A	#N/A	#N/A	#N/A	#N/A	#N/A	#N/A	#N/A
TRINITY_DN28776_c0_g1	0.874677	yellow	#N/A	#N/A	#N/A	#N/A	#N/A	#N/A	#N/A	#N/A	#N/A	#N/A
TRINITY_DN28824_c0_g1	0.838351	yellow	#N/A	#N/A	#N/A	#N/A	#N/A	#N/A	#N/A	#N/A	#N/A	#N/A
TRINITY_DN28840_c0_g3	0.868169	yellow	#N/A	#N/A	#N/A	#N/A	#N/A	#N/A	#N/A	#N/A	#N/A	#N/A
TRINITY_DN28866_c2_g1	0.940224	yellow	#N/A	#N/A	#N/A	#N/A	#N/A	#N/A	#N/A	#N/A	#N/A	#N/A
TRINITY_DN28866_c3_g4	0.956444	yellow	#N/A	#N/A	#N/A	#N/A	#N/A	#N/A	#N/A	#N/A	#N/A	#N/A
TRINITY_DN28930_c1_g1	0.955402	yellow	#N/A	#N/A	#N/A	#N/A	#N/A	#N/A	#N/A	#N/A	#N/A	#N/A
TRINITY_DN29138_c1_g1	0.988021	yellow	#N/A	#N/A	#N/A	#N/A	#N/A	#N/A	#N/A	#N/A	#N/A	#N/A
TRINITY_DN29257_c2_g4	0.745349	yellow	#N/A	#N/A	#N/A	#N/A	#N/A	#N/A	#N/A	#N/A	#N/A	#N/A
TRINITY_DN29301_c0_g2	0.689739	yellow	#N/A	#N/A	#N/A	#N/A	#N/A	#N/A	#N/A	#N/A	#N/A	#N/A
TRINITY_DN29407_c1_g4	0.892969	yellow	#N/A	#N/A	#N/A	#N/A	#N/A	#N/A	#N/A	#N/A	#N/A	#N/A
TRINITY_DN29440_c0_g2	0.962785	yellow	#N/A	#N/A	#N/A	#N/A	#N/A	#N/A	#N/A	#N/A	#N/A	#N/A
TRINITY_DN29486_c1_g4	0.983208	yellow	#N/A	#N/A	#N/A	#N/A	#N/A	#N/A	#N/A	#N/A	#N/A	#N/A
TRINITY_DN29537_c0_g1	0.887986	yellow	#N/A	#N/A	#N/A	#N/A	#N/A	#N/A	#N/A	#N/A	#N/A	#N/A
TRINITY_DN29591_c1_g1	0.906434	yellow	#N/A	#N/A	#N/A	#N/A	#N/A	#N/A	#N/A	#N/A	#N/A	#N/A
TRINITY_DN29608_c1_g1	0.81726	yellow	#N/A	#N/A	#N/A	#N/A	#N/A	#N/A	#N/A	#N/A	#N/A	#N/A
TRINITY_DN29641_c0_g1	0.648956	yellow	#N/A	#N/A	#N/A	#N/A	#N/A	#N/A	#N/A	#N/A	#N/A	#N/A
TRINITY_DN29644_c2_g3	0.89468	yellow	#N/A	#N/A	#N/A	#N/A	#N/A	#N/A	#N/A	#N/A	#N/A	#N/A
TRINITY_DN29826_c1_g2	0.942704	yellow	#N/A	#N/A	#N/A	#N/A	#N/A	#N/A	#N/A	#N/A	#N/A	#N/A
TRINITY_DN29841_c0_g1	0.818484	yellow	#N/A	#N/A	#N/A	#N/A	#N/A	#N/A	#N/A	#N/A	#N/A	#N/A
TRINITY_DN29930_c4_g1	0.793883	yellow	#N/A	#N/A	#N/A	#N/A	#N/A	#N/A	#N/A	#N/A	#N/A	#N/A
TRINITY_DN29937_c2_g4	0.870327	yellow	#N/A	#N/A	#N/A	#N/A	#N/A	#N/A	#N/A	#N/A	#N/A	#N/A
TRINITY_DN29983_c2_g2	0.963526	yellow	#N/A	#N/A	#N/A	#N/A	#N/A	#N/A	#N/A	#N/A	#N/A	#N/A
TRINITY_DN30035_c0_g1	0.959253	yellow	#N/A	#N/A	#N/A	#N/A	#N/A	#N/A	#N/A	#N/A	#N/A	#N/A
TRINITY_DN30050_c1_g3	0.730042	yellow	#N/A	#N/A	#N/A	#N/A	#N/A	#N/A	#N/A	#N/A	#N/A	#N/A
TRINITY_DN30064_c2_g2	0.659422	yellow	#N/A	#N/A	#N/A	#N/A	#N/A	#N/A	#N/A	#N/A	#N/A	#N/A
TRINITY_DN30078_c1_g1	0.844004	yellow	#N/A	#N/A	#N/A	#N/A	#N/A	#N/A	#N/A	#N/A	#N/A	#N/A
TRINITY_DN30081_c1_g4	0.889328	yellow	#N/A	#N/A	#N/A	#N/A	#N/A	#N/A	#N/A	#N/A	#N/A	#N/A
TRINITY_DN30174_c1_g1	0.663954	yellow	#N/A	#N/A	#N/A	#N/A	#N/A	#N/A	#N/A	#N/A	#N/A	#N/A
TRINITY_DN30181_c5_g1	0.990137	yellow	#N/A	#N/A	#N/A	#N/A	#N/A	#N/A	#N/A	#N/A	#N/A	#N/A
TRINITY_DN30203_c2_g3	0.928415	yellow	#N/A	#N/A	#N/A	#N/A	#N/A	#N/A	#N/A	#N/A	#N/A	#N/A
TRINITY_DN30331_c1_g2	0.894395	yellow	#N/A	#N/A	#N/A	#N/A	#N/A	#N/A	#N/A	#N/A	#N/A	#N/A
TRINITY_DN30367_c1_g7	0.929121	yellow	#N/A	#N/A	#N/A	#N/A	#N/A	#N/A	#N/A	#N/A	#N/A	#N/A
TRINITY_DN30438_c2_g1	0.902693	yellow	#N/A	#N/A	#N/A	#N/A	#N/A	#N/A	#N/A	#N/A	#N/A	#N/A
TRINITY_DN30438_c2_g3	0.927853	yellow	#N/A	#N/A	#N/A	#N/A	#N/A	#N/A	#N/A	#N/A	#N/A	#N/A
TRINITY_DN30509_c1_g1	0.726502	yellow	#N/A	#N/A	#N/A	#N/A	#N/A	#N/A	#N/A	#N/A	#N/A	#N/A
TRINITY_DN30511_c4_g1	0.93675	yellow	#N/A	#N/A	#N/A	#N/A	#N/A	#N/A	#N/A	#N/A	#N/A	#N/A
TRINITY_DN30511_c4_g2	0.966659	yellow	#N/A	#N/A	#N/A	#N/A	#N/A	#N/A	#N/A	#N/A	#N/A	#N/A
TRINITY_DN30552_c1_g1	0.75392	yellow	#N/A	#N/A	#N/A	#N/A	#N/A	#N/A	#N/A	#N/A	#N/A	#N/A
TRINITY_DN30624_c1_g4	0.95443	yellow	#N/A	#N/A	#N/A	#N/A	#N/A	#N/A	#N/A	#N/A	#N/A	#N/A
TRINITY_DN30654_c0_g2	0.950244	yellow	#N/A	#N/A	#N/A	#N/A	#N/A	#N/A	#N/A	#N/A	#N/A	#N/A
TRINITY_DN30667_c4_g2	0.893177	yellow	#N/A	#N/A	#N/A	#N/A	#N/A	#N/A	#N/A	#N/A	#N/A	#N/A
TRINITY_DN30732_c0_g1	0.800096	yellow	#N/A	#N/A	#N/A	#N/A	#N/A	#N/A	#N/A	#N/A	#N/A	#N/A
TRINITY_DN30739_c1_g2	0.605707	yellow	#N/A	#N/A	#N/A	#N/A	#N/A	#N/A	#N/A	#N/A	#N/A	#N/A
TRINITY_DN30780_c1_g4	0.856591	yellow	#N/A	#N/A	#N/A	#N/A	#N/A	#N/A	#N/A	#N/A	#N/A	#N/A
TRINITY_DN30809_c4_g5	0.964209	yellow	#N/A	#N/A	#N/A	#N/A	#N/A	#N/A	#N/A	#N/A	#N/A	#N/A
TRINITY_DN31059_c0_g1	0.741069	yellow	#N/A	#N/A	#N/A	#N/A	#N/A	#N/A	#N/A	#N/A	#N/A	#N/A
TRINITY_DN31203_c3_g2	0.881373	yellow	#N/A	#N/A	#N/A	#N/A	#N/A	#N/A	#N/A	#N/A	#N/A	#N/A
TRINITY_DN31226_c0_g3	0.776857	yellow	#N/A	#N/A	#N/A	#N/A	#N/A	#N/A	#N/A	#N/A	#N/A	#N/A
TRINITY_DN31242_c0_g1	0.815436	yellow	#N/A	#N/A	#N/A	#N/A	#N/A	#N/A	#N/A	#N/A	#N/A	#N/A
TRINITY_DN31251_c0_g1	0.903143	yellow	#N/A	#N/A	#N/A	#N/A	#N/A	#N/A	#N/A	#N/A	#N/A	#N/A
TRINITY_DN31281_c0_g2	0.770816	yellow	#N/A	#N/A	#N/A	#N/A	#N/A	#N/A	#N/A	#N/A	#N/A	#N/A
TRINITY_DN31297_c3_g1	0.623035	yellow	#N/A	#N/A	#N/A	#N/A	#N/A	#N/A	#N/A	#N/A	#N/A	#N/A
TRINITY_DN31348_c0_g1	0.856686	yellow	#N/A	#N/A	#N/A	#N/A	#N/A	#N/A	#N/A	#N/A	#N/A	#N/A
TRINITY_DN31351_c1_g1	0.735557	yellow	#N/A	#N/A	#N/A	#N/A	Ribosome biogenesis in eukaryotes	Genetic Information Processing	Translation	#N/A	#N/A	#N/A
TRINITY_DN31378_c6_g1	0.880511	yellow	#N/A	#N/A	#N/A	#N/A	#N/A	#N/A	#N/A	#N/A	#N/A	#N/A
TRINITY_DN31405_c3_g1	0.94901	yellow	#N/A	#N/A	#N/A	#N/A	#N/A	#N/A	#N/A	#N/A	#N/A	#N/A
TRINITY_DN31528_c2_g2	0.885867	yellow	#N/A	#N/A	#N/A	#N/A	#N/A	#N/A	#N/A	#N/A	#N/A	#N/A
TRINITY_DN31594_c1_g2	0.928141	yellow	#N/A	#N/A	#N/A	#N/A	#N/A	#N/A	#N/A	#N/A	#N/A	#N/A
TRINITY_DN31609_c3_g1	0.925363	yellow	#N/A	#N/A	#N/A	#N/A	#N/A	#N/A	#N/A	#N/A	#N/A	#N/A
TRINITY_DN31635_c0_g1	0.809804	yellow	#N/A	#N/A	#N/A	#N/A	#N/A	#N/A	#N/A	#N/A	#N/A	#N/A
TRINITY_DN31678_c2_g1	0.894419	yellow	#N/A	#N/A	#N/A	#N/A	#N/A	#N/A	#N/A	#N/A	#N/A	#N/A
TRINITY_DN31678_c2_g4	0.989812	yellow	#N/A	#N/A	#N/A	#N/A	#N/A	#N/A	#N/A	#N/A	#N/A	#N/A
TRINITY_DN31726_c2_g1	0.714818	yellow	#N/A	#N/A	#N/A	#N/A	#N/A	#N/A	#N/A	#N/A	#N/A	#N/A
TRINITY_DN31754_c0_g3	0.963189	yellow	#N/A	#N/A	#N/A	#N/A	Pentose and glucuronate interconversions	Metabolism	Carbohydrate metabolism	#N/A	#N/A	#N/A
TRINITY_DN31835_c1_g1	0.980392	yellow	#N/A	#N/A	#N/A	#N/A	#N/A	#N/A	#N/A	#N/A	#N/A	#N/A
TRINITY_DN31841_c0_g4	0.698283	yellow	#N/A	#N/A	#N/A	#N/A	#N/A	#N/A	#N/A	#N/A	#N/A	#N/A
TRINITY_DN31896_c2_g1	0.716388	yellow	#N/A	#N/A	#N/A	#N/A	#N/A	#N/A	#N/A	#N/A	#N/A	#N/A
TRINITY_DN31914_c0_g1	0.8618	yellow	#N/A	#N/A	#N/A	#N/A	#N/A	#N/A	#N/A	#N/A	#N/A	#N/A
TRINITY_DN32112_c2_g3	0.912132	yellow	#N/A	#N/A	#N/A	#N/A	#N/A	#N/A	#N/A	#N/A	#N/A	#N/A
TRINITY_DN32125_c6_g1	0.909434	yellow	#N/A	#N/A	#N/A	#N/A	#N/A	#N/A	#N/A	#N/A	#N/A	#N/A
TRINITY_DN32180_c2_g2	0.984925	yellow	#N/A	#N/A	#N/A	#N/A	#N/A	#N/A	#N/A	#N/A	#N/A	#N/A
TRINITY_DN32187_c3_g3	0.966703	yellow	#N/A	#N/A	#N/A	#N/A	#N/A	#N/A	#N/A	#N/A	#N/A	#N/A
TRINITY_DN32221_c1_g1	0.94851	yellow	#N/A	#N/A	#N/A	#N/A	#N/A	#N/A	#N/A	#N/A	#N/A	#N/A
TRINITY_DN32371_c0_g1	0.924189	yellow	#N/A	#N/A	#N/A	#N/A	#N/A	#N/A	#N/A	#N/A	#N/A	#N/A
TRINITY_DN32399_c2_g1	0.7162	yellow	#N/A	#N/A	#N/A	#N/A	#N/A	#N/A	#N/A	#N/A	#N/A	#N/A
TRINITY_DN32403_c1_g3	0.929255	yellow	#N/A	#N/A	#N/A	#N/A	#N/A	#N/A	#N/A	#N/A	#N/A	#N/A
TRINITY_DN32405_c5_g1	0.624961	yellow	#N/A	#N/A	#N/A	#N/A	#N/A	#N/A	#N/A	#N/A	#N/A	#N/A
TRINITY_DN32484_c2_g3	0.685476	yellow	#N/A	#N/A	#N/A	#N/A	#N/A	#N/A	#N/A	#N/A	#N/A	#N/A
TRINITY_DN32582_c0_g1	0.890462	yellow	#N/A	#N/A	#N/A	#N/A	#N/A	#N/A	#N/A	#N/A	#N/A	#N/A
TRINITY_DN32582_c0_g4	0.795138	yellow	#N/A	#N/A	#N/A	#N/A	#N/A	#N/A	#N/A	#N/A	#N/A	#N/A
TRINITY_DN32738_c0_g2	0.935313	yellow	#N/A	#N/A	#N/A	#N/A	#N/A	#N/A	#N/A	#N/A	#N/A	#N/A
TRINITY_DN32760_c0_g2	0.680377	yellow	#N/A	#N/A	#N/A	#N/A	#N/A	#N/A	#N/A	#N/A	#N/A	#N/A
TRINITY_DN32810_c2_g1	0.907254	yellow	#N/A	#N/A	#N/A	#N/A	#N/A	#N/A	#N/A	#N/A	#N/A	#N/A
TRINITY_DN32824_c1_g5	0.646696	yellow	#N/A	#N/A	#N/A	#N/A	#N/A	#N/A	#N/A	#N/A	#N/A	#N/A
TRINITY_DN32848_c0_g1	0.85091	yellow	#N/A	#N/A	#N/A	#N/A	#N/A	#N/A	#N/A	#N/A	#N/A	#N/A
TRINITY_DN32859_c2_g2	0.944505	yellow	#N/A	#N/A	#N/A	#N/A	#N/A	#N/A	#N/A	#N/A	#N/A	#N/A
TRINITY_DN32884_c0_g1	0.508506	yellow	#N/A	#N/A	#N/A	#N/A	#N/A	#N/A	#N/A	#N/A	#N/A	#N/A
TRINITY_DN32886_c1_g1	0.664023	yellow	#N/A	#N/A	#N/A	#N/A	#N/A	#N/A	#N/A	#N/A	#N/A	#N/A
TRINITY_DN32891_c1_g1	0.922103	yellow	#N/A	#N/A	#N/A	#N/A	#N/A	#N/A	#N/A	#N/A	#N/A	#N/A
TRINITY_DN32923_c4_g1	0.752989	yellow	#N/A	#N/A	#N/A	#N/A	#N/A	#N/A	#N/A	#N/A	#N/A	#N/A
TRINITY_DN32929_c3_g1	0.788702	yellow	#N/A	#N/A	#N/A	#N/A	#N/A	#N/A	#N/A	#N/A	#N/A	#N/A
TRINITY_DN32961_c0_g3	0.888783	yellow	#N/A	#N/A	#N/A	#N/A	#N/A	#N/A	#N/A	#N/A	#N/A	#N/A
TRINITY_DN32993_c4_g1	0.817154	yellow	#N/A	#N/A	#N/A	#N/A	#N/A	#N/A	#N/A	#N/A	#N/A	#N/A
TRINITY_DN32993_c4_g2	0.915643	yellow	#N/A	#N/A	#N/A	#N/A	#N/A	#N/A	#N/A	#N/A	#N/A	#N/A
TRINITY_DN33121_c1_g1	0.914344	yellow	#N/A	#N/A	#N/A	#N/A	#N/A	#N/A	#N/A	#N/A	#N/A	#N/A
TRINITY_DN33174_c2_g3	0.930818	yellow	#N/A	#N/A	#N/A	#N/A	#N/A	#N/A	#N/A	#N/A	#N/A	#N/A
TRINITY_DN33214_c1_g2	0.929469	yellow	#N/A	#N/A	#N/A	#N/A	#N/A	#N/A	#N/A	#N/A	#N/A	#N/A
TRINITY_DN33313_c2_g1	0.781734	yellow	#N/A	#N/A	#N/A	#N/A	#N/A	#N/A	#N/A	#N/A	#N/A	#N/A
TRINITY_DN33501_c1_g1	0.92264	yellow	#N/A	#N/A	#N/A	#N/A	#N/A	#N/A	#N/A	#N/A	#N/A	#N/A
TRINITY_DN33519_c2_g4	0.831401	yellow	#N/A	#N/A	#N/A	#N/A	#N/A	#N/A	#N/A	#N/A	#N/A	#N/A
TRINITY_DN33627_c4_g1	0.989329	yellow	#N/A	#N/A	#N/A	#N/A	#N/A	#N/A	#N/A	#N/A	#N/A	#N/A
TRINITY_DN33665_c0_g1	0.989123	yellow	#N/A	#N/A	#N/A	#N/A	#N/A	#N/A	#N/A	#N/A	#N/A	#N/A
TRINITY_DN33665_c0_g2	0.993236	yellow	#N/A	#N/A	#N/A	#N/A	#N/A	#N/A	#N/A	#N/A	#N/A	#N/A
TRINITY_DN33772_c1_g1	0.797303	yellow	#N/A	#N/A	#N/A	#N/A	#N/A	#N/A	#N/A	#N/A	#N/A	#N/A
TRINITY_DN33805_c1_g6	0.932579	yellow	#N/A	#N/A	#N/A	#N/A	#N/A	#N/A	#N/A	#N/A	#N/A	#N/A
TRINITY_DN33981_c0_g1	0.932086	yellow	#N/A	#N/A	#N/A	#N/A	#N/A	#N/A	#N/A	#N/A	#N/A	#N/A
TRINITY_DN34068_c2_g1	0.929798	yellow	#N/A	#N/A	#N/A	#N/A	#N/A	#N/A	#N/A	#N/A	#N/A	#N/A
TRINITY_DN34075_c1_g2	0.65748	yellow	#N/A	#N/A	#N/A	#N/A	#N/A	#N/A	#N/A	#N/A	#N/A	#N/A
TRINITY_DN34172_c0_g5	0.916873	yellow	#N/A	#N/A	#N/A	#N/A	#N/A	#N/A	#N/A	#N/A	#N/A	#N/A
TRINITY_DN34210_c0_g4	0.894771	yellow	#N/A	#N/A	#N/A	#N/A	#N/A	#N/A	#N/A	#N/A	#N/A	#N/A
TRINITY_DN34277_c3_g2	0.973094	yellow	#N/A	#N/A	#N/A	#N/A	#N/A	#N/A	#N/A	#N/A	#N/A	#N/A
TRINITY_DN34358_c1_g1	0.945371	yellow	#N/A	#N/A	#N/A	#N/A	#N/A	#N/A	#N/A	#N/A	#N/A	#N/A
TRINITY_DN34452_c3_g1	0.704832	yellow	#N/A	#N/A	#N/A	#N/A	#N/A	#N/A	#N/A	#N/A	#N/A	#N/A
TRINITY_DN34467_c0_g1	0.895736	yellow	#N/A	#N/A	#N/A	#N/A	#N/A	#N/A	#N/A	#N/A	#N/A	#N/A
TRINITY_DN34474_c0_g2	0.874573	yellow	#N/A	#N/A	#N/A	#N/A	#N/A	#N/A	#N/A	#N/A	#N/A	#N/A
TRINITY_DN34476_c2_g1	0.86529	yellow	#N/A	#N/A	#N/A	#N/A	#N/A	#N/A	#N/A	#N/A	#N/A	#N/A
TRINITY_DN34496_c0_g1	0.848519	yellow	#N/A	#N/A	#N/A	#N/A	#N/A	#N/A	#N/A	#N/A	#N/A	#N/A
TRINITY_DN34510_c0_g1	0.922152	yellow	#N/A	#N/A	#N/A	#N/A	#N/A	#N/A	#N/A	#N/A	#N/A	#N/A
TRINITY_DN34521_c1_g1	0.648607	yellow	#N/A	#N/A	#N/A	#N/A	#N/A	#N/A	#N/A	#N/A	#N/A	#N/A
TRINITY_DN34539_c0_g1	0.844147	yellow	#N/A	#N/A	#N/A	#N/A	#N/A	#N/A	#N/A	#N/A	#N/A	#N/A
TRINITY_DN34617_c2_g3	0.711695	yellow	#N/A	#N/A	#N/A	#N/A	#N/A	#N/A	#N/A	#N/A	#N/A	#N/A
TRINITY_DN34622_c0_g1	0.691408	yellow	#N/A	#N/A	#N/A	#N/A	#N/A	#N/A	#N/A	#N/A	#N/A	#N/A
TRINITY_DN34653_c0_g1	0.772352	yellow	#N/A	#N/A	#N/A	#N/A	#N/A	#N/A	#N/A	#N/A	#N/A	#N/A
TRINITY_DN34706_c0_g3	0.821449	yellow	#N/A	#N/A	#N/A	#N/A	#N/A	#N/A	#N/A	#N/A	#N/A	#N/A
TRINITY_DN34723_c2_g4	0.836753	yellow	#N/A	#N/A	#N/A	#N/A	#N/A	#N/A	#N/A	#N/A	#N/A	#N/A
TRINITY_DN34755_c4_g2	0.797206	yellow	#N/A	#N/A	#N/A	#N/A	#N/A	#N/A	#N/A	#N/A	#N/A	#N/A
TRINITY_DN34780_c2_g2	0.751224	yellow	#N/A	#N/A	#N/A	#N/A	#N/A	#N/A	#N/A	#N/A	#N/A	#N/A
TRINITY_DN34812_c0_g1	0.746782	yellow	#N/A	#N/A	#N/A	#N/A	#N/A	#N/A	#N/A	#N/A	#N/A	#N/A
TRINITY_DN34923_c0_g1	0.924583	yellow	#N/A	#N/A	#N/A	#N/A	#N/A	#N/A	#N/A	#N/A	#N/A	#N/A
TRINITY_DN34928_c0_g1	0.918188	yellow	#N/A	#N/A	#N/A	#N/A	#N/A	#N/A	#N/A	#N/A	#N/A	#N/A
TRINITY_DN34963_c2_g4	0.851084	yellow	#N/A	#N/A	#N/A	#N/A	#N/A	#N/A	#N/A	#N/A	#N/A	#N/A
TRINITY_DN35093_c0_g3	0.943415	yellow	#N/A	#N/A	#N/A	#N/A	#N/A	#N/A	#N/A	#N/A	#N/A	#N/A
TRINITY_DN35183_c2_g5	0.880729	yellow	#N/A	#N/A	#N/A	#N/A	#N/A	#N/A	#N/A	#N/A	#N/A	#N/A
TRINITY_DN35189_c0_g3	0.932077	yellow	#N/A	#N/A	#N/A	#N/A	#N/A	#N/A	#N/A	#N/A	#N/A	#N/A
TRINITY_DN35313_c2_g2	0.75605	yellow	#N/A	#N/A	#N/A	#N/A	#N/A	#N/A	#N/A	#N/A	#N/A	#N/A
[truncated: 236 more rows]

## Sheet: MEgrey60
Table S9 The functional annotation for genes in different modules of WGCNA
[truncated: 111 more rows]
