# Supplementary material for: De novo transcriptome assembly of the cotyledon of Camellia oleifera for discovery of genes regulating seed germination
Source: BMC Plant Biol. 2022 May 28;22:265. doi: 10.1186/s12870-022-03651-4 (PMC9145465; doi:10.1186/s12870-022-03651-4)
Supplement: Supplementary file 11 — Additional file 11: Table S10. The function of 50 most highly connected hub genes in the MEyellow module. [file 12870_2022_3651_MOESM11_ESM.xlsx]

## Sheet: Sheet1
Table S10 The function of 50 most highly connected hub genes in the MEyellow module.
	Gene_ID	Degree	Symbol	Transcription factors	GO_Term	GO_Function	KEGG superclass	KEGG class
1	33665_c0_g1	831	#N/A	#N/A	#N/A	#N/A	#N/A	#N/A
2	26030_c3_g4	828	AT3G29970	#N/A	molecular_function	#N/A	#N/A	#N/A
3	26630_c0_g1	826	#N/A	#N/A	#N/A	#N/A	#N/A	#N/A
4	45892_c1_g2	826	VIT_08s0007g08910	#N/A	UDP-glycosyltransferase activity	Zeatin biosynthesis	Metabolism	Metabolism of terpenoids and polyketides
5	26486_c5_g2	822	#N/A	#N/A	#N/A	#N/A	#N/A	#N/A
6	45892_c1_g1	822	VIT_08s0007g08910	#N/A	UDP-glycosyltransferase activity	Zeatin biosynthesis	Metabolism	Metabolism of terpenoids and polyketides
7	25556_c1_g1	820	#N/A	#N/A	#N/A	#N/A	#N/A	#N/A
8	32908_c2_g1	818	AT3G58450	#N/A	response to stress	#N/A	#N/A	#N/A
9	33665_c0_g2	816	#N/A	#N/A	#N/A	#N/A	#N/A	#N/A
10	36218_c0_g1	816	#N/A	#N/A	#N/A	Tyrosine metabolism	Metabolism	Amino acid metabolism
11	40084_c1_g1	816	#N/A	#N/A	#N/A	#N/A	#N/A	#N/A
12	32180_c2_g2	815	#N/A	#N/A	#N/A	#N/A	#N/A	#N/A
13	31678_c2_g4	814	#N/A	#N/A	#N/A	#N/A	#N/A	#N/A
14	41996_c1_g2	813	POPTR_0005s03740g	#N/A	monooxygenase activity	Brassinosteroid biosynthesis	Metabolism	Metabolism of terpenoids and polyketides
15	41929_c1_g2	812	AT2G29500	#N/A	response to oxidative stress	Protein processing in endoplasmic reticulum	Genetic Information Processing	Folding, sorting and degradation
16	47108_c1_g1	812	LRR	Shiu:RLK-Pelle_LRR-XI-1	transmembrane receptor protein tyrosine kinase signaling pathway	Plant hormone signal transduction	Environmental Information Processing	Signal transduction
17	44373_c0_g2	811	VIT_18s0001g09230	[TF]C2H2:C2H2--NA	transcription regulatory region DNA binding	#N/A	#N/A	#N/A
18	29486_c1_g4	808	#N/A	#N/A	#N/A	#N/A	#N/A	#N/A
19	29838_c0_g1	808	DJC66	#N/A	protein folding	Alanine, aspartate and glutamate metabolism	Metabolism	Amino acid metabolism
20	34277_c3_g2	808	#N/A	#N/A	#N/A	#N/A	#N/A	#N/A
21	40508_c0_g1	806	AT1G18720	#N/A	molecular_function	#N/A	#N/A	#N/A
22	30511_c4_g2	804	#N/A	#N/A	#N/A	#N/A	#N/A	#N/A
23	42293_c1_g2	797	#N/A	#N/A	#N/A	#N/A	#N/A	#N/A
24	30181_c5_g1	794	#N/A	#N/A	#N/A	#N/A	#N/A	#N/A
25	36044_c0_g2	792	#N/A	#N/A	#N/A	#N/A	#N/A	#N/A
26	36613_c4_g2	792	AT4G10265	#N/A	response to wounding	#N/A	#N/A	#N/A
27	43331_c1_g2	790	RMA1H1	#N/A	ubiquitin-protein transferase activity	Protein processing in endoplasmic reticulum	Genetic Information Processing	Folding, sorting and degradation
28	44957_c1_g3	790	AT1G78070	#N/A	molecular_function	#N/A	#N/A	#N/A
29	35379_c2_g2	788	OZF1	[TF]C3H:C3H--NA	transcription factor activity, sequence-specific DNA binding	#N/A	#N/A	#N/A
30	41497_c1_g2	788	#N/A	#N/A	#N/A	#N/A	#N/A	#N/A
31	39326_c3_g3	787	#N/A	#N/A	#N/A	#N/A	#N/A	#N/A
32	46740_c2_g4	784	#N/A	#N/A	#N/A	#N/A	#N/A	#N/A
33	27851_c0_g1	781	AT3G62550	#N/A	vacuole	#N/A	#N/A	#N/A
34	27972_c4_g4	781	#N/A	#N/A	#N/A	#N/A	#N/A	#N/A
35	40267_c0_g4	781	#N/A	#N/A	#N/A	#N/A	#N/A	#N/A
36	25268_c3_g2	780	PH1	#N/A	signal transduction	#N/A	#N/A	#N/A
37	44652_c0_g4	780	POPTR_0001s40510g	#N/A	toxin catabolic process	Glutathione metabolism	Metabolism	Metabolism of other amino acids
38	24360_c0_g1	779	#N/A	#N/A	#N/A	#N/A	#N/A	#N/A
39	26641_c0_g1	778	#N/A	#N/A	#N/A	#N/A	#N/A	#N/A
40	41674_c0_g3	776	#N/A	#N/A	#N/A	#N/A	#N/A	#N/A
41	37201_c5_g2	772	#N/A	#N/A	#N/A	#N/A	#N/A	#N/A
42	39256_c0_g4	772	VIT_13s0074g00610	#N/A	quercetin 7-O-glucosyltransferase activity	Anthocyanin biosynthesis	Metabolism	Biosynthesis of other secondary metabolites
43	47227_c1_g1	772	#N/A	#N/A	#N/A	#N/A	#N/A	#N/A
44	40103_c3_g1	771	#N/A	#N/A	#N/A	#N/A	#N/A	#N/A
45	26833_c0_g1	770	PMT3	#N/A	sugar:proton symporter activity	#N/A	#N/A	#N/A
46	27786_c0_g1	770	#N/A	#N/A	#N/A	#N/A	#N/A	#N/A
47	45039_c4_g1	769	#N/A	#N/A	#N/A	#N/A	#N/A	#N/A
48	23730_c0_g1	768	#N/A	#N/A	#N/A	#N/A	#N/A	#N/A
49	33627_c4_g1	768	#N/A	#N/A	#N/A	#N/A	#N/A	#N/A
50	44582_c1_g3	768	#N/A	#N/A	#N/A	#N/A	#N/A	#N/A
