# Supplementary material for: De novo transcriptome assembly of the cotyledon of Camellia oleifera for discovery of genes regulating seed germination
Source: BMC Plant Biol. 2022 May 28;22:265. doi: 10.1186/s12870-022-03651-4 (PMC9145465; doi:10.1186/s12870-022-03651-4)
Supplement: Supplementary file 12 — Additional file 12: Table S11. The content of hormone in seeds of C.oleifera. [file 12870_2022_3651_MOESM12_ESM.xlsx]

## Sheet: Sheet1
Table S11 The content of hormones in seeds of C.oleifera
SampleID	GA3/mg/kg	JA/mg/kg	ABA/mg/kg	SA/mg/kg
CAM0_1	0.3	0.38	0.02	0.015
CAM0_2	0.2	0.77	0.013	0.013
CAM0_3	0.24	0.81	0.019	0.011
CAM2_1	0.26	1.05	0.027	0.011
CAM2_2	0.65	1.28	0.034	0.008
CAM2_3	0.25	1.28	0.088	0.02
CAM4S_1	0.22	0.94	0.011	0.015
CAM4S_2	0.11	0.09	0.002	0.013
CAM4S_3	0.16	0.21	0.005	0.008
CAM6S_1	0.26	0.29	0.008	0.003
CAM6S_2	0.26	0.76	0.013	0.003
CAM6S_3	0.22	0.54	0.018	0.008
CAM26S_1	0.24	0.11	0.007	0.007
CAM26S_2	0.2	0.43	0.006	0.002
CAM26S_3	0.4	0.22	0.014	0.005
