# Supplementary material for: De novo transcriptome assembly of the cotyledon of Camellia oleifera for discovery of genes regulating seed germination
Source: BMC Plant Biol. 2022 May 28;22:265. doi: 10.1186/s12870-022-03651-4 (PMC9145465; doi:10.1186/s12870-022-03651-4)
Supplement: Supplementary file 13 — Additional file 13: Table S12. Primer sequence used in qRT-PCR analysis. [file 12870_2022_3651_MOESM13_ESM.xlsx]

## Sheet: Sheet1
Table S12 Primer sequences used in qRT-PCR analysis.
Primer	Primer sequence (5’→3’)
Co24896_c0_g1_F	GTGGTGGTGGTGGTGATGAT
Co24896_c0_g1_R	CGATCCAACCCTCCGAACAA
Co27303_c2_g1_F	TTCATTTCCCCGCCTCTTCC
Co27303_c2_g1_R	GACAACTCTGCAGACAGGCT
Co28535_c3_g2_F	GGGTGCCCACTTTCATGAGA
Co28535_c3_g2_R	CTGCTCCCAAAACCTCGACT
Co32716_c0_g8_F	ATCCATGTGCACCAGATCGG
Co32716_c0_g8_R	AGCAAACCATCCGACAGTGT
Co33286_c1_g1_F	CGTCCAGATCTCTTCCGACG
Co33286_c1_g1_R	ATTCGGTCGGATTCCAGACG
Co33919_c3_g1_F	TCATGTTAGCTCCAACGCGT
Co33919_c3_g1_R	GGTTTCCTTGATCCGACGGT
Co34001_c0_g3_F	CTCGATCGTCAGGTGACCAG
Co34001_c0_g3_R	CACTTTCTCGCTCTTCCACCT
Co37560_c0_g1_F	ATGGTGTCACGCTGGTTCAT
Co37560_c0_g1_R	GCACAGTCCTCCACAATCCA
Co37839_c0_g1_F	ACCACCAACACCCACAAACT
Co37839_c0_g1_R	CAGCACTGTCCTCAGGAGTG
Co39019_c1_g3_F	GCTGCACAAGCGATTCGTAG
Co39019_c1_g3_R	TGCAAGTGACTCGCTACGTT
Co39518_c3_g1_F	TGGAGACATTGTTCGCTGCT
Co39518_c3_g1_R	TCTTGTAGATCCTCGCCCCA
Co45247_c0_g3_F	TGAAGAACCAGCTCTCGATCAA
Co45247_c0_g3_R	CGATCGGAAGCAAAAAGCTT
TUB_F	CCATGCCTTGGATCACATTT
TUB_R	TGGGGCCATTAATGTAGACG
GAPDH_F	TCAATCACCCGATTGCTGTA
GAPDH_R	CTGCTATCAAGGAGGCTTCG
